# Supplementary material for: Down syndrome frontal cortex layer III and layer V pyramidal neurons exhibit lamina specific degeneration in aged individuals
Source: Acta Neuropathol Commun. 2024 Nov 27;12:182. doi: 10.1186/s40478-024-01891-z (PMC11603868; doi:10.1186/s40478-024-01891-z)
Supplement: Supplementary file 3 — Supplementary Material 3 [file 40478_2024_1891_MOESM3_ESM.xlsx]

## Sheet: L5 unique and div
Accession	Std_Dev (unscaled)	DIAGNOSISDS (Stdev)	DIAGNOSISCTR (Stdev)	GENENAME	SYMBOL	logFC	AveExpr	t	P.Value	adj.P.Val	B	diffexpressed
ENSG00000188263	0.31871	414783	414783	interleukin 17 receptor E like	IL17REL	-4.8441	0.894152	-10.7644	4.81525e-13	1.16595e-09	17.6144	p<0.01_down
ENSG00000237636	0.313453	407864	407864	ankyrin repeat domain 26 pseudogene 3	ANKRD26P3	-2.62744	1.71443	-4.97101	1.48655e-05	0.000585282	2.98435	p<0.01_down
ENSG00000264462	0.1668	216887	216887	microRNA 3648-2	MIR3648-2	-2.46452	3.64609	-3.73195	0.000626137	0.0102962	-0.629126	p<0.01_down
ENSG00000204603	0.416248	541543	541543	long intergenic non-protein coding RNA 1257	LINC01257	-2.45907	0.236491	-5.13339	8.96401e-06	0.000399676	3.1362	p<0.01_down
ENSG00000261771	0.281276	366190	366190	DNAAF4-CCPG1 readthrough (NMD candidate)	DNAAF4-CCPG1	-2.11205	1.0737	-4.32009	0.000109693	0.00280695	1.21404	p<0.01_down
ENSG00000176728	0.203805	263135	263135	testis-specific transcript, Y-linked 14	TTTY14	-2.10689	2.16702	-2.36895	0.0230792	0.125603	-3.77574	p<0.05_down
ENSG00000114374	0.163749	209881	209881	ubiquitin specific peptidase 9 Y-linked	USP9Y	-2.0889	2.82873	-2.31727	0.0260314	0.135189	-4.06759	p<0.05_down
ENSG00000012817	0.183674	236372	236372	lysine demethylase 5D	KDM5D	-2.06574	2.40909	-2.50428	0.0167273	0.10199	-3.57766	p<0.05_down
ENSG00000157005	0.198253	258050	258050	somatostatin	SST	-1.94803	3.72772	-4.40996	8.35402e-05	0.00227219	1.37515	p<0.01_down
ENSG00000165246	0.196051	253982	253982	neuroligin 4 Y-linked	NLGN4Y	-1.93652	2.38364	-2.32946	0.0253061	0.132955	-3.88817	p<0.05_down
ENSG00000235665	0.418604	544825	544825	long intergenic non-protein coding RNA 298	LINC00298	-1.9365	0.133402	-5.42328	3.61816e-06	0.000201981	3.87138	p<0.01_down
ENSG00000254827	0.448055	583114	583114	SLC22A18 antisense RNA	SLC22A18AS	-1.81779	-0.34568	-4.33171	0.000105905	0.00273531	1.02133	p<0.01_down
ENSG00000057593	0.414308	539039	539039	coagulation factor VII	F7	-1.79329	0.276832	-4.11832	0.0002011	0.00439673	0.563617	p<0.01_down
ENSG00000166573	0.245875	320053	320053	galanin receptor 1	GALR1	-1.78005	2.48775	-6.73661	5.8814e-08	8.76374e-06	8.16085	p<0.01_down
ENSG00000136826	0.375188	486968	486968	Kruppel like factor 4	KLF4	-1.73999	0.442594	-4.13917	0.000188962	0.0041833	0.673523	p<0.01_down
ENSG00000289088	0.441867	573507	573507	uncharacterized LOC101929898	LOC101929898	-1.72913	-0.160171	-3.4519	0.00139093	0.0184293	-1.06229	p<0.01_down
ENSG00000260792	0.322631	419438	419438	long intergenic non-protein coding RNA 2280	LINC02280	-1.7149	1.11258	-4.46212	7.12808e-05	0.00200704	1.58105	p<0.01_down
ENSG00000264424	0.461954	600973	600973	myosin heavy chain 4	MYH4	-1.67275	-0.449869	-3.32117	0.0020019	0.0238639	-1.3721	p<0.01_down
ENSG00000086506	0.432977	563508	563508	hemoglobin subunit theta 1	HBQ1	-1.66105	-0.284993	-4.14167	0.000187558	0.00416172	0.587708	p<0.01_down
ENSG00000125872	0.442078	574771	574771	leucine rich repeat neuronal 4	LRRN4	-1.61698	-0.309853	-3.83847	0.000459478	0.00822601	-0.160583	p<0.01_down
ENSG00000251623	0.437343	569280	569280	family with sequence similarity 153 member B	FAM153B	-1.58586	0.10383	-3.31329	0.00204591	0.0243136	-1.37295	p<0.01_down
ENSG00000233343	0.457093	594445	594445	ATPase H+ transporting V1 subunit G1 pseudogene 4	ATP6V1G1P4	-1.5616	-0.457289	-3.9423	0.00033889	0.00654596	0.0619351	p<0.01_down
ENSG00000060558	0.337226	436492	436492	G protein subunit alpha 15	GNA15	-1.5507	1.24023	-4.04414	0.000250777	0.00520665	0.462794	p<0.01_down
ENSG00000144824	0.251733	327661	327661	pleckstrin homology like domain family B member 2	PHLDB2	-1.55035	2.81127	-4.90249	1.83903e-05	0.000699877	2.84766	p<0.01_down
ENSG00000166002	0.456436	592455	592455	single-pass membrane protein with coiled-coil domains 4	SMCO4	-1.53595	-0.523171	-3.43819	0.00144547	0.0188762	-1.10613	p<0.01_down
ENSG00000177984	0.431071	558196	558196	lipocalin 15	LCN15	-1.53317	-0.205361	-3.60198	0.000909503	0.0133369	-0.705694	p<0.01_down
ENSG00000198286	0.39436	513284	513284	caspase recruitment domain family member 11	CARD11	-1.53097	0.774631	-3.41272	0.00155223	0.0199128	-1.12551	p<0.01_down
ENSG00000274600	0.390909	508928	508928	RIMS binding protein 3B	RIMBP3B	-1.52951	0.585319	-2.14489	0.038484	0.172364	-3.76323	p<0.05_down
ENSG00000140955	0.446556	580752	580752	adenosine deaminase domain containing 2	ADAD2	-1.52907	-0.26953	-3.09072	0.00374768	0.0372098	-1.86687	p<0.01_down
ENSG00000279770	0.39669	515112	515112	long intergenic non-protein coding RNA 552	LINC00552	-1.5115	0.341474	-4.09624	0.000214788	0.00461783	0.535945	p<0.01_down
ENSG00000233487	0.435829	567310	567310	ribosomal protein SA pseudogene 69	RPSAP69	-1.50672	0.0703761	-3.20283	0.00276918	0.0303232	-1.61836	p<0.01_down
ENSG00000111863	0.209907	273063	273063	androgen dependent TFPI regulating protein	ADTRP	-1.49694	3.32276	-7.28592	1.07398e-08	2.53707e-06	9.84632	p<0.01_down
ENSG00000100197	0.440315	572795	572795	cytochrome P450 family 2 subfamily D member 6	CYP2D6	-1.49115	-0.133857	-3.09892	0.0036662	0.0367778	-1.84727	p<0.01_down
ENSG00000213648	0.408453	531682	531682	sulfotransferase family 1A member 4	SULT1A4	-1.47879	0.459128	-3.57583	0.000979861	0.0141227	-0.748298	p<0.01_down
ENSG00000147432	0.364592	473915	473915	cholinergic receptor nicotinic beta 3 subunit	CHRNB3	-1.47778	0.923972	-3.93219	0.000349119	0.00671578	0.157843	p<0.01_down
ENSG00000099984	0.414118	538197	538197	glutathione S-transferase theta 2 (gene/pseudogene)	GSTT2	-1.47626	0.234133	-2.3967	0.0216221	0.12046	-3.28175	p<0.05_down
ENSG00000111834	0.417436	541323	541323	radial spoke head component 4A	RSPH4A	-1.47525	-0.263356	-4.04991	0.000246518	0.00514579	0.3893	p<0.01_down
ENSG00000238243	0.436275	567957	567957	olfactory receptor family 2 subfamily W member 3	OR2W3	-1.47318	-0.178006	-3.85769	0.000434394	0.00790108	-0.106296	p<0.01_down
ENSG00000228126	0.462982	602052	602052	focally amplified long non-coding RNA in epithelial cancer	FALEC	-1.46834	-0.483531	-3.30735	0.00207975	0.0245952	-1.40341	p<0.01_down
ENSG00000182580	0.221467	288321	288321	EPH receptor B3	EPHB3	-1.46591	3.06244	-6.08298	4.55162e-07	4.07251e-05	6.30744	p<0.01_down
ENSG00000242229	0.423089	549472	549472	RPS3A pseudogene 14	RPS3AP14	-1.4659	-0.166615	-3.70929	0.000668475	0.0108051	-0.444171	p<0.01_down
ENSG00000111247	0.40946	530377	530377	RAD51 associated protein 1	RAD51AP1	-1.45931	0.151925	-3.74716	0.00059917	0.00999347	-0.339324	p<0.01_down
ENSG00000250420	0.421499	548758	548758	acetoacetyl-CoA synthetase pseudogene 1	AACSP1	-1.44738	0.168521	-3.00566	0.00469934	0.0434416	-2.04628	p<0.01_down
ENSG00000140557	0.440309	573211	573211	ST8 alpha-N-acetyl-neuraminide alpha-2,8-sialyltransferase 2	ST8SIA2	-1.43209	-0.0530069	-2.93502	0.00565818	0.0491942	-2.19715	p<0.01_down
ENSG00000255916	0.433072	560665	560665	uncharacterized LOC101928416	LOC101928416	-1.42218	-0.101384	-3.57651	0.000977972	0.0141072	-0.767101	p<0.01_down
ENSG00000124839	0.4526	586748	586748	RAB17, member RAS oncogene family	RAB17	-1.41904	-0.301325	-2.88375	0.00646596	0.0538487	-2.30474	p<0.01_down
ENSG00000232716	0.451337	586164	586164	zinc finger protein 131 pseudogene	LOC100133252	-1.41224	-0.328586	-3.10427	0.00361404	0.0364433	-1.83936	p<0.01_down
ENSG00000010379	0.435	565272	565272	solute carrier family 6 member 13	SLC6A13	-1.40913	-0.175308	-3.63218	0.000834288	0.012656	-0.638938	p<0.01_down
ENSG00000184923	0.40633	528213	528213	NUT family member 2A	NUTM2A	-1.39643	0.276522	-2.62509	0.0124516	0.0833162	-2.84409	p<0.05_down
ENSG00000115963	0.282151	366187	366187	Rho family GTPase 3	RND3	-1.38177	2.19426	-4.88716	1.92853e-05	0.000723132	2.79006	p<0.01_down
ENSG00000248429	0.260305	338789	338789	GASK1B antisense RNA 1	GASK1B-AS1	-1.37913	2.54439	-5.25292	6.16985e-06	0.000299539	3.84962	p<0.01_down
ENSG00000061656	0.406193	527388	527388	sperm associated antigen 4	SPAG4	-1.37514	0.113129	-3.40771	0.00157413	0.0201271	-1.14159	p<0.01_down
ENSG00000146242	0.331315	428931	428931	trophoblast glycoprotein	TPBG	-1.37482	1.48993	-3.61008	0.000888724	0.0131616	-0.642946	p<0.01_down
ENSG00000219435	0.42604	552808	552808	catsper channel auxiliary subunit zeta	CATSPERZ	-1.37091	-0.256843	-3.52219	0.00114097	0.0159811	-0.887507	p<0.01_down
ENSG00000254101	0.381	495520	495520	long intergenic non-protein coding RNA 2055	LINC02055	-1.35718	0.607697	-3.17645	0.00297478	0.031784	-1.67071	p<0.01_down	FALSE
ENSG00000202444	0.365088	475294	475294	RNA, U5E small nuclear 6, pseudogene	RNU5E-6P	-1.35423	1.07431	-4.28224	0.000122975	0.00306778	1.05508	p<0.01_down
ENSG00000101282	0.393766	510917	510917	R-spondin 4	RSPO4	-1.33979	0.400613	-3.34562	0.00187092	0.0227792	-1.28182	p<0.01_down
ENSG00000176020	0.402335	523635	523635	adhesion molecule with Ig like domain 3	AMIGO3	-1.32833	0.530398	-2.43621	0.0196905	0.112802	-3.21691	p<0.05_down
ENSG00000179774	0.40869	529541	529541	atonal bHLH transcription factor 7	ATOH7	-1.3261	0.241609	-2.92354	0.0058304	0.0501959	-2.2242	p<0.01_down
ENSG00000163219	0.287429	372645	372645	Rho GTPase activating protein 25	ARHGAP25	-1.32505	2.20111	-5.07206	1.08537e-05	0.000459056	3.30519	p<0.01_down	FALSE
ENSG00000188869	0.466969	607238	607238	transmembrane channel like 3	TMC3	-1.30204	-0.231095	-3.01629	0.004569	0.042633	-2.03208	p<0.01_down
ENSG00000166455	0.37651	488890	488890	chromosome 16 open reading frame 46	C16orf46	-1.29475	0.974867	-2.48665	0.0174533	0.104809	-3.144	p<0.05_down
ENSG00000196296	0.417759	542711	542711	ATPase sarcoplasmic/endoplasmic reticulum Ca2+ transporting 1	ATP2A1	-1.29092	-0.0767738	-3.00821	0.00466779	0.0432217	-2.04086	p<0.01_down
ENSG00000226746	0.453512	589307	589307	Smith-Magenis syndrome chromosome region, candidate 5	SMCR5	-1.27563	-0.381279	-2.49682	0.0170311	0.103051	-3.06942	p<0.05_down
ENSG00000280498	0.317677	413136	413136	small nucleolar RNA, H/ACA box 16A	SNORA16A	-1.27178	1.58538	-3.26488	0.00233742	0.0267918	-1.4951	p<0.01_down
ENSG00000243819	0.451814	586450	586450	RNA, 7SL, cytoplasmic 832, pseudogene	RN7SL832P	-1.26749	-0.444327	-3.0543	0.0041304	0.040214	-1.94659	p<0.01_down
ENSG00000118298	0.383375	497878	497878	carbonic anhydrase 14	CA14	-1.26419	0.595254	-2.8411	0.00721878	0.0576402	-2.4106	p<0.01_down
ENSG00000186854	0.251624	321995	321995	TraB domain containing 2A	TRABD2A	-1.25914	2.40823	-4.5872	4.86357e-05	0.00150683	1.95053	p<0.01_down	FALSE
ENSG00000112273	0.461943	600375	600375	HDGF like 1	HDGFL1	-1.25216	-0.443608	-2.54302	0.0152286	0.0954672	-2.97911	p<0.05_down
ENSG00000287815	0.419563	546003	546003	uncharacterized LOC107986742	LOC107986742	-1.24218	-0.00506988	-3.58291	0.000960328	0.0138928	-0.740131	p<0.01_down
ENSG00000237989	0.458323	596150	596150	long intergenic non-protein coding RNA 1679	LINC01679	-1.2409	-0.216151	-3.1606	0.00310525	0.0327624	-1.72092	p<0.01_down
ENSG00000167011	0.420279	545669	545669	N-acetyltransferase 16 (putative)	NAT16	-1.22733	0.127331	-2.66063	0.0114006	0.0784074	-2.76528	p<0.05_down
ENSG00000256340	0.447873	580791	580791	ATP binding cassette subfamily C member 6 pseudogene 1	ABCC6P1	-1.22041	-0.493033	-2.76132	0.00885101	0.0664546	-2.55471	p<0.01_down	FALSE
ENSG00000272752	0.228835	297633	297633	STAG3L5P-PVRIG2P-PILRB readthrough	STAG3L5P-PVRIG2P-PILRB	-1.21974	2.87877	-2.81982	0.00762431	0.0598643	-2.70833	p<0.01_down
ENSG00000170412	0.404009	523403	523403	G protein-coupled receptor class C group 5 member C	GPRC5C	-1.21016	0.10171	-3.05404	0.0041333	0.040214	-1.94182	p<0.01_down	FALSE
ENSG00000272808	0.378764	493120	493120	gastric cancer associated WDR5 and KAT2A binding lncRNA	GCAWKR	-1.20721	0.652808	-3.02098	0.00451257	0.0422898	-2.02106	p<0.01_down
ENSG00000049768	0.449265	583096	583096	forkhead box P3	FOXP3	-1.20673	-0.565313	-2.9025	0.0061588	0.0520002	-2.26567	p<0.01_down
ENSG00000137252	0.40666	528898	528898	hypocretin receptor 2	HCRTR2	-1.20258	0.455642	-2.83391	0.00735346	0.0583787	-2.41493	p<0.01_down
ENSG00000174137	0.405963	528380	528380	family with sequence similarity 53 member A	FAM53A	-1.20246	0.333674	-3.03215	0.00438093	0.0416527	-1.98963	p<0.01_down
ENSG00000251503	0.461711	600990	600990	CENPS-CORT readthrough	CENPS-CORT	-1.20089	-0.229241	-2.35729	0.0237174	0.127442	-3.32268	p<0.05_down
ENSG00000049089	0.195455	254434	254434	collagen type IX alpha 2 chain	COL9A2	-1.20064	3.40501	-5.50561	2.79435e-06	0.000169684	4.59104	p<0.01_down
ENSG00000181649	0.435807	565868	565868	pleckstrin homology like domain family A member 2	PHLDA2	-1.19751	0.0846154	-2.37989	0.0224946	0.123615	-3.29688	p<0.05_down
ENSG00000179715	0.449515	585031	585031	PC-esterase domain containing 1B	PCED1B	-1.1972	-0.16255	-2.60171	0.0131912	0.0866195	-2.87029	p<0.05_down
ENSG00000182376	0.434851	565479	565479	uncharacterized LOC339059	LOC339059	-1.19604	-0.183109	-2.55525	0.0147816	0.0935426	-2.96608	p<0.05_down
ENSG00000213398	0.4489	583705	583705	lecithin-cholesterol acyltransferase	LCAT	-1.19404	-0.254208	-2.67817	0.0109124	0.0761473	-2.72064	p<0.05_down
ENSG00000115598	0.433575	564169	564169	interleukin 1 receptor like 2	IL1RL2	-1.18662	0.0465011	-3.22435	0.00261148	0.0291104	-1.56976	p<0.01_down
ENSG00000215458	0.416795	541409	541409	apoptosis associated transcript in bladder cancer	AATBC	-1.18165	0.0158506	-2.64103	0.0119695	0.0809892	-2.80621	p<0.05_down
ENSG00000174640	0.331376	431127	431127	solute carrier organic anion transporter family member 2A1	SLCO2A1	-1.17793	1.73891	-3.52265	0.00113949	0.0159719	-0.859881	p<0.01_down
ENSG00000199347	0.217561	283119	283119	RNA, U5E small nuclear 1	RNU5E-1	-1.16615	2.94243	-3.30905	0.00207002	0.0245517	-1.56224	p<0.01_down
ENSG00000133454	0.465645	605808	605808	myosin XVIIIB	MYO18B	-1.16569	-0.418705	-2.26829	0.0291388	0.145326	-3.47843	p<0.05_down
ENSG00000189108	0.248146	320334	320334	interleukin 1 receptor accessory protein like 2	IL1RAPL2	-1.16383	2.50967	-3.63604	0.000825123	0.0125854	-0.65184	p<0.01_down
ENSG00000230876	0.409094	528963	528963	long intergenic non-protein coding RNA 486	LINC00486	-1.16016	-0.166359	-2.33525	0.0249679	0.131822	-3.4005	p<0.05_down
ENSG00000179698	0.214166	278822	278822	WD repeat domain 97	WDR97	-1.15787	2.97475	-4.09174	0.000217683	0.00466454	0.512286	p<0.01_down
ENSG00000277778	0.452813	589189	589189	phosphoglucomutase 5 pseudogene 2	PGM5P2	-1.15002	-0.216699	-2.16095	0.0371337	0.168814	-3.67237	p<0.05_down
ENSG00000232528	0.353662	460078	460078	cytoskeleton associated protein 2-like pseudogene	LOC100289473	-1.14924	1.12177	-3.50992	0.00118126	0.0163859	-0.887287	p<0.01_down
ENSG00000168754	0.399475	518205	518205	family with sequence similarity 178 member B	FAM178B	-1.14748	0.0833152	-2.68947	0.0106084	0.0746714	-2.71799	p<0.05_down
ENSG00000254363	0.417432	542416	542416	uncharacterized LOC101929719	LOC101929719	-1.14493	0.407084	-2.48093	0.0176948	0.105577	-3.11948	p<0.05_down
ENSG00000122035	0.430441	558923	558923	RAS like family 11 member A	RASL11A	-1.13893	-0.267044	-2.94518	0.00550978	0.0482504	-2.1755	p<0.01_down
ENSG00000100092	0.247526	322258	322258	SH3 domain binding protein 1	SH3BP1	-1.13447	2.60561	-4.20104	0.000157005	0.00369992	0.867909	p<0.01_down
ENSG00000173868	0.345222	448230	448230	phosphoethanolamine/phosphocholine phosphatase 1	PHOSPHO1	-1.12985	1.32271	-3.65022	0.000792266	0.0122189	-0.54201	p<0.01_down
ENSG00000182575	0.158068	205781	205781	neurexophilin 3	NXPH3	-1.1291	4.13991	-6.07145	4.71948e-07	4.19363e-05	6.23922	p<0.01_down
ENSG00000162551	0.343037	444077	444077	alkaline phosphatase, biomineralization associated	ALPL	-1.12766	1.34591	-2.71662	0.00990957	0.071254	-2.7107	p<0.01_down
ENSG00000221750	0.444272	576985	576985	small nucleolar RNA, H/ACA box 11G	SNORA11G	-1.12214	0.0014129	-2.547	0.015082	0.0948855	-2.9778	p<0.05_down
ENSG00000253661	0.403361	524358	524358	ZFHX4 antisense RNA 1	ZFHX4-AS1	-1.12185	-0.183448	-2.63586	0.0121242	0.0817278	-2.82433	p<0.05_down
ENSG00000200310	0.425227	553549	553549	RNA, 5S ribosomal pseudogene 215	RNA5SP215	-1.11645	0.364577	-2.42582	0.0201827	0.114617	-3.21865	p<0.05_down
ENSG00000238217	0.435647	567028	567028	long intergenic non-protein coding RNA 1877	LINC01877	-1.11597	-0.129737	-2.31836	0.0259656	0.135061	-3.4093	p<0.05_down
ENSG00000199593	0.384033	498571	498571	small nucleolar RNA, C/D box 114-14	SNORD114-14	-1.11532	0.785249	-2.69553	0.0104485	0.0740461	-2.71597	p<0.05_down
ENSG00000182752	0.434573	564774	564774	pappalysin 1	PAPPA	-1.10953	0.136245	-2.35631	0.0237717	0.127628	-3.34102	p<0.05_down
ENSG00000260727	0.377379	490850	490850	solute carrier family 7 member 5 pseudogene 1	SLC7A5P1	-1.10246	0.592906	-2.26158	0.0295891	0.146636	-3.57108	p<0.05_down
ENSG00000084734	0.436308	565370	565370	glucokinase regulator	GCKR	-1.1006	-0.0917142	-2.59725	0.0133366	0.0871309	-2.88374	p<0.05_down
ENSG00000224318	0.393427	511416	511416	CHL1 antisense RNA 2	CHL1-AS2	-1.09137	0.538071	-2.5872	0.01367	0.0884147	-2.92902	p<0.05_down
ENSG00000255850	0.441867	573500	573500	RXYLT1 antisense RNA 1	RXYLT1-AS1	-1.0886	-0.135683	-2.04289	0.048116	0.196098	-3.87923	p<0.05_down
ENSG00000184988	0.400501	520590	520589	transmembrane protein 106A	TMEM106A	-1.08746	0.255458	-2.18237	0.0353979	0.163767	-3.68567	p<0.05_down
ENSG00000166558	0.442131	573842	573842	solute carrier family 38 member 8	SLC38A8	-1.08541	-0.30503	-2.42556	0.0201949	0.114653	-3.20839	p<0.05_down
ENSG00000131379	0.437797	569735	569735	chromosome 3 open reading frame 20	C3orf20	-1.08499	-0.127906	-2.08371	0.0440331	0.186454	-3.81567	p<0.05_down
ENSG00000261599	0.447044	582005	582005	HERC2 pseudogene 8	HERC2P8	-1.07172	-0.119849	-2.3223	0.0257297	0.134234	-3.39425	p<0.05_down
ENSG00000132207	0.257331	334565	334565	SLX1 homolog A, structure-specific endonuclease subunit	SLX1A	-1.06991	2.82139	-2.06274	0.0460913	0.191182	-4.18194	p<0.05_down
ENSG00000109667	0.439632	569670	569670	solute carrier family 2 member 9	SLC2A9	-1.06888	-0.163656	-2.30443	0.0268155	0.137812	-3.43149	p<0.05_down
ENSG00000149292	0.359686	467851	467851	tetratricopeptide repeat domain 12	TTC12	-1.06773	1.22737	-2.66209	0.0113592	0.0782701	-2.80688	p<0.05_down
ENSG00000166246	0.443418	574984	574984	dynein axonemal assembly factor 8	DNAAF8	-1.06614	-0.366636	-2.33189	0.0251636	0.132486	-3.37937	p<0.05_down
ENSG00000206799	0.481414	625434	625434	small nucleolar RNA, H/ACA box 32	SNORA32	-1.0655	-0.70046	-2.75862	0.00891187	0.0667305	-2.55992	p<0.01_down
ENSG00000222038	0.419373	545826	545826	POTE ankyrin domain family member J	POTEJ	-1.06411	0.351811	-2.41403	0.0207545	0.117007	-3.24506	p<0.05_down
ENSG00000143631	0.343291	446531	446531	filaggrin	FLG	-1.05509	1.4523	-2.66303	0.0113326	0.0781505	-2.82343	p<0.05_down
ENSG00000173391	0.352224	456439	456439	oxidized low density lipoprotein receptor 1	OLR1	-1.05378	1.28504	-3.24889	0.00244214	0.0276733	-1.51138	p<0.01_down	FALSE
ENSG00000261652	0.425592	552719	552719	piercer of microtubule wall 2	PIERCE2	-1.05156	0.19175	-2.79733	0.00807587	0.0622514	-2.48534	p<0.01_down
ENSG00000259823	0.435175	566534	566534	LY6/PLAUR domain containing 8	LYPD8	-1.04626	0.12726	-2.50975	0.0165081	0.101082	-3.05346	p<0.05_down
ENSG00000252577	0.434774	565236	565236	small Cajal body-specific RNA 20	SCARNA20	-1.03878	0.269953	-2.25584	0.0299795	0.147926	-3.52199	p<0.05_down
ENSG00000165863	0.419141	543249	543249	chromosome 10 open reading frame 82	C10orf82	-1.03802	0.0467348	-2.56341	0.0144902	0.0922411	-2.95854	p<0.05_down
ENSG00000201772	0.388882	505974	505974	small nucleolar RNA, H/ACA box 5C	SNORA5C	-1.03259	0.800726	-2.59062	0.0135557	0.0879688	-2.9258	p<0.05_down
ENSG00000133110	0.28469	370454	370454	periostin	POSTN	-1.02894	2.14254	-3.40056	0.00160586	0.0204099	-1.19834	p<0.01_down
ENSG00000206834	0.422235	549684	549684	small nucleolar RNA, H/ACA box 1	SNORA1	-1.02638	0.149235	-2.49735	0.0170095	0.10303	-3.08476	p<0.05_down
ENSG00000237489	0.376809	488644	488644	chromosome 10 open reading frame 143	C10orf143	-1.02577	0.703116	-2.42922	0.0200203	0.114063	-3.25565	p<0.05_down
ENSG00000198771	0.220145	284332	284332	RCSD domain containing 1	RCSD1	-1.02454	3.00578	-3.9461	0.000335114	0.00649798	0.123586	p<0.01_down	FALSE
ENSG00000233204	0.421212	548043	548043	MAPRE1 pseudogene 3	MAPRE1P3	-1.02193	0.164006	-2.31305	0.0262872	0.136206	-3.43044	p<0.05_down
ENSG00000143942	0.453004	588614	588614	ChaC glutathione specific gamma-glutamylcyclotransferase 2	CHAC2	-1.01871	-0.0703523	-2.07319	0.0450559	0.18879	-3.81909	p<0.05_down
ENSG00000109047	0.352047	457889	457889	recoverin	RCVRN	-1.01788	1.25877	-2.63842	0.0120473	0.0813699	-2.86433	p<0.05_down
ENSG00000163395	0.429927	556883	556883	immunoglobulin like and fibronectin type III domain containing 1	IGFN1	-1.00943	-0.109863	-2.07427	0.0449491	0.188547	-3.83931	p<0.05_down
ENSG00000163898	0.426961	555865	555865	lipase H	LIPH	-1.00932	0.525366	-2.06319	0.0460462	0.19108	-3.86092	p<0.05_down
ENSG00000274659	0.40194	522380	522380	long intergenic non-protein coding RNA 2371	LINC02371	-1.00893	0.481621	-2.38236	0.0223639	0.123212	-3.31934	p<0.05_down
ENSG00000259826	0.367739	477655	477655	CDK13 divergent transcript	CDK13-DT	-1.00582	0.772544	-2.57265	0.0141665	0.0907773	-2.98176	p<0.05_down	FALSE
ENSG00000075275	0.404401	526270	526270	cadherin EGF LAG seven-pass G-type receptor 1	CELSR1	-1.00463	0.539444	-2.31784	0.0259974	0.135061	-3.4371	p<0.05_down
ENSG00000242607	0.385951	501558	501558	RPS3A pseudogene 34	RPS3AP34	-1.00194	0.683976	-2.97001	0.00516229	0.0460236	-2.13059	p<0.01_down
ENSG00000122728	0.414348	537723	537723	TATA-box binding protein associated factor 1 like	TAF1L	-0.99871	0.420957	-2.38694	0.0221246	0.122276	-3.29983	p<0.05_down
ENSG00000285609	0.458187	595465	595465	RNA, 5S ribosomal pseudogene 71	RNA5SP71	-0.995174	-0.207564	-2.27634	0.0286061	0.143678	-3.46887	p<0.05_down
ENSG00000229897	0.435885	566710	566710	septin 7 pseudogene 7	SEPTIN7P7	-0.994953	0.117331	-2.1117	0.0414126	0.179428	-3.77054	p<0.05_down
ENSG00000114378	0.44594	579817	579817	hyaluronidase 1	HYAL1	-0.993675	-0.109265	-2.25409	0.0300992	0.148132	-3.51642	p<0.05_down
ENSG00000289469	0.405507	527774	527774	uncharacterized LOC105374101	LOC105374101	-0.989749	0.337178	-2.10646	0.041893	0.180818	-3.81191	p<0.05_down
ENSG00000109534	0.334016	433127	433127	GAR1 ribonucleoprotein	GAR1	-0.989173	1.36984	-3.01036	0.00464127	0.0431204	-2.07445	p<0.01_down
ENSG00000236801	0.428354	556554	556554	RPL24 pseudogene 8	RPL24P8	-0.982726	0.0483545	-2.29618	0.027331	0.139654	-3.45505	p<0.05_down
ENSG00000206077	0.0876569	113922	113922	zinc finger DHHC-type containing 11B	ZDHHC11B	-0.981244	7.01719	-4.72773	3.15742e-05	0.0010787	1.73189	p<0.01_down
ENSG00000265544	0.447736	580728	580728	uncharacterized LOC100506677	AA06	-0.979984	-0.388455	-2.35571	0.0238052	0.127646	-3.33344	p<0.05_down
ENSG00000237975	0.339462	439241	439241	FLG antisense RNA 1	FLG-AS1	-0.977115	1.43576	-2.21849	0.0326339	0.15543	-3.70691	p<0.05_down
ENSG00000224715	0.453733	589875	589875	uncharacterized LOC339685	LOC339685	-0.975436	-0.142892	-2.02699	0.0497942	0.200276	-3.89386	p<0.05_down
ENSG00000221303	0.483607	627980	627980	small nucleolar RNA, H/ACA box 79	SNORA79	-0.974571	-0.523171	-2.29236	0.0275724	0.140369	-3.42702	p<0.05_down
ENSG00000167470	0.149984	195221	195221	midnolin	MIDN	-0.97301	4.6335	-5.13299	8.97523e-06	0.000399676	3.36263	p<0.01_down
ENSG00000238247	0.446334	578067	578067	RDX pseudogene 3	RDXP3	-0.972413	-0.447906	-2.27397	0.0287622	0.144131	-3.48103	p<0.05_down
ENSG00000243989	0.388214	505344	505344	aminoacylase 1	ACY1	-0.971918	0.778665	-2.25508	0.0300315	0.148034	-3.56961	p<0.05_down
ENSG00000226650	0.384078	498416	498416	kinesin family member 4B	KIF4B	-0.971455	0.582613	-2.44664	0.0192074	0.110956	-3.21416	p<0.05_down
ENSG00000213188	0.442737	574027	574026	Y-box binding protein 1 pseudogene 4	YBX1P4	-0.966453	-0.388747	-2.16701	0.0366352	0.167452	-3.67029	p<0.05_down
ENSG00000121742	0.23306	303255	303255	gap junction protein beta 6	GJB6	-0.96493	2.65774	-3.47461	0.00130494	0.0176522	-1.10049	p<0.01_down
ENSG00000104356	0.246992	320991	320991	POP1 homolog, ribonuclease P/MRP subunit	POP1	-0.95566	2.49547	-3.62826	0.000843711	0.0127286	-0.674171	p<0.01_down
ENSG00000196767	0.442164	575038	575038	POU class 3 homeobox 4	POU3F4	-0.955234	-0.299296	-2.15551	0.0375865	0.169981	-3.69046	p<0.05_down
ENSG00000226627	0.440953	572737	572737	SHANK2 antisense RNA 1	SHANK2-AS1	-0.952	-0.0785833	-2.16148	0.0370896	0.168654	-3.68129	p<0.05_down
ENSG00000178722	0.232693	302856	302856	chromosome 5 putative open reading frame 64	C5orf64	-0.951161	2.719	-3.79805	0.000516922	0.00894843	-0.251683	p<0.01_down
ENSG00000108556	0.417006	539768	539768	cholinergic receptor nicotinic epsilon subunit	CHRNE	-0.951144	-0.0522917	-2.60633	0.0130417	0.0859584	-2.87519	p<0.05_down
ENSG00000250547	0.425606	552688	552688	mitochondrial ribosomal protein S5 pseudogene	LOC133332	-0.947004	-0.14923	-2.19099	0.0347204	0.161559	-3.64421	p<0.05_down
ENSG00000236668	0.451169	584698	584698	LHX2 antisense RNA 1	LHX2-AS1	-0.946176	-0.30208	-2.37322	0.0228492	0.124785	-3.29957	p<0.05_down
ENSG00000182463	0.139846	181330	181330	teashirt zinc finger homeobox 2	TSHZ2	-0.939951	4.76923	-4.46374	7.09287e-05	0.00200578	1.32124	p<0.01_down
ENSG00000258537	0.384423	499524	499524	FRMD6 antisense RNA 2	FRMD6-AS2	-0.939551	0.595998	-2.24564	0.0306847	0.150099	-3.59139	p<0.05_down
ENSG00000254221	0.222191	287967	287967	protocadherin gamma subfamily B, 1	PCDHGB1	-0.939014	3.03958	-4.17592	0.000169284	0.00387612	0.762407	p<0.01_down
ENSG00000112280	0.348427	452421	452421	collagen type IX alpha 1 chain	COL9A1	-0.93385	1.13119	-3.02966	0.00440994	0.0417931	-2.01864	p<0.01_down
ENSG00000125850	0.425528	552573	552573	ovo like zinc finger 2	OVOL2	-0.933257	0.452109	-2.20318	0.0337813	0.159061	-3.62295	p<0.05_down
ENSG00000176907	0.324314	420746	420746	transcriptional and immune response regulator	TCIM	-0.928579	1.54154	-2.93349	0.00568087	0.0492881	-2.25837	p<0.01_down
ENSG00000252373	0.412883	536879	536879	RNA, U6 small nuclear 358, pseudogene	RNU6-358P	-0.924944	0.424719	-2.16664	0.0366657	0.167552	-3.69953	p<0.05_down
ENSG00000164743	0.438107	568932	568932	chromosome 8 open reading frame 48	C8orf48	-0.922088	-0.150219	-2.02779	0.0497086	0.200188	-3.90771	p<0.05_down
ENSG00000106034	0.451162	586982	586982	cadherin like and PC-esterase domain containing 1	CPED1	-0.920712	-0.208643	-2.19415	0.0344745	0.161084	-3.61686	p<0.05_down
ENSG00000198435	0.329058	428197	428197	NOTCH regulated ankyrin repeat protein	NRARP	-0.907934	1.74908	-2.86941	0.00671041	0.055006	-2.39575	p<0.01_down
ENSG00000207468	0.402941	523093	523093	small nucleolar RNA, H/ACA box 19	SNORA19	-0.904208	0.480458	-2.32696	0.0254533	0.133331	-3.4217	p<0.05_down
ENSG00000225573	0.435885	567139	567139	ribosomal protein L35 pseudogene 5	RPL35P5	-0.902733	0.0119329	-2.15805	0.0373744	0.169471	-3.69168	p<0.05_down
ENSG00000205143	0.411897	535772	535772	AT-rich interaction domain 3C	ARID3C	-0.902605	0.259739	-2.48711	0.0174339	0.104809	-3.11157	p<0.05_down
ENSG00000165125	0.355276	461755	461755	transient receptor potential cation channel subfamily V member 6	TRPV6	-0.901497	0.994547	-2.24349	0.0308351	0.150535	-3.63525	p<0.05_down
ENSG00000225756	0.390819	508107	508107	DBH antisense RNA 1	DBH-AS1	-0.900579	0.806181	-2.12116	0.0405586	0.177626	-3.80475	p<0.05_down
ENSG00000226180	0.401995	521843	521843	uncharacterized LOC100129215	LOC100129215	-0.898847	0.236013	-2.51368	0.0163517	0.100491	-3.06757	p<0.05_down
ENSG00000173928	0.447552	581445	581445	SWIM-type zinc finger 7 associated protein 1	SWSAP1	-0.895025	-0.263795	-2.14943	0.0380978	0.171425	-3.69622	p<0.05_down
ENSG00000198870	0.404618	524778	524778	serine/threonine kinase like domain containing 1	STKLD1	-0.894239	0.289271	-2.35501	0.0238442	0.127805	-3.36803	p<0.05_down
ENSG00000136250	0.422595	548631	548631	acyloxyacyl hydrolase	AOAH	-0.890381	0.176315	-2.1068	0.0418616	0.180763	-3.79219	p<0.05_down
ENSG00000254093	0.246512	320848	320848	PIN2 (TERF1) interacting telomerase inhibitor 1	PINX1	-0.887381	2.57343	-4.51723	6.02494e-05	0.001771	1.75026	p<0.01_down
ENSG00000124766	0.261405	339172	339172	SRY-box transcription factor 4	SOX4	-0.886687	2.51995	-3.74975	0.000594706	0.00993965	-0.333844	p<0.01_down
ENSG00000112029	0.395388	511682	511682	F-box protein 5	FBXO5	-0.884483	0.305019	-2.4735	0.0180129	0.106862	-3.15129	p<0.05_down
ENSG00000185933	0.323535	416999	416999	calcium homeostasis modulator 1	CALHM1	-0.883229	1.57419	-2.47271	0.018047	0.106867	-3.24302	p<0.05_down
ENSG00000265666	0.389513	505567	505567	RARA antisense RNA 1	RARA-AS1	-0.882831	0.459279	-2.14879	0.0381523	0.171543	-3.75817	p<0.05_down
ENSG00000272695	0.36542	474695	474695	GAS6 divergent transcript	GAS6-DT	-0.88098	0.961262	-2.52138	0.0160501	0.0992483	-3.0873	p<0.05_down
ENSG00000035664	0.254176	330526	330526	death associated protein kinase 2	DAPK2	-0.880182	2.38898	-3.90649	0.00037652	0.00711568	0.0733367	p<0.01_down
ENSG00000116132	0.175999	226679	226679	paired related homeobox 1	PRRX1	-0.879195	3.83963	-3.22464	0.00260942	0.0291104	-1.92287	p<0.01_down	FALSE
ENSG00000109063	0.277625	361441	361441	myosin heavy chain 3	MYH3	-0.876248	2.23942	-2.93343	0.00568171	0.0492881	-2.32913	p<0.01_down
ENSG00000075429	0.266758	342376	342376	calcium voltage-gated channel auxiliary subunit gamma 5	CACNG5	-0.873466	2.2372	-2.6676	0.0112043	0.0775137	-2.94719	p<0.05_down
ENSG00000179954	0.217408	282875	282875	scavenger receptor cysteine rich family member with 5 domains	SSC5D	-0.8712	3.06082	-3.75067	0.000593124	0.00992176	-0.411922	p<0.01_down
ENSG00000140470	0.277558	361083	361083	ADAM metallopeptidase with thrombospondin type 1 motif 17	ADAMTS17	-0.867948	2.03761	-3.15416	0.00315974	0.0331568	-1.81071	p<0.01_down
ENSG00000123453	0.37999	493195	493195	sarcosine dehydrogenase	SARDH	-0.867537	0.771834	-2.13778	0.0390954	0.174096	-3.79015	p<0.05_down
ENSG00000252396	0.439763	570351	570351	RN7SK pseudogene 195	RN7SKP195	-0.867389	-0.164239	-2.43692	0.0196575	0.112692	-3.18859	p<0.05_down
ENSG00000244053	0.405005	525844	525843	ribosomal protein L13a pseudogene 2	RPL13AP2	-0.86584	0.348469	-2.12399	0.0403057	0.177204	-3.78234	p<0.05_down
ENSG00000184925	0.38338	498432	498432	lipocalin 12	LCN12	-0.864829	0.788802	-2.30806	0.0265916	0.136996	-3.47784	p<0.05_down
ENSG00000258476	0.421284	545865	545865	long intergenic non-protein coding RNA 2207	LINC02207	-0.860534	-0.0609546	-2.30691	0.0266628	0.137181	-3.44155	p<0.05_down
ENSG00000145248	0.371187	480284	480284	solute carrier family 10 member 4	SLC10A4	-0.858761	1.06275	-2.33338	0.0250764	0.132142	-3.44536	p<0.05_down
ENSG00000246662	0.35501	458700	458700	CIBAR1 divergent transcript	CIBAR1-DT	-0.856125	0.972168	-2.65097	0.0116777	0.0796508	-2.83496	p<0.05_down
ENSG00000275340	0.321978	418972	418972	FYVE, RhoGEF and PH domain containing 5 pseudogene 1	FGD5P1	-0.852045	1.75973	-2.7793	0.00845573	0.0642155	-2.60255	p<0.01_down
ENSG00000245275	0.437026	567584	567584	SAP30L antisense RNA 1 (head to head)	SAP30L-AS1	-0.848874	-0.070358	-2.06435	0.0459308	0.190913	-3.84864	p<0.05_down
ENSG00000179057	0.358275	466444	466444	immunoglobulin superfamily member 22	IGSF22	-0.846128	1.21396	-2.6948	0.0104678	0.0740461	-2.74011	p<0.05_down
ENSG00000131781	0.449304	584836	584836	flavin containing dimethylaniline monoxygenase 5	FMO5	-0.843406	-0.365192	-2.21818	0.032657	0.15543	-3.57673	p<0.05_down
ENSG00000182632	0.415926	539768	539768	cyclin Y like 2 (pseudogene)	CCNYL2	-0.839363	0.174304	-2.24654	0.0306217	0.149905	-3.55529	p<0.05_down
ENSG00000011028	0.27951	363428	363428	mannose receptor C type 2	MRC2	-0.835827	2.42612	-2.87251	0.00665686	0.0547558	-2.46464	p<0.01_down
ENSG00000137809	0.243015	316290	316290	integrin subunit alpha 11	ITGA11	-0.830596	2.70358	-3.74057	0.000610711	0.0101427	-0.385835	p<0.01_down
ENSG00000174327	0.422633	548271	548271	solute carrier family 16 member 13	SLC16A13	-0.829518	-0.187196	-2.38834	0.0220519	0.121978	-3.29064	p<0.05_down
ENSG00000174851	0.308694	400532	400532	Yip1 interacting factor homolog A, membrane trafficking protein	YIF1A	-0.826816	1.85576	-3.08359	0.00381989	0.0378104	-1.93312	p<0.01_down
ENSG00000179168	0.435888	566572	566572	gametogenetin	GGN	-0.819287	0.117147	-2.04136	0.0482752	0.196569	-3.88773	p<0.05_down
ENSG00000084636	0.125107	162824	162824	collagen type XVI alpha 1 chain	COL16A1	-0.812073	5.21098	-5.33233	4.81171e-06	0.000251912	3.8542	p<0.01_down
ENSG00000156076	0.310357	403519	403519	WNT inhibitory factor 1	WIF1	-0.811712	1.9535	-2.77954	0.00845061	0.0642155	-2.61886	p<0.01_down
ENSG00000150051	0.238505	310152	310152	mohawk homeobox	MKX	-0.808575	2.92932	-3.89996	0.000383805	0.00720301	0.0328772	p<0.01_down
ENSG00000198835	0.321263	418239	418239	gap junction protein gamma 2	GJC2	-0.803396	1.54172	-2.56381	0.0144759	0.0922105	-3.06095	p<0.05_down
ENSG00000256463	0.276577	358697	358697	spalt like transcription factor 3	SALL3	-0.80242	2.06302	-2.99754	0.00480115	0.0440773	-2.18271	p<0.01_down
ENSG00000184343	0.395219	514468	514468	SRSF protein kinase 3	SRPK3	-0.802001	0.559391	-2.09886	0.0425975	0.18284	-3.83763	p<0.05_down
ENSG00000254656	0.336382	431998	431998	retrotransposon Gag like 1	RTL1	-0.801425	0.824963	-2.52994	0.0157203	0.0976332	-3.10733	p<0.05_down
ENSG00000248866	0.40715	527622	527622	USP46 divergent transcript	USP46-DT	-0.79828	0.15737	-2.03256	0.0492004	0.198781	-3.93482	p<0.05_down
ENSG00000100526	0.377048	485823	485823	cyclin dependent kinase inhibitor 3	CDKN3	-0.796932	0.533685	-2.0412	0.048292	0.196569	-3.96133	p<0.05_down
ENSG00000224315	0.450264	583817	583816	ribosomal protein L7 pseudogene 7	RPL7P7	-0.794648	-0.453802	-2.04414	0.0479862	0.195816	-3.86918	p<0.05_down
ENSG00000130612	0.348645	453193	453193	cytochrome P450 family 2 subfamily G member 1, pseudogene	CYP2G1P	-0.794205	1.20785	-2.11907	0.0407461	0.177813	-3.87127	p<0.05_down
ENSG00000225968	0.28593	370834	370834	extracellular leucine rich repeat and fibronectin type III domain containing 1	ELFN1	-0.788663	2.30223	-2.82225	0.00757699	0.0595867	-2.56567	p<0.01_down
ENSG00000085871	0.392333	508295	508295	microsomal glutathione S-transferase 2	MGST2	-0.788178	0.496098	-2.19548	0.0343713	0.160862	-3.67206	p<0.05_down
ENSG00000150540	0.252291	326696	326696	histamine N-methyltransferase	HNMT	-0.788133	2.4893	-4.33037	0.000106335	0.00274276	1.23071	p<0.01_down
ENSG00000130176	0.396155	514943	514943	calponin 1	CNN1	-0.786058	0.634689	-2.07968	0.0444227	0.187372	-3.86928	p<0.05_down
ENSG00000266094	0.151195	196177	196177	Ras association domain family member 5	RASSF5	-0.785091	4.51272	-6.1969	3.18255e-07	3.06397e-05	6.60496	p<0.01_down
ENSG00000110092	0.206813	268295	268295	cyclin D1	CCND1	-0.78433	3.29687	-3.64082	0.000813896	0.0124783	-0.733071	p<0.01_down
ENSG00000151576	0.236679	305884	305884	queuine tRNA-ribosyltransferase accessory subunit 2	QTRT2	-0.783218	2.7218	-3.59198	0.000935826	0.01363	-0.788584	p<0.01_down
ENSG00000125122	0.318457	414327	414327	leucine rich repeat containing 29	LRRC29	-0.780804	1.63208	-2.41036	0.0209357	0.117891	-3.37631	p<0.05_down
ENSG00000099250	0.139173	180524	180524	neuropilin 1	NRP1	-0.775284	4.71829	-5.78071	1.17719e-06	8.77052e-05	5.29336	p<0.01_down
ENSG00000184307	0.122838	159394	159394	zinc finger DHHC-type palmitoyltransferase 23	ZDHHC23	-0.775176	5.54283	-5.62523	1.91911e-06	0.000127749	4.74076	p<0.01_down
ENSG00000144227	0.340435	440483	440483	neurexophilin 2	NXPH2	-0.774714	1.34221	-2.17858	0.0356995	0.164472	-3.77839	p<0.05_down	FALSE
ENSG00000250067	0.0889209	115564	115564	YjeF N-terminal domain containing 3	YJEFN3	-0.772946	6.8543	-3.73682	0.000617374	0.0102041	-1.14124	p<0.01_down
ENSG00000074621	0.328458	427109	427109	solute carrier family 24 member 1	SLC24A1	-0.771967	1.60339	-2.2832	0.0281594	0.14237	-3.60503	p<0.05_down
ENSG00000101928	0.374691	484271	484271	motile sperm domain containing 1	MOSPD1	-0.768249	0.960995	-2.37589	0.0227063	0.124382	-3.36047	p<0.05_down
ENSG00000010282	0.205371	267036	267036	hedgehog acyltransferase like	HHATL	-0.764579	3.49143	-3.02657	0.00444628	0.0420431	-2.29818	p<0.01_down
ENSG00000186235	0.342339	443983	443983	long intergenic non-protein coding RNA 2610	LINC02610	-0.761964	1.30108	-2.20256	0.0338284	0.159205	-3.73132	p<0.05_down
ENSG00000122254	0.1322	171216	171216	heparan sulfate-glucosamine 3-sulfotransferase 2	HS3ST2	-0.760573	5.07636	-3.79434	0.000522518	0.00902235	-0.636065	p<0.01_down	FALSE
ENSG00000180801	0.231053	300294	300294	arylsulfatase family member J	ARSJ	-0.757686	2.98029	-3.55026	0.00105373	0.0149952	-0.909399	p<0.01_down
ENSG00000114200	0.384386	498830	498830	butyrylcholinesterase	BCHE	-0.757024	0.606008	-2.13015	0.0397609	0.175614	-3.79755	p<0.05_down
ENSG00000236790	0.170792	221366	221366	long intergenic non-protein coding RNA 299	LINC00299	-0.753647	3.99498	-4.17424	0.000170138	0.00388649	0.61953	p<0.01_down
ENSG00000231050	0.319294	414852	414852	GNB1 divergent transcript	GNB1-DT	-0.752363	1.36697	-2.84297	0.00718416	0.0574584	-2.46648	p<0.01_down
ENSG00000276462	0.17725	229607	229607	long intergenic non-protein coding RNA 3025	LINC03025	-0.750761	3.85221	-2.70487	0.0102066	0.0728491	-3.16467	p<0.05_down
ENSG00000168348	0.378331	491349	491349	INSM transcriptional repressor 2	INSM2	-0.750021	0.828037	-2.09389	0.0430638	0.184066	-3.86907	p<0.05_down
ENSG00000234176	0.407437	527115	527115	heat shock protein family A (Hsp70) member 8 pseudogene 1	HSPA8P1	-0.749714	0.211353	-2.07247	0.0451265	0.188882	-3.86748	p<0.05_down
ENSG00000115593	0.302168	391928	391927	SET and MYND domain containing 1	SMYD1	-0.748108	2.01628	-2.0945	0.0430064	0.183943	-4.00704	p<0.05_down
ENSG00000116771	0.330289	426643	426643	agmatinase	AGMAT	-0.745632	1.39913	-2.31181	0.0263627	0.136434	-3.54735	p<0.05_down
ENSG00000206948	0.360954	468342	468342	small nucleolar RNA, H/ACA box 36A	SNORA36A	-0.742262	1.21092	-2.1455	0.0384317	0.172249	-3.80429	p<0.05_down
ENSG00000101353	0.305959	396038	396038	maestro heat like repeat family member 8	MROH8	-0.739429	1.90985	-2.73349	0.00949705	0.0692648	-2.72625	p<0.01_down
ENSG00000197479	0.220965	286940	286940	protocadherin beta 11	PCDHB11	-0.737553	3.23966	-3.56276	0.00101697	0.01456	-0.900845	p<0.01_down
ENSG00000184497	0.358817	465250	465250	transmembrane protein 255B	TMEM255B	-0.735151	1.14254	-2.19293	0.0345694	0.161282	-3.72238	p<0.05_down
ENSG00000230373	0.141243	183308	183308	golgin A6 family like 17, pseudogene	GOLGA6L17P	-0.733908	4.73663	-2.81688	0.00768194	0.0601891	-3.09928	p<0.01_down
ENSG00000253540	0.329641	428440	428440	family with sequence similarity 86, member A pseudogene	FAM86HP	-0.719107	1.71263	-2.25198	0.0302448	0.14851	-3.6618	p<0.05_down
ENSG00000179406	0.248816	322689	322689	long intergenic non-protein coding RNA 174	LINC00174	-0.717885	2.66581	-3.97355	0.000309061	0.00607412	0.247174	p<0.01_down
ENSG00000109927	0.218869	284926	284926	tectorin alpha	TECTA	-0.717794	3.18271	-3.34867	0.00185517	0.0226703	-1.45826	p<0.01_down
ENSG00000188747	0.253544	328939	328939	NADPH oxidase activator 1	NOXA1	-0.713101	2.59325	-2.84627	0.00712339	0.0571612	-2.58077	p<0.01_down
ENSG00000212916	0.284118	368210	368210	microtubule associated protein 10	MAP10	-0.712231	2.07665	-2.21696	0.0327471	0.15565	-3.82362	p<0.05_down
ENSG00000135835	0.193691	251359	251359	KIAA1614	KIAA1614	-0.710287	3.35506	-3.03008	0.00440511	0.0417677	-2.33227	p<0.01_down
ENSG00000212464	0.328769	427183	427183	small nucleolar RNA, H/ACA box 12	SNORA12	-0.70976	1.62566	-2.28534	0.0280209	0.14181	-3.60041	p<0.05_down
ENSG00000135617	0.332867	433158	433158	protease associated domain containing 1	PRADC1	-0.708442	1.67516	-2.14933	0.0381063	0.171425	-3.84501	p<0.05_down
ENSG00000226620	0.223314	288097	288097	long intergenic non-protein coding RNA 343	LINC00343	-0.707859	3.02101	-2.5119	0.0164223	0.100702	-3.40563	p<0.05_down
ENSG00000233384	0.313065	405382	405382	CNIH3 antisense RNA 2	CNIH3-AS2	-0.70767	1.39664	-2.27487	0.0287028	0.14393	-3.64979	p<0.05_down
ENSG00000170745	0.295695	381452	381452	potassium voltage-gated channel modifier subfamily S member 3	KCNS3	-0.707066	1.9868	-2.35903	0.0236212	0.127185	-3.5225	p<0.05_down
ENSG00000133805	0.1935	250816	250816	adenosine monophosphate deaminase 3	AMPD3	-0.703259	3.41004	-3.82645	0.000475889	0.0084573	-0.272976	p<0.01_down
ENSG00000196990	0.10331	133802	133802	family with sequence similarity 163 member B	FAM163B	-0.701305	6.18179	-5.71674	1.43942e-06	0.000102216	4.90126	p<0.01_down
ENSG00000282375	0.342042	445109	445109	uncharacterized LOC401442	LOC401442	-0.70056	1.29875	-2.27812	0.0284897	0.143381	-3.5915	p<0.05_down
ENSG00000198246	0.266221	345955	345955	solute carrier family 29 member 3	SLC29A3	-0.697113	2.32438	-2.54838	0.0150313	0.0946566	-3.20383	p<0.05_down
ENSG00000148985	0.242602	315671	315671	post-GPI attachment to proteins 2	PGAP2	-0.697055	2.82147	-3.11632	0.00349896	0.0357215	-1.97267	p<0.01_down
ENSG00000206838	0.246733	320316	320316	small nucleolar RNA, H/ACA box 5A	SNORA5A	-0.693853	2.78157	-3.20391	0.00276107	0.0302857	-1.74981	p<0.01_down
ENSG00000101292	0.286472	366449	366449	prokineticin receptor 2	PROKR2	-0.693162	1.6775	-2.28865	0.0278088	0.141128	-3.68075	p<0.05_down	FALSE
ENSG00000157613	0.170073	220483	220483	cAMP responsive element binding protein 3 like 1	CREB3L1	-0.691617	3.99354	-3.68362	0.000719773	0.0113448	-0.746412	p<0.01_down
ENSG00000167604	0.307015	398379	398379	NFKB inhibitor delta	NFKBID	-0.689252	1.89865	-2.21712	0.0327354	0.15565	-3.77128	p<0.05_down
ENSG00000165568	0.340548	442660	442660	aldo-keto reductase family 1 member E2	AKR1E2	-0.688221	1.55248	-2.57534	0.0140735	0.0903303	-3.0088	p<0.05_down
ENSG00000113212	0.279701	362926	362926	protocadherin beta 7	PCDHB7	-0.687788	2.37789	-2.17621	0.0358893	0.165014	-3.91125	p<0.05_down
ENSG00000108846	0.34408	447305	447305	ATP binding cassette subfamily C member 3	ABCC3	-0.687673	1.32493	-2.49598	0.0170654	0.103143	-3.16496	p<0.05_down
ENSG00000155962	0.397542	516209	516209	chloride intracellular channel 2	CLIC2	-0.685622	0.75369	-2.0687	0.0454981	0.189904	-3.88619	p<0.05_down
ENSG00000276545	0.300272	389468	389468	protocadherin gamma subfamily B, 9 pseudogene	PCDHGB9P	-0.684693	1.53793	-2.43591	0.0197047	0.112807	-3.3598	p<0.05_down
ENSG00000226642	0.290609	377613	377613	actin gamma 1 pseudogene 12	ACTG1P12	-0.68352	2.05776	-2.49777	0.0169921	0.102989	-3.25374	p<0.05_down
ENSG00000228300	0.27939	363723	363723	family with sequence similarity 174 member C	FAM174C	-0.681423	2.131	-2.23634	0.0313404	0.15206	-3.79846	p<0.05_down
ENSG00000110090	0.186498	242482	242482	carnitine palmitoyltransferase 1A	CPT1A	-0.676243	3.83583	-3.84081	0.000456352	0.00818517	-0.256437	p<0.01_down
ENSG00000105357	0.10866	141135	141135	myosin heavy chain 14	MYH14	-0.672563	5.92884	-5.60738	2.02984e-06	0.000132838	4.60035	p<0.01_down
ENSG00000164100	0.185155	237581	237581	N-deacetylase and N-sulfotransferase 3	NDST3	-0.670984	3.86475	-3.5886	0.000944882	0.0137224	-0.942253	p<0.01_down
ENSG00000130772	0.343391	445560	445560	mediator complex subunit 18	MED18	-0.667565	1.4328	-2.23806	0.0312183	0.151714	-3.66411	p<0.05_down
ENSG00000213920	0.267752	344424	344424	magnesium dependent phosphatase 1	MDP1	-0.664588	2.29663	-2.32511	0.025563	0.133652	-3.65592	p<0.05_down
ENSG00000132004	0.316084	411432	411433	F-box and WD repeat domain containing 9	FBXW9	-0.660255	1.99883	-2.18941	0.0348436	0.161955	-3.80413	p<0.05_down
ENSG00000151789	0.137004	177633	177633	zinc finger protein 385D	ZNF385D	-0.659138	4.98016	-3.85653	0.000435874	0.00790604	-0.434627	p<0.01_down
ENSG00000074527	0.155604	201303	201303	netrin 4	NTN4	-0.658926	4.4194	-4.02923	0.000262118	0.00539733	0.145869	p<0.01_down
ENSG00000086570	0.26972	349419	349419	FAT atypical cadherin 2	FAT2	-0.65775	2.26941	-2.48395	0.0175666	0.105263	-3.32978	p<0.05_down
ENSG00000074416	0.0989495	128425	128425	monoglyceride lipase	MGLL	-0.657342	6.50344	-4.64926	4.02004e-05	0.00132211	1.59992	p<0.01_down
ENSG00000134697	0.158999	205123	205123	G protein nucleolar 2	GNL2	-0.655115	4.3651	-4.11165	0.00020514	0.0044549	0.394294	p<0.01_down
ENSG00000172663	0.21363	277545	277545	transmembrane protein 134	TMEM134	-0.651693	3.05986	-3.04165	0.00427182	0.041104	-2.23425	p<0.01_down
ENSG00000163507	0.273233	354739	354739	cellular inhibitor of PP2A	CIP2A	-0.650846	2.29267	-2.43961	0.0195319	0.112262	-3.41226	p<0.05_down
ENSG00000121361	0.253584	328326	328326	potassium inwardly rectifying channel subfamily J member 8	KCNJ8	-0.649583	2.55673	-2.14951	0.0380914	0.171425	-4.03353	p<0.05_down	FALSE
ENSG00000196284	0.183475	237787	237787	SPT3 homolog, SAGA and STAGA complex component	SUPT3H	-0.647072	3.60076	-4.39446	8.75669e-05	0.00236577	1.29188	p<0.01_down
ENSG00000160888	0.17704	230480	230480	immediate early response 2	IER2	-0.647029	4.0448	-3.80025	0.000513617	0.00890714	-0.40133	p<0.01_down
ENSG00000080854	0.0791689	102917	102917	immunoglobulin superfamily member 9B	IGSF9B	-0.646428	7.55057	-4.94726	1.60042e-05	0.000622525	2.30903	p<0.01_down
ENSG00000029993	0.240073	309015	309015	high mobility group box 3	HMGB3	-0.645565	2.71977	-2.4391	0.0195556	0.112274	-3.50407	p<0.05_down
ENSG00000197114	0.147656	191793	191793	zinc finger CCCH-type and G-patch domain containing	ZGPAT	-0.645128	4.56002	-4.20741	0.000154029	0.00364756	0.615709	p<0.01_down
ENSG00000153832	0.31182	404455	404455	F-box protein 36	FBXO36	-0.643869	1.9133	-2.32079	0.0258199	0.13456	-3.5641	p<0.05_down
ENSG00000168826	0.295609	384692	384692	zinc finger and BTB domain containing 49	ZBTB49	-0.643754	2.14953	-2.63327	0.0122021	0.082139	-2.96004	p<0.05_down
ENSG00000123243	0.266894	346860	346860	inter-alpha-trypsin inhibitor heavy chain 5	ITIH5	-0.641794	2.30904	-2.12063	0.0406059	0.177674	-4.04855	p<0.05_down
ENSG00000253305	0.184479	238738	238738	protocadherin gamma subfamily B, 6	PCDHGB6	-0.639895	3.50576	-3.73532	0.000620064	0.0102311	-0.550848	p<0.01_down
ENSG00000225972	0.10463	136153	136153	MT-ND1 pseudogene 23	MTND1P23	-0.639253	6.56443	-2.3735	0.0228341	0.124773	-4.36326	p<0.05_down
ENSG00000090539	0.120223	156095	156095	chordin	CHRD	-0.633072	5.41007	-5.21525	6.94136e-06	0.000328756	3.46851	p<0.01_down
ENSG00000164303	0.333241	432140	432140	ectonucleotide pyrophosphatase/phosphodiesterase 6	ENPP6	-0.631841	1.47792	-2.0379	0.0486375	0.197476	-4.04172	p<0.05_down
ENSG00000138738	0.263962	342381	342381	PR/SET domain 5	PRDM5	-0.62931	2.45656	-2.02527	0.049979	0.200485	-4.22958	p<0.05_down
ENSG00000269900	0.049917	64813.1	64813.1	RNA component of mitochondrial RNA processing endoribonuclease	RMRP	-0.626509	10.1594	-3.61859	0.000867355	0.0129442	-2.0174	p<0.01_down
ENSG00000170260	0.218234	281339	281339	zinc finger protein 212	ZNF212	-0.624461	2.97459	-3.29672	0.00214154	0.0251875	-1.59138	p<0.01_down
ENSG00000162722	0.258869	336338	336338	tripartite motif containing 58	TRIM58	-0.623779	2.38893	-2.82364	0.00754984	0.0594504	-2.6194	p<0.01_down
ENSG00000159788	0.11304	147060	147060	regulator of G protein signaling 12	RGS12	-0.621209	5.88482	-4.57932	4.9825e-05	0.00153443	1.50069	p<0.01_down
ENSG00000170075	0.140782	182921	182921	G protein-coupled receptor 37 like 1	GPR37L1	-0.620571	4.8421	-3.88182	0.000404768	0.0074721	-0.342695	p<0.01_down
ENSG00000071859	0.107311	139089	139089	family with sequence similarity 50 member A	FAM50A	-0.618644	6.08295	-4.31097	0.000112758	0.0028552	0.665411	p<0.01_down
ENSG00000240288	0.265527	344621	344621	ghrelin opposite strand/antisense RNA	GHRLOS	-0.61758	2.48396	-2.35816	0.0236695	0.127333	-3.59616	p<0.05_down
ENSG00000166091	0.265279	343930	343930	CKLF like MARVEL transmembrane domain containing 5	CMTM5	-0.617384	2.2363	-2.15897	0.0372977	0.169282	-3.98193	p<0.05_down
ENSG00000149599	0.35278	458239	458239	dual specificity phosphatase 15	DUSP15	-0.61662	1.22881	-2.08278	0.0441228	0.186575	-3.92817	p<0.05_down
ENSG00000142871	0.224711	291712	291712	cellular communication network factor 1	CCN1	-0.612769	2.79119	-2.04469	0.0479291	0.195748	-4.3231	p<0.05_down
ENSG00000153721	0.181676	235502	235502	CNKSR family member 3	CNKSR3	-0.612131	3.82201	-3.74561	0.000601863	0.0100161	-0.53301	p<0.01_down
ENSG00000207475	0.310442	404159	404159	small nucleolar RNA, H/ACA box 80E	SNORA80E	-0.611982	1.85761	-2.14436	0.0385296	0.172419	-3.89854	p<0.05_down
ENSG00000176945	0.127282	165262	165262	mucin 20, cell surface associated	MUC20	-0.610616	5.03669	-3.03135	0.00439024	0.0416691	-2.6744	p<0.01_down
ENSG00000281708	0.199343	258457	258457	ERC2 intronic transcript 1	ERC2-IT1	-0.608131	3.40275	-2.90486	0.00612098	0.051893	-2.60998	p<0.01_down
ENSG00000136383	0.202129	262558	262558	alpha kinase 3	ALPK3	-0.606897	3.5313	-2.38887	0.0220243	0.12193	-3.74153	p<0.05_down
ENSG00000146070	0.271603	351791	351791	phospholipase A2 group VII	PLA2G7	-0.606805	2.04765	-2.30928	0.0265173	0.136868	-3.67707	p<0.05_down
ENSG00000135074	0.164176	213341	213341	ADAM metallopeptidase domain 19	ADAM19	-0.605945	4.16034	-4.77166	2.7571e-05	0.000958846	2.33312	p<0.01_down
ENSG00000106305	0.243344	314630	314630	aminoacyl tRNA synthetase complex interacting multifunctional protein 2	AIMP2	-0.60495	2.6495	-2.93769	0.00561885	0.0488961	-2.39538	p<0.01_down
ENSG00000243753	0.15731	203825	203825	major histocompatibility complex, class I, L (pseudogene)	HLA-L	-0.603382	4.15119	-3.15246	0.00317435	0.033256	-2.1928	p<0.01_down
ENSG00000143390	0.187014	241705	241705	regulatory factor X5	RFX5	-0.60056	3.69534	-4.00471	0.00028187	0.0056699	0.198077	p<0.01_down
ENSG00000262209	0.269956	349585	349585	protocadherin gamma subfamily B, 3	PCDHGB3	-0.600102	2.22607	-2.2118	0.0331308	0.156837	-3.86958	p<0.05_down
ENSG00000143499	0.136746	175829	175829	SET and MYND domain containing 2	SMYD2	-0.600052	4.91321	-3.60258	0.000907951	0.0133242	-1.13333	p<0.01_down
ENSG00000122367	0.166181	216031	216031	LIM domain binding 3	LDB3	-0.599491	3.94655	-2.9501	0.0054392	0.0478052	-2.64482	p<0.01_down
ENSG00000235711	0.278485	358794	358794	ankyrin repeat domain 34C	ANKRD34C	-0.598287	2.28675	-2.42804	0.0200766	0.114216	-3.42321	p<0.05_down
ENSG00000248923	0.192205	250210	250210	MT-ND5 pseudogene 11	MTND5P11	-0.596448	3.75153	-2.87421	0.00662769	0.0546087	-2.70967	p<0.01_down
ENSG00000164002	0.301993	392162	392162	exonuclease 5	EXO5	-0.595589	2.00839	-2.0732	0.0450541	0.18879	-4.04557	p<0.05_down
ENSG00000253537	0.189313	246196	246196	protocadherin gamma subfamily A, 7	PCDHGA7	-0.595011	3.43442	-3.15001	0.00319535	0.0334218	-2.05515	p<0.01_down
ENSG00000169282	0.138807	179632	179632	potassium voltage-gated channel subfamily A regulatory beta subunit 1	KCNAB1	-0.591909	4.87754	-4.87747	1.98739e-05	0.00073892	2.54488	p<0.01_down
ENSG00000216819	0.211134	273920	273920	tubulin beta 2B class IIb pseudogene 1	TUBB2BP1	-0.590956	3.43427	-2.67755	0.0109294	0.0762108	-3.08782	p<0.05_down
ENSG00000227195	0.178829	232644	232644	MIR663A host gene	MIR663AHG	-0.589191	4.00958	-2.70074	0.0103128	0.0733908	-3.16673	p<0.05_down
ENSG00000070882	0.144565	187620	187620	oxysterol binding protein like 3	OSBPL3	-0.587769	4.75845	-3.63704	0.000822754	0.0125652	-0.995242	p<0.01_down
ENSG00000133135	0.278447	358288	358288	ring finger protein 128	RNF128	-0.587726	2.30303	-2.32522	0.0255562	0.133652	-3.62862	p<0.05_down
ENSG00000173930	0.277075	354933	354933	solute carrier organic anion transporter family member 4C1	SLCO4C1	-0.586659	1.6466	-2.04007	0.0484107	0.196768	-4.16657	p<0.05_down
ENSG00000169231	0.228184	296873	296873	thrombospondin 3	THBS3	-0.586049	3.13406	-2.50024	0.0168913	0.102603	-3.41408	p<0.05_down
ENSG00000260001	0.261527	338101	338101	transforming growth factor beta receptor 3 like	TGFBR3L	-0.58406	2.61065	-2.72758	0.00963961	0.0698836	-2.82805	p<0.01_down
ENSG00000110148	0.180558	233861	233861	cholecystokinin B receptor	CCKBR	-0.581284	3.75691	-3.90292	0.000380481	0.00715563	-0.10608	p<0.01_down
ENSG00000141933	0.237514	308978	308978	tubulin polyglutamylase complex subunit 1	TPGS1	-0.581097	2.88023	-2.11124	0.0414543	0.179536	-4.1559	p<0.05_down
ENSG00000162076	0.228725	297107	297107	FLYWCH family member 2	FLYWCH2	-0.580182	3.1602	-2.79339	0.00815746	0.0627305	-2.76895	p<0.01_down
ENSG00000128422	0.202462	263577	263577	keratin 17	KRT17	-0.579561	3.63612	-2.78088	0.00842172	0.064101	-2.88626	p<0.01_down
ENSG00000135116	0.186787	241591	241591	harakiri, BCL2 interacting protein	HRK	-0.576233	3.58068	-2.65542	0.0115492	0.0790687	-3.23311	p<0.05_down	FALSE
ENSG00000136404	0.216732	279713	279713	transmembrane 6 superfamily member 1	TM6SF1	-0.574994	3.27909	-2.65986	0.0114224	0.0784549	-3.10743	p<0.05_down
ENSG00000145708	0.295185	382291	382291	corticotropin releasing hormone binding protein	CRHBP	-0.574811	2.21928	-2.0587	0.0464975	0.192007	-4.0874	p<0.05_down
ENSG00000044524	0.245022	315541	315541	EPH receptor A3	EPHA3	-0.57476	2.66939	-2.72458	0.00971275	0.0702823	-2.87687	p<0.01_down
ENSG00000161642	0.145354	188306	188306	zinc finger protein 385A	ZNF385A	-0.574723	4.60214	-3.51959	0.00114938	0.0160523	-1.30655	p<0.01_down
ENSG00000117425	0.141928	184624	184624	patched 2	PTCH2	-0.574305	4.9157	-3.3835	0.00168406	0.0210329	-1.6854	p<0.01_down
ENSG00000143801	0.154493	200527	200527	presenilin 2	PSEN2	-0.571432	4.44697	-4.24064	0.000139392	0.00339217	0.743044	p<0.01_down
ENSG00000228526	0.221161	287025	287025	MIR34A host gene	MIR34AHG	-0.570781	3.03028	-2.59495	0.0134125	0.0873616	-3.23462	p<0.05_down
ENSG00000095794	0.212834	275068	275068	cAMP responsive element modulator	CREM	-0.569181	2.91711	-3.06545	0.00400952	0.0394255	-2.1793	p<0.01_down
ENSG00000168071	0.234392	304556	304556	coiled-coil domain containing 88B	CCDC88B	-0.568844	2.93218	-2.23612	0.0313557	0.15206	-3.92916	p<0.05_down
ENSG00000137656	0.199918	257761	257761	BUD13 homolog	BUD13	-0.567028	3.34731	-2.99716	0.00480606	0.0441015	-2.38834	p<0.01_down
ENSG00000160781	0.183601	238531	238531	progestin and adipoQ receptor family member 6	PAQR6	-0.565046	3.68601	-3.00225	0.00474186	0.0436986	-2.44002	p<0.01_down
ENSG00000130653	0.112609	146195	146195	patatin like phospholipase domain containing 7	PNPLA7	-0.562675	5.65079	-4.02134	0.000268322	0.00547698	-0.131014	p<0.01_down
ENSG00000127249	0.174675	226179	226179	ATPase 13A4	ATP13A4	-0.562507	3.85509	-3.00317	0.00473035	0.0436134	-2.47671	p<0.01_down	FALSE
ENSG00000198276	0.164286	213882	213882	uridine-cytidine kinase 1 like 1	UCKL1	-0.557748	4.07253	-3.78751	0.000533008	0.00918021	-0.488126	p<0.01_down
ENSG00000186907	0.123647	160479	160479	reticulon 4 receptor like 2	RTN4RL2	-0.556633	5.37173	-3.24799	0.00244812	0.0277001	-2.1543	p<0.01_down
ENSG00000228400	0.295114	382920	382920	CNTNAP5 divergent transcript	CNTNAP5-DT	-0.555279	2.17707	-2.08361	0.0440429	0.186454	-4.04304	p<0.05_down
ENSG00000205209	0.249165	323807	323807	secretoglobin family 2B member 2	SCGB2B2	-0.553191	2.44637	-2.56477	0.014442	0.0920855	-3.21368	p<0.05_down
ENSG00000154447	0.147709	191250	191250	SH3 domain containing ring finger 1	SH3RF1	-0.552652	4.57074	-3.79856	0.000516154	0.00894313	-0.536686	p<0.01_down
ENSG00000235436	0.300448	390347	390347	DPY19L2 pseudogene 4	DPY19L2P4	-0.552293	1.91718	-2.12608	0.0401207	0.176833	-3.95384	p<0.05_down
ENSG00000181072	0.241763	311553	311553	cholinergic receptor muscarinic 2	CHRM2	-0.551808	2.71782	-2.23168	0.0316736	0.152852	-3.91377	p<0.05_down
ENSG00000182325	0.223497	290829	290829	F-box and leucine rich repeat protein 6	FBXL6	-0.551771	3.10185	-2.86927	0.00671283	0.055006	-2.61073	p<0.01_down
ENSG00000104679	0.153745	199231	199231	R3H domain and coiled-coil containing 1	R3HCC1	-0.549999	4.45872	-3.62685	0.000847107	0.0127494	-0.974652	p<0.01_down
ENSG00000144655	0.205206	266774	266774	cysteine and serine rich nuclear protein 1	CSRNP1	-0.549435	3.37443	-2.35105	0.0240658	0.128626	-3.80671	p<0.05_down
ENSG00000100276	0.170401	220660	220660	RAS like family 10 member A	RASL10A	-0.548894	4.03971	-3.51155	0.00117581	0.0163555	-1.20527	p<0.01_down
ENSG00000169676	0.270257	351052	351052	dopamine receptor D5	DRD5	-0.546833	2.48396	-2.07576	0.0448039	0.188305	-4.12111	p<0.05_down
ENSG00000171453	0.236647	307115	307115	RNA polymerase I and III subunit C	POLR1C	-0.54449	2.76612	-2.5384	0.0154008	0.0961422	-3.30637	p<0.05_down
ENSG00000171604	0.108244	140470	140470	CXXC finger protein 5	CXXC5	-0.543805	6.0575	-4.57963	4.97773e-05	0.00153443	1.46644	p<0.01_down
ENSG00000121716	0.113525	147396	147396	paired immunoglobin like type 2 receptor beta	PILRB	-0.543707	5.5738	-4.26994	0.00012762	0.00314013	0.592545	p<0.01_down
ENSG00000178922	0.204673	264105	264105	hydroxypyruvate isomerase (putative)	HYI	-0.543175	3.31981	-2.82725	0.0074803	0.0591497	-2.77142	p<0.01_down
ENSG00000145220	0.247035	319943	319943	Ly1 antibody reactive	LYAR	-0.540674	2.63244	-2.15227	0.0378583	0.170786	-4.04846	p<0.05_down
ENSG00000167136	0.226956	294702	294702	endonuclease G	ENDOG	-0.54048	3.08158	-2.7194	0.00984039	0.0709673	-2.94133	p<0.01_down
ENSG00000188483	0.191661	249044	249044	immediate early response 5 like	IER5L	-0.537284	3.63981	-2.57939	0.0139347	0.0897369	-3.38014	p<0.05_down
ENSG00000248485	0.206034	264503	264503	Purkinje cell protein 4 like 1	PCP4L1	-0.535868	3.28177	-2.13511	0.0393273	0.174647	-4.22765	p<0.05_down
ENSG00000104915	0.189813	246684	246684	syntaxin 10	STX10	-0.535162	3.65471	-3.65832	0.000774066	0.0119955	-0.739683	p<0.01_down
ENSG00000068078	0.137946	179028	179028	fibroblast growth factor receptor 3	FGFR3	-0.534808	4.84886	-2.61494	0.0127679	0.0847009	-3.58332	p<0.05_down
ENSG00000158552	0.170054	220914	220914	zinc finger AN1-type containing 2B	ZFAND2B	-0.53464	4.10456	-4.00711	0.000279875	0.00563997	0.1448	p<0.01_down
ENSG00000065675	0.23065	298342	298342	protein kinase C theta	PRKCQ	-0.533233	3.16183	-2.23099	0.0317232	0.153016	-3.95176	p<0.05_down
ENSG00000104731	0.155813	202157	202157	kelch domain containing 4	KLHDC4	-0.532585	4.30985	-3.46971	0.00132303	0.0178055	-1.38376	p<0.01_down
ENSG00000205090	0.207278	269153	269153	transmembrane protein 240	TMEM240	-0.531387	3.34114	-3.17535	0.00298371	0.0318284	-1.92814	p<0.01_down
ENSG00000130287	0.0950341	123357	123357	neurocan	NCAN	-0.530085	6.72302	-5.6834	1.59847e-06	0.000111668	4.73372	p<0.01_down
ENSG00000196358	0.133001	173034	173034	netrin G2	NTNG2	-0.527074	5.0728	-3.39422	0.00163448	0.0205862	-1.71161	p<0.01_down
ENSG00000153250	0.178732	231718	231718	RNA binding motif single stranded interacting protein 1	RBMS1	-0.526619	3.92704	-3.02171	0.0045039	0.0422494	-2.41371	p<0.01_down
ENSG00000154930	0.168367	218021	218021	acyl-CoA synthetase short chain family member 1	ACSS1	-0.525312	4.10643	-2.93982	0.00558756	0.0486675	-2.65884	p<0.01_down
ENSG00000267121	0.236177	306860	306860	FMNL1 divergent transcript	FMNL1-DT	-0.523368	2.86584	-2.48391	0.0175684	0.105263	-3.42287	p<0.05_down
ENSG00000133195	0.212825	275671	275671	solute carrier family 39 member 11	SLC39A11	-0.520787	3.17037	-2.92268	0.00584341	0.0502711	-2.52031	p<0.01_down
ENSG00000100372	0.300531	389049	389049	solute carrier family 25 member 17	SLC25A17	-0.519716	1.83474	-2.06089	0.0462771	0.191504	-4.07087	p<0.05_down
ENSG00000197483	0.307153	399510	399510	zinc finger protein 628	ZNF628	-0.518661	2.20782	-2.42103	0.0204133	0.115622	-3.37608	p<0.05_down
ENSG00000106852	0.194393	252542	252542	LIM homeobox 6	LHX6	-0.51476	3.69939	-2.20513	0.0336332	0.158479	-4.14242	p<0.05_down
ENSG00000174842	0.285601	370329	370329	glomulin, FKBP associated protein	GLMN	-0.514323	2.18733	-2.15734	0.0374331	0.169578	-3.9316	p<0.05_down
ENSG00000060718	0.146445	189306	189306	collagen type XI alpha 1 chain	COL11A1	-0.514256	4.5675	-2.94569	0.00550237	0.0482455	-2.76124	p<0.01_down
ENSG00000101204	0.120158	156246	156246	cholinergic receptor nicotinic alpha 4 subunit	CHRNA4	-0.513692	5.60478	-4.13024	0.000194071	0.00426231	0.23484	p<0.01_down
ENSG00000114853	0.117364	152507	152507	zinc finger and BTB domain containing 47	ZBTB47	-0.511212	5.64517	-4.05669	0.000241608	0.00506514	0.00460137	p<0.01_down
ENSG00000158555	0.164225	212960	212960	glycerophosphodiester phosphodiesterase domain containing 5	GDPD5	-0.510579	4.21455	-3.40369	0.00159186	0.0203136	-1.51622	p<0.01_down
ENSG00000100311	0.220995	286754	286754	platelet derived growth factor subunit B	PDGFB	-0.509449	3.07253	-2.15867	0.0373226	0.169315	-4.12492	p<0.05_down
ENSG00000168038	0.20861	269244	269244	unc-51 like kinase 4	ULK4	-0.508768	3.30473	-2.94775	0.00547284	0.0480138	-2.47539	p<0.01_down
ENSG00000184986	0.237667	309356	309356	transmembrane protein 121	TMEM121	-0.508738	2.95029	-2.05638	0.0467322	0.192565	-4.25618	p<0.05_down
ENSG00000198695	0.0934228	121566	121566	NADH dehydrogenase subunit 6	ND6	-0.506917	6.8521	-2.11598	0.0410243	0.17854	-4.99094	p<0.05_down
ENSG00000149527	0.128489	167270	167270	phospholipase C eta 2	PLCH2	-0.504185	5.33305	-3.28755	0.00219633	0.0256141	-2.01896	p<0.01_down
ENSG00000173465	0.225778	293197	293197	zinc ribbon domain containing 2	ZNRD2	-0.504116	3.05748	-2.0882	0.0436031	0.18539	-4.23946	p<0.05_down
ENSG00000052749	0.121243	156931	156931	ribosomal RNA processing 12 homolog	RRP12	-0.501432	5.43797	-4.16096	0.000177043	0.00400286	0.330589	p<0.01_down
ENSG00000127554	0.219072	285085	285085	growth factor, augmenter of liver regeneration	GFER	-0.500414	3.09157	-2.56439	0.0144554	0.0921102	-3.30787	p<0.05_down
ENSG00000122783	0.247659	321542	321542	cell cycle regulator of NHEJ	CYREN	-0.499617	2.79361	-2.54933	0.0149967	0.0944716	-3.25077	p<0.05_down
ENSG00000170049	0.209451	271668	271668	potassium voltage-gated channel subfamily A regulatory beta subunit 3	KCNAB3	-0.499464	3.14291	-2.52364	0.0159624	0.0988517	-3.42998	p<0.05_down
ENSG00000172458	0.210475	273450	273450	interleukin 17D	IL17D	-0.497322	3.42913	-2.65495	0.0115629	0.0791188	-3.14037	p<0.05_down
ENSG00000101104	0.262914	342037	342037	poly(A) binding protein cytoplasmic 1 like	PABPC1L	-0.496972	2.59489	-2.0866	0.0437558	0.185827	-4.12219	p<0.05_down
ENSG00000108826	0.199716	259647	259647	mitochondrial ribosomal protein L27	MRPL27	-0.495738	3.36615	-3.47669	0.00129732	0.017586	-1.18667	p<0.01_down
ENSG00000160688	0.219616	284613	284613	flavin adenine dinucleotide synthetase 1	FLAD1	-0.495404	3.23539	-2.38191	0.022388	0.123239	-3.68943	p<0.05_down
ENSG00000172831	0.141238	182991	182991	carboxylesterase 2	CES2	-0.493554	4.73708	-3.63501	0.000827551	0.012604	-1.01934	p<0.01_down
ENSG00000175229	0.21689	281661	281661	galactose-3-O-sulfotransferase 3	GAL3ST3	-0.493398	3.16176	-2.32495	0.0255722	0.133664	-3.81485	p<0.05_down
ENSG00000138172	0.258949	335266	335266	calcium homeostasis modulator family member 2	CALHM2	-0.492515	2.56495	-2.10077	0.0424188	0.182275	-4.10784	p<0.05_down
ENSG00000083857	0.121236	156896	156896	FAT atypical cadherin 1	FAT1	-0.491692	5.45911	-3.37442	0.00172713	0.0213678	-1.8432	p<0.01_down	FALSE
ENSG00000033100	0.119305	154769	154769	chondroitin polymerizing factor 2	CHPF2	-0.491496	5.52218	-5.28875	5.51534e-06	0.0002775	3.68778	p<0.01_down
ENSG00000283674	0.106602	138271	138271	uncharacterized LOC729732	LOC729732	-0.490891	5.95118	-3.77611	0.000550946	0.00941127	-0.869124	p<0.01_down
ENSG00000276234	0.179568	230873	230873	transcriptional adaptor 2A	TADA2A	-0.48646	3.94631	-3.67005	0.00074842	0.0117011	-0.745147	p<0.01_down
ENSG00000100263	0.213793	277534	277534	rhomboid domain containing 3	RHBDD3	-0.48628	3.25775	-2.04473	0.0479249	0.195748	-4.36452	p<0.05_down
ENSG00000169093	0.212212	274271	274271	acetylserotonin O-methyltransferase like	ASMTL	-0.485513	3.11645	-2.64895	0.0117365	0.0799395	-3.14739	p<0.05_down
ENSG00000024422	0.153805	200054	200054	EH domain containing 2	EHD2	-0.485047	4.44951	-3.0092	0.00465551	0.0431906	-2.56564	p<0.01_down
ENSG00000197978	0.166866	217205	217205	golgin A6 family like 9	GOLGA6L9	-0.484334	3.96796	-2.43721	0.0196436	0.11267	-3.8021	p<0.05_down
ENSG00000213462	0.181175	233863	233863	endogenous retrovirus group 3 member 1, envelope	ERV3-1	-0.483775	3.76196	-2.7877	0.00827672	0.0633647	-2.95744	p<0.01_down
ENSG00000166508	0.216664	281657	281657	minichromosome maintenance complex component 7	MCM7	-0.483474	3.10815	-2.82554	0.00751322	0.0592497	-2.73366	p<0.01_down
ENSG00000139323	0.209733	272085	272085	POC1 centriolar protein B	POC1B	-0.482466	3.24566	-2.6314	0.0122589	0.0823679	-3.19506	p<0.05_down
ENSG00000130164	0.161375	210089	210089	low density lipoprotein receptor	LDLR	-0.481037	4.46197	-3.04458	0.00423864	0.0409305	-2.43943	p<0.01_down
ENSG00000197302	0.168719	217843	217843	KRAB box domain containing 5	KRBOX5	-0.478967	3.99108	-2.95962	0.00530514	0.0469679	-2.60962	p<0.01_down
ENSG00000189136	0.19064	246994	246994	UBE2Q2 pseudogene 1	UBE2Q2P1	-0.477937	3.51084	-2.61703	0.0127021	0.0844382	-3.30181	p<0.05_down
ENSG00000104852	0.0734734	95420.4	95420.4	small nuclear ribonucleoprotein U1 subunit 70	SNRNP70	-0.477672	8.05291	-4.09496	0.000215606	0.00462513	-0.301757	p<0.01_down
ENSG00000120800	0.167156	214387	214387	UTP20 small subunit processome component	UTP20	-0.475289	4.15331	-2.39454	0.0217321	0.120795	-3.89018	p<0.05_down
ENSG00000156017	0.174099	224278	224278	carnosine N-methyltransferase 1	CARNMT1	-0.475235	3.9856	-3.44149	0.00143217	0.0188057	-1.37371	p<0.01_down
ENSG00000205085	0.214799	279465	279465	golgi associated RAB2 interactor 1A	GARIN1A	-0.47407	3.16576	-2.50112	0.0168556	0.102451	-3.45832	p<0.05_down
ENSG00000185504	0.199665	259818	259818	FA core complex associated protein 100	FAAP100	-0.473689	3.53759	-2.52108	0.0160618	0.0992521	-3.47338	p<0.05_down
ENSG00000180098	0.211394	273629	273629	tRNA selenocysteine 1 associated protein 1	TRNAU1AP	-0.473002	3.20789	-2.73798	0.00938988	0.0688024	-2.95136	p<0.01_down	FALSE
ENSG00000145506	0.216788	281751	281751	NKD inhibitor of WNT signaling pathway 2	NKD2	-0.471661	2.96273	-2.19211	0.0346329	0.161462	-4.07669	p<0.05_down
ENSG00000166432	0.12793	165467	165467	zinc finger matrin-type 1	ZMAT1	-0.471578	5.15842	-3.62872	0.000842585	0.0127217	-1.1177	p<0.01_down
ENSG00000106069	0.139069	179950	179950	chimerin 2	CHN2	-0.471064	4.93215	-3.26703	0.0023237	0.0267453	-2.00426	p<0.01_down	FALSE
ENSG00000053438	0.118952	154125	154125	neuronatin	NNAT	-0.469202	5.68525	-3.12934	0.00337851	0.0350537	-2.49035	p<0.01_down
ENSG00000163617	0.186771	243067	243067	coiled-coil domain containing 191	CCDC191	-0.468489	3.76665	-2.74464	0.00923313	0.0681972	-3.0319	p<0.01_down
ENSG00000184985	0.165746	215153	215153	sortilin related VPS10 domain containing receptor 2	SORCS2	-0.468366	4.16725	-2.1973	0.0342312	0.160478	-4.29652	p<0.05_down
ENSG00000110721	0.125499	162021	162021	choline kinase alpha	CHKA	-0.467978	5.2887	-4.27621	0.00012523	0.00310606	0.691805	p<0.01_down
ENSG00000198727	0.0340487	44312.1	44312.1	cytochrome b	CYTB	-0.467739	11.7835	-3.42266	0.00150972	0.0195095	-2.92529	p<0.01_down
ENSG00000198185	0.163569	211528	211528	zinc finger protein 334	ZNF334	-0.467555	4.12399	-2.60808	0.0129858	0.0857352	-3.44912	p<0.05_down
ENSG00000144596	0.190695	247617	247617	glutamate receptor interacting protein 2	GRIP2	-0.467044	3.6721	-2.34999	0.0241255	0.128849	-3.86953	p<0.05_down
ENSG00000115687	0.132206	171963	171963	PAS domain containing serine/threonine kinase	PASK	-0.466914	4.96943	-2.82	0.00762082	0.0598633	-3.15038	p<0.01_down
ENSG00000233579	0.198359	257969	257969	keratin 8 pseudogene 15	KRT8P15	-0.466602	3.51771	-2.23687	0.0313027	0.152009	-4.06326	p<0.05_down
ENSG00000081377	0.162155	210526	210526	cell division cycle 14B	CDC14B	-0.465805	4.26794	-2.83181	0.00739324	0.0586309	-2.94586	p<0.01_down
ENSG00000010626	0.230277	299130	299130	leucine rich repeat containing 23	LRRC23	-0.465039	2.9309	-2.25483	0.0300485	0.148034	-3.90657	p<0.05_down
ENSG00000101400	0.139627	181481	181481	syntrophin alpha 1	SNTA1	-0.464549	4.84804	-2.94043	0.0055787	0.0486446	-2.81508	p<0.01_down
ENSG00000072274	0.124538	161308	161308	transferrin receptor	TFRC	-0.464057	5.54509	-3.37436	0.00172743	0.0213678	-1.82001	p<0.01_down
ENSG00000009780	0.184699	238308	238308	family with sequence similarity 76 member A	FAM76A	-0.463168	3.72103	-3.08851	0.00376988	0.0373537	-2.22534	p<0.01_down
ENSG00000008382	0.173793	225389	225389	MPN domain containing	MPND	-0.462977	4.01466	-2.83535	0.00732637	0.0582113	-2.88038	p<0.01_down
ENSG00000173418	0.189309	244447	244447	N-alpha-acetyltransferase 20, NatB catalytic subunit	NAA20	-0.456937	3.87258	-2.60026	0.0132382	0.0868098	-3.3444	p<0.05_down
ENSG00000198742	0.121825	158143	158143	SMAD specific E3 ubiquitin protein ligase 1	SMURF1	-0.456604	5.45066	-3.76361	0.000571287	0.00969036	-0.788845	p<0.01_down
ENSG00000213015	0.160255	208064	208064	zinc finger protein 580	ZNF580	-0.45582	4.27983	-2.78181	0.00840189	0.0640508	-3.07234	p<0.01_down
ENSG00000169919	0.192611	249865	249865	glucuronidase beta	GUSB	-0.453746	3.52848	-2.44368	0.0193435	0.111419	-3.66696	p<0.05_down
ENSG00000143252	0.194487	252134	252134	succinate dehydrogenase complex subunit C	SDHC	-0.453532	3.6122	-2.74338	0.00926268	0.0683036	-3.0028	p<0.01_down
ENSG00000161914	0.188516	244265	244265	zinc finger protein 653	ZNF653	-0.453431	3.58155	-3.10559	0.00360119	0.0363895	-2.16801	p<0.01_down
ENSG00000197070	0.180082	234297	234297	arrestin domain containing 1	ARRDC1	-0.453327	3.74449	-2.74262	0.0092804	0.0683798	-3.06585	p<0.01_down
ENSG00000162745	0.166297	215859	215859	olfactomedin like 2B	OLFML2B	-0.453142	4.27977	-2.47583	0.0179127	0.106438	-3.72299	p<0.05_down	FALSE
ENSG00000171223	0.174029	226066	226066	JunB proto-oncogene, AP-1 transcription factor subunit	JUNB	-0.452405	4.19213	-2.13593	0.039256	0.17441	-4.37192	p<0.05_down
ENSG00000215190	0.20923	271686	271686	long intergenic non-protein coding RNA 680	LINC00680	-0.451979	3.00353	-2.27798	0.0284985	0.143388	-3.93779	p<0.05_down
ENSG00000162174	0.159974	207489	207489	asparaginase and isoaspartyl peptidase 1	ASRGL1	-0.449371	4.38706	-2.47087	0.018127	0.107094	-3.7673	p<0.05_down
ENSG00000197182	0.176303	229511	229511	MIRLET7B host gene	MIRLET7BHG	-0.445915	3.91	-2.26082	0.0296404	0.146845	-4.11668	p<0.05_down
ENSG00000135315	0.184972	238783	238783	centrosomal protein 162	CEP162	-0.443941	3.7478	-2.77139	0.00862765	0.0652072	-2.9784	p<0.01_down	FALSE
ENSG00000169246	0.103655	134828	134828	nuclear pore complex interacting protein family member B3	NPIPB3	-0.442201	6.23965	-3.04016	0.00428866	0.0411878	-2.83839	p<0.01_down
ENSG00000160799	0.156175	201605	201605	coiled-coil domain containing 12	CCDC12	-0.442188	4.34725	-3.12161	0.00344952	0.0354486	-2.27578	p<0.01_down
ENSG00000187801	0.175364	227825	227825	ZFP69 zinc finger protein B	ZFP69B	-0.442128	3.96751	-2.10006	0.0424851	0.182479	-4.43321	p<0.05_down
ENSG00000164105	0.197304	255433	255433	Sin3A associated protein 30	SAP30	-0.441538	3.4978	-2.55737	0.0147053	0.0931515	-3.40467	p<0.05_down
ENSG00000154237	0.122093	157607	157607	leucine rich repeat kinase 1	LRRK1	-0.440787	5.49653	-2.57606	0.0140488	0.0902317	-3.78093	p<0.05_down
ENSG00000154127	0.201836	261196	261196	ubiquitin associated and SH3 domain containing B	UBASH3B	-0.440286	3.45747	-2.26612	0.0292837	0.145638	-3.991	p<0.05_down
ENSG00000127329	0.150096	194921	194921	protein tyrosine phosphatase receptor type B	PTPRB	-0.440089	4.52384	-2.93619	0.00564086	0.0490656	-2.76312	p<0.01_down	FALSE
ENSG00000242498	0.187506	242258	242258	actin related protein 2/3 complex inhibitor	ARPIN	-0.439679	3.61099	-2.83397	0.00735236	0.0583787	-2.82292	p<0.01_down	FALSE
ENSG00000132356	0.149615	192333	192333	protein kinase AMP-activated catalytic subunit alpha 1	PRKAA1	-0.438514	4.55651	-3.25075	0.00242973	0.0276182	-1.98512	p<0.01_down
ENSG00000144504	0.185791	240703	240703	ankyrin repeat and MYND domain containing 1	ANKMY1	-0.438435	3.76116	-2.36406	0.023345	0.126529	-3.86261	p<0.05_down
ENSG00000058673	0.112505	146019	146019	zinc finger CCCH-type containing 11A	ZC3H11A	-0.436456	5.78665	-3.50253	0.00120615	0.0166176	-1.56899	p<0.01_down
ENSG00000168701	0.221349	286805	286805	transmembrane protein 208	TMEM208	-0.436357	3.06335	-2.13837	0.0390447	0.17391	-4.16204	p<0.05_down
ENSG00000151572	0.154662	199771	199771	anoctamin 4	ANO4	-0.434148	4.49656	-3.28956	0.00218419	0.0255495	-1.85875	p<0.01_down
ENSG00000198888	0.0328977	42813.4	42813.4	NADH dehydrogenase subunit 1	ND1	-0.433995	11.96	-4.20665	0.000154384	0.0036515	-0.751944	p<0.01_down
ENSG00000167178	0.107315	139021	139021	immunoglobulin superfamily containing leucine rich repeat 2	ISLR2	-0.433236	5.96151	-2.62836	0.0123513	0.0828167	-3.78357	p<0.05_down	FALSE
ENSG00000248383	0.197606	255829	255829	protocadherin alpha subfamily C, 1	PCDHAC1	-0.432418	3.37191	-2.60476	0.0130923	0.0862038	-3.30008	p<0.05_down
ENSG00000169696	0.148015	192599	192599	ASPSCR1 tether for SLC2A4, UBX domain containing	ASPSCR1	-0.432196	4.5911	-2.58748	0.0136608	0.088414	-3.58176	p<0.05_down
ENSG00000072778	0.0950022	123417	123417	acyl-CoA dehydrogenase very long chain	ACADVL	-0.431647	6.63564	-3.55389	0.00104294	0.014855	-1.58255	p<0.01_down
ENSG00000130511	0.141694	184415	184415	single stranded DNA binding protein 4	SSBP4	-0.431193	4.73932	-2.68469	0.0107361	0.0753514	-3.4021	p<0.05_down
ENSG00000104812	0.149389	194103	194103	glycogen synthase 1	GYS1	-0.43117	4.50654	-3.4426	0.00142771	0.0187882	-1.48859	p<0.01_down
ENSG00000012174	0.189821	244410	244410	membrane bound transcription factor peptidase, site 2	MBTPS2	-0.430727	3.70149	-2.14327	0.0386224	0.172664	-4.28199	p<0.05_down
ENSG00000169592	0.164522	213435	213435	INO80 complex subunit E	INO80E	-0.430264	4.19966	-3.15354	0.00316502	0.0331762	-2.15399	p<0.01_down
ENSG00000255036	0.158016	205167	205167	SUGT1P4-STRA6LP-CCDC180 readthrough	SUGT1P4-STRA6LP-CCDC180	-0.430016	4.17205	-2.11358	0.0412417	0.179124	-4.50097	p<0.05_down
ENSG00000235703	0.159728	207672	207672	EOLA2 divergent transcript	EOLA2-DT	-0.429806	4.26945	-2.03885	0.0485376	0.197235	-4.63133	p<0.05_down
ENSG00000162066	0.172932	224829	224829	amidohydrolase domain containing 2	AMDHD2	-0.428233	4.07857	-2.42436	0.0202528	0.11478	-3.79837	p<0.05_down
ENSG00000150967	0.127391	165609	165609	ATP binding cassette subfamily B member 9	ABCB9	-0.427582	5.22602	-3.28886	0.00218841	0.025568	-2.023	p<0.01_down
ENSG00000198914	0.12437	161337	161337	POU class 3 homeobox 3	POU3F3	-0.427367	5.32885	-3.30044	0.00211971	0.0250066	-2.01388	p<0.01_down
ENSG00000162959	0.181869	235492	235492	mediator of cell motility 1	MEMO1	-0.427353	3.77315	-3.24912	0.00244058	0.0276733	-1.83643	p<0.01_down
ENSG00000196562	0.139458	179825	179825	sulfatase 2	SULF2	-0.425268	4.8125	-2.21318	0.0330277	0.15654	-4.42169	p<0.05_down
ENSG00000198712	0.0414297	53915.1	53915.1	cytochrome c oxidase subunit II	COX2	-0.425089	11.0313	-3.66825	0.0007523	0.0117333	-2.06281	p<0.01_down
ENSG00000183401	0.177731	230426	230426	coiled-coil domain containing 159	CCDC159	-0.423992	3.92361	-2.52554	0.015889	0.0984919	-3.55941	p<0.05_down
ENSG00000249859	0.206787	268550	268550	Pvt1 oncogene	PVT1	-0.423956	3.442	-2.29855	0.0271817	0.139148	-3.90639	p<0.05_down
ENSG00000196378	0.213966	277231	277231	zinc finger protein 34	ZNF34	-0.421757	3.18293	-2.17659	0.0358587	0.164914	-4.11723	p<0.05_down
ENSG00000197779	0.148799	191868	191868	zinc finger protein 81	ZNF81	-0.419342	4.55935	-3.29814	0.00213317	0.0251195	-1.86804	p<0.01_down
ENSG00000267909	0.170944	221701	221701	coiled-coil domain containing 177	CCDC177	-0.418919	4.03111	-3.00957	0.00465101	0.0431695	-2.47835	p<0.01_down
ENSG00000046889	0.132366	171374	171374	phosphatidylinositol-3,4,5-trisphosphate dependent Rac exchange factor 2	PREX2	-0.418601	4.99841	-2.51305	0.0163766	0.100521	-3.84554	p<0.05_down
ENSG00000112902	0.123825	159771	159771	semaphorin 5A	SEMA5A	-0.418574	5.38278	-2.84431	0.00715943	0.0573317	-3.15166	p<0.01_down
ENSG00000269929	0.238787	307245	307245	miRlet-7a-1/let-7f-1/let-7d cluster host gene	MIRLET7A1HG	-0.418124	2.69595	-2.04036	0.04838	0.19676	-4.28142	p<0.05_down
ENSG00000164880	0.0844166	109681	109681	integrator complex subunit 1	INTS1	-0.418024	7.37783	-4.16067	0.000177195	0.00400286	0.0164686	p<0.01_down
ENSG00000254531	0.221243	285770	285770	uncharacterized LOC90024	FLJ20021	-0.417931	3.12798	-2.10836	0.0417178	0.180222	-4.21868	p<0.05_down
ENSG00000137364	0.206729	269125	269125	thiopurine S-methyltransferase	TPMT	-0.417184	3.49253	-2.05184	0.0471943	0.193944	-4.37994	p<0.05_down
ENSG00000135521	0.165002	212579	212579	LTV1 ribosome biogenesis factor	LTV1	-0.414989	4.22166	-2.69038	0.0105842	0.0745277	-3.25719	p<0.05_down
ENSG00000083535	0.18485	239689	239689	progesterone immunomodulatory binding factor 1	PIBF1	-0.414597	3.73622	-2.68387	0.010758	0.0754774	-3.17782	p<0.05_down
ENSG00000168310	0.20493	266300	266300	interferon regulatory factor 2	IRF2	-0.412329	3.38972	-2.1874	0.035001	0.162396	-4.13227	p<0.05_down
ENSG00000196576	0.1048	136216	136216	plexin B2	PLXNB2	-0.410775	6.14402	-3.90691	0.000376051	0.00711568	-0.517566	p<0.01_down
ENSG00000181027	0.158292	204985	204985	fukutin related protein	FKRP	-0.409342	4.35822	-3.1099	0.00355981	0.0361221	-2.29391	p<0.01_down
ENSG00000171357	0.197284	256774	256774	leucine rich adaptor protein 1	LURAP1	-0.408745	3.73787	-2.52934	0.0157433	0.0977449	-3.46528	p<0.05_down
ENSG00000143436	0.176132	228012	228012	mitochondrial ribosomal protein L9	MRPL9	-0.408394	3.82467	-3.17156	0.00301449	0.0320451	-2.05565	p<0.01_down
ENSG00000143248	0.148509	191845	191845	regulator of G protein signaling 5	RGS5	-0.408249	4.53816	-2.47543	0.0179299	0.106507	-3.8232	p<0.05_down	FALSE
ENSG00000182197	0.137719	178297	178297	exostosin glycosyltransferase 1	EXT1	-0.407885	4.96602	-3.47074	0.00131921	0.0177707	-1.48051	p<0.01_down
ENSG00000169087	0.222267	285191	285191	HSPB1 associated protein 1	HSPBAP1	-0.407059	2.87971	-2.32053	0.0258359	0.134606	-3.8043	p<0.05_down
ENSG00000132780	0.102958	133295	133295	nuclear autoantigenic sperm protein	NASP	-0.407005	6.23453	-3.46244	0.00135037	0.0180696	-1.75543	p<0.01_down
ENSG00000251322	0.0929417	120722	120722	SH3 and multiple ankyrin repeat domains 3	SHANK3	-0.40688	6.83161	-4.01528	0.000273182	0.00555862	-0.315893	p<0.01_down
ENSG00000139370	0.219233	284833	284833	solute carrier family 15 member 4	SLC15A4	-0.406264	3.33128	-2.06428	0.0459369	0.190913	-4.30775	p<0.05_down
ENSG00000136935	0.158215	205172	205172	golgin A1	GOLGA1	-0.406146	4.37881	-3.26585	0.0023312	0.0267791	-1.90125	p<0.01_down
ENSG00000204103	0.207388	267966	267966	MAF bZIP transcription factor B	MAFB	-0.404985	3.25675	-2.19942	0.0340683	0.159985	-4.09911	p<0.05_down	FALSE
ENSG00000278615	0.194462	249948	249948	chromosome 11 open reading frame 98	C11orf98	-0.404205	3.58373	-2.52325	0.0159774	0.0989129	-3.49001	p<0.05_down
ENSG00000256223	0.187701	241916	241916	zinc finger protein 10	ZNF10	-0.404121	3.50514	-2.29998	0.0270928	0.138937	-3.98435	p<0.05_down
ENSG00000136750	0.137991	178450	178450	glutamate decarboxylase 2	GAD2	-0.404014	4.98244	-2.26001	0.0296956	0.147001	-4.33794	p<0.05_down
ENSG00000002330	0.172375	223622	223622	BCL2 associated agonist of cell death	BAD	-0.403839	4.01564	-2.67338	0.0110438	0.0767319	-3.25885	p<0.05_down
ENSG00000204344	0.175632	225777	225777	serine/threonine kinase 19	STK19	-0.402949	3.92133	-2.44643	0.0192172	0.110956	-3.73858	p<0.05_down
ENSG00000162341	0.178852	232661	232661	two pore segment channel 2	TPCN2	-0.402811	3.87519	-2.47833	0.0178056	0.105964	-3.65546	p<0.05_down
ENSG00000144331	0.134857	174328	174328	zinc finger protein 385B	ZNF385B	-0.401731	5.05391	-3.09591	0.00369592	0.0368929	-2.46368	p<0.01_down
ENSG00000103326	0.153857	200138	200138	calpain 15	CAPN15	-0.400681	4.40569	-2.27494	0.0286983	0.14393	-4.2089	p<0.05_down
ENSG00000278771	0.0404026	52575.3	52575.3	RNA component of signal recognition particle 7SL3	RN7SL3	-0.400461	11.0122	-2.0305	0.0494194	0.199231	-5.97847	p<0.05_down
ENSG00000146122	0.108509	140682	140682	dishevelled associated activator of morphogenesis 2	DAAM2	-0.400458	5.87423	-2.47876	0.0177872	0.105919	-4.10424	p<0.05_down
ENSG00000167100	0.134098	173839	173839	sterile alpha motif domain containing 14	SAMD14	-0.399743	4.89563	-2.55053	0.0149526	0.094286	-3.75169	p<0.05_down
ENSG00000172057	0.152714	196629	196629	ORMDL sphingolipid biosynthesis regulator 3	ORMDL3	-0.398705	4.35186	-2.74199	0.00929517	0.0684366	-3.20549	p<0.01_down
ENSG00000041802	0.154109	199349	199349	large 60S subunit nuclear export GTPase 1	LSG1	-0.397996	4.37245	-2.90237	0.00616078	0.0520002	-2.82178	p<0.01_down
ENSG00000005801	0.156844	202926	202926	zinc finger protein 195	ZNF195	-0.397127	4.4113	-3.09166	0.00373819	0.0371528	-2.34668	p<0.01_down
ENSG00000156697	0.186734	241927	241927	UTP14A small subunit processome component	UTP14A	-0.396918	3.75061	-2.74532	0.00921719	0.0681474	-3.03049	p<0.01_down
ENSG00000130787	0.101061	131196	131196	huntingtin interacting protein 1 related	HIP1R	-0.396072	6.34336	-3.5334	0.00110532	0.0155717	-1.58176	p<0.01_down
ENSG00000198804	0.0202918	26404.1	26404.1	cytochrome c oxidase subunit I	COX1	-0.395464	13.6205	-3.47135	0.00131695	0.0177651	-3.30857	p<0.01_down
ENSG00000135916	0.0825367	107010	107010	integral membrane protein 2C	ITM2C	-0.395371	7.5696	-5.16464	8.1306e-06	0.000372336	3.0122	p<0.01_down
ENSG00000205363	0.114071	148206	148206	inhibitory synaptic factor 1	INSYN1	-0.393806	5.81357	-3.59535	0.000926858	0.0135401	-1.30651	p<0.01_down
ENSG00000134508	0.141719	183956	183956	Cdk5 and Abl enzyme substrate 1	CABLES1	-0.393766	4.7107	-2.7182	0.00987011	0.0711287	-3.32539	p<0.01_down
ENSG00000061936	0.100172	129836	129836	splicing factor SWAP	SFSWAP	-0.392484	6.43733	-4.15955	0.000177792	0.00400933	0.16555	p<0.01_down
ENSG00000115526	0.14655	189850	189850	carbohydrate sulfotransferase 10	CHST10	-0.392013	4.75515	-3.26761	0.00232	0.0267186	-1.95902	p<0.01_down
ENSG00000180626	0.127611	165628	165628	zinc finger protein 594	ZNF594	-0.391934	5.19123	-3.80357	0.000508675	0.0088432	-0.639387	p<0.01_down
ENSG00000250125	0.259691	337064	337064	long intergenic non-protein coding RNA 2232	LINC02232	-0.39187	2.44663	-2.11333	0.0412645	0.179128	-4.08259	p<0.05_down	FALSE
ENSG00000257267	0.156917	203730	203730	zinc finger protein 271, pseudogene	ZNF271P	-0.391362	4.44488	-3.03534	0.00434399	0.0414664	-2.48508	p<0.01_down
ENSG00000077454	0.137126	178114	178114	leucine rich repeats and calponin homology domain containing 4	LRCH4	-0.391272	4.89506	-2.49	0.0173131	0.104242	-3.86347	p<0.05_down
ENSG00000119397	0.128101	165907	165907	centriolin	CNTRL	-0.389954	5.22042	-3.51566	0.00116222	0.0162083	-1.42147	p<0.01_down	FALSE
ENSG00000159210	0.16875	217595	217595	SNF8 subunit of ESCRT-II	SNF8	-0.389244	4.03946	-2.74875	0.00913768	0.0677924	-3.10527	p<0.01_down
ENSG00000272333	0.106581	138600	138600	lysine methyltransferase 2B	KMT2B	-0.388621	6.11722	-3.64897	0.000795114	0.0122336	-1.22011	p<0.01_down
ENSG00000112182	0.188417	244746	244746	BTB domain and CNC homolog 2	BACH2	-0.388309	3.69337	-2.83578	0.00731824	0.0582004	-2.81491	p<0.01_down
ENSG00000121073	0.177049	228862	228862	solute carrier family 35 member B1	SLC35B1	-0.388309	3.91367	-2.79809	0.00806012	0.0621854	-2.95201	p<0.01_down
ENSG00000010292	0.183363	237360	237360	non-SMC condensin I complex subunit D2	NCAPD2	-0.387997	3.69786	-2.05553	0.0468184	0.192797	-4.47696	p<0.05_down
ENSG00000126970	0.213168	276505	276505	zinc finger C4H2-type containing	ZC4H2	-0.387638	2.97648	-2.10095	0.0424027	0.182267	-4.2633	p<0.05_down
ENSG00000124574	0.153403	199511	199511	ATP binding cassette subfamily C member 10	ABCC10	-0.387325	4.43181	-3.16308	0.00308446	0.032632	-2.18669	p<0.01_down
ENSG00000053501	0.197431	254162	254162	unconventional SNARE in the ER 1	USE1	-0.386736	3.51204	-2.37054	0.0229934	0.125325	-3.79853	p<0.05_down
ENSG00000080573	0.141661	184217	184217	collagen type V alpha 3 chain	COL5A3	-0.386694	4.67068	-2.38409	0.0222737	0.122784	-4.05928	p<0.05_down
ENSG00000119772	0.10142	131753	131753	DNA methyltransferase 3 alpha	DNMT3A	-0.386385	6.33953	-4.57039	5.1207e-05	0.00156456	1.38477	p<0.01_down
ENSG00000167523	0.163702	212459	212459	spermatogenesis associated 33	SPATA33	-0.386367	4.21822	-2.77426	0.00856476	0.0648584	-3.07188	p<0.01_down
ENSG00000168314	0.102886	133452	133451	myelin associated oligodendrocyte basic protein	MOBP	-0.386359	6.15663	-2.19188	0.0346508	0.161506	-4.74987	p<0.05_down
ENSG00000149679	0.176624	229182	229182	Cdk5 and Abl enzyme substrate 2	CABLES2	-0.386288	4.02871	-2.07887	0.0445014	0.187599	-4.46664	p<0.05_down
ENSG00000020426	0.155102	200374	200374	MNAT1 component of CDK activating kinase	MNAT1	-0.385479	4.43951	-2.9432	0.00553834	0.0483912	-2.71854	p<0.01_down
ENSG00000143147	0.2017	258978	258978	G protein-coupled receptor 161	GPR161	-0.385362	3.40784	-2.10747	0.0417993	0.180534	-4.29769	p<0.05_down
ENSG00000020181	0.175447	228285	228285	adhesion G protein-coupled receptor A2	ADGRA2	-0.38534	3.9798	-2.23511	0.0314281	0.15226	-4.17198	p<0.05_down
ENSG00000081087	0.16495	212867	212867	osteoclastogenesis associated transmembrane protein 1	OSTM1	-0.38518	4.19408	-2.88156	0.00650268	0.0540563	-2.81443	p<0.01_down
ENSG00000106348	0.148439	192393	192393	inosine monophosphate dehydrogenase 1	IMPDH1	-0.384901	4.64789	-2.68193	0.0108103	0.0757345	-3.36742	p<0.05_down
ENSG00000125835	0.167006	214068	214068	small nuclear ribonucleoprotein polypeptides B and B1	SNRPB	-0.383873	4.15224	-2.62112	0.0125744	0.0837614	-3.40241	p<0.05_down
ENSG00000106244	0.110001	142031	142031	PDGFA associated protein 1	PDAP1	-0.383831	5.96226	-3.70004	0.000686548	0.0109638	-1.0521	p<0.01_down
ENSG00000120798	0.154547	198647	198647	nuclear receptor subfamily 2 group C member 1	NR2C1	-0.383727	4.39907	-2.49763	0.016998	0.102993	-3.74012	p<0.05_down
ENSG00000198899	0.0288342	37538.5	37538.5	ATP synthase F0 subunit 6	ATP6	-0.383577	12.4584	-2.79987	0.00802354	0.0620207	-4.66857	p<0.01_down
ENSG00000126870	0.0887021	114818	114818	dynein 2 intermediate chain 1	DYNC2I1	-0.382369	7.04139	-2.67908	0.0108877	0.0761066	-3.84827	p<0.05_down
ENSG00000155100	0.176103	226681	226681	OTU deubiquitinase 6B	OTUD6B	-0.382317	3.99835	-2.44271	0.0193882	0.111644	-3.74416	p<0.05_down
ENSG00000197976	0.163992	212527	212527	A-kinase anchoring protein 17A	AKAP17A	-0.38201	4.32186	-2.22189	0.0323838	0.154814	-4.25766	p<0.05_down
ENSG00000114026	0.165961	215640	215640	8-oxoguanine DNA glycosylase	OGG1	-0.381577	3.9874	-2.35832	0.0236605	0.127333	-3.97161	p<0.05_down
ENSG00000060491	0.109568	142431	142431	opioid growth factor receptor	OGFR	-0.381312	6.03243	-2.87268	0.00665392	0.054755	-3.19568	p<0.01_down
ENSG00000110436	0.0552	71535.5	71535.5	solute carrier family 1 member 2	SLC1A2	-0.381132	9.37957	-2.96867	0.00518052	0.0461388	-3.61797	p<0.01_down
ENSG00000188070	0.161092	208967	208967	zinc finger translocation associated	ZFTA	-0.379564	4.27163	-2.33528	0.024966	0.131822	-4.04522	p<0.05_down
ENSG00000109046	0.091474	118471	118471	WD repeat and SOCS box containing 1	WSB1	-0.37945	6.87336	-3.57648	0.000978061	0.0141072	-1.5559	p<0.01_down
ENSG00000054690	0.0995672	129217	129217	pleckstrin homology, MyTH4 and FERM domain containing H1	PLEKHH1	-0.37938	6.3598	-2.44674	0.0192029	0.110956	-4.25471	p<0.05_down
ENSG00000113645	0.124169	160844	160844	WW and C2 domain containing 1	WWC1	-0.378515	5.38281	-3.80471	0.000506997	0.0088432	-0.658895	p<0.01_down
ENSG00000142920	0.130755	169471	169471	antizyme inhibitor 2	AZIN2	-0.378483	5.11873	-3.41026	0.00156295	0.0200105	-1.68389	p<0.01_down
ENSG00000173914	0.191496	246969	246968	RNA binding motif protein 4B	RBM4B	-0.377085	3.49803	-2.18127	0.0354856	0.163969	-4.2015	p<0.05_down
ENSG00000185619	0.122449	158733	158733	polycomb group ring finger 3	PCGF3	-0.376264	5.48124	-3.39801	0.00161732	0.0204991	-1.77254	p<0.01_down
ENSG00000160072	0.14028	182506	182506	ATPase family AAA domain containing 3B	ATAD3B	-0.376188	4.83148	-2.79807	0.00806056	0.0621854	-3.14936	p<0.01_down
ENSG00000228253	0.0598666	77866.2	77866.2	ATP synthase F0 subunit 8	ATP8	-0.376145	9.43664	-3.16832	0.00304106	0.0322432	-3.03733	p<0.01_down
ENSG00000242173	0.11213	145517	145517	Rho GDP dissociation inhibitor gamma	ARHGDIG	-0.375998	5.90713	-3.69548	0.000695614	0.0110498	-1.04789	p<0.01_down
ENSG00000186862	0.137266	178341	178341	PDZ domain containing 7	PDZD7	-0.375986	4.8934	-2.81887	0.00764277	0.0599385	-3.11971	p<0.01_down
ENSG00000100347	0.163333	211091	211091	SAMM50 sorting and assembly machinery component	SAMM50	-0.375721	4.29863	-2.49977	0.0169103	0.102622	-3.68717	p<0.05_down
ENSG00000142039	0.177135	229703	229703	coiled-coil domain containing 97	CCDC97	-0.37567	3.89893	-2.60034	0.0132358	0.0868098	-3.39891	p<0.05_down
ENSG00000165775	0.171958	221296	221296	FUN14 domain containing 2	FUNDC2	-0.375167	3.94331	-2.22897	0.0318689	0.153336	-4.20172	p<0.05_down
ENSG00000095370	0.170211	220487	220487	SH2 domain containing 3C	SH2D3C	-0.375147	4.09578	-2.4089	0.021008	0.118024	-3.84447	p<0.05_down
ENSG00000277147	0.2014	260637	260637	long intergenic non-protein coding RNA 869	LINC00869	-0.375037	3.47185	-2.25343	0.0301449	0.148245	-4.01791	p<0.05_down
ENSG00000198786	0.0265852	34586.7	34586.7	NADH dehydrogenase subunit 5	ND5	-0.374368	12.7102	-2.80596	0.00789964	0.0612341	-4.7349	p<0.01_down
ENSG00000168827	0.126322	162921	162921	G elongation factor mitochondrial 1	GFM1	-0.374109	5.24811	-3.70646	0.000673944	0.0108355	-0.915946	p<0.01_down
ENSG00000214941	0.20928	268474	268474	zinc finger SWIM-type containing 7	ZSWIM7	-0.373988	3.3313	-2.12097	0.0405754	0.177626	-4.2412	p<0.05_down
ENSG00000184304	0.162267	210621	210621	protein kinase D1	PRKD1	-0.373875	4.26389	-2.79158	0.00819528	0.0628971	-3.03915	p<0.01_down
ENSG00000109065	0.17358	225427	225427	N-acetyltransferase 9 (putative)	NAT9	-0.371607	4.04194	-2.06609	0.0457574	0.190515	-4.50593	p<0.05_down
ENSG00000007402	0.128247	166224	166224	calcium voltage-gated channel auxiliary subunit alpha2delta 2	CACNA2D2	-0.370569	5.19315	-3.15729	0.00313318	0.0329673	-2.35339	p<0.01_down
ENSG00000154114	0.161046	207893	207893	tubulin folding cofactor E like	TBCEL	-0.367913	4.22075	-3.02042	0.00451936	0.042333	-2.5002	p<0.01_down
ENSG00000170525	0.100293	130132	130132	6-phosphofructo-2-kinase/fructose-2,6-biphosphatase 3	PFKFB3	-0.366241	6.45826	-3.7177	0.00065245	0.0106029	-1.08518	p<0.01_down
ENSG00000197971	0.0553566	71859.5	71859.5	myelin basic protein	MBP	-0.365349	9.33898	-2.53452	0.0155464	0.0968015	-4.63263	p<0.05_down
ENSG00000104980	0.150608	195490	195490	translocase of inner mitochondrial membrane 44	TIMM44	-0.365252	4.56533	-2.62407	0.0124831	0.0834307	-3.48506	p<0.05_down
ENSG00000102870	0.138953	179955	179955	zinc finger protein 629	ZNF629	-0.365249	4.86501	-2.66431	0.0112965	0.0779293	-3.46571	p<0.05_down
ENSG00000125247	0.171854	221691	221691	transmembrane O-mannosyltransferase targeting cadherins 4	TMTC4	-0.36487	3.92468	-2.09349	0.043102	0.184148	-4.46356	p<0.05_down
ENSG00000197892	0.132087	171113	171113	kinesin family member 13B	KIF13B	-0.36446	5.04405	-2.73602	0.0094364	0.0690565	-3.34701	p<0.01_down
ENSG00000175634	0.181351	235096	235096	ribosomal protein S6 kinase B2	RPS6KB2	-0.361232	3.82193	-2.77532	0.00854175	0.0647348	-2.98519	p<0.01_down
ENSG00000166006	0.0959088	124155	124155	potassium voltage-gated channel subfamily C member 2	KCNC2	-0.36081	6.73842	-3.36247	0.00178545	0.0219593	-2.0851	p<0.01_down
ENSG00000104112	0.0919073	118689	118689	secretogranin III	SCG3	-0.360547	7.0033	-2.78581	0.00831676	0.0635519	-3.56641	p<0.01_down
ENSG00000178338	0.18948	246128	246128	zinc finger protein 354B	ZNF354B	-0.360517	3.71515	-2.05724	0.0466448	0.192369	-4.44504	p<0.05_down
ENSG00000175040	0.134099	173476	173476	carbohydrate sulfotransferase 2	CHST2	-0.360312	4.98035	-2.34692	0.0242988	0.129311	-4.18674	p<0.05_down
ENSG00000100813	0.0797066	103135	103135	apoptotic chromatin condensation inducer 1	ACIN1	-0.358151	7.55912	-3.70541	0.000675994	0.010849	-1.32959	p<0.01_down
ENSG00000131797	0.158536	206135	206135	clustered mitochondria homolog pseudogene 3	CLUHP3	-0.35785	4.32641	-2.9172	0.00592747	0.0506936	-2.76256	p<0.01_down
ENSG00000077458	0.193665	250942	250942	family with sequence similarity 76 member B	FAM76B	-0.357661	3.62567	-2.14056	0.0388551	0.173265	-4.2699	p<0.05_down
ENSG00000112658	0.132144	171587	171587	serum response factor	SRF	-0.357382	5.07453	-2.70685	0.010156	0.0726217	-3.41376	p<0.05_down
ENSG00000155085	0.186938	240575	240575	adenylate kinase 9	AK9	-0.356674	3.75605	-2.19571	0.034354	0.160819	-4.1942	p<0.05_down
ENSG00000105705	0.13411	173751	173751	SURP and G-patch domain containing 1	SUGP1	-0.355572	5.04491	-2.82399	0.00754308	0.0594316	-3.12825	p<0.01_down
ENSG00000166833	0.0887125	115295	115295	neuron navigator 2	NAV2	-0.353545	7.1338	-3.82598	0.000476532	0.00846095	-0.894496	p<0.01_down
ENSG00000112473	0.142979	184921	184921	solute carrier family 39 member 7	SLC39A7	-0.351817	4.74654	-2.97355	0.00511452	0.0457613	-2.71437	p<0.01_down
ENSG00000168843	0.151747	195559	195559	follistatin like 5	FSTL5	-0.351798	4.51368	-2.78134	0.00841191	0.0640768	-3.11998	p<0.01_down	FALSE
ENSG00000108469	0.165181	214798	214798	RecQ like helicase 5	RECQL5	-0.351553	4.34223	-2.26781	0.0291702	0.145408	-4.15988	p<0.05_down
ENSG00000248333	0.113957	147565	147565	cyclin dependent kinase 11B	CDK11B	-0.351339	5.84603	-3.26869	0.0023131	0.0266708	-2.17322	p<0.01_down
ENSG00000137842	0.21299	273786	273786	transmembrane protein 62	TMEM62	-0.351076	3.20172	-2.04777	0.0476114	0.194957	-4.36215	p<0.05_down
ENSG00000071794	0.129483	166747	166747	helicase like transcription factor	HLTF	-0.350734	5.2497	-2.35037	0.024104	0.128769	-4.21185	p<0.05_down
ENSG00000170915	0.134566	174430	174430	progestin and adipoQ receptor family member 8	PAQR8	-0.349869	4.93988	-2.64788	0.0117678	0.0800839	-3.53157	p<0.05_down
ENSG00000171509	0.148588	191937	191937	relaxin family peptide receptor 1	RXFP1	-0.349834	4.68717	-2.47711	0.0178578	0.106209	-3.81912	p<0.05_down	FALSE
ENSG00000125351	0.132733	171361	171361	UPF3B regulator of nonsense mediated mRNA decay	UPF3B	-0.348974	5.08029	-2.25387	0.0301143	0.148132	-4.38611	p<0.05_down
ENSG00000204220	0.194497	249883	249883	prefoldin subunit 6	PFDN6	-0.348541	3.69382	-2.51938	0.016128	0.0995908	-3.49818	p<0.05_down
ENSG00000106689	0.168502	218489	218489	LIM homeobox 2	LHX2	-0.348491	4.17096	-2.1468	0.0383213	0.172073	-4.37975	p<0.05_down
ENSG00000176293	0.143375	186543	186543	zinc finger protein 135	ZNF135	-0.348102	4.76888	-2.39247	0.0218385	0.121248	-4.03082	p<0.05_down
ENSG00000107262	0.134916	174542	174542	BAG cochaperone 1	BAG1	-0.347891	5.08707	-3.02206	0.00449977	0.0422494	-2.64612	p<0.01_down
ENSG00000171824	0.113106	146617	146617	exosome component 10	EXOSC10	-0.347844	5.84233	-2.93319	0.00568532	0.0492974	-3.02073	p<0.01_down
ENSG00000145029	0.141385	183215	183215	nicolin 1, tubulin polyglutamylase complex subunit	NICN1	-0.347467	4.942	-2.76635	0.00873878	0.0657905	-3.21637	p<0.01_down
ENSG00000090520	0.142651	183918	183918	DnaJ heat shock protein family (Hsp40) member B11	DNAJB11	-0.34713	4.66755	-2.6915	0.0105546	0.0744275	-3.38064	p<0.05_down
ENSG00000100359	0.101656	131769	131769	small G protein signaling modulator 3	SGSM3	-0.346549	6.37581	-2.92414	0.00582116	0.0501386	-3.14111	p<0.01_down
ENSG00000108848	0.0643216	83374.9	83374.9	LUC7 like 3 pre-mRNA splicing factor	LUC7L3	-0.345307	8.7911	-2.53467	0.0155409	0.0967983	-4.48504	p<0.05_down
ENSG00000100711	0.121272	157278	157278	zinc finger FYVE-type containing 21	ZFYVE21	-0.344338	5.51216	-2.76035	0.00887296	0.0665724	-3.36787	p<0.01_down
ENSG00000100836	0.0871552	112995	112995	poly(A) binding protein nuclear 1	PABPN1	-0.344065	7.20413	-3.24083	0.00249658	0.0281334	-2.49134	p<0.01_down
ENSG00000118733	0.132753	171233	171233	olfactomedin 3	OLFM3	-0.343957	5.21683	-2.45722	0.0187287	0.109341	-3.96351	p<0.05_down
ENSG00000135392	0.159211	207094	207094	DnaJ heat shock protein family (Hsp40) member C14	DNAJC14	-0.343547	4.38167	-2.38545	0.0222024	0.122531	-3.95186	p<0.05_down
ENSG00000080947	0.131512	170741	170741	CROCC pseudogene 3	CROCCP3	-0.342907	5.00119	-2.61998	0.0126099	0.0839406	-3.61506	p<0.05_down
ENSG00000039650	0.180175	234082	234082	polynucleotide kinase 3'-phosphatase	PNKP	-0.341981	3.87621	-2.34242	0.0245545	0.130207	-3.93309	p<0.05_down
ENSG00000101246	0.14841	192511	192511	ADP ribosylation factor related protein 1	ARFRP1	-0.341763	4.62458	-3.05065	0.00417075	0.0403958	-2.494	p<0.01_down
ENSG00000126775	0.169848	219087	219087	autophagy related 14	ATG14	-0.34176	4.18156	-2.23938	0.0311242	0.15137	-4.19196	p<0.05_down
ENSG00000111786	0.129189	167579	167579	serine and arginine rich splicing factor 9	SRSF9	-0.3407	5.30179	-3.06602	0.00400336	0.039385	-2.5755	p<0.01_down
ENSG00000141985	0.133135	172943	172943	SH3 domain containing GRB2 like 1, endophilin A2	SH3GL1	-0.338572	5.0482	-2.72679	0.00965895	0.0699975	-3.36123	p<0.01_down
ENSG00000160055	0.184117	237921	237921	transmembrane protein 234	TMEM234	-0.338163	3.7012	-2.25928	0.0297449	0.1471	-4.08225	p<0.05_down
ENSG00000278259	0.161022	208925	208925	myosin XIX	MYO19	-0.33729	4.31192	-2.5559	0.0147584	0.0934572	-3.57764	p<0.05_down
ENSG00000122912	0.166693	214990	214990	solute carrier family 25 member 16	SLC25A16	-0.336412	4.1944	-2.07697	0.044686	0.188095	-4.52184	p<0.05_down
ENSG00000183060	0.195021	252925	252925	LysM domain containing 4	LYSMD4	-0.336185	3.56609	-2.22826	0.03192	0.153464	-4.09448	p<0.05_down
ENSG00000124588	0.174824	226323	226323	N-ribosyldihydronicotinamide:quinone reductase 2	NQO2	-0.335549	3.98677	-2.12863	0.0398949	0.175997	-4.38181	p<0.05_down
ENSG00000146007	0.108467	140240	140240	zinc finger matrin-type 2	ZMAT2	-0.334246	6.07659	-3.01529	0.00458115	0.0427258	-2.85824	p<0.01_down
ENSG00000101181	0.172119	223544	223544	mitochondrial ribosome associated GTPase 2	MTG2	-0.334243	4.06189	-2.02654	0.0498421	0.200315	-4.58654	p<0.05_down
ENSG00000182154	0.155163	201339	201339	mitochondrial ribosomal protein L41	MRPL41	-0.333153	4.38802	-2.34595	0.0243535	0.129462	-4.05659	p<0.05_down
ENSG00000111653	0.182501	236622	236622	inhibitor of growth family member 4	ING4	-0.332095	3.76076	-2.26662	0.0292504	0.14562	-4.07522	p<0.05_down
ENSG00000180263	0.166912	216506	216506	FYVE, RhoGEF and PH domain containing 6	FGD6	-0.331962	4.25561	-2.37284	0.0228696	0.124834	-3.93658	p<0.05_down
ENSG00000204149	0.144308	186737	186737	ArfGAP with GTPase domain, ankyrin repeat and PH domain 6	AGAP6	-0.331781	4.4913	-2.35328	0.0239406	0.128144	-4.10663	p<0.05_down
ENSG00000154978	0.135583	175708	175708	VOPP1 WW domain binding protein	VOPP1	-0.331298	5.05894	-3.04331	0.00425292	0.0410478	-2.58948	p<0.01_down
ENSG00000112787	0.118277	153680	153680	fibrosin like 1	FBRSL1	-0.331237	5.59655	-2.69417	0.0104841	0.0740967	-3.5436	p<0.05_down
ENSG00000135636	0.129352	167895	167895	dysferlin	DYSF	-0.33117	5.09084	-2.48467	0.0175362	0.105136	-3.92816	p<0.05_down
ENSG00000184916	0.138006	179321	179321	jagged canonical Notch ligand 2	JAG2	-0.330086	4.93777	-2.61848	0.0126568	0.0841944	-3.57501	p<0.05_down
ENSG00000125356	0.151472	194678	194678	NADH:ubiquinone oxidoreductase subunit A1	NDUFA1	-0.329875	4.53055	-2.06561	0.0458051	0.190569	-4.63003	p<0.05_down
ENSG00000162302	0.150361	195242	195242	ribosomal protein S6 kinase A4	RPS6KA4	-0.329002	4.64316	-2.448	0.0191455	0.110806	-3.87079	p<0.05_down
ENSG00000168014	0.113799	147445	147445	C2 domain containing 3 centriole elongation regulator	C2CD3	-0.328655	5.81664	-3.92641	0.000355111	0.00680401	-0.391427	p<0.01_down
ENSG00000104866	0.120038	156016	156016	protein phosphatase 1 regulatory subunit 37	PPP1R37	-0.327939	5.58532	-2.7061	0.0101751	0.0727046	-3.50268	p<0.05_down
ENSG00000154845	0.136948	176234	176234	protein phosphatase 4 regulatory subunit 1	PPP4R1	-0.327315	4.94278	-3.32196	0.0019975	0.0238533	-1.87545	p<0.01_down
ENSG00000143033	0.16191	209800	209800	metal response element binding transcription factor 2	MTF2	-0.325366	4.30954	-2.39709	0.021602	0.120384	-3.91275	p<0.05_down
ENSG00000095951	0.0985808	127464	127464	HIVEP zinc finger 1	HIVEP1	-0.324544	6.53946	-3.98403	0.000299637	0.00592273	-0.352668	p<0.01_down
ENSG00000167112	0.16745	216880	216880	TruB pseudouridine synthase family member 2	TRUB2	-0.324242	4.12119	-2.03238	0.0492199	0.198781	-4.60053	p<0.05_down
ENSG00000140471	0.196186	254070	254070	lines homolog 1	LINS1	-0.323943	3.43213	-2.05235	0.047142	0.193841	-4.42386	p<0.05_down
ENSG00000011347	0.0681969	88515.2	88515.2	synaptotagmin 7	SYT7	-0.323875	8.464	-5.42418	3.60792e-06	0.000201981	3.64621	p<0.01_down
ENSG00000148719	0.136628	176477	176477	DnaJ heat shock protein family (Hsp40) member B12	DNAJB12	-0.322259	4.93333	-2.76241	0.00882666	0.0662975	-3.25577	p<0.01_down
ENSG00000167113	0.139843	180804	180804	coenzyme Q4	COQ4	-0.320792	4.80984	-2.87671	0.00658496	0.0543954	-2.96652	p<0.01_down
ENSG00000196526	0.137868	178427	178427	actin filament associated protein 1	AFAP1	-0.320584	5.0798	-2.44513	0.0192767	0.111194	-3.95492	p<0.05_down
ENSG00000129682	0.106959	138302	138302	fibroblast growth factor 13	FGF13	-0.318944	6.14297	-3.28171	0.00223189	0.0259507	-2.19656	p<0.01_down
ENSG00000198886	0.0224074	29171.1	29171.1	NADH dehydrogenase subunit 4	ND4	-0.318367	13.3451	-2.50193	0.0168225	0.102313	-5.60233	p<0.05_down
ENSG00000198176	0.161847	209698	209698	transcription factor Dp-1	TFDP1	-0.31782	4.22413	-2.54826	0.0150358	0.0946566	-3.58993	p<0.05_down
ENSG00000149115	0.10815	140181	140181	tankyrase 1 binding protein 1	TNKS1BP1	-0.317174	6.00192	-2.59634	0.0133664	0.0872384	-3.84831	p<0.05_down
ENSG00000102984	0.184402	238725	238725	zinc finger protein 821	ZNF821	-0.315983	3.94172	-2.16624	0.0366984	0.167654	-4.26304	p<0.05_down
ENSG00000151208	0.111217	144371	144371	discs large MAGUK scaffold protein 5	DLG5	-0.314883	5.86634	-2.09659	0.0428101	0.183427	-4.86075	p<0.05_down
ENSG00000159069	0.122387	158713	158713	F-box and WD repeat domain containing 5	FBXW5	-0.314626	5.48377	-2.40671	0.0211168	0.118512	-4.14597	p<0.05_down
ENSG00000169228	0.148361	191843	191843	RAB24, member RAS oncogene family	RAB24	-0.314541	4.6672	-2.05798	0.0465698	0.192141	-4.66334	p<0.05_down
ENSG00000136213	0.130367	169347	169347	carbohydrate sulfotransferase 12	CHST12	-0.313919	5.07795	-2.67785	0.0109212	0.076181	-3.49219	p<0.05_down
ENSG00000103150	0.127002	165158	165158	malonyl-CoA decarboxylase	MLYCD	-0.312352	5.1518	-2.08332	0.0440714	0.186464	-4.76033	p<0.05_down
ENSG00000162236	0.179708	233443	233443	syntaxin 5	STX5	-0.311959	3.84849	-2.05511	0.0468603	0.192921	-4.49549	p<0.05_down
ENSG00000146909	0.127262	164558	164558	nucleolar protein with MIF4G domain 1	NOM1	-0.311739	5.22336	-2.07762	0.0446228	0.18787	-4.76919	p<0.05_down
ENSG00000229180	0.130756	169610	169610	RABGEF1 pseudogene 1	RABGEF1P1	-0.311112	5.05322	-2.40951	0.0209777	0.117956	-4.07894	p<0.05_down
ENSG00000276168	0.0212349	27642	27642	RNA component of signal recognition particle 7SL1	RN7SL1	-0.310884	13.6176	-2.63581	0.0121256	0.0817278	-5.35572	p<0.05_down
ENSG00000072195	0.0981659	127601	127601	striated muscle enriched protein kinase	SPEG	-0.309687	6.55093	-2.59781	0.0133184	0.0871004	-3.93628	p<0.05_down
ENSG00000090372	0.103246	133972	133972	striatin 4	STRN4	-0.309471	6.36205	-3.7943	0.000522589	0.00902235	-0.846673	p<0.01_down
ENSG00000112308	0.127345	165067	165067	chromosome 6 open reading frame 62	C6orf62	-0.307468	5.31817	-2.52276	0.0159966	0.0989998	-3.8597	p<0.05_down
ENSG00000131503	0.0959132	124237	124237	ankyrin repeat and KH domain containing 1	ANKHD1	-0.30592	6.71327	-2.91585	0.00594844	0.0508057	-3.21556	p<0.01_down
ENSG00000133624	0.152412	196993	196993	zinc finger family member 767, pseudogene	ZNF767P	-0.305898	4.54042	-2.32158	0.0257727	0.134386	-4.12264	p<0.05_down
ENSG00000127081	0.158478	204800	204800	zinc finger protein 484	ZNF484	-0.305734	4.3889	-2.17723	0.0358075	0.164757	-4.37583	p<0.05_down
ENSG00000126243	0.12981	168124	168124	leucine rich repeat and fibronectin type III domain containing 3	LRFN3	-0.304361	5.16785	-2.65824	0.0114685	0.0786396	-3.5406	p<0.05_down
ENSG00000252010	0.101318	131448	131448	small Cajal body-specific RNA 5	SCARNA5	-0.303855	6.29766	-2.99582	0.00482309	0.0441512	-2.96911	p<0.01_down
ENSG00000106868	0.1493	191939	191939	sushi domain containing 1	SUSD1	-0.303346	4.59242	-2.12355	0.0403456	0.177306	-4.53362	p<0.05_down
ENSG00000179909	0.146212	188953	188953	zinc finger protein 154	ZNF154	-0.302583	4.66386	-2.06322	0.0460431	0.19108	-4.66698	p<0.05_down
ENSG00000033170	0.132259	170499	170499	fucosyltransferase 8	FUT8	-0.302361	4.99865	-2.56461	0.0144477	0.0920918	-3.73318	p<0.05_down
ENSG00000241697	0.14418	185851	185851	transmembrane protein with EGF like and two follistatin like domains 1	TMEFF1	-0.301927	4.92102	-2.06719	0.0456473	0.190354	-4.67246	p<0.05_down
ENSG00000139180	0.126165	162744	162744	NADH:ubiquinone oxidoreductase subunit A9	NDUFA9	-0.301351	5.2771	-2.71556	0.00993604	0.0713913	-3.43555	p<0.01_down
ENSG00000167967	0.129132	167878	167878	E4F transcription factor 1	E4F1	-0.30049	5.1683	-2.2475	0.0305547	0.14969	-4.42442	p<0.05_down
ENSG00000204435	0.130934	169038	169038	casein kinase 2 beta	CSNK2B	-0.300441	5.21296	-2.98795	0.00492425	0.044699	-2.75596	p<0.01_down
ENSG00000105698	0.103012	133575	133575	upstream transcription factor 2, c-fos interacting	USF2	-0.300096	6.32407	-3.76761	0.000564703	0.00959549	-0.922987	p<0.01_down
ENSG00000240849	0.133078	172743	172743	plasmanylethanolamine desaturase 1	PEDS1	-0.300002	5.07922	-2.70959	0.0100863	0.0722564	-3.40114	p<0.05_down
ENSG00000213619	0.14043	181139	181139	NADH:ubiquinone oxidoreductase core subunit S3	NDUFS3	-0.29904	5.00971	-2.121	0.040573	0.177626	-4.59483	p<0.05_down
ENSG00000091622	0.0857417	111216	111216	PITPNM family member 3	PITPNM3	-0.297954	7.27437	-2.78696	0.00829242	0.0633909	-3.62975	p<0.01_down
ENSG00000172053	0.14554	187948	187948	glutaminyl-tRNA synthetase 1	QARS1	-0.297251	4.69621	-2.57093	0.0142262	0.0910693	-3.63327	p<0.05_down
ENSG00000131697	0.131292	170624	170624	nephrocystin 4	NPHP4	-0.297232	5.10105	-2.08358	0.044046	0.186454	-4.72867	p<0.05_down
ENSG00000096070	0.0930236	120630	120630	bromodomain and PHD finger containing 3	BRPF3	-0.297088	6.88623	-3.90012	0.000383621	0.00720301	-0.642624	p<0.01_down
ENSG00000171951	0.0983277	126997	126997	secretogranin II	SCG2	-0.296295	6.72604	-2.05093	0.0472866	0.194067	-5.06538	p<0.05_down
ENSG00000123636	0.09399	121648	121648	bromodomain adjacent to zinc finger domain 2B	BAZ2B	-0.295867	6.71594	-2.8984	0.00622463	0.0524022	-3.27678	p<0.01_down
ENSG00000109436	0.112829	145556	145556	TBC1 domain family member 9	TBC1D9	-0.294263	5.89239	-2.95644	0.0053496	0.047232	-2.96647	p<0.01_down
ENSG00000069188	0.120124	155975	155975	sidekick cell adhesion molecule 2	SDK2	-0.29392	5.5488	-2.20906	0.0333363	0.157502	-4.56879	p<0.05_down
ENSG00000110583	0.160712	208882	208882	N-alpha-acetyltransferase 40, NatD catalytic subunit	NAA40	-0.293879	4.26081	-2.06516	0.0458492	0.190712	-4.57688	p<0.05_down
ENSG00000167291	0.150708	195377	195377	TBC1 domain family member 16	TBC1D16	-0.293195	4.57321	-2.06248	0.0461176	0.191182	-4.64051	p<0.05_down
ENSG00000128159	0.0994758	129336	129336	tubulin gamma complex associated protein 6	TUBGCP6	-0.292683	6.44727	-2.2261	0.0320769	0.153825	-4.71401	p<0.05_down
ENSG00000277363	0.0820382	106634	106634	SRC kinase signaling inhibitor 1	SRCIN1	-0.29266	7.52649	-3.19428	0.00283431	0.0307595	-2.66817	p<0.01_down
ENSG00000124228	0.108947	141056	141056	DEAD-box helicase 27	DDX27	-0.290987	6.02256	-2.22189	0.0323836	0.154814	-4.6356	p<0.05_down
ENSG00000196405	0.0805672	104575	104575	Enah/Vasp-like	EVL	-0.290913	7.5909	-3.68768	0.000711416	0.0112405	-1.36861	p<0.01_down
ENSG00000153317	0.0955518	123641	123641	ArfGAP with SH3 domain, ankyrin repeat and PH domain 1	ASAP1	-0.290853	6.76028	-3.4345	0.0014605	0.0190386	-1.89788	p<0.01_down
ENSG00000115355	0.0713283	92391.6	92391.6	coiled-coil domain containing 88A	CCDC88A	-0.290686	8.22301	-3.49365	0.00123676	0.0169669	-2.01321	p<0.01_down
ENSG00000185163	0.12276	159379	159379	DEAD-box helicase 51	DDX51	-0.289634	5.422	-2.76741	0.00871521	0.0656641	-3.34031	p<0.01_down
ENSG00000148219	0.10555	137004	137004	astrotactin 2	ASTN2	-0.289589	6.19231	-3.26642	0.00232758	0.0267581	-2.24816	p<0.01_down
ENSG00000095319	0.158244	204770	204770	nucleoporin 188	NUP188	-0.289451	4.27241	-2.30835	0.0265739	0.136941	-4.11607	p<0.05_down
ENSG00000133216	0.156708	202605	202605	EPH receptor B2	EPHB2	-0.288857	4.37531	-2.10483	0.0420428	0.181182	-4.52513	p<0.05_down
ENSG00000134987	0.168221	217428	217428	WD repeat domain 36	WDR36	-0.286484	4.10049	-2.16308	0.0369575	0.16825	-4.34987	p<0.05_down
ENSG00000186187	0.140912	183186	183186	zinc and ring finger 1	ZNRF1	-0.286221	4.82453	-2.02652	0.0498448	0.200315	-4.76942	p<0.05_down
ENSG00000151276	0.0898353	116426	116426	membrane associated guanylate kinase, WW and PDZ domain containing 1	MAGI1	-0.28596	7.09845	-3.89238	0.000392434	0.00731056	-0.696056	p<0.01_down
ENSG00000174353	0.142637	185350	185350	tripartite motif containing 74	TRIM74	-0.285213	4.70003	-2.09075	0.0433608	0.184729	-4.63801	p<0.05_down
ENSG00000127334	0.153	196738	196738	dual specificity tyrosine phosphorylation regulated kinase 2	DYRK2	-0.285166	4.50578	-2.08154	0.0442426	0.186919	-4.59094	p<0.05_down
ENSG00000151746	0.0923512	119329	119329	BICD cargo adaptor 1	BICD1	-0.284985	6.88735	-3.27837	0.00225246	0.0261585	-2.34001	p<0.01_down
ENSG00000184047	0.171791	222088	222088	diablo IAP-binding mitochondrial protein	DIABLO	-0.283887	4.12194	-2.11058	0.0415152	0.179741	-4.43162	p<0.05_down
ENSG00000151079	0.124713	161539	161539	potassium voltage-gated channel subfamily A member 6	KCNA6	-0.283075	5.41518	-2.61349	0.0128138	0.0848311	-3.67793	p<0.05_down	FALSE
ENSG00000160087	0.159973	206937	206937	ubiquitin conjugating enzyme E2 J2	UBE2J2	-0.281764	4.3561	-2.08691	0.0437266	0.185752	-4.5403	p<0.05_down
ENSG00000181215	0.0809847	105149	105149	chromosome 4 open reading frame 50	C4orf50	-0.28168	7.54661	-3.5498	0.0010551	0.0149952	-1.74139	p<0.01_down
ENSG00000149256	0.0854763	110862	110862	teneurin transmembrane protein 4	TENM4	-0.280801	7.26276	-3.22868	0.00258085	0.0289147	-2.54097	p<0.01_down
ENSG00000134072	0.12279	158612	158612	calcium/calmodulin dependent protein kinase I	CAMK1	-0.280282	5.44971	-2.79567	0.00811012	0.0624351	-3.274	p<0.01_down
ENSG00000124222	0.0946175	122559	122559	syntaxin 16	STX16	-0.279344	6.67324	-3.13742	0.00330575	0.0344093	-2.67907	p<0.01_down
ENSG00000060709	0.0924066	119918	119918	RIMS binding protein 2	RIMBP2	-0.278437	6.9394	-2.93435	0.00566802	0.049253	-3.20564	p<0.01_down
ENSG00000101191	0.0967152	125479	125479	death inducer-obliterator 1	DIDO1	-0.277855	6.66025	-2.87749	0.00657153	0.0543273	-3.30026	p<0.01_down
ENSG00000198231	0.0962269	124351	124351	DEAD-box helicase 42	DDX42	-0.277198	6.70252	-3.083	0.00382584	0.03785	-2.80048	p<0.01_down
ENSG00000244038	0.152842	197482	197482	dolichyl-diphosphooligosaccharide--protein glycosyltransferase non-catalytic subunit	DDOST	-0.276991	4.58991	-2.08056	0.0443374	0.187238	-4.59373	p<0.05_down
ENSG00000173327	0.138314	179766	179766	mitogen-activated protein kinase kinase kinase 11	MAP3K11	-0.27617	4.84813	-2.03164	0.0492977	0.198977	-4.77725	p<0.05_down
ENSG00000157827	0.0831073	107907	107907	formin like 2	FMNL2	-0.274989	7.44126	-3.8315	0.00046892	0.00836414	-0.938928	p<0.01_down
ENSG00000158863	0.128897	167191	167191	FHF complex subunit HOOK interacting protein 2B	FHIP2B	-0.273958	5.14789	-2.92147	0.00586192	0.0503231	-2.93116	p<0.01_down
ENSG00000074356	0.123054	159300	159300	nuclear cap binding subunit 3	NCBP3	-0.273909	5.45895	-2.73985	0.00934553	0.0685988	-3.40216	p<0.01_down
ENSG00000176978	0.127334	165477	165477	dipeptidyl peptidase 7	DPP7	-0.273763	5.27512	-2.06053	0.0463132	0.191572	-4.80084	p<0.05_down
ENSG00000197548	0.148386	191423	191423	autophagy related 7	ATG7	-0.273477	4.56508	-2.4297	0.0199978	0.114015	-3.92146	p<0.05_down
ENSG00000106554	0.147847	190923	190923	coiled-coil-helix-coiled-coil-helix domain containing 3	CHCHD3	-0.273262	4.65665	-2.04997	0.0473856	0.194307	-4.68147	p<0.05_down
ENSG00000203791	0.162332	208485	208485	EEF1A lysine methyltransferase 2	EEF1AKMT2	-0.271235	4.2296	-2.04179	0.048231	0.196506	-4.61123	p<0.05_down
ENSG00000259956	0.132081	171166	171166	RNA binding motif protein 15B	RBM15B	-0.271158	5.06977	-2.33021	0.0252618	0.132843	-4.23522	p<0.05_down
ENSG00000122965	0.107198	139274	139274	RNA binding motif protein 19	RBM19	-0.270342	6.08709	-2.34962	0.0241462	0.12892	-4.39024	p<0.05_down
ENSG00000185684	0.148282	192490	192490	EP400 pseudogene 1	EP400P1	-0.269643	4.6357	-2.11291	0.0413029	0.179149	-4.5602	p<0.05_down
ENSG00000067221	0.139182	180408	180408	stomatin like 1	STOML1	-0.269099	4.91512	-2.50284	0.0167858	0.102251	-3.82222	p<0.05_down
ENSG00000143369	0.159832	207711	207711	extracellular matrix protein 1	ECM1	-0.268532	4.23236	-2.12918	0.0398464	0.175845	-4.46088	p<0.05_down
ENSG00000127419	0.136061	176553	176553	transmembrane protein 175	TMEM175	-0.267954	5.02755	-2.07824	0.0445625	0.187657	-4.70545	p<0.05_down
ENSG00000250510	0.109337	141967	141967	G protein-coupled receptor 162	GPR162	-0.267518	5.98262	-2.12033	0.0406327	0.177674	-4.83148	p<0.05_down
ENSG00000196586	0.0993007	128832	128832	myosin VI	MYO6	-0.267492	6.52451	-2.63079	0.0122774	0.0824117	-3.8511	p<0.05_down
ENSG00000142002	0.142565	183828	183828	dipeptidyl peptidase 9	DPP9	-0.266728	4.73746	-2.17694	0.035831	0.164826	-4.47271	p<0.05_down
ENSG00000080823	0.126106	163057	163057	MOK protein kinase	MOK	-0.265404	5.3016	-2.34562	0.0243725	0.129525	-4.24618	p<0.05_down
ENSG00000166342	0.100698	130233	130233	neuropilin and tolloid like 1	NETO1	-0.26325	6.46721	-2.28816	0.0278401	0.141139	-4.57667	p<0.05_down
ENSG00000182095	0.086362	112183	112183	trinucleotide repeat containing 18	TNRC18	-0.262279	7.21513	-2.50945	0.0165198	0.101108	-4.25463	p<0.05_down
ENSG00000184545	0.112262	145904	145904	dual specificity phosphatase 8	DUSP8	-0.261598	5.93165	-2.48187	0.0176548	0.105577	-4.06558	p<0.05_down
ENSG00000198563	0.103438	134019	134019	DExD-box helicase 39B	DDX39B	-0.261401	6.33972	-2.28191	0.028243	0.142584	-4.56382	p<0.05_down
ENSG00000006712	0.108038	139323	139323	PAF1 homolog, Paf1/RNA polymerase II complex component	PAF1	-0.260715	6.07419	-2.87069	0.00668829	0.0549555	-3.21342	p<0.01_down
ENSG00000187742	0.117914	152536	152536	SECIS binding protein 2	SECISBP2	-0.258382	5.67072	-2.84666	0.00711618	0.057127	-3.19043	p<0.01_down
ENSG00000100029	0.123018	159017	159017	pescadillo ribosomal biogenesis factor 1	PES1	-0.257309	5.4189	-2.75422	0.00901186	0.0670902	-3.36911	p<0.01_down
ENSG00000225830	0.110598	143377	143377	ERCC excision repair 6, chromatin remodeling factor	ERCC6	-0.256572	6.0075	-2.25732	0.0298782	0.147608	-4.55013	p<0.05_down
ENSG00000106344	0.110155	142655	142655	RNA binding motif protein 28	RBM28	-0.256548	5.91419	-2.51588	0.0162652	0.100193	-4.00926	p<0.05_down
ENSG00000225663	0.138056	178399	178399	MAPK regulated corepressor interacting protein 1	MCRIP1	-0.256536	5.02477	-2.08159	0.0442379	0.186919	-4.68558	p<0.05_down
ENSG00000108352	0.0985345	127952	127952	Rap guanine nucleotide exchange factor like 1	RAPGEFL1	-0.256455	6.49002	-2.3623	0.0234413	0.126837	-4.4439	p<0.05_down
ENSG00000061938	0.0844471	109753	109753	tyrosine kinase non receptor 2	TNK2	-0.25518	7.37061	-2.23482	0.0314486	0.15226	-4.85445	p<0.05_down
ENSG00000162931	0.13954	180812	180812	tripartite motif containing 17	TRIM17	-0.255148	4.79517	-2.11038	0.0415332	0.179741	-4.62102	p<0.05_down
ENSG00000175756	0.133917	173277	173277	aurora kinase A interacting protein 1	AURKAIP1	-0.254109	5.15183	-2.08915	0.0435127	0.18529	-4.69962	p<0.05_down
ENSG00000198728	0.100023	129501	129501	LIM domain binding 1	LDB1	-0.253428	6.45031	-3.22401	0.00261392	0.0291104	-2.40669	p<0.01_down
ENSG00000152242	0.124076	160198	160198	chromosome 18 open reading frame 25	C18orf25	-0.253279	5.4675	-2.41482	0.0207155	0.116889	-4.11608	p<0.05_down
ENSG00000197608	0.130183	168882	168882	zinc finger protein 841	ZNF841	-0.253266	5.22888	-2.2176	0.0326994	0.155517	-4.4766	p<0.05_down
ENSG00000196208	0.13751	178109	178109	growth regulating estrogen receptor binding 1	GREB1	-0.25187	4.94733	-2.24807	0.0305152	0.149535	-4.36514	p<0.05_down
ENSG00000243232	0.116628	151075	151075	protocadherin alpha subfamily C, 2	PCDHAC2	-0.25131	5.8174	-2.21821	0.0326545	0.15543	-4.57842	p<0.05_down
ENSG00000139174	0.114383	147955	147955	prickle planar cell polarity protein 1	PRICKLE1	-0.250273	5.87345	-2.26702	0.0292234	0.145561	-4.49868	p<0.05_down
ENSG00000164929	0.0853879	110441	110441	BAALC binder of MAP3K1 and KLF4	BAALC	-0.249503	7.33931	-3.57848	0.000972505	0.014048	-1.61406	p<0.01_down
ENSG00000197077	0.094999	123129	123129	KIAA1671	KIAA1671	-0.248626	6.69772	-2.94155	0.00556232	0.0485484	-3.1621	p<0.01_down
ENSG00000055813	0.114821	148557	148557	coiled-coil domain containing 85A	CCDC85A	-0.248506	5.81303	-2.18024	0.0355674	0.16412	-4.66835	p<0.05_down	FALSE
ENSG00000168872	0.122853	158702	158702	DEAD-box helicase 19A	DDX19A	-0.248308	5.43917	-2.8494	0.00706619	0.0568199	-3.14669	p<0.01_down
ENSG00000116754	0.0746865	96813.3	96813.2	serine and arginine rich splicing factor 11	SRSF11	-0.248087	8.05116	-2.13955	0.0389423	0.173534	-5.16292	p<0.05_down
ENSG00000128191	0.129064	167204	167204	DGCR8 microprocessor complex subunit	DGCR8	-0.247902	5.13281	-2.08109	0.0442859	0.187061	-4.74941	p<0.05_down
ENSG00000185989	0.134119	173779	173779	RAS p21 protein activator 3	RASA3	-0.247625	5.00422	-2.03645	0.0487899	0.19766	-4.79709	p<0.05_down
ENSG00000152154	0.105311	136555	136555	transmembrane protein 178A	TMEM178A	-0.247587	6.27613	-3.10606	0.00359671	0.0363632	-2.65922	p<0.01_down
ENSG00000198863	0.125556	162311	162311	RUN domain containing 1	RUNDC1	-0.246572	5.28143	-2.34873	0.0241962	0.129045	-4.24377	p<0.05_down
ENSG00000156804	0.130348	168431	168431	F-box protein 32	FBXO32	-0.245456	5.29353	-2.0632	0.046045	0.19108	-4.77385	p<0.05_down
ENSG00000177380	0.0877521	113725	113725	PTPRF interacting protein alpha 3	PPFIA3	-0.244315	7.16876	-2.7665	0.00873552	0.0657905	-3.65575	p<0.01_down
ENSG00000115548	0.126761	162843	162843	lysine demethylase 3A	KDM3A	-0.244194	5.27485	-2.18503	0.0351876	0.163067	-4.56581	p<0.05_down
ENSG00000110274	0.117026	151937	151937	centrosomal protein 164	CEP164	-0.243458	5.6695	-2.09075	0.0433605	0.184729	-4.82345	p<0.05_down
ENSG00000142634	0.0823113	106677	106677	EF-hand domain family member D2	EFHD2	-0.243084	7.50403	-2.90002	0.00619853	0.0522733	-3.39871	p<0.01_down
ENSG00000038532	0.105525	136941	136941	C-type lectin domain containing 16A	CLEC16A	-0.242635	6.20491	-2.47298	0.0180354	0.106864	-4.14304	p<0.05_down
ENSG00000143515	0.127977	166336	166336	ATPase phospholipid transporting 8B2	ATP8B2	-0.241554	5.27867	-2.2223	0.0323536	0.154784	-4.48316	p<0.05_down
ENSG00000158417	0.0997145	128859	128859	eukaryotic translation initiation factor 5B	EIF5B	-0.241324	6.47573	-2.12242	0.0404456	0.177417	-4.91568	p<0.05_down
ENSG00000127152	0.123576	160274	160274	BAF chromatin remodeling complex subunit BCL11B	BCL11B	-0.240331	5.40873	-2.33769	0.0248264	0.131293	-4.28144	p<0.05_down
ENSG00000048828	0.108676	140783	140783	family with sequence similarity 120A	FAM120A	-0.239833	5.99607	-2.7041	0.0102263	0.0729574	-3.59914	p<0.05_down
ENSG00000064313	0.143474	185359	185359	TATA-box binding protein associated factor 2	TAF2	-0.237833	4.81635	-2.27041	0.0289971	0.14495	-4.2813	p<0.05_down
ENSG00000104435	0.0726814	93737.2	93737.2	stathmin 2	STMN2	-0.23641	8.20852	-2.23056	0.0317539	0.153049	-5.00915	p<0.05_down
ENSG00000251562	0.013917	17978.3	17978.3	metastasis associated lung adenocarcinoma transcript 1	MALAT1	-0.236141	14.7786	-2.44134	0.0194515	0.111875	-6.21004	p<0.05_down
ENSG00000172932	0.132052	171515	171515	ankyrin repeat domain 13D	ANKRD13D	-0.236137	5.09793	-2.14576	0.0384097	0.172223	-4.60425	p<0.05_down
ENSG00000102786	0.127512	164939	164939	integrator complex subunit 6	INTS6	-0.235809	5.1437	-2.0264	0.0498568	0.200315	-4.86315	p<0.05_down
ENSG00000198053	0.0674179	87228.5	87228.5	signal regulatory protein alpha	SIRPA	-0.235802	8.54667	-3.56081	0.00102263	0.0146068	-1.88508	p<0.01_down
ENSG00000069849	0.136728	176166	176166	ATPase Na+/K+ transporting subunit beta 3	ATP1B3	-0.234676	5.05658	-2.2295	0.0318303	0.153227	-4.40749	p<0.05_down
ENSG00000234420	0.105731	136788	136788	zinc finger protein 37B, pseudogene	ZNF37BP	-0.234575	6.16117	-2.92013	0.00588237	0.0504192	-3.11436	p<0.01_down
ENSG00000112514	0.12402	160167	160167	cutA divalent cation tolerance homolog	CUTA	-0.233738	5.44143	-2.3287	0.0253508	0.133089	-4.29668	p<0.05_down
ENSG00000177103	0.103812	134700	134699	DS cell adhesion molecule like 1	DSCAML1	-0.231709	6.27611	-2.37727	0.0226331	0.12413	-4.36278	p<0.05_down	FALSE
ENSG00000141456	0.090283	116903	116903	proline, glutamate and leucine rich protein 1	PELP1	-0.231523	7.01963	-2.30588	0.026726	0.137469	-4.64506	p<0.05_down
ENSG00000067798	0.0860365	111514	111514	neuron navigator 3	NAV3	-0.23016	7.28701	-3.74524	0.000602517	0.0100183	-1.14815	p<0.01_down
ENSG00000178971	0.125849	163521	163521	CST telomere replication complex component 1	CTC1	-0.229898	5.30523	-2.30362	0.0268662	0.137934	-4.33462	p<0.05_down
ENSG00000137337	0.10368	134195	134195	mediator of DNA damage checkpoint 1	MDC1	-0.22926	6.22136	-2.47084	0.0181283	0.107094	-4.16435	p<0.05_down
ENSG00000141562	0.116242	150141	150141	nuclear prelamin A recognition factor	NARF	-0.228596	5.74804	-2.06154	0.0462113	0.191396	-4.88511	p<0.05_down
ENSG00000177479	0.117092	151500	151500	ariadne RBR E3 ubiquitin protein ligase 2	ARIH2	-0.227798	5.75817	-2.52894	0.0157584	0.097807	-3.92362	p<0.05_down
ENSG00000196440	0.118522	153283	153283	armadillo repeat containing X-linked 4	ARMCX4	-0.226647	5.72265	-2.53412	0.0155615	0.0968506	-3.90097	p<0.05_down
ENSG00000105443	0.113487	146927	146927	cytohesin 2	CYTH2	-0.226303	5.82603	-2.24735	0.0305656	0.149706	-4.54585	p<0.05_down
ENSG00000169764	0.106833	137654	137654	UDP-glucose pyrophosphorylase 2	UGP2	-0.225204	6.20454	-2.47458	0.0179662	0.106657	-4.12794	p<0.05_down
ENSG00000104964	0.0782186	101396	101396	TLE family member 5, transcriptional modulator	TLE5	-0.224797	7.77554	-2.74507	0.00922295	0.068164	-3.81608	p<0.01_down
ENSG00000116786	0.0987795	128226	128226	pleckstrin homology and RUN domain containing M2	PLEKHM2	-0.224656	6.56182	-2.44663	0.0192079	0.110956	-4.26251	p<0.05_down
ENSG00000107077	0.121878	157800	157800	lysine demethylase 4C	KDM4C	-0.22451	5.42759	-2.11011	0.0415582	0.179773	-4.74809	p<0.05_down
ENSG00000154310	0.0770429	99699	99699	TRAF2 and NCK interacting kinase	TNIK	-0.224494	7.85633	-2.79294	0.00816679	0.0627774	-3.7182	p<0.01_down
ENSG00000119596	0.0638734	82710.8	82710.8	YLP motif containing 1	YLPM1	-0.223664	8.7872	-2.47288	0.0180396	0.106864	-4.62756	p<0.05_down
ENSG00000047188	0.12044	156027	156027	YTH domain containing 2	YTHDC2	-0.223592	5.52252	-2.04429	0.0479715	0.195798	-4.8838	p<0.05_down
ENSG00000116127	0.0907053	117581	117581	ALMS1 centrosome and basal body associated protein	ALMS1	-0.222567	6.94437	-2.58761	0.0136563	0.088414	-4.03433	p<0.05_down
ENSG00000134899	0.102836	133433	133433	ERCC excision repair 5, endonuclease	ERCC5	-0.221738	6.2936	-2.15869	0.0373207	0.169315	-4.81562	p<0.05_down
ENSG00000167615	0.068234	88605.5	88605.5	leukocyte receptor cluster member 8	LENG8	-0.221593	8.40268	-2.40223	0.0213416	0.119275	-4.71508	p<0.05_down
ENSG00000180747	0.0950324	123321	123321	SMG1 pseudogene 3	SMG1P3	-0.221204	6.72116	-2.06369	0.045996	0.191076	-5.07424	p<0.05_down
ENSG00000144040	0.118508	153796	153796	sideroflexin 5	SFXN5	-0.220738	5.66953	-2.12009	0.0406543	0.177688	-4.75542	p<0.05_down
ENSG00000116604	0.0786722	101952	101952	myocyte enhancer factor 2D	MEF2D	-0.220727	7.73854	-3.17693	0.00297091	0.0317603	-2.75235	p<0.01_down
ENSG00000107929	0.103853	134376	134376	La ribonucleoprotein 4B	LARP4B	-0.220386	6.30091	-2.89076	0.00634934	0.0531747	-3.20185	p<0.01_down
ENSG00000179832	0.0972475	126229	126229	maestro heat like repeat family member 1	MROH1	-0.219512	6.58926	-2.24152	0.0309736	0.150865	-4.70476	p<0.05_down
ENSG00000147684	0.132366	170525	170525	NADH:ubiquinone oxidoreductase subunit B9	NDUFB9	-0.219076	5.09566	-2.04766	0.0476229	0.194957	-4.78855	p<0.05_down
ENSG00000124772	0.1032	133830	133830	copine 5	CPNE5	-0.218079	6.33639	-2.14787	0.0382304	0.171824	-4.83336	p<0.05_down
ENSG00000187672	0.0781368	101287	101287	ELKS/RAB6-interacting/CAST family member 2	ERC2	-0.216193	7.82446	-2.86632	0.00676416	0.0553073	-3.52979	p<0.01_down
ENSG00000152969	0.0864234	112079	112079	janus kinase and microtubule interacting protein 1	JAKMIP1	-0.215152	7.30322	-2.56669	0.0143746	0.0918976	-4.1274	p<0.05_down
ENSG00000101040	0.0914886	118311	118311	zinc finger MYND-type containing 8	ZMYND8	-0.215093	6.85208	-2.11959	0.0406991	0.177768	-5.0042	p<0.05_down
ENSG00000090020	0.116281	150307	150307	solute carrier family 9 member A1	SLC9A1	-0.215089	5.77926	-2.21401	0.032966	0.156286	-4.5896	p<0.05_down
ENSG00000105983	0.123856	159888	159888	limb development membrane protein 1	LMBR1	-0.214583	5.41987	-2.40268	0.0213192	0.119184	-4.14343	p<0.05_down
ENSG00000163635	0.115096	149278	149278	ataxin 7	ATXN7	-0.214323	5.73799	-2.11938	0.0407184	0.177768	-4.78448	p<0.05_down
ENSG00000151503	0.149855	193757	193757	non-SMC condensin II complex subunit D3	NCAPD3	-0.213644	4.57937	-2.19766	0.0342036	0.160425	-4.38652	p<0.05_down
ENSG00000138162	0.105543	136355	136355	transforming acidic coiled-coil containing protein 2	TACC2	-0.211947	6.24291	-2.86539	0.00678052	0.05535	-3.24774	p<0.01_down
ENSG00000132361	0.106765	138694	138694	clustered mitochondria homolog	CLUH	-0.211842	6.18682	-2.27746	0.0285328	0.143523	-4.54275	p<0.05_down
ENSG00000102606	0.0797035	103300	103300	Rho guanine nucleotide exchange factor 7	ARHGEF7	-0.211143	7.72869	-3.63179	0.000835228	0.0126598	-1.53261	p<0.01_down
ENSG00000215421	0.125659	162369	162369	zinc finger protein 407	ZNF407	-0.210514	5.36601	-2.40916	0.0209951	0.11802	-4.11634	p<0.05_down
ENSG00000141556	0.0943636	122473	122473	tubulin folding cofactor D	TBCD	-0.210391	6.78043	-2.22271	0.0323241	0.154769	-4.77148	p<0.05_down
ENSG00000140694	0.135113	174412	174412	poly(A)-specific ribonuclease	PARN	-0.209349	5.02839	-2.19276	0.0345822	0.161303	-4.49122	p<0.05_down
ENSG00000095637	0.074065	96021.8	96021.8	sorbin and SH3 domain containing 1	SORBS1	-0.208877	8.07101	-3.18684	0.00289211	0.0311997	-2.78455	p<0.01_down
ENSG00000142459	0.104171	135165	135165	ecotropic viral integration site 5 like	EVI5L	-0.206281	6.26736	-2.37327	0.0228466	0.124785	-4.36791	p<0.05_down
ENSG00000100503	0.0831988	107909	107909	ninein	NIN	-0.206156	7.41193	-2.11254	0.0413364	0.179254	-5.10999	p<0.05_down
ENSG00000171853	0.110181	142835	142834	trafficking protein particle complex subunit 12	TRAPPC12	-0.206132	5.99769	-2.33372	0.025057	0.132112	-4.39732	p<0.05_down
ENSG00000132522	0.103425	133366	133366	G protein pathway suppressor 2	GPS2	-0.205973	6.3113	-2.2169	0.0327515	0.15565	-4.69515	p<0.05_down
ENSG00000157388	0.0951137	123367	123367	calcium voltage-gated channel subunit alpha1 D	CACNA1D	-0.205323	6.70488	-2.66734	0.0112114	0.077535	-3.80875	p<0.05_down
ENSG00000078902	0.0835317	108311	108311	toll interacting protein	TOLLIP	-0.204981	7.4818	-2.86038	0.00686887	0.0557766	-3.48014	p<0.01_down
ENSG00000135643	0.101273	131233	131233	potassium calcium-activated channel subfamily M regulatory beta subunit 4	KCNMB4	-0.204736	6.46144	-2.15624	0.0375254	0.169845	-4.8351	p<0.05_down
ENSG00000204120	0.0842213	109040	109040	GRB10 interacting GYF protein 2	GIGYF2	-0.198388	7.34968	-2.10901	0.0416582	0.180091	-5.1049	p<0.05_down
ENSG00000171680	0.0946902	123020	123020	pleckstrin homology and RhoGEF domain containing G5	PLEKHG5	-0.198103	6.72718	-2.28067	0.0283236	0.142805	-4.65093	p<0.05_down
ENSG00000178209	0.0557753	72436.7	72436.7	plectin	PLEC	-0.198058	9.40902	-2.25914	0.0297542	0.147108	-5.21136	p<0.05_down
ENSG00000111642	0.0884659	114474	114474	chromodomain helicase DNA binding protein 4	CHD4	-0.197582	7.12975	-2.62418	0.0124798	0.0834307	-3.97592	p<0.05_down
ENSG00000102893	0.119788	154133	154133	phosphorylase kinase regulatory subunit beta	PHKB	-0.196498	5.49834	-2.21928	0.0325759	0.155305	-4.55112	p<0.05_down
ENSG00000177239	0.115455	149499	149499	mannosidase alpha class 1B member 1	MAN1B1	-0.196025	5.8246	-2.27724	0.0285472	0.143559	-4.46914	p<0.05_down
ENSG00000132879	0.098359	127684	127684	F-box protein 44	FBXO44	-0.194978	6.55611	-2.12585	0.0401404	0.176861	-4.92221	p<0.05_down
ENSG00000106617	0.103949	134622	134622	protein kinase AMP-activated non-catalytic subunit gamma 2	PRKAG2	-0.194361	6.16194	-2.19653	0.0342908	0.160611	-4.73083	p<0.05_down
ENSG00000185274	0.0849793	110187	110187	polypeptide N-acetylgalactosaminyltransferase 17	GALNT17	-0.190077	7.42347	-2.21635	0.032792	0.155804	-4.88543	p<0.05_down
ENSG00000071054	0.0777909	100960	100960	mitogen-activated protein kinase kinase kinase kinase 4	MAP4K4	-0.189325	7.77762	-2.23939	0.0311236	0.15137	-4.92504	p<0.05_down
ENSG00000133121	0.104326	135017	135017	StAR related lipid transfer domain containing 13	STARD13	-0.18628	6.28009	-2.22148	0.0324138	0.154892	-4.67771	p<0.05_down
ENSG00000148053	0.0608536	78718.5	78718.5	neurotrophic receptor tyrosine kinase 2	NTRK2	-0.185333	9.0465	-2.84219	0.00719849	0.0575255	-3.82986	p<0.01_down
ENSG00000103723	0.0740503	95954.3	95954.3	adaptor related protein complex 3 subunit beta 2	AP3B2	-0.184	8.05127	-2.18936	0.0348473	0.161955	-5.07329	p<0.05_down
ENSG00000039523	0.0859512	111303	111303	RHO family interacting cell polarization regulator 1	RIPOR1	-0.183307	7.24006	-2.34793	0.0242412	0.129111	-4.60523	p<0.05_down
ENSG00000112992	0.113626	146601	146601	nicotinamide nucleotide transhydrogenase	NNT	-0.181765	5.85383	-2.08426	0.0439804	0.186454	-4.86381	p<0.05_down
ENSG00000143799	0.0916997	118726	118726	poly(ADP-ribose) polymerase 1	PARP1	-0.180867	6.94954	-2.41429	0.020742	0.11697	-4.40284	p<0.05_down
ENSG00000107957	0.0835012	108254	108254	SH3 and PX domains 2A	SH3PXD2A	-0.179901	7.36236	-2.69225	0.0105349	0.0743414	-3.87582	p<0.05_down	FALSE
ENSG00000198792	0.0922352	119586	119586	transmembrane protein 184B	TMEM184B	-0.178554	6.9766	-2.64649	0.0118087	0.0802615	-3.8855	p<0.05_down
ENSG00000189337	0.0995113	129123	129123	kazrin, periplakin interacting protein	KAZN	-0.177818	6.52694	-2.06124	0.046242	0.191441	-5.03444	p<0.05_down
ENSG00000127585	0.0617718	80099.5	80099.5	F-box and leucine rich repeat protein 16	FBXL16	-0.171178	9.00226	-2.56899	0.0142937	0.091441	-4.44823	p<0.05_down
ENSG00000154144	0.107327	138640	138640	transforming growth factor beta regulator 1	TBRG1	-0.169348	6.17131	-2.09117	0.043321	0.184729	-4.90508	p<0.05_down
ENSG00000166681	0.0777709	100165	100165	brain expressed X-linked 3	BEX3	-0.165263	7.81138	-2.20939	0.0333112	0.15746	-4.98554	p<0.05_down
ENSG00000100722	0.105627	136048	136048	zinc finger CCCH-type containing 14	ZC3H14	-0.1642	6.17625	-2.18189	0.0354362	0.163905	-4.74447	p<0.05_down
ENSG00000196535	0.0723642	93810.2	93810.2	myosin XVIIIA	MYO18A	-0.161946	8.15008	-2.48555	0.0174995	0.104948	-4.47808	p<0.05_down
ENSG00000167522	0.0640033	82997.8	82997.8	ankyrin repeat domain containing 11	ANKRD11	-0.152887	8.76649	-2.05307	0.0470684	0.193662	-5.48046	p<0.05_down
ENSG00000003756	0.0852473	110463	110463	RNA binding motif protein 5	RBM5	-0.152217	7.33023	-2.16192	0.037053	0.168566	-4.99026	p<0.05_down
ENSG00000183741	0.0824326	107033	107033	chromobox 6	CBX6	-0.152204	7.57487	-2.03736	0.0486942	0.197543	-5.26193	p<0.05_down
ENSG00000172379	0.0711665	92103.7	92103.7	aryl hydrocarbon receptor nuclear translocator 2	ARNT2	-0.146358	8.32073	-2.07566	0.0448141	0.188307	-5.33334	p<0.05_down
ENSG00000048740	0.073038	94429.1	94429.1	CUGBP Elav-like family member 2	CELF2	-0.133229	8.12407	-2.37999	0.0224893	0.123615	-4.69586	p<0.05_down
ENSG00000128731	0.0728254	94339.9	94339.9	HECT and RLD domain containing E3 ubiquitin protein ligase 2	HERC2	-0.131306	8.14857	-2.40304	0.0213011	0.119117	-4.64979	p<0.05_down
ENSG00000103657	0.061353	79305.3	79305.3	HECT and RLD domain containing E3 ubiquitin protein ligase family member 1	HERC1	-0.126798	9.00595	-2.58354	0.0137933	0.0889745	-4.42229	p<0.05_down
ENSG00000197102	0.041163	53191.7	53191.7	dynein cytoplasmic 1 heavy chain 1	DYNC1H1	-0.0932295	10.8312	-2.8511	0.00703514	0.0566172	-4.1929	p<0.01_down
ENSG00000086758	0.0611682	79032.5	79032.5	HECT, UBA and WWE domain containing E3 ubiquitin protein ligase 1	HUWE1	0.104883	9.00637	2.29867	0.0271748	0.139148	-5.03943	p<0.05_up
ENSG00000288701	0.0587916	76050.6	76050.6	proline rich coiled-coil 2B	PRRC2B	0.114838	9.20923	2.6259	0.0124269	0.083237	-4.36842	p<0.05_up
ENSG00000060237	0.0673544	87183.3	87183.3	WNK lysine deficient protein kinase 1	WNK1	0.120885	8.51426	2.46677	0.0183058	0.107847	-4.58893	p<0.05_up
ENSG00000170500	0.0700592	90413.9	90413.9	LON peptidase N-terminal domain and ring finger 2	LONRF2	0.123109	8.32845	2.22801	0.0319382	0.153464	-5.05024	p<0.05_up
ENSG00000100167	0.067469	87148.4	87148.4	septin 3	SEPTIN3	0.12779	8.51566	2.11318	0.0412777	0.179128	-5.31372	p<0.05_up
ENSG00000273079	0.0543009	70104	70104	glutamate ionotropic receptor NMDA type subunit 2B	GRIN2B	0.127824	9.63092	2.16587	0.0367282	0.167654	-5.42481	p<0.05_up
ENSG00000128872	0.0638404	82264.8	82264.8	tropomodulin 2	TMOD2	0.134357	8.78832	2.27392	0.0287652	0.144131	-5.04824	p<0.05_up
ENSG00000151835	0.0737839	95206.3	95206.3	sacsin molecular chaperone	SACS	0.139962	8.10822	2.56368	0.0144806	0.0922105	-4.28679	p<0.05_up
ENSG00000033122	0.0671838	86822.7	86822.7	leucine rich repeat containing 7	LRRC7	0.14129	8.59029	2.3627	0.0234196	0.126792	-4.81396	p<0.05_up
ENSG00000115419	0.076917	99389.4	99389.4	glutaminase	GLS	0.145599	7.96163	2.13079	0.0397047	0.175565	-5.1512	p<0.05_up
ENSG00000124198	0.0891012	114833	114833	ADP ribosylation factor guanine nucleotide exchange factor 2	ARFGEF2	0.145675	7.0535	2.16955	0.0364282	0.166702	-4.93241	p<0.05_up
ENSG00000109111	0.0813299	104888	104888	SPT6 homolog, histone chaperone and transcription elongation factor	SUPT6H	0.146278	7.55023	2.38014	0.022481	0.12361	-4.59102	p<0.05_up
ENSG00000183020	0.07961	102963	102963	adaptor related protein complex 2 subunit alpha 2	AP2A2	0.148815	7.72082	2.24576	0.0306762	0.150096	-4.88967	p<0.05_up
ENSG00000131089	0.0736658	95019.1	95019.1	Cdc42 guanine nucleotide exchange factor 9	ARHGEF9	0.150057	8.11307	2.36912	0.02307	0.125601	-4.71046	p<0.05_up
ENSG00000135472	0.0535027	69138.5	69138.5	Fas apoptotic inhibitory molecule 2	FAIM2	0.150173	9.63477	2.26642	0.0292637	0.145638	-5.23758	p<0.05_up	FALSE
ENSG00000176884	0.0491789	63748.3	63748.2	glutamate ionotropic receptor NMDA type subunit 1	GRIN1	0.150469	10.0914	2.27001	0.0290242	0.145016	-5.31354	p<0.05_up
ENSG00000166206	0.0839597	108370	108370	gamma-aminobutyric acid type A receptor subunit beta3	GABRB3	0.152968	7.46018	2.21806	0.0326659	0.155434	-4.89373	p<0.05_up
ENSG00000154917	0.0627904	81156	81156	RAB6B, member RAS oncogene family	RAB6B	0.15323	8.90852	2.63728	0.0120813	0.0815426	-4.27808	p<0.05_up
ENSG00000095787	0.0898414	115643	115643	WW domain containing adaptor with coiled-coil	WAC	0.153917	7.10013	2.0634	0.0460252	0.19108	-5.12919	p<0.05_up
ENSG00000203930	0.0437376	56432	56432	long intergenic non-protein coding RNA 632	LINC00632	0.153938	10.4544	2.7084	0.0101164	0.0724189	-4.47021	p<0.05_up
ENSG00000175582	0.0810832	104243	104243	RAB6A, member RAS oncogene family	RAB6A	0.154218	7.63142	2.07172	0.0451997	0.18909	-5.2132	p<0.05_up
ENSG00000023516	0.0713383	91771.3	91771.3	A-kinase anchoring protein 11	AKAP11	0.154945	8.23178	2.1701	0.0363828	0.166613	-5.1479	p<0.05_up
ENSG00000124313	0.0775308	100515	100515	IQ motif and Sec7 domain ArfGEF 2	IQSEC2	0.155853	7.86723	2.15634	0.0375172	0.169845	-5.09359	p<0.05_up
ENSG00000139793	0.0924961	119089	119089	muscleblind like splicing regulator 2	MBNL2	0.158734	6.90692	2.19911	0.034092	0.160019	-4.83782	p<0.05_up
ENSG00000111540	0.0982796	126747	126747	RAB5B, member RAS oncogene family	RAB5B	0.159161	6.58605	2.03811	0.0486159	0.197471	-5.0899	p<0.05_up
ENSG00000109332	0.0964357	124286	124286	ubiquitin conjugating enzyme E2 D3	UBE2D3	0.16022	6.72243	2.31286	0.0262988	0.136212	-4.56732	p<0.05_up
ENSG00000135018	0.0922542	118913	118913	ubiquilin 1	UBQLN1	0.160824	6.99253	2.10231	0.0422762	0.181854	-5.0294	p<0.05_up
ENSG00000179915	0.0635808	82041.7	82041.7	neurexin 1	NRXN1	0.161091	8.88735	2.82223	0.00757731	0.0595867	-3.83479	p<0.01_up
ENSG00000163590	0.0877269	113263	113263	protein phosphatase, Mg2+/Mn2+ dependent 1L	PPM1L	0.162119	7.21279	2.36451	0.0233205	0.126432	-4.55077	p<0.05_up
ENSG00000197694	0.043488	56145.4	56145.4	spectrin alpha, non-erythrocytic 1	SPTAN1	0.164085	10.6229	3.94225	0.00033894	0.00654596	-1.24395	p<0.01_up
ENSG00000092148	0.0800002	103003	103003	HECT domain E3 ubiquitin protein ligase 1	HECTD1	0.165225	7.67948	2.34338	0.0245001	0.130102	-4.68423	p<0.05_up
ENSG00000130338	0.0780374	100924	100924	TUB like protein 4	TULP4	0.165671	7.83366	2.78828	0.00826455	0.0633027	-3.71687	p<0.01_up
ENSG00000061676	0.0784531	101208	101208	NCK associated protein 1	NCKAP1	0.165919	7.82479	2.45896	0.0186508	0.10915	-4.45737	p<0.05_up
ENSG00000116675	0.0700465	90310.9	90310.9	DnaJ heat shock protein family (Hsp40) member C6	DNAJC6	0.165944	8.3532	2.56079	0.0145833	0.0926205	-4.34378	p<0.05_up
ENSG00000074603	0.11025	141635	141635	dipeptidyl peptidase 8	DPP8	0.168614	6.10282	2.18296	0.035351	0.163656	-4.70153	p<0.05_up
ENSG00000183715	0.0816834	105248	105248	opioid binding protein/cell adhesion molecule like	OPCML	0.172209	7.58753	2.26417	0.0294142	0.146083	-4.82732	p<0.05_up
ENSG00000018189	0.0786567	101234	101234	RUN and FYVE domain containing 3	RUFY3	0.172455	7.7767	2.40654	0.0211255	0.118512	-4.56742	p<0.05_up
ENSG00000100201	0.0625476	80847.9	80847.9	DEAD-box helicase 17	DDX17	0.17273	8.90539	2.59441	0.01343	0.087418	-4.37896	p<0.05_up
ENSG00000111707	0.11431	147597	147597	SDS3 homolog, SIN3A corepressor complex component	SUDS3	0.17371	5.91987	2.05278	0.0470975	0.193729	-4.91752	p<0.05_up
ENSG00000166257	0.0677173	87591.4	87591.4	sodium voltage-gated channel beta subunit 3	SCN3B	0.174715	8.61182	2.10606	0.0419292	0.180933	-5.32386	p<0.05_up
ENSG00000128245	0.0489818	63200.5	63200.5	tyrosine 3-monooxygenase/tryptophan 5-monooxygenase activation protein eta	YWHAH	0.174811	10.0961	2.57327	0.0141448	0.0907282	-4.66681	p<0.05_up
ENSG00000123416	0.0493569	63618.8	63618.8	tubulin alpha 1b	TUBA1B	0.175276	10.0822	2.07485	0.0448926	0.188432	-5.69587	p<0.05_up
ENSG00000177614	0.084581	109621	109621	piggyBac transposable element derived 5	PGBD5	0.17593	7.46871	2.32515	0.0255605	0.133652	-4.66822	p<0.05_up
ENSG00000174748	0.0956433	123284	123284	ribosomal protein L15	RPL15	0.176288	6.80461	2.09541	0.0429207	0.183657	-5.00775	p<0.05_up
ENSG00000176749	0.0823899	106700	106700	cyclin dependent kinase 5 regulatory subunit 1	CDK5R1	0.177554	7.60167	2.30477	0.026795	0.137751	-4.73581	p<0.05_up
ENSG00000138757	0.0788086	101418	101418	G3BP stress granule assembly factor 2	G3BP2	0.177751	7.79474	2.27907	0.0284277	0.143106	-4.83175	p<0.05_up
ENSG00000100077	0.100308	129541	129541	G protein-coupled receptor kinase 3	GRK3	0.17799	6.51386	2.04882	0.0475028	0.194582	-5.05012	p<0.05_up
ENSG00000187391	0.0748707	96815.8	96815.8	membrane associated guanylate kinase, WW and PDZ domain containing 2	MAGI2	0.178984	7.97983	2.16832	0.0365283	0.167081	-5.10414	p<0.05_up
ENSG00000148303	0.108438	139814	139814	ribosomal protein L7a	RPL7A	0.180085	6.19251	2.21036	0.033239	0.157195	-4.66305	p<0.05_up
ENSG00000125944	0.10424	133903	133903	heterogeneous nuclear ribonucleoprotein R	HNRNPR	0.180115	6.34177	2.07878	0.04451	0.187599	-4.95661	p<0.05_up
ENSG00000133872	0.0751978	96892	96892	store-operated calcium entry associated regulatory factor	SARAF	0.180495	7.95499	2.51391	0.0163427	0.100472	-4.3786	p<0.05_up
ENSG00000168036	0.0991799	128147	128147	catenin beta 1	CTNNB1	0.180706	6.52262	2.28243	0.0282093	0.142526	-4.60291	p<0.05_up
ENSG00000116667	0.1001	128952	128952	chromosome 1 open reading frame 21	C1orf21	0.181519	6.51767	2.09105	0.0433324	0.184729	-4.97219	p<0.05_up
ENSG00000180357	0.0949915	123034	123034	zinc finger protein 609	ZNF609	0.181992	6.73316	2.13127	0.0396624	0.175532	-4.94529	p<0.05_up
ENSG00000166847	0.0896346	115735	115735	dynactin subunit 5	DCTN5	0.183325	7.007	2.45853	0.01867	0.109199	-4.32975	p<0.05_up
ENSG00000102804	0.0729784	94288.5	94288.4	TSC22 domain family member 1	TSC22D1	0.183337	8.1883	2.65928	0.0114388	0.0784638	-4.08144	p<0.05_up
ENSG00000125814	0.0659062	84630.9	84630.9	NSF attachment protein beta	NAPB	0.184397	8.60935	2.61666	0.0127139	0.0844872	-4.27762	p<0.05_up
ENSG00000137312	0.0853272	110262	110262	flotillin 1	FLOT1	0.185133	7.36643	2.31058	0.0264375	0.136637	-4.68988	p<0.05_up
ENSG00000240694	0.0623384	80265.9	80265.9	PNMA family member 2	PNMA2	0.186629	8.89681	3.06437	0.00402107	0.0395191	-3.26147	p<0.01_up
ENSG00000144290	0.0733094	94461.1	94461.1	solute carrier family 4 member 10	SLC4A10	0.186795	8.14196	2.45797	0.0186951	0.109301	-4.52538	p<0.05_up
ENSG00000184007	0.105045	135871	135871	protein tyrosine phosphatase 4A2	PTP4A2	0.187985	6.25099	2.03847	0.0485781	0.197359	-5.02514	p<0.05_up
ENSG00000235437	0.123005	158079	158079	long intergenic non-protein coding RNA 1278	LINC01278	0.188132	5.49976	2.05077	0.047303	0.194088	-4.85174	p<0.05_up
ENSG00000188554	0.109031	140707	140707	NBR1 autophagy cargo receptor	NBR1	0.188545	6.18425	2.11729	0.0409064	0.178147	-4.84001	p<0.05_up
ENSG00000162378	0.101084	130180	130180	zyg-11 family member B, cell cycle regulator	ZYG11B	0.188553	6.50874	2.06157	0.0462087	0.191396	-5.01872	p<0.05_up
ENSG00000164463	0.111861	143690	143690	CREB3 regulatory factor	CREBRF	0.188756	5.87934	2.13963	0.0389351	0.173534	-4.77243	p<0.05_up
ENSG00000025800	0.100067	129340	129340	karyopherin subunit alpha 6	KPNA6	0.188783	6.55661	2.90786	0.00607339	0.0516225	-3.1952	p<0.01_up
ENSG00000177885	0.0952657	123102	123102	growth factor receptor bound protein 2	GRB2	0.189535	6.79425	2.48309	0.017603	0.105364	-4.2182	p<0.05_up
ENSG00000104967	0.0917769	118916	118916	NOVA alternative splicing regulator 2	NOVA2	0.190052	6.95811	2.45222	0.0189537	0.110289	-4.32072	p<0.05_up
ENSG00000167778	0.0764458	98744.2	98744.2	SPRY domain containing 3	SPRYD3	0.190885	7.88677	2.67588	0.0109751	0.0763646	-3.99847	p<0.05_up
ENSG00000073969	0.0690437	88817.1	88817.1	N-ethylmaleimide sensitive factor, vesicle fusing ATPase	NSF	0.191656	8.49619	2.13208	0.0395918	0.175454	-5.25443	p<0.05_up
ENSG00000152061	0.0913168	117478	117478	RAB GTPase activating protein 1 like	RABGAP1L	0.19353	6.99951	2.29982	0.0271024	0.138937	-4.64657	p<0.05_up
ENSG00000141503	0.0732913	94902.2	94902.2	misshapen like kinase 1	MINK1	0.193648	8.14857	2.4286	0.0200497	0.11413	-4.58892	p<0.05_up
ENSG00000198910	0.0736128	95190.4	95190.3	L1 cell adhesion molecule	L1CAM	0.194444	8.06907	2.44845	0.0191247	0.110752	-4.54194	p<0.05_up
ENSG00000133606	0.117748	151906	151906	makorin ring finger protein 1	MKRN1	0.194547	5.72646	2.29436	0.0274454	0.139982	-4.41574	p<0.05_up
ENSG00000032444	0.0986158	127772	127772	patatin like phospholipase domain containing 6	PNPLA6	0.19521	6.57699	2.15544	0.0375921	0.169981	-4.86219	p<0.05_up
ENSG00000020129	0.0551869	71367.1	71367.1	neurochondrin	NCDN	0.195233	9.51212	2.73415	0.00948107	0.0692407	-4.18109	p<0.01_up
ENSG00000188021	0.104338	134725	134725	ubiquilin 2	UBQLN2	0.195434	6.34432	2.10485	0.0420409	0.181182	-4.90598	p<0.05_up
ENSG00000108061	0.111486	143562	143562	SHOC2 leucine rich repeat scaffold protein	SHOC2	0.195785	6.02629	2.53354	0.0155835	0.0969388	-3.95924	p<0.05_up
ENSG00000100412	0.0890462	115236	115236	aconitase 2	ACO2	0.196296	7.18908	2.79767	0.00806883	0.0622218	-3.56846	p<0.01_up
ENSG00000067560	0.106705	137436	137436	ras homolog family member A	RHOA	0.197254	6.20411	2.26279	0.0295072	0.146335	-4.57308	p<0.05_up
ENSG00000144036	0.0977571	126203	126203	exocyst complex component 6B	EXOC6B	0.198091	6.6462	2.65355	0.0116031	0.0793377	-3.81425	p<0.05_up
ENSG00000151090	0.0914395	117874	117874	thyroid hormone receptor beta	THRB	0.19835	7.00864	3.14388	0.00324872	0.0338702	-2.69461	p<0.01_up
ENSG00000175224	0.109498	141192	141192	autophagy related 13	ATG13	0.198682	6.04092	2.16148	0.0370898	0.168654	-4.75021	p<0.05_up
ENSG00000144959	0.114609	147905	147905	neutral cholesterol ester hydrolase 1	NCEH1	0.199466	5.95168	2.1992	0.0340855	0.160019	-4.63269	p<0.05_up
ENSG00000196428	0.100156	129376	129376	TSC22 domain family member 2	TSC22D2	0.200123	6.52922	2.1464	0.0383551	0.172154	-4.86494	p<0.05_up
ENSG00000132670	0.0913605	118102	118102	protein tyrosine phosphatase receptor type A	PTPRA	0.20061	7.04764	2.42777	0.0200896	0.114256	-4.3776	p<0.05_up
ENSG00000143669	0.101645	130830	130830	lysosomal trafficking regulator	LYST	0.20115	6.39427	2.38655	0.022145	0.122318	-4.36328	p<0.05_up
ENSG00000088247	0.098433	127324	127324	KH-type splicing regulatory protein	KHSRP	0.20134	6.62834	2.71502	0.00994953	0.0714617	-3.66672	p<0.01_up
ENSG00000089737	0.0735907	94885.5	94885.4	DEAD-box helicase 24	DDX24	0.202285	8.14837	3.04617	0.00422079	0.0407989	-3.14669	p<0.01_up
ENSG00000145990	0.0755231	97731.9	97731.9	glucose-fructose oxidoreductase domain containing 1	GFOD1	0.202423	7.9141	2.72141	0.00979057	0.070687	-3.90502	p<0.01_up
ENSG00000105953	0.0974038	125900	125900	oxoglutarate dehydrogenase	OGDH	0.202605	6.63083	2.41985	0.0204704	0.115747	-4.33323	p<0.05_up
ENSG00000110917	0.110962	143404	143404	malectin	MLEC	0.204731	6.05949	2.48919	0.0173468	0.104323	-4.06061	p<0.05_up
ENSG00000164031	0.114432	146934	146934	DnaJ heat shock protein family (Hsp40) member B14	DNAJB14	0.20534	5.92416	2.13465	0.0393677	0.174786	-4.76051	p<0.05_up
ENSG00000136156	0.0838068	107781	107781	integral membrane protein 2B	ITM2B	0.205489	7.40656	2.57571	0.0140606	0.0902778	-4.1368	p<0.05_up
ENSG00000124486	0.085648	110434	110434	ubiquitin specific peptidase 9 X-linked	USP9X	0.206359	7.36944	2.90312	0.00614886	0.0519675	-3.35335	p<0.01_up
ENSG00000168175	0.123742	159616	159616	mitogen-activated protein kinase 1 interacting protein 1 like	MAPK1IP1L	0.20667	5.54102	2.23899	0.0311522	0.15143	-4.48127	p<0.05_up
ENSG00000111605	0.0957058	123649	123649	cleavage and polyadenylation specific factor 6	CPSF6	0.208347	6.77532	2.48977	0.0173227	0.104242	-4.19928	p<0.05_up
ENSG00000169018	0.0966301	124455	124455	fem-1 homolog B	FEM1B	0.208671	6.74719	2.52248	0.0160071	0.0990336	-4.11854	p<0.05_up
ENSG00000149428	0.0833699	107755	107755	hypoxia up-regulated 1	HYOU1	0.208953	7.45262	2.72861	0.00961451	0.0697878	-3.79316	p<0.01_up
ENSG00000008056	0.0603036	77730.2	77730.2	synapsin I	SYN1	0.209587	9.06276	2.99147	0.00487874	0.0444944	-3.47535	p<0.01_up
ENSG00000137409	0.0770552	99736	99736	mitochondrial carrier 1	MTCH1	0.210998	7.86934	2.54175	0.0152759	0.0956501	-4.29348	p<0.05_up
ENSG00000007047	0.110361	142891	142891	microtubule affinity regulating kinase 4	MARK4	0.211511	6.01974	2.46362	0.0184442	0.108301	-4.12105	p<0.05_up
ENSG00000177888	0.124411	159889	159889	zinc finger and BTB domain containing 41	ZBTB41	0.212029	5.49818	2.15957	0.0372479	0.169135	-4.63318	p<0.05_up
ENSG00000213614	0.119756	154641	154641	hexosaminidase subunit alpha	HEXA	0.213742	5.5697	2.34324	0.0245078	0.130102	-4.29923	p<0.05_up
ENSG00000107560	0.118414	152859	152859	RAB11 family interacting protein 2	RAB11FIP2	0.21472	5.75747	2.14089	0.0388266	0.173177	-4.71601	p<0.05_up
ENSG00000116199	0.112892	145406	145406	FAM20B glycosaminoglycan xylosylkinase	FAM20B	0.21523	5.88756	2.49684	0.0170304	0.103051	-4.02783	p<0.05_up
ENSG00000184939	0.129102	166215	166215	ZFP90 zinc finger protein	ZFP90	0.21597	5.32104	2.13156	0.0396372	0.175532	-4.65277	p<0.05_up
ENSG00000006715	0.0945133	121716	121716	VPS41 subunit of HOPS complex	VPS41	0.216217	6.80156	2.76445	0.00878096	0.0660054	-3.59007	p<0.01_up
ENSG00000102921	0.119065	153574	153574	NEDD4 binding protein 1	N4BP1	0.216329	5.64535	2.39653	0.0216306	0.120473	-4.19311	p<0.05_up
ENSG00000084463	0.116301	149262	149262	WW domain binding protein 11	WBP11	0.216899	5.82091	2.02614	0.0498849	0.200315	-4.95079	p<0.05_up
ENSG00000125648	0.0823853	106473	106473	solute carrier family 25 member 23	SLC25A23	0.216904	7.55889	2.8697	0.00670532	0.055006	-3.47095	p<0.01_up
ENSG00000075539	0.100439	129407	129407	FRY like transcription coactivator	FRYL	0.217061	6.42892	2.34839	0.0242155	0.129045	-4.45471	p<0.05_up
ENSG00000170558	0.0993511	127890	127890	cadherin 2	CDH2	0.217107	6.54386	2.06245	0.0461202	0.191182	-5.0337	p<0.05_up
ENSG00000185666	0.090882	117393	117393	synapsin III	SYN3	0.217873	6.87138	2.47338	0.018018	0.106862	-4.28434	p<0.05_up	FALSE
ENSG00000164985	0.0813969	104696	104696	PC4 and SFRS1 interacting protein 1	PSIP1	0.218469	7.65622	2.25285	0.0301847	0.148328	-4.85373	p<0.05_up
ENSG00000169891	0.0908573	117002	117002	RALBP1 associated Eps domain containing 2	REPS2	0.218555	7.05842	2.86264	0.00682882	0.0556037	-3.39479	p<0.01_up
ENSG00000198668	0.0444306	57204.3	57204.3	calmodulin 1	CALM1	0.218832	10.5069	4.20868	0.000153445	0.00364161	-0.45141	p<0.01_up
ENSG00000156735	0.106548	136942	136942	BAG cochaperone 4	BAG4	0.218983	6.21685	2.2194	0.032567	0.155305	-4.66178	p<0.05_up
ENSG00000092964	0.0498086	64215.6	64215.6	dihydropyrimidinase like 2	DPYSL2	0.219331	9.98585	5.03287	1.22632e-05	0.000503283	2.14302	p<0.01_up
ENSG00000176986	0.112954	145847	145847	SEC24 homolog C, COPII coat complex component	SEC24C	0.219659	5.92763	2.85624	0.00694266	0.056153	-3.20696	p<0.01_up
ENSG00000127527	0.109861	141635	141635	epidermal growth factor receptor pathway substrate 15 like 1	EPS15L1	0.219747	5.98778	2.45479	0.0188379	0.109747	-4.14434	p<0.05_up
ENSG00000005156	0.136698	175818	175818	DNA ligase 3	LIG3	0.219878	5.0528	2.04513	0.0478844	0.19571	-4.76317	p<0.05_up
ENSG00000166974	0.0783913	101296	101296	microtubule associated protein RP/EB family member 2	MAPRE2	0.220356	7.86126	3.2428	0.00248313	0.0280307	-2.5863	p<0.01_up
ENSG00000147162	0.0781954	100983	100983	O-linked N-acetylglucosamine (GlcNAc) transferase	OGT	0.220588	7.7557	3.39171	0.00164598	0.0206906	-2.19854	p<0.01_up
ENSG00000048649	0.0910527	117228	117228	remodeling and spacing factor 1	RSF1	0.221098	7.03464	2.45852	0.0186705	0.109199	-4.31471	p<0.05_up
ENSG00000072210	0.118778	153464	153464	aldehyde dehydrogenase 3 family member A2	ALDH3A2	0.221658	5.61712	2.37197	0.0229165	0.125046	-4.247	p<0.05_up
ENSG00000143469	0.128411	165810	165810	synaptotagmin 14	SYT14	0.222267	5.27294	2.05171	0.0472069	0.193944	-4.80944	p<0.05_up
ENSG00000204217	0.0749053	96436.7	96436.7	bone morphogenetic protein receptor type 2	BMPR2	0.222317	8.00469	2.8143	0.00773277	0.0603755	-3.69471	p<0.01_up
ENSG00000114982	0.117283	151655	151655	KAT8 regulatory NSL complex subunit 3	KANSL3	0.222879	5.75771	2.08602	0.0438113	0.185908	-4.83037	p<0.05_up
ENSG00000102038	0.107203	138126	138126	SWI/SNF related, matrix associated, actin dependent regulator of chromatin, subfamily a, member 1	SMARCA1	0.223251	6.22552	2.13146	0.0396461	0.175532	-4.8288	p<0.05_up
ENSG00000260032	0.0592062	76210.3	76210.3	non-coding RNA activated by DNA damage	NORAD	0.223627	9.16857	3.62013	0.000863546	0.0129072	-1.8476	p<0.01_up
ENSG00000149218	0.110149	142215	142215	endonuclease domain containing 1	ENDOD1	0.223726	5.95878	2.26833	0.0291355	0.145326	-4.53169	p<0.05_up
ENSG00000152642	0.136523	174720	174720	glycerol-3-phosphate dehydrogenase 1 like	GPD1L	0.224054	5.04801	2.28816	0.0278401	0.141139	-4.29085	p<0.05_up
ENSG00000081154	0.130657	168035	168035	PEST proteolytic signal containing nuclear protein	PCNP	0.224144	5.23452	2.05113	0.047266	0.194063	-4.79423	p<0.05_up
ENSG00000169933	0.0925201	119290	119290	FERM and PDZ domain containing 4	FRMPD4	0.227108	6.98055	2.72871	0.00961209	0.0697878	-3.69359	p<0.01_up
ENSG00000168785	0.103935	133972	133972	tetraspanin 5	TSPAN5	0.227281	6.4024	2.5627	0.0145155	0.0923414	-3.96068	p<0.05_up	FALSE
ENSG00000129625	0.0838586	107538	107538	receptor accessory protein 5	REEP5	0.227766	7.42758	2.16061	0.0371614	0.1689	-5.00878	p<0.05_up
ENSG00000198586	0.0958742	123602	123602	tousled like kinase 1	TLK1	0.228065	6.7736	2.59086	0.0135478	0.0879471	-3.97426	p<0.05_up
ENSG00000164615	0.130817	167355	167355	calcium modulating ligand	CAMLG	0.228078	5.23742	2.08786	0.0436361	0.185488	-4.72396	p<0.05_up
ENSG00000135503	0.11071	143329	143329	activin A receptor type 1B	ACVR1B	0.228308	5.99761	2.43224	0.0198773	0.113482	-4.18544	p<0.05_up
ENSG00000122042	0.1317	169442	169442	ubiquitin like 3	UBL3	0.228463	5.23043	2.2183	0.0326481	0.15543	-4.46446	p<0.05_up	FALSE
ENSG00000138018	0.107331	138237	138237	selenoprotein I	SELENOI	0.228989	6.21929	2.56591	0.0144021	0.0919824	-3.92331	p<0.05_up
ENSG00000133835	0.0972679	125155	125155	hydroxysteroid 17-beta dehydrogenase 4	HSD17B4	0.229054	6.62156	2.86836	0.00672861	0.0550887	-3.31682	p<0.01_up
ENSG00000166181	0.125326	161375	161375	apoptosis inhibitor 5	API5	0.229433	5.46687	2.06961	0.0454084	0.189693	-4.79873	p<0.05_up
ENSG00000105819	0.127983	164805	164805	peptidase, mitochondrial processing subunit beta	PMPCB	0.229535	5.3198	2.10421	0.0420999	0.181267	-4.71338	p<0.05_up
ENSG00000120008	0.136257	175474	175474	WD repeat domain 11	WDR11	0.23046	5.07394	2.03155	0.0493074	0.198977	-4.7914	p<0.05_up
ENSG00000198408	0.0737743	95385.1	95385.1	O-GlcNAcase	OGA	0.230681	8.14911	3.40388	0.00159104	0.0203136	-2.22144	p<0.01_up
ENSG00000172869	0.102242	131614	131614	Dmx like 1	DMXL1	0.230705	6.39549	3.04983	0.0041799	0.0404642	-2.82706	p<0.01_up
ENSG00000108298	0.0994741	127724	127724	ribosomal protein L19	RPL19	0.230828	6.55017	2.79886	0.00804434	0.0621319	-3.46103	p<0.01_up
ENSG00000113163	0.116373	149417	149417	ceramide transporter 1	CERT1	0.23109	5.83125	2.41207	0.020851	0.117448	-4.18159	p<0.05_up
ENSG00000153253	0.102481	132306	132306	sodium voltage-gated channel alpha subunit 3	SCN3A	0.23118	6.33082	2.57035	0.0142465	0.0911692	-3.95695	p<0.05_up
ENSG00000163412	0.122889	157044	157044	eukaryotic translation initiation factor 4E family member 3	EIF4E3	0.231534	5.53954	2.07166	0.0452055	0.18909	-4.81336	p<0.05_up
ENSG00000092051	0.0742116	96221	96221	junctophilin 4	JPH4	0.231749	8.01653	3.12428	0.00342486	0.0353426	-2.94213	p<0.01_up
ENSG00000127870	0.116041	148634	148634	ring finger protein 6	RNF6	0.231822	5.84159	2.36636	0.0232197	0.126062	-4.28056	p<0.05_up
ENSG00000112335	0.0979647	125730	125730	sorting nexin 3	SNX3	0.231865	6.69607	2.5018	0.0168279	0.102315	-4.15082	p<0.05_up
ENSG00000151779	0.103388	133333	133333	NBAS subunit of NRZ tethering complex	NBAS	0.231955	6.317	2.87902	0.00654561	0.0542091	-3.23424	p<0.01_up
ENSG00000214029	0.142741	183422	183421	zinc finger protein 891	ZNF891	0.232	4.76614	2.29399	0.0274693	0.140012	-4.23824	p<0.05_up
ENSG00000128881	0.08458	109174	109174	tau tubulin kinase 2	TTBK2	0.232074	7.40456	3.33182	0.00194382	0.0233584	-2.28257	p<0.01_up
ENSG00000089597	0.110924	143132	143132	glucosidase II alpha subunit	GANAB	0.232759	5.98299	2.4124	0.0208349	0.117392	-4.22589	p<0.05_up
ENSG00000164741	0.107319	138646	138646	DLC1 Rho GTPase activating protein	DLC1	0.232834	6.11391	2.29728	0.0272618	0.139411	-4.49735	p<0.05_up
ENSG00000164076	0.0789485	102010	102010	CaM kinase like vesicle associated	CAMKV	0.233573	7.77943	2.84913	0.00707103	0.0568352	-3.56109	p<0.01_up
ENSG00000071537	0.104937	135167	135167	SEL1L adaptor subunit of ERAD E3 ubiquitin ligase	SEL1L	0.234342	6.34236	2.36078	0.0235248	0.1269	-4.38715	p<0.05_up
ENSG00000161533	0.133269	172022	172022	acyl-CoA oxidase 1	ACOX1	0.23514	5.23352	2.12165	0.0405149	0.177625	-4.64218	p<0.05_up
ENSG00000176853	0.154442	196965	196965	family with sequence similarity 91 member A1	FAM91A1	0.235193	4.41553	2.03598	0.0488397	0.197758	-4.66735	p<0.05_up
ENSG00000110911	0.140192	179455	179455	solute carrier family 11 member 2	SLC11A2	0.236063	4.9329	2.05856	0.0465114	0.192023	-4.71461	p<0.05_up
ENSG00000100380	0.0932831	119540	119540	ST13 Hsp70 interacting protein	ST13	0.236266	6.87974	2.67092	0.0111118	0.0770389	-3.81901	p<0.05_up
ENSG00000169762	0.170787	220811	220811	transmembrane anterior posterior transformation 1	TAPT1	0.236667	4.23663	2.09568	0.0428954	0.18359	-4.46498	p<0.05_up
ENSG00000101746	0.130213	166682	166682	nucleolar protein 4	NOL4	0.23671	5.35239	2.11381	0.0412211	0.179122	-4.67886	p<0.05_up
ENSG00000166579	0.12046	155243	155243	nudE neurodevelopment protein 1 like 1	NDEL1	0.236747	5.69707	2.49661	0.0170395	0.103051	-3.96791	p<0.05_up	FALSE
ENSG00000142784	0.116743	151446	151446	WD and tetratricopeptide repeats 1	WDTC1	0.237034	5.7321	2.31097	0.0264138	0.136552	-4.38976	p<0.05_up
ENSG00000105737	0.105949	137338	137338	glutamate ionotropic receptor kainate type subunit 5	GRIK5	0.23713	6.23915	2.99445	0.00484053	0.0442425	-2.93115	p<0.01_up
ENSG00000198478	0.106366	136918	136918	SH3 domain binding glutamate rich protein like 2	SH3BGRL2	0.237682	6.19181	2.67116	0.0111052	0.077021	-3.69471	p<0.05_up
ENSG00000139496	0.132273	169702	169702	nucleoporin 58	NUP58	0.239287	5.27689	2.04347	0.0480558	0.195935	-4.79701	p<0.05_up
ENSG00000105993	0.10566	136362	136362	DnaJ heat shock protein family (Hsp40) member B6	DNAJB6	0.240305	6.3037	2.44905	0.0190974	0.11066	-4.19343	p<0.05_up
ENSG00000111912	0.0877646	112760	112760	nuclear receptor coactivator 7	NCOA7	0.240572	7.22406	2.78488	0.0083365	0.0636776	-3.61242	p<0.01_up
ENSG00000099797	0.132315	170402	170402	trans-2,3-enoyl-CoA reductase	TECR	0.240972	5.25174	2.63076	0.0122782	0.0824117	-3.58535	p<0.05_up
ENSG00000103342	0.11619	149673	149673	G1 to S phase transition 1	GSPT1	0.241304	5.87093	2.06638	0.0457285	0.190515	-4.87644	p<0.05_up
ENSG00000171862	0.0994354	128206	128206	phosphatase and tensin homolog	PTEN	0.242805	6.574	2.59601	0.0133775	0.0872509	-3.92815	p<0.05_up
ENSG00000141580	0.136096	176120	176120	WD repeat domain 45B	WDR45B	0.243338	5.08363	2.31854	0.025955	0.135061	-4.23169	p<0.05_up
ENSG00000168615	0.129295	166350	166350	ADAM metallopeptidase domain 9	ADAM9	0.244655	5.36869	2.30775	0.026611	0.137023	-4.30107	p<0.05_up
ENSG00000106609	0.113763	146670	146670	transmembrane protein 248	TMEM248	0.244917	5.87728	3.199	0.0027982	0.0305546	-2.35372	p<0.01_up
ENSG00000100028	0.14193	182101	182101	small nuclear ribonucleoprotein D3 polypeptide	SNRPD3	0.245022	4.93972	2.05503	0.0468684	0.192921	-4.70976	p<0.05_up
ENSG00000132872	0.0875804	112365	112365	synaptotagmin 4	SYT4	0.245958	7.27755	2.56188	0.0145445	0.0924346	-4.12535	p<0.05_up
ENSG00000108510	0.106902	138160	138160	mediator complex subunit 13	MED13	0.246548	6.1338	2.58913	0.0136054	0.0882622	-3.87532	p<0.05_up
ENSG00000166887	0.10516	135921	135921	VPS39 subunit of HOPS complex	VPS39	0.246622	6.31151	3.11558	0.00350592	0.035725	-2.63658	p<0.01_up
ENSG00000005700	0.126611	163047	163047	inhibitor of Bruton tyrosine kinase	IBTK	0.247681	5.37485	2.55918	0.0146407	0.0929551	-3.78496	p<0.05_up
ENSG00000134243	0.0634745	81760.2	81760.2	sortilin 1	SORT1	0.249702	8.77105	3.62872	0.000842596	0.0127217	-1.75702	p<0.01_up
ENSG00000093000	0.117877	151667	151667	nucleoporin 50	NUP50	0.249964	5.74797	2.25646	0.0299368	0.147784	-4.49168	p<0.05_up
ENSG00000263753	0.143947	185212	185212	long intergenic non-protein coding RNA 667	LINC00667	0.250305	4.86377	2.23606	0.0313602	0.15206	-4.34719	p<0.05_up
ENSG00000141431	0.127237	164674	164674	ASXL transcriptional regulator 3	ASXL3	0.250817	5.35678	2.23968	0.031103	0.15137	-4.45386	p<0.05_up
ENSG00000168300	0.138274	177889	177889	protein-L-isoaspartate (D-aspartate) O-methyltransferase domain containing 1	PCMTD1	0.25118	5.01082	2.31021	0.02646	0.136645	-4.23419	p<0.05_up
ENSG00000065923	0.108553	139738	139738	solute carrier family 9 member A7	SLC9A7	0.252056	6.15247	2.32719	0.0254395	0.133294	-4.42491	p<0.05_up
ENSG00000178913	0.117195	151079	151079	TATA-box binding protein associated factor 7	TAF7	0.252446	5.83809	2.44527	0.0192702	0.111194	-4.10423	p<0.05_up
ENSG00000089009	0.111026	142760	142760	ribosomal protein L6	RPL6	0.252463	6.0468	2.50367	0.016752	0.102109	-4.02855	p<0.05_up
ENSG00000116161	0.105818	135750	135750	calcyclin binding protein	CACYBP	0.2527	6.26886	2.48607	0.0174773	0.104868	-4.11203	p<0.05_up
ENSG00000159202	0.116304	150112	150112	ubiquitin conjugating enzyme E2 Z	UBE2Z	0.252933	5.79623	2.58566	0.0137219	0.0886614	-3.80444	p<0.05_up
ENSG00000115042	0.136222	176404	176404	fumarylacetoacetate hydrolase domain containing 2A	FAHD2A	0.253203	4.99737	2.03148	0.0493155	0.198977	-4.79178	p<0.05_up
ENSG00000083067	0.111314	143819	143819	transient receptor potential cation channel subfamily M member 3	TRPM3	0.253208	5.95716	2.35566	0.023808	0.127646	-4.34203	p<0.05_up	FALSE
ENSG00000279192	0.082945	106357	106357	Prader Willi/Angelman region RNA 5	PWAR5	0.253298	7.47311	2.40974	0.0209665	0.117956	-4.5092	p<0.05_up
ENSG00000166908	0.115404	148059	148059	phosphatidylinositol-5-phosphate 4-kinase type 2 gamma	PIP4K2C	0.253648	5.84942	2.60114	0.0132095	0.0867102	-3.77706	p<0.05_up
ENSG00000130227	0.112567	145079	145079	exportin 7	XPO7	0.253791	5.91471	2.82849	0.00745658	0.0590279	-3.27605	p<0.01_up
ENSG00000112200	0.108607	139937	139937	zinc finger protein 451	ZNF451	0.254186	6.06425	2.987	0.00493656	0.044725	-2.92666	p<0.01_up
ENSG00000197442	0.128328	166142	166142	mitogen-activated protein kinase kinase kinase 5	MAP3K5	0.255079	5.33224	2.18942	0.0348429	0.161955	-4.54571	p<0.05_up
ENSG00000149970	0.0754881	97336	97336	connector enhancer of kinase suppressor of Ras 2	CNKSR2	0.255306	8.00076	3.71883	0.000650313	0.010577	-1.34332	p<0.01_up
ENSG00000186432	0.113292	146082	146082	karyopherin subunit alpha 4	KPNA4	0.255494	5.94569	2.93365	0.00567842	0.0492881	-3.0181	p<0.01_up
ENSG00000102226	0.0639118	82318.4	82318.4	ubiquitin specific peptidase 11	USP11	0.255649	8.81859	4.16931	0.000172671	0.00393507	-0.216869	p<0.01_up
ENSG00000114544	0.131523	169816	169816	solute carrier family 41 member 3	SLC41A3	0.256011	5.21711	2.33168	0.0251759	0.132486	-4.2361	p<0.05_up
ENSG00000127220	0.129595	168163	168163	abhydrolase domain containing 8	ABHD8	0.256074	5.33277	2.09698	0.042773	0.183349	-4.71542	p<0.05_up
ENSG00000155229	0.136349	176065	176065	MMS19 homolog, cytosolic iron-sulfur assembly component	MMS19	0.256509	5.14954	2.22794	0.031943	0.153464	-4.41316	p<0.05_up
ENSG00000162704	0.148709	191583	191583	actin related protein 2/3 complex subunit 5	ARPC5	0.256687	4.82216	2.43307	0.0198382	0.1133	-3.91237	p<0.05_up
ENSG00000170011	0.113225	145839	145839	myosin VIIA and Rab interacting protein	MYRIP	0.256744	5.93754	3.03796	0.00431387	0.0412716	-2.76302	p<0.01_up
ENSG00000083844	0.125707	162271	162271	zinc finger protein 264	ZNF264	0.256922	5.4137	2.55787	0.0146876	0.0930972	-3.79442	p<0.05_up
ENSG00000143322	0.109056	140787	140787	ABL proto-oncogene 2, non-receptor tyrosine kinase	ABL2	0.257523	6.04235	3.10634	0.00359395	0.0363543	-2.62656	p<0.01_up
ENSG00000105738	0.116137	150384	150384	signal induced proliferation associated 1 like 3	SIPA1L3	0.258094	5.63804	2.07669	0.0447132	0.18814	-4.85739	p<0.05_up
ENSG00000179222	0.0887233	114508	114508	MAGE family member D1	MAGED1	0.259548	7.12443	3.0384	0.00430885	0.0412589	-2.98796	p<0.01_up
ENSG00000073614	0.105391	136168	136168	lysine demethylase 5A	KDM5A	0.259963	6.28415	2.98189	0.00500346	0.0450987	-2.96685	p<0.01_up
ENSG00000156052	0.0869196	112128	112128	G protein subunit alpha q	GNAQ	0.260404	7.24601	3.69722	0.000692144	0.0110259	-1.27188	p<0.01_up
ENSG00000011021	0.102315	132423	132423	chloride voltage-gated channel 6	CLCN6	0.260464	6.41674	3.02634	0.00444892	0.0420431	-2.88468	p<0.01_up
ENSG00000108774	0.126601	162733	162733	RAB5C, member RAS oncogene family	RAB5C	0.260551	5.41978	2.28117	0.0282909	0.142714	-4.37484	p<0.05_up
ENSG00000146938	0.123129	159118	159118	neuroligin 4 X-linked	NLGN4X	0.260838	5.57949	2.38854	0.0220413	0.121956	-4.17868	p<0.05_up
ENSG00000008283	0.124949	160668	160668	cytochrome b561	CYB561	0.260939	5.30673	2.23454	0.0314685	0.152318	-4.48109	p<0.05_up
ENSG00000083642	0.0891286	114637	114637	PDS5 cohesin associated factor B	PDS5B	0.261038	7.1626	2.9128	0.00599592	0.0510939	-3.29211	p<0.01_up	FALSE
ENSG00000065427	0.151375	195264	195264	lysyl-tRNA synthetase 1	KARS1	0.261363	4.70417	2.42926	0.0200185	0.114063	-3.90458	p<0.05_up
ENSG00000182013	0.080801	104264	104264	PNMA family member 8A	PNMA8A	0.261887	7.59306	3.52709	0.00112524	0.0158065	-1.80503	p<0.01_up
ENSG00000144647	0.142326	183845	183845	protein O-linked mannose N-acetylglucosaminyltransferase 2 (beta 1,4-)	POMGNT2	0.262055	4.90971	2.21954	0.0325567	0.155296	-4.3904	p<0.05_up
ENSG00000140553	0.134689	174025	174025	unc-45 myosin chaperone A	UNC45A	0.262059	5.13349	2.34873	0.0241965	0.129045	-4.17897	p<0.05_up
ENSG00000112282	0.145702	187436	187436	mediator complex subunit 23	MED23	0.262107	4.76588	2.06135	0.0462303	0.191434	-4.6737	p<0.05_up
ENSG00000112294	0.123773	158985	158985	aldehyde dehydrogenase 5 family member A1	ALDH5A1	0.262236	5.55087	2.72915	0.00960149	0.0697639	-3.42161	p<0.01_up
ENSG00000178662	0.0835678	107658	107658	cysteine and serine rich nuclear protein 3	CSRNP3	0.262921	7.48438	3.06993	0.00396179	0.0390355	-2.96586	p<0.01_up
ENSG00000165548	0.10809	139385	139385	transmembrane protein 63C	TMEM63C	0.262968	6.09411	2.86048	0.00686705	0.0557766	-3.23738	p<0.01_up
ENSG00000160803	0.117399	151360	151360	ubiquilin 4	UBQLN4	0.263094	5.70974	2.22528	0.0321362	0.154049	-4.5581	p<0.05_up
ENSG00000160710	0.0753192	97153.2	97153.2	adenosine deaminase RNA specific	ADAR	0.263711	7.98703	3.61902	0.000866287	0.0129382	-1.62079	p<0.01_up
ENSG00000163636	0.129319	165050	165050	proteasome 26S subunit, non-ATPase 6	PSMD6	0.263865	5.3751	2.12148	0.0405297	0.177625	-4.67059	p<0.05_up
ENSG00000130032	0.134432	173093	173093	proline rich and Gla domain 3	PRRG3	0.264417	5.12322	2.15651	0.0375025	0.169845	-4.56678	p<0.05_up
ENSG00000107282	0.080103	103595	103595	amyloid beta precursor protein binding family A member 1	APBA1	0.26525	7.6582	3.46233	0.00135077	0.0180696	-1.98753	p<0.01_up
ENSG00000187231	0.107836	138732	138732	SEC14 and spectrin domain containing 1	SESTD1	0.266063	6.17784	2.54231	0.0152549	0.0956011	-3.97113	p<0.05_up
ENSG00000070214	0.106626	137957	137957	solute carrier family 44 member 1	SLC44A1	0.266605	6.14448	2.12469	0.0402435	0.177092	-4.84704	p<0.05_up
ENSG00000100580	0.122677	157916	157916	transmembrane p24 trafficking protein family member 8	TMED8	0.26686	5.49952	2.46833	0.0182373	0.107542	-4.01221	p<0.05_up
ENSG00000138326	0.126524	162590	162590	ribosomal protein S24	RPS24	0.26727	5.44293	2.76032	0.00887358	0.0665724	-3.32946	p<0.01_up
ENSG00000137494	0.135062	173172	173172	ankyrin repeat domain 42	ANKRD42	0.268075	5.12744	2.07344	0.0450307	0.188766	-4.72136	p<0.05_up
ENSG00000111276	0.115134	148645	148645	cyclin dependent kinase inhibitor 1B	CDKN1B	0.26814	5.78837	2.75616	0.00896772	0.0669316	-3.42519	p<0.01_up
ENSG00000120451	0.0900546	116172	116172	sorting nexin 19	SNX19	0.268899	7.02074	2.98212	0.00500038	0.0450987	-3.11309	p<0.01_up
ENSG00000157500	0.111199	143097	143097	adaptor protein, phosphotyrosine interacting with PH domain and leucine zipper 1	APPL1	0.269382	6.0561	2.66449	0.0112915	0.0779222	-3.66848	p<0.05_up
ENSG00000101856	0.104905	135272	135271	progesterone receptor membrane component 1	PGRMC1	0.270378	6.32461	2.51535	0.0162861	0.100215	-4.05635	p<0.05_up
ENSG00000145901	0.129075	166311	166311	TNFAIP3 interacting protein 1	TNIP1	0.27062	5.26035	2.44456	0.0193029	0.111252	-4.01633	p<0.05_up
ENSG00000197746	0.0570719	73546	73546	prosaposin	PSAP	0.270737	9.30171	4.81659	2.39968e-05	0.000859227	1.60959	p<0.01_up
ENSG00000116128	0.136739	176398	176398	BCL9 transcription coactivator	BCL9	0.272271	5.02094	2.81644	0.00769052	0.0601911	-3.12882	p<0.01_up
ENSG00000135686	0.140134	181095	181095	kelch like family member 36	KLHL36	0.272382	4.97607	2.59812	0.0133081	0.0870975	-3.60675	p<0.05_up
ENSG00000004487	0.107438	137960	137960	lysine demethylase 1A	KDM1A	0.272777	6.16819	3.2498	0.00243606	0.0276444	-2.27501	p<0.01_up
ENSG00000100714	0.130584	166998	166998	methylenetetrahydrofolate dehydrogenase, cyclohydrolase and formyltetrahydrofolate synthetase 1	MTHFD1	0.272812	5.27708	2.70327	0.0102477	0.0730614	-3.43264	p<0.05_up
ENSG00000144619	0.12999	168080	168080	contactin 4	CNTN4	0.27339	5.34744	2.12274	0.0404172	0.177392	-4.66334	p<0.05_up
ENSG00000178502	0.112489	144807	144807	kelch like family member 11	KLHL11	0.273504	5.96207	2.90459	0.00612538	0.051893	-3.09485	p<0.01_up
ENSG00000198825	0.0856454	109687	109687	inositol polyphosphate-5-phosphatase F	INPP5F	0.27361	7.34802	2.88512	0.00644289	0.0536797	-3.39682	p<0.01_up
ENSG00000139505	0.14947	191606	191606	myotubularin related protein 6	MTMR6	0.273756	4.80817	2.11944	0.0407129	0.177768	-4.54043	p<0.05_up
ENSG00000079432	0.0902133	117004	117004	capicua transcriptional repressor	CIC	0.274752	7.07784	3.60882	0.000891917	0.0131687	-1.48053	p<0.01_up
ENSG00000188559	0.138718	179030	179030	Ral GTPase activating protein catalytic subunit alpha 2	RALGAPA2	0.274799	4.93313	2.31217	0.0263407	0.136391	-4.22726	p<0.05_up
ENSG00000055118	0.155065	201562	201562	potassium voltage-gated channel subfamily H member 2	KCNH2	0.274999	4.67406	2.14448	0.0385191	0.172419	-4.45892	p<0.05_up
ENSG00000175322	0.129053	166892	166892	zinc finger protein 519	ZNF519	0.27563	5.24855	2.32966	0.0252943	0.13294	-4.25778	p<0.05_up
ENSG00000100764	0.13254	169869	169869	proteasome 26S subunit, ATPase 1	PSMC1	0.275682	5.27957	2.26237	0.0295355	0.146438	-4.37035	p<0.05_up
ENSG00000184575	0.121982	156970	156970	exportin for tRNA	XPOT	0.276207	5.60326	2.70151	0.010293	0.0733575	-3.49852	p<0.05_up
ENSG00000158528	0.0858194	110667	110667	protein phosphatase 1 regulatory subunit 9A	PPP1R9A	0.276213	7.33891	3.77524	0.000552333	0.00942664	-1.06689	p<0.01_up
ENSG00000178974	0.115013	148275	148275	F-box protein 34	FBXO34	0.277143	5.86125	2.63322	0.0122036	0.082139	-3.70808	p<0.05_up
ENSG00000257093	0.102746	132716	132716	DENN domain containing 11	DENND11	0.277155	6.34624	2.85971	0.00688076	0.0558148	-3.2863	p<0.01_up
ENSG00000120688	0.158195	202830	202830	WW domain binding protein 4	WBP4	0.277961	4.57479	2.09098	0.0433394	0.184729	-4.54276	p<0.05_up
ENSG00000106070	0.114718	148374	148374	growth factor receptor bound protein 10	GRB10	0.278928	5.78765	3.00557	0.00470051	0.0434416	-2.83109	p<0.01_up
ENSG00000163288	0.138631	177961	177961	gamma-aminobutyric acid type A receptor subunit beta1	GABRB1	0.281231	4.96576	2.39092	0.0219182	0.121586	-4.0646	p<0.05_up
ENSG00000157693	0.108694	140005	140005	transmembrane protein 268	TMEM268	0.281359	6.12146	3.15557	0.00314776	0.0330848	-2.50538	p<0.01_up
ENSG00000100350	0.119703	154144	154144	FAD dependent oxidoreductase domain containing 2	FOXRED2	0.282042	5.498	2.35964	0.0235878	0.127134	-4.26553	p<0.05_up
ENSG00000116396	0.10822	140343	140343	potassium voltage-gated channel subfamily C member 4	KCNC4	0.282055	6.11587	2.74793	0.00915653	0.0678916	-3.50162	p<0.01_up
ENSG00000139168	0.140879	181330	181330	zinc finger CCHC-type and RNA binding motif containing 1	ZCRB1	0.282522	5.07387	2.47262	0.0180511	0.106867	-3.87652	p<0.05_up
ENSG00000288642	0.085907	111119	111119	cerebellar degeneration related protein 1	CDR1	0.282684	7.13506	2.14401	0.0385588	0.172459	-5.01781	p<0.05_up
ENSG00000005893	0.108255	139231	139231	lysosomal associated membrane protein 2	LAMP2	0.283164	6.06595	2.08401	0.044005	0.186454	-4.91048	p<0.05_up
ENSG00000129484	0.142004	181011	181011	poly(ADP-ribose) polymerase 2	PARP2	0.283799	4.99628	2.03753	0.0486763	0.197543	-4.74186	p<0.05_up
ENSG00000172239	0.144277	184181	184181	poly(A) binding protein interacting protein 1	PAIP1	0.284623	4.83196	2.48153	0.017669	0.105577	-3.83591	p<0.05_up
ENSG00000169946	0.12579	161601	161601	zinc finger protein, FOG family member 2	ZFPM2	0.285604	5.35305	2.38663	0.0221407	0.122318	-4.16287	p<0.05_up
ENSG00000100302	0.142206	183459	183459	RASD family member 2	RASD2	0.285728	4.89887	2.05271	0.0471046	0.193729	-4.7123	p<0.05_up
ENSG00000152102	0.0890229	115070	115070	family with sequence similarity 168 member B	FAM168B	0.285828	7.15061	4.23891	0.000140121	0.00340136	0.292212	p<0.01_up
ENSG00000055917	0.102807	132483	132483	pumilio RNA binding family member 2	PUM2	0.285905	6.38352	3.50939	0.00118301	0.0163921	-1.63098	p<0.01_up
ENSG00000106723	0.102001	131311	131311	spindlin 1	SPIN1	0.286396	6.4534	2.8361	0.00731226	0.0581947	-3.34937	p<0.01_up
ENSG00000005020	0.155751	199618	199618	src kinase associated phosphoprotein 2	SKAP2	0.288324	4.6392	2.15999	0.0372131	0.169016	-4.42498	p<0.05_up
ENSG00000111897	0.0710307	91321.5	91321.5	serine incorporator 1	SERINC1	0.289629	8.25669	3.96093	0.000320786	0.0062389	-0.718606	p<0.01_up
ENSG00000105784	0.158238	203229	203229	RUN domain containing 3B	RUNDC3B	0.289837	4.45461	2.19313	0.0345536	0.161247	-4.34616	p<0.05_up
ENSG00000086061	0.0837679	107840	107840	DnaJ heat shock protein family (Hsp40) member A1	DNAJA1	0.28989	7.49557	2.7814	0.00841067	0.0640768	-3.6651	p<0.01_up
ENSG00000161010	0.139839	181075	181075	MRN complex interacting protein	MRNIP	0.289904	4.88911	2.40324	0.021291	0.119095	-4.03083	p<0.05_up
ENSG00000170606	0.0940859	121044	121044	heat shock protein family A (Hsp70) member 4	HSPA4	0.29036	6.86876	2.5842	0.0137712	0.0888615	-4.00708	p<0.05_up
ENSG00000088986	0.0908189	116049	116049	dynein light chain LC8-type 1	DYNLL1	0.290399	7.07266	2.54139	0.0152893	0.0956618	-4.13603	p<0.05_up
ENSG00000107679	0.101888	131215	131215	pleckstrin homology domain containing A1	PLEKHA1	0.2914	6.4344	2.82608	0.00750274	0.0592497	-3.37419	p<0.01_up
ENSG00000134852	0.119671	154284	154284	clock circadian regulator	CLOCK	0.29142	5.65984	3.22346	0.00261785	0.0291104	-2.24602	p<0.01_up
ENSG00000198690	0.117325	152019	152019	FANCD2 and FANCI associated nuclease 1	FAN1	0.291422	5.74261	2.88927	0.00637408	0.0532897	-3.09326	p<0.01_up
ENSG00000273820	0.186008	236813	236813	ubiquitin specific peptidase 27 X-linked	USP27X	0.291803	3.77703	2.10522	0.0420068	0.181107	-4.37169	p<0.05_up
ENSG00000132294	0.0907913	116414	116414	EFR3 homolog A	EFR3A	0.292312	6.9832	2.65153	0.0116617	0.0795978	-3.88906	p<0.05_up
ENSG00000075035	0.120882	155531	155531	WSC domain containing 2	WSCD2	0.29245	5.60736	2.38193	0.022387	0.123239	-4.20973	p<0.05_up	FALSE
ENSG00000101333	0.140271	179766	179766	phospholipase C beta 4	PLCB4	0.294673	5.0093	2.13988	0.0389141	0.173488	-4.5596	p<0.05_up
ENSG00000118454	0.140691	179374	179374	ankyrin repeat domain 13C	ANKRD13C	0.29523	4.92106	2.45045	0.0190338	0.11041	-3.92521	p<0.05_up
ENSG00000197226	0.0855345	110828	110828	TBC1 domain family member 9B	TBC1D9B	0.295312	7.3111	3.79479	0.000521835	0.00902235	-1.01532	p<0.01_up
ENSG00000157214	0.115479	148282	148282	STEAP2 metalloreductase	STEAP2	0.295896	5.84513	2.45288	0.0189237	0.110181	-4.10168	p<0.05_up
ENSG00000111790	0.111048	141971	141971	FGFR1 oncogene partner 2	FGFR1OP2	0.295916	6.03809	2.85955	0.00688357	0.0558148	-3.2147	p<0.01_up
ENSG00000172785	0.142407	182141	182141	COBW domain containing 1	CBWD1	0.296624	4.94789	2.53067	0.0156924	0.0974913	-3.74105	p<0.05_up
ENSG00000110367	0.0892326	115030	115030	DEAD-box helicase 6	DDX6	0.296651	7.14282	4.02914	0.00026219	0.00539733	-0.312834	p<0.01_up
ENSG00000175175	0.122364	157513	157513	protein phosphatase, Mg2+/Mn2+ dependent 1E	PPM1E	0.29792	5.59388	3.10236	0.00363255	0.036583	-2.5329	p<0.01_up
ENSG00000120948	0.105591	136236	136236	TAR DNA binding protein	TARDBP	0.29831	6.3024	3.42902	0.00148308	0.0192037	-1.82163	p<0.01_up
ENSG00000153774	0.124873	159870	159870	craniofacial development protein 1	CFDP1	0.298805	5.54843	2.07437	0.0449394	0.188547	-4.79315	p<0.05_up
ENSG00000164327	0.110156	141683	141683	RPTOR independent companion of MTOR complex 2	RICTOR	0.299489	5.9929	3.37892	0.00170565	0.0212068	-1.91608	p<0.01_up
ENSG00000166200	0.14239	183026	183026	COP9 signalosome subunit 2	COPS2	0.29973	5.07098	2.14871	0.038159	0.171543	-4.52871	p<0.05_up
ENSG00000151612	0.111191	143797	143797	zinc finger protein 827	ZNF827	0.299834	6.00836	3.36413	0.00177725	0.0218862	-1.9466	p<0.01_up
ENSG00000168970	0.149107	193210	193210	JMJD7-PLA2G4B readthrough	JMJD7-PLA2G4B	0.301421	4.56157	2.29905	0.0271505	0.139082	-4.18834	p<0.05_up
ENSG00000104343	0.136236	175661	175661	ubiquitin conjugating enzyme E2 W	UBE2W	0.301775	5.13913	2.532	0.0156418	0.0972392	-3.77802	p<0.05_up
ENSG00000227051	0.103236	132518	132518	chromosome 14 open reading frame 132	C14orf132	0.301888	6.24915	2.17123	0.0362912	0.166351	-4.78732	p<0.05_up
ENSG00000165995	0.109887	141952	141952	calcium voltage-gated channel auxiliary subunit beta 2	CACNB2	0.302324	6.10371	3.76991	0.000560938	0.00954826	-0.859788	p<0.01_up
ENSG00000182134	0.171118	219408	219408	tudor and KH domain containing	TDRKH	0.302352	4.25114	2.23247	0.0316166	0.152653	-4.1991	p<0.05_up
ENSG00000081189	0.0670938	86383.5	86383.5	myocyte enhancer factor 2C	MEF2C	0.303316	8.63851	3.66894	0.000750813	0.0117196	-1.59314	p<0.01_up
ENSG00000157514	0.123485	158347	158346	TSC22 domain family member 3	TSC22D3	0.303402	5.42861	2.31164	0.0263727	0.136449	-4.33583	p<0.05_up
ENSG00000213995	0.146165	188436	188436	NAD(P)HX dehydratase	NAXD	0.304386	4.86199	2.56595	0.0144003	0.0919824	-3.64043	p<0.05_up
ENSG00000203950	0.161595	207528	207528	retrotransposon Gag like 8A	RTL8A	0.304471	4.51051	2.22961	0.0318225	0.153227	-4.25551	p<0.05_up
ENSG00000005884	0.125652	162604	162604	integrin subunit alpha 3	ITGA3	0.304587	5.35247	2.68676	0.0106806	0.0750432	-3.50526	p<0.05_up
ENSG00000096384	0.0498515	63949.9	63949.9	heat shock protein 90 alpha family class B member 1	HSP90AB1	0.304679	10.0243	4.49212	6.50498e-05	0.00187705	0.5001	p<0.01_up
ENSG00000139977	0.146145	187501	187501	N-alpha-acetyltransferase 30, NatC catalytic subunit	NAA30	0.306806	4.83424	2.57693	0.0140189	0.0901293	-3.61635	p<0.05_up
ENSG00000131374	0.121228	156355	156355	TBC1 domain family member 5	TBC1D5	0.30724	5.56373	3.53855	0.00108932	0.0154024	-1.4072	p<0.01_up
ENSG00000113615	0.175607	225724	225724	SEC24 homolog A, COPII coat complex component	SEC24A	0.30778	4.00456	2.25755	0.0298627	0.147581	-4.12664	p<0.05_up
ENSG00000122203	0.121671	156921	156921	KIAA1191	KIAA1191	0.307792	5.6364	2.74591	0.00920359	0.0680728	-3.39843	p<0.01_up
ENSG00000089063	0.145583	185564	185564	transmembrane protein 230	TMEM230	0.308055	4.82646	2.41778	0.020571	0.116175	-3.96377	p<0.05_up
ENSG00000198160	0.1402	179674	179674	MIER1 transcriptional regulator	MIER1	0.308615	5.01572	2.44168	0.0194358	0.111851	-3.94707	p<0.05_up
ENSG00000100596	0.118904	153349	153349	serine palmitoyltransferase long chain base subunit 2	SPTLC2	0.308651	5.66559	3.1782	0.0029607	0.0317035	-2.36715	p<0.01_up
ENSG00000112078	0.139292	179147	179147	potassium channel tetramerization domain containing 20	KCTD20	0.30907	5.03305	2.45175	0.0189749	0.110305	-3.93147	p<0.05_up
ENSG00000122359	0.0959964	124231	124231	annexin A11	ANXA11	0.309676	6.78945	2.95914	0.00531181	0.0470055	-3.10938	p<0.01_up
ENSG00000113300	0.171968	221388	221388	CCR4-NOT transcription complex subunit 6	CNOT6	0.309873	4.14961	2.2091	0.0333333	0.157502	-4.24077	p<0.05_up
ENSG00000138279	0.124552	159408	159408	annexin A7	ANXA7	0.310505	5.49695	3.02008	0.00452341	0.0423504	-2.72142	p<0.01_up
ENSG00000115902	0.123636	159588	159588	solute carrier family 1 member 4	SLC1A4	0.31079	5.56892	2.66604	0.0112479	0.07776	-3.56722	p<0.05_up
ENSG00000005882	0.110216	142201	142201	pyruvate dehydrogenase kinase 2	PDK2	0.311177	5.9631	2.99566	0.00482515	0.0441512	-2.89193	p<0.01_up
ENSG00000174485	0.119824	154205	154205	DENN domain containing 4A	DENND4A	0.311308	5.6721	3.38149	0.00169351	0.0211086	-1.83489	p<0.01_up
ENSG00000126524	0.119715	153344	153344	SBDS ribosome maturation factor	SBDS	0.312471	5.69117	3.2098	0.00271713	0.0298545	-2.28062	p<0.01_up
ENSG00000163082	0.172226	221554	221554	sphingosine-1-phosphate phosphatase 2	SGPP2	0.312662	4.08339	2.24213	0.0309308	0.150732	-4.17431	p<0.05_up
ENSG00000121413	0.0966353	125014	125014	zinc finger and SCAN domain containing 18	ZSCAN18	0.313386	6.73843	3.97846	0.000304615	0.00600678	-0.386235	p<0.01_up
ENSG00000162706	0.0662439	85550	85550	cell adhesion molecule 3	CADM3	0.313408	8.69331	3.86893	0.000420337	0.00769597	-1.04604	p<0.01_up
ENSG00000265491	0.11662	149792	149792	ring finger protein 115	RNF115	0.314206	5.84721	2.65115	0.0116726	0.079644	-3.65468	p<0.05_up
ENSG00000164754	0.0960847	123120	123120	RAD21 cohesin complex component	RAD21	0.314317	6.77247	3.25108	0.00242749	0.0276118	-2.37396	p<0.01_up
ENSG00000103404	0.0957338	123721	123721	ubiquitin specific peptidase 31	USP31	0.314634	6.74457	3.18967	0.00287003	0.0310762	-2.53522	p<0.01_up
ENSG00000101290	0.0773036	99847.6	99847.6	CDP-diacylglycerol synthase 2	CDS2	0.314701	7.83319	5.23693	6.48626e-06	0.000311775	3.17782	p<0.01_up
ENSG00000184613	0.073169	94175.2	94175.2	neural EGFL like 2	NELL2	0.315205	8.16763	4.34334	0.000102244	0.00267643	0.420497	p<0.01_up
ENSG00000155961	0.167854	215792	215792	RAB39B, member RAS oncogene family	RAB39B	0.316428	4.36887	2.02528	0.049977	0.200485	-4.61139	p<0.05_up
ENSG00000156050	0.143722	185431	185431	FAM161 centrosomal protein B	FAM161B	0.316905	4.82517	2.73223	0.00952719	0.0693681	-3.28079	p<0.01_up
ENSG00000113441	0.0888878	114414	114414	leucyl and cystinyl aminopeptidase	LNPEP	0.317011	7.07659	4.51305	6.10239e-05	0.00178544	1.10006	p<0.01_up
ENSG00000198420	0.0836237	107623	107623	TRPM8 channel associated factor 1	TCAF1	0.317203	7.50243	3.85227	0.000441333	0.00796477	-0.87479	p<0.01_up
ENSG00000175105	0.164471	208054	208054	zinc finger protein 654	ZNF654	0.31779	4.27437	2.25971	0.0297155	0.147029	-4.17991	p<0.05_up
ENSG00000170581	0.108046	139955	139955	signal transducer and activator of transcription 2	STAT2	0.318038	6.0968	2.964	0.00524453	0.0466305	-2.98773	p<0.01_up
ENSG00000166925	0.153083	198515	198515	TSC22 domain family member 4	TSC22D4	0.319391	4.49614	2.06637	0.0457295	0.190515	-4.61892	p<0.05_up
ENSG00000140750	0.154527	200296	200296	Rho GTPase activating protein 17	ARHGAP17	0.319817	4.49947	2.11516	0.041098	0.178704	-4.51822	p<0.05_up
ENSG00000133794	0.140203	180108	180108	aryl hydrocarbon receptor nuclear translocator like	ARNTL	0.319877	5.02256	2.27609	0.0286222	0.143678	-4.29091	p<0.05_up
ENSG00000005249	0.12139	155534	155534	protein kinase cAMP-dependent type II regulatory subunit beta	PRKAR2B	0.32013	5.5814	2.73475	0.00946681	0.0691745	-3.42638	p<0.01_up
ENSG00000109189	0.120648	155032	155032	ubiquitin specific peptidase 46	USP46	0.321194	5.56293	3.33036	0.00195167	0.0234091	-1.96269	p<0.01_up
ENSG00000169446	0.179985	230489	230489	membrane magnesium transporter 1	MMGT1	0.321781	4.04594	2.12322	0.040375	0.177376	-4.36647	p<0.05_up
ENSG00000255330	0.105093	135412	135412	SOGA family member 3	SOGA3	0.322778	6.2307	2.55821	0.0146752	0.0930823	-3.96019	p<0.05_up
ENSG00000100227	0.138196	178462	178462	DNA polymerase delta interacting protein 3	POLDIP3	0.323239	5.03269	2.48367	0.0175787	0.105292	-3.8701	p<0.05_up
ENSG00000152402	0.0941627	121660	121660	guanylate cyclase 1 soluble subunit alpha 2	GUCY1A2	0.323934	6.93508	3.61506	0.00087616	0.0130354	-1.42425	p<0.01_up
ENSG00000113552	0.181513	233939	233939	glucosamine-6-phosphate deaminase 1	GNPDA1	0.324038	3.9463	2.26425	0.0294087	0.146083	-4.08461	p<0.05_up
ENSG00000120533	0.173453	219406	219406	ENY2 transcription and export complex 2 subunit	ENY2	0.32412	4.04263	2.06266	0.0460995	0.191182	-4.51296	p<0.05_up
ENSG00000140526	0.0927559	119891	119891	abhydrolase domain containing 2, acylglycerol lipase	ABHD2	0.324181	6.94088	4.06619	0.000234883	0.00495095	-0.171696	p<0.01_up
ENSG00000181007	0.194784	250972	250972	ZFP82 zinc finger protein	ZFP82	0.324903	3.65099	2.0574	0.0466286	0.192343	-4.42075	p<0.05_up
ENSG00000055163	0.0628476	80934.4	80934.4	cytoplasmic FMR1 interacting protein 2	CYFIP2	0.324908	8.89485	5.7394	1.34044e-06	9.72499e-05	4.55498	p<0.01_up
ENSG00000168397	0.123197	159619	159619	autophagy related 4B cysteine peptidase	ATG4B	0.325078	5.53153	2.23692	0.0312992	0.152009	-4.48954	p<0.05_up
ENSG00000164070	0.107408	138165	138165	heat shock protein family A (Hsp70) member 4 like	HSPA4L	0.325145	6.19328	3.21469	0.00268118	0.0295601	-2.3655	p<0.01_up
ENSG00000110318	0.108079	139095	139095	centrosomal protein 126	CEP126	0.325172	6.13697	3.03435	0.00435543	0.0415406	-2.81439	p<0.01_up
ENSG00000131263	0.0946306	121477	121477	ring finger protein, LIM domain interacting	RLIM	0.325368	6.88404	3.98895	0.000295312	0.00585516	-0.374994	p<0.01_up
ENSG00000166471	0.169707	217112	217112	transmembrane protein 41B	TMEM41B	0.325484	4.16197	2.24831	0.0304983	0.149489	-4.17496	p<0.05_up
ENSG00000109929	0.108208	138965	138965	sterol-C5-desaturase	SC5D	0.325679	6.17706	3.0008	0.00476005	0.0437981	-2.89613	p<0.01_up
ENSG00000128050	0.162914	209702	209702	phosphoribosylaminoimidazole carboxylase and phosphoribosylaminoimidazolesuccinocarboxamide synthase	PAICS	0.326326	4.33479	2.29381	0.0274806	0.140012	-4.11976	p<0.05_up
ENSG00000069667	0.132655	169823	169823	RAR related orphan receptor A	RORA	0.326943	5.19864	2.81665	0.00768655	0.0601891	-3.15525	p<0.01_up
ENSG00000158109	0.113761	146832	146832	tumor protein p63 regulated 1 like	TPRG1L	0.327014	5.90218	2.89252	0.00632055	0.0530023	-3.1136	p<0.01_up
ENSG00000156411	0.137057	174157	174157	ATP synthase membrane subunit j	ATP5MJ	0.327128	5.13489	2.12913	0.0398514	0.175845	-4.60175	p<0.05_up
ENSG00000149474	0.137569	176848	176848	lysine acetyltransferase 14	KAT14	0.327552	5.06008	2.65774	0.0114827	0.0787089	-3.4895	p<0.05_up
ENSG00000169258	0.112068	145179	145179	G protein regulated inducer of neurite outgrowth 1	GPRIN1	0.328441	5.97316	2.9679	0.00519099	0.0462108	-2.94469	p<0.01_up
ENSG00000047932	0.123526	158556	158556	golgi associated PDZ and coiled-coil motif containing	GOPC	0.328835	5.54496	2.97171	0.00513927	0.045904	-2.84732	p<0.01_up
ENSG00000152778	0.199805	255072	255072	interferon induced protein with tetratricopeptide repeats 5	IFIT5	0.329581	3.56837	2.04005	0.0484123	0.196768	-4.43066	p<0.05_up
ENSG00000050030	0.124512	159594	159594	neurite extension and migration factor	NEXMIF	0.330138	5.48837	3.09493	0.00370566	0.0369441	-2.53605	p<0.01_up
ENSG00000087301	0.158426	202103	202103	thioredoxin domain containing 16	TXNDC16	0.330512	4.45223	2.45118	0.0190008	0.110346	-3.8178	p<0.05_up
ENSG00000117533	0.152211	195145	195145	vesicle associated membrane protein 4	VAMP4	0.331001	4.57058	2.26904	0.0290885	0.145192	-4.23046	p<0.05_up
ENSG00000124209	0.113024	144985	144985	RAB22A, member RAS oncogene family	RAB22A	0.331207	5.96277	3.33126	0.00194679	0.0233796	-2.01807	p<0.01_up
ENSG00000196705	0.174031	223038	223038	zinc finger protein 431	ZNF431	0.331297	4.10982	2.29095	0.0276621	0.140672	-4.06757	p<0.05_up
ENSG00000085872	0.112404	145359	145359	calcium homeostasis endoplasmic reticulum protein	CHERP	0.331429	5.9042	3.22188	0.00262917	0.0291861	-2.30599	p<0.01_up
ENSG00000108506	0.188406	240887	240887	integrator complex subunit 2	INTS2	0.331912	3.87958	2.09912	0.0425731	0.182776	-4.37201	p<0.05_up
ENSG00000213672	0.107715	138738	138738	NCK interacting protein with SH3 domain	NCKIPSD	0.332715	6.09736	3.59455	0.000928983	0.0135507	-1.35914	p<0.01_up	FALSE
ENSG00000141956	0.149959	193677	193677	PR/SET domain 15	PRDM15	0.333752	4.78518	2.65306	0.0116174	0.0794076	-3.4238	p<0.05_up
ENSG00000224597	0.122717	158365	158365	SVIL antisense RNA 1	SVIL-AS1	0.335273	5.4967	3.58466	0.000955556	0.0138445	-1.27238	p<0.01_up
ENSG00000107295	0.0812717	104349	104349	SH3 domain containing GRB2 like 2, endophilin A1	SH3GL2	0.335642	7.60192	3.85276	0.000440698	0.00796477	-0.899757	p<0.01_up
ENSG00000143603	0.143392	184306	184306	potassium calcium-activated channel subfamily N member 3	KCNN3	0.33573	4.73186	2.171	0.0363096	0.166356	-4.47897	p<0.05_up
ENSG00000165359	0.184984	236629	236629	integrator complex subunit 6 like	INTS6L	0.336086	3.77857	2.04393	0.0480081	0.195864	-4.49059	p<0.05_up	FALSE
ENSG00000170540	0.085999	110250	110250	ADP ribosylation factor like GTPase 6 interacting protein 1	ARL6IP1	0.336463	7.30708	3.89016	0.000394994	0.00733598	-0.742118	p<0.01_up
ENSG00000043514	0.196357	250998	250998	tRNA isopentenyltransferase 1	TRIT1	0.337696	3.66344	2.08995	0.0434367	0.185007	-4.35343	p<0.05_up
ENSG00000162817	0.0891058	114674	114674	chromosome 1 open reading frame 115	C1orf115	0.338424	7.19534	4.10453	0.000209544	0.00452518	-0.0972265	p<0.01_up
ENSG00000176956	0.109858	141703	141703	lymphocyte antigen 6 family member H	LY6H	0.338917	6.04013	2.48991	0.0173166	0.104242	-4.06842	p<0.05_up
ENSG00000180979	0.157174	203261	203261	leucine rich repeat containing 57	LRRC57	0.338936	4.58351	2.1912	0.034704	0.161559	-4.35602	p<0.05_up
ENSG00000170846	0.163257	210408	210408	Morf4 family associated protein 1 like 1	LOC93622	0.339431	4.40289	2.36111	0.0235066	0.126837	-3.98026	p<0.05_up
ENSG00000213465	0.161182	206822	206822	ADP ribosylation factor like GTPase 2	ARL2	0.33997	4.46588	2.48172	0.0176613	0.105577	-3.7375	p<0.05_up
ENSG00000065029	0.163026	210891	210891	zinc finger protein 76	ZNF76	0.340943	4.22224	2.03232	0.0492258	0.198781	-4.62483	p<0.05_up
ENSG00000140600	0.125506	161205	161205	SH3 domain containing GRB2 like 3, endophilin A3	SH3GL3	0.341256	5.45551	3.39715	0.00162122	0.0204991	-1.75347	p<0.01_up
ENSG00000144847	0.185393	238115	238115	immunoglobulin superfamily member 11	IGSF11	0.341521	3.78308	2.03028	0.0494429	0.199284	-4.5137	p<0.05_up
ENSG00000177034	0.133444	171964	171964	metaxin 3	MTX3	0.341631	5.22428	2.70694	0.0101536	0.0726217	-3.40475	p<0.05_up
ENSG00000081019	0.139794	179146	179146	round spermatid basic protein 1	RSBN1	0.341639	4.98997	2.82599	0.00750457	0.0592497	-3.08691	p<0.01_up
ENSG00000102290	0.131616	168358	168358	protocadherin 11 X-linked	PCDH11X	0.341876	5.2068	2.5128	0.0163867	0.100521	-3.85127	p<0.05_up
ENSG00000108091	0.102893	132624	132624	coiled-coil domain containing 6	CCDC6	0.3433	6.41477	3.1266	0.00340353	0.0352377	-2.62881	p<0.01_up
ENSG00000171865	0.14274	182737	182737	ribonuclease H1	RNASEH1	0.344128	4.95587	2.42717	0.0201179	0.11435	-3.96167	p<0.05_up
ENSG00000114331	0.122825	158159	158159	ArfGAP with coiled-coil, ankyrin repeat and PH domains 2	ACAP2	0.344321	5.52932	2.84556	0.00713641	0.057181	-3.15601	p<0.01_up
ENSG00000036530	0.106404	137491	137491	cytochrome P450 family 46 subfamily A member 1	CYP46A1	0.344532	6.28518	3.43771	0.00144742	0.0188808	-1.79165	p<0.01_up
ENSG00000073921	0.118632	152659	152659	phosphatidylinositol binding clathrin assembly protein	PICALM	0.345257	5.65692	3.20086	0.00278405	0.0304252	-2.31151	p<0.01_up
ENSG00000134255	0.18426	233845	233845	choline/ethanolamine phosphotransferase 1	CEPT1	0.345806	3.84946	2.54372	0.0152027	0.0953976	-3.48998	p<0.05_up
ENSG00000166448	0.0659629	85147.7	85147.7	transmembrane protein 130	TMEM130	0.347359	8.67929	5.24456	6.33347e-06	0.000305949	3.05912	p<0.01_up
ENSG00000149716	0.150551	194356	194356	LTO1 maturation factor of ABCE1	LTO1	0.347481	4.68179	2.28246	0.0282072	0.142526	-4.21329	p<0.05_up
ENSG00000129472	0.203078	258150	258150	RAB2B, member RAS oncogene family	RAB2B	0.347576	3.52029	2.1429	0.0386543	0.172687	-4.22506	p<0.05_up
ENSG00000115484	0.120141	153229	153229	chaperonin containing TCP1 subunit 4	CCT4	0.350029	5.72858	3.05371	0.00413695	0.0402293	-2.6705	p<0.01_up
ENSG00000147650	0.129008	165283	165283	LDL receptor related protein 12	LRP12	0.351368	5.35412	2.95586	0.00535764	0.0472599	-2.84719	p<0.01_up
ENSG00000103356	0.146566	189556	189556	glutamyl-tRNA synthetase 2, mitochondrial	EARS2	0.351793	4.82108	2.6928	0.0105202	0.0742665	-3.35383	p<0.05_up
ENSG00000154359	0.147524	190220	190220	LON peptidase N-terminal domain and ring finger 1	LONRF1	0.351903	4.79376	3.01327	0.00460573	0.0428649	-2.59082	p<0.01_up
ENSG00000141404	0.143104	185542	185542	G protein subunit alpha L	GNAL	0.352525	4.99348	2.07861	0.0445262	0.187626	-4.65792	p<0.05_up
ENSG00000188641	0.177844	228504	228504	dihydropyrimidine dehydrogenase	DPYD	0.352637	4.03315	2.30729	0.0266396	0.137098	-4.01579	p<0.05_up
ENSG00000152404	0.147949	191057	191057	CWF19 like cell cycle control factor 2	CWF19L2	0.352679	4.7143	3.16954	0.003031	0.0321705	-2.20038	p<0.01_up
ENSG00000279050	0.170787	221348	221348	Prader Willi/Angelman region RNA 1	PWAR1	0.353953	4.15103	2.2402	0.0310665	0.151241	-4.18549	p<0.05_up
ENSG00000163950	0.136892	176114	176114	stem-loop binding protein	SLBP	0.354745	5.08816	2.62398	0.012486	0.0834307	-3.56996	p<0.05_up
ENSG00000168765	0.184854	235113	235113	glutathione S-transferase mu 4	GSTM4	0.354822	3.75236	2.21507	0.0328874	0.15605	-4.16608	p<0.05_up
ENSG00000177666	0.152963	197633	197633	patatin like phospholipase domain containing 2	PNPLA2	0.354829	4.47162	2.60723	0.0130131	0.0858867	-3.50903	p<0.05_up
ENSG00000120694	0.0762009	98392.4	98392.4	heat shock protein family H (Hsp110) member 1	HSPH1	0.354903	7.98198	3.74832	0.000597163	0.00997211	-1.25247	p<0.01_up
ENSG00000174136	0.113717	146405	146405	repulsive guidance molecule BMP co-receptor b	RGMB	0.354955	5.96029	3.97823	0.00030482	0.00600678	-0.245363	p<0.01_up
ENSG00000117614	0.157423	198207	198207	SYF2 pre-mRNA splicing factor	SYF2	0.355191	4.48394	2.68307	0.0107797	0.0755747	-3.31386	p<0.05_up
ENSG00000180628	0.130333	167106	167106	polycomb group ring finger 5	PCGF5	0.355739	5.27306	4.18601	0.000164245	0.00379664	0.460394	p<0.01_up
ENSG00000142892	0.180145	231543	231542	phosphatidylinositol glycan anchor biosynthesis class K	PIGK	0.356368	3.85906	2.0334	0.049112	0.198528	-4.53335	p<0.05_up
ENSG00000198216	0.0658668	85182	85182	calcium voltage-gated channel subunit alpha1 E	CACNA1E	0.356746	8.64497	4.18854	0.000163004	0.0037815	-0.132311	p<0.01_up
ENSG00000126107	0.136395	176094	176094	HECT domain E3 ubiquitin protein ligase 3	HECTD3	0.357077	4.98002	2.92225	0.00584992	0.0502711	-2.87933	p<0.01_up
ENSG00000174611	0.214573	276725	276725	kyphoscoliosis peptidase	KY	0.357793	3.24944	2.19335	0.0345369	0.161208	-4.08272	p<0.05_up
ENSG00000078747	0.130465	167938	167938	itchy E3 ubiquitin protein ligase	ITCH	0.357867	5.21377	2.27961	0.0283924	0.143003	-4.3501	p<0.05_up
ENSG00000172733	0.176356	226671	226671	purine rich element binding protein G	PURG	0.358077	4.10608	2.19123	0.034701	0.161559	-4.25355	p<0.05_up
ENSG00000123600	0.193131	244499	244499	methyltransferase 8, methylcytidine	METTL8	0.35808	3.60852	2.22648	0.032049	0.153745	-4.10622	p<0.05_up
ENSG00000182899	0.182633	228885	228885	ribosomal protein L35a	RPL35A	0.358556	3.8523	2.36944	0.0230525	0.125541	-3.86605	p<0.05_up
ENSG00000099889	0.169843	219513	219513	ARVCF delta catenin family member	ARVCF	0.359179	4.14554	2.28109	0.028296	0.142714	-4.1087	p<0.05_up
ENSG00000013392	0.182769	233885	233885	RWD domain containing 2A	RWDD2A	0.359305	3.66608	2.17416	0.0360548	0.165502	-4.2555	p<0.05_up
ENSG00000158290	0.119291	153855	153855	cullin 4B	CUL4B	0.359375	5.74199	3.25724	0.00238689	0.027262	-2.16209	p<0.01_up
ENSG00000154174	0.113983	146333	146332	translocase of outer mitochondrial membrane 70	TOMM70	0.361413	5.95177	3.56231	0.00101828	0.014568	-1.39667	p<0.01_up
ENSG00000183475	0.193457	248844	248844	ankyrin repeat and SOCS box containing 7	ASB7	0.361447	3.55556	2.38524	0.0222131	0.122555	-3.78509	p<0.05_up
ENSG00000152601	0.109564	141086	141086	muscleblind like splicing regulator 1	MBNL1	0.361512	6.14317	4.06238	0.000237557	0.00499677	-0.0370456	p<0.01_up
ENSG00000054983	0.179866	227606	227606	galactosylceramidase	GALC	0.361534	3.96973	2.29513	0.0273969	0.139843	-4.03058	p<0.05_up
ENSG00000100490	0.166137	213985	213985	cyclin dependent kinase like 1	CDKL1	0.361729	4.21882	2.42473	0.0202349	0.114745	-3.83223	p<0.05_up
ENSG00000129657	0.11075	143074	143074	SEC14 like lipid binding 1	SEC14L1	0.361826	5.97312	2.88093	0.00651339	0.0540578	-3.16603	p<0.01_up
ENSG00000065518	0.208319	266836	266836	NADH:ubiquinone oxidoreductase subunit B4	NDUFB4	0.362646	3.52641	2.10874	0.0416831	0.180153	-4.26802	p<0.05_up
ENSG00000177374	0.214953	278644	278644	HIC ZBTB transcriptional repressor 1	HIC1	0.364238	3.19668	2.13719	0.0391468	0.174126	-4.18837	p<0.05_up
ENSG00000140836	0.107061	138659	138659	zinc finger homeobox 3	ZFHX3	0.364364	6.11098	2.60204	0.0131804	0.0866071	-3.84502	p<0.05_up
ENSG00000112062	0.127278	163881	163881	mitogen-activated protein kinase 14	MAPK14	0.364654	5.42183	2.74787	0.00915805	0.0678916	-3.353	p<0.01_up
ENSG00000172318	0.168401	215215	215215	beta-1,3-galactosyltransferase 1	B3GALT1	0.365025	4.19249	2.59793	0.0133144	0.0871004	-3.44676	p<0.05_up
ENSG00000198168	0.16333	208088	208088	small VCP interacting protein	SVIP	0.365361	4.26384	2.66844	0.0111807	0.0774057	-3.3154	p<0.05_up
ENSG00000161904	0.164097	211992	211992	LEM domain nuclear envelope protein 2	LEMD2	0.365509	4.35528	2.27556	0.0286571	0.143775	-4.15014	p<0.05_up
ENSG00000124214	0.106051	136822	136822	staufen double-stranded RNA binding protein 1	STAU1	0.365679	6.27819	4.88249	1.95668e-05	0.000730307	2.3602	p<0.01_up
ENSG00000185324	0.127016	164703	164703	cyclin dependent kinase 10	CDK10	0.365934	5.35094	2.91825	0.00591127	0.0506221	-2.95201	p<0.01_up
ENSG00000244694	0.130892	168832	168832	patched domain containing 4	PTCHD4	0.367059	5.1829	2.43881	0.0195691	0.112318	-4.01577	p<0.05_up
ENSG00000111647	0.125148	160375	160375	UHRF1 binding protein 1 like	UHRF1BP1L	0.367085	5.47022	3.50786	0.00118814	0.0164488	-1.46219	p<0.01_up
ENSG00000165055	0.182908	235057	235057	methyltransferase 2B, methylcytidine	METTL2B	0.367822	4.03177	2.22995	0.0317978	0.153185	-4.14598	p<0.05_up
ENSG00000163597	0.191002	245201	245201	small nucleolar RNA host gene 16	SNHG16	0.36854	3.61904	2.18765	0.0349813	0.162344	-4.19136	p<0.05_up
ENSG00000215114	0.150232	192340	192340	UBX domain protein 2B	UBXN2B	0.368758	4.74408	3.15463	0.00315579	0.0331464	-2.22517	p<0.01_up
ENSG00000168005	0.179071	231376	231376	spindlin interactor and repressor of chromatin binding	SPINDOC	0.368787	4.01801	2.16971	0.0364149	0.166697	-4.28191	p<0.05_up
ENSG00000265808	0.13252	169385	169385	SEC22 homolog B, vesicle trafficking protein	SEC22B	0.36902	5.10803	3.56203	0.00101909	0.0145688	-1.26858	p<0.01_up
ENSG00000152270	0.177821	226155	226155	phosphodiesterase 3B	PDE3B	0.369603	4.06073	2.32756	0.0254176	0.133251	-3.97472	p<0.05_up
ENSG00000128203	0.170994	221092	221092	aspartate beta-hydroxylase domain containing 2	ASPHD2	0.373128	4.28115	2.60859	0.0129693	0.0856557	-3.41024	p<0.05_up
ENSG00000080298	0.133901	171944	171944	regulatory factor X3	RFX3	0.373413	5.07611	2.68081	0.0108408	0.0758613	-3.46137	p<0.05_up
ENSG00000004866	0.171387	220251	220251	suppression of tumorigenicity 7	ST7	0.374424	4.07706	2.75189	0.00906516	0.0673576	-3.08517	p<0.01_up
ENSG00000253738	0.138657	178093	178093	OTUD6B antisense RNA 1 (head to head)	OTUD6B-AS1	0.375042	5.00917	2.90614	0.00610077	0.0518324	-2.90365	p<0.01_up
ENSG00000163660	0.139827	179510	179510	cyclin L1	CCNL1	0.37532	4.94798	3.15193	0.00317882	0.0332848	-2.29227	p<0.01_up
ENSG00000106701	0.135682	174047	174047	fibronectin type III and SPRY domain containing 1 like	FSD1L	0.37616	5.10948	3.15754	0.00313106	0.032963	-2.3039	p<0.01_up
ENSG00000167280	0.166965	216478	216478	endo-beta-N-acetylglucosaminidase	ENGASE	0.37618	4.14518	2.29444	0.0274404	0.139982	-4.09679	p<0.05_up
ENSG00000181418	0.0894543	116149	116149	dendrin	DDN	0.37706	7.23354	3.58829	0.000945713	0.0137224	-1.5443	p<0.01_up
ENSG00000063046	0.0861457	110639	110639	eukaryotic translation initiation factor 4B	EIF4B	0.377838	7.26581	4.37832	9.19609e-05	0.00246046	0.672437	p<0.01_up
ENSG00000205323	0.213284	274195	274195	SAP domain containing ribonucleoprotein	SARNP	0.378293	3.34755	2.04594	0.0478001	0.19551	-4.36433	p<0.05_up
ENSG00000164176	0.118689	152251	152251	EGF like repeats and discoidin domains 3	EDIL3	0.378485	5.53684	2.03434	0.0490125	0.198292	-4.91624	p<0.05_up
ENSG00000123191	0.152971	197117	197117	ATPase copper transporting beta	ATP7B	0.379535	4.53871	3.02838	0.00442501	0.0419154	-2.52332	p<0.01_up
ENSG00000168116	0.189473	241832	241832	KIAA1586	KIAA1586	0.382456	3.83771	2.19971	0.0340462	0.159959	-4.17485	p<0.05_up
ENSG00000151490	0.127757	164682	164682	protein tyrosine phosphatase receptor type O	PTPRO	0.382718	5.40755	3.32333	0.00198994	0.023796	-1.93116	p<0.01_up
ENSG00000112210	0.198853	253753	253753	RAB23, member RAS oncogene family	RAB23	0.383019	3.43554	2.4903	0.0173005	0.104242	-3.54237	p<0.05_up
ENSG00000130702	0.142484	185112	185112	laminin subunit alpha 5	LAMA5	0.384825	4.90407	2.36193	0.0234616	0.126837	-4.10022	p<0.05_up
ENSG00000114480	0.214747	273407	273407	1,4-alpha-glucan branching enzyme 1	GBE1	0.387364	3.26616	2.03113	0.049352	0.199083	-4.38553	p<0.05_up
ENSG00000184110	0.073692	95293.4	95293.4	eukaryotic translation initiation factor 3 subunit C	EIF3C	0.387696	8.12124	4.22293	0.000147015	0.00354207	0.0732096	p<0.01_up
ENSG00000102054	0.127779	164180	164180	RB binding protein 7, chromatin remodeling factor	RBBP7	0.388011	5.45902	3.3423	0.00188823	0.0229177	-1.88166	p<0.01_up
ENSG00000179542	0.113023	144916	144916	SLIT and NTRK like family member 4	SLITRK4	0.388428	5.99521	3.28831	0.0021917	0.025591	-2.1298	p<0.01_up
ENSG00000149476	0.181888	231433	231433	triokinase and FMN cyclase	TKFC	0.388543	3.86921	2.35741	0.0237109	0.127442	-3.89429	p<0.05_up
ENSG00000094916	0.0889439	114654	114654	chromobox 5	CBX5	0.388611	7.11476	5.8155	1.05521e-06	7.95351e-05	5.09136	p<0.01_up
ENSG00000004399	0.122663	159053	159053	plexin D1	PLXND1	0.389593	5.63148	3.12497	0.00341847	0.0352981	-2.474	p<0.01_up
ENSG00000094841	0.230815	292736	292736	uracil phosphoribosyltransferase homolog	UPRT	0.389598	3.03394	2.11819	0.0408253	0.177974	-4.16589	p<0.05_up
ENSG00000153291	0.119842	154251	154251	solute carrier family 25 member 27	SLC25A27	0.389673	5.65621	4.33205	0.000105798	0.00273531	0.817885	p<0.01_up
ENSG00000185164	0.085739	110529	110529	NODAL modulator 2	NOMO2	0.389983	7.35154	2.73194	0.00953424	0.0693793	-3.75861	p<0.01_up
ENSG00000181788	0.182314	234964	234964	siah E3 ubiquitin protein ligase 2	SIAH2	0.391043	3.92207	2.21508	0.0328863	0.15605	-4.17802	p<0.05_up
ENSG00000169855	0.110206	142197	142197	roundabout guidance receptor 1	ROBO1	0.391432	6.00614	4.1925	0.000161076	0.00374574	0.3428	p<0.01_up
ENSG00000169714	0.0980338	125867	125867	CCHC-type zinc finger nucleic acid binding protein	CNBP	0.39253	6.68224	3.49588	0.00122901	0.0168965	-1.71033	p<0.01_up
ENSG00000131788	0.17394	224066	224066	protein inhibitor of activated STAT 3	PIAS3	0.394028	4.11312	2.63267	0.0122204	0.0822233	-3.34245	p<0.05_up
ENSG00000135002	0.179864	230522	230522	riboflavin kinase	RFK	0.394391	3.9369	2.69471	0.0104699	0.0740461	-3.17563	p<0.05_up
ENSG00000102053	0.143298	184442	184442	zinc finger CCCH-type containing 12B	ZC3H12B	0.394479	4.89907	3.40249	0.00159725	0.0203554	-1.62777	p<0.01_up
ENSG00000089775	0.16297	209383	209383	zinc finger and BTB domain containing 25	ZBTB25	0.395222	4.29907	3.46124	0.00135491	0.0181007	-1.37138	p<0.01_up
ENSG00000177613	0.146848	187273	187273	cleavage stimulation factor subunit 2 tau variant	CSTF2T	0.395273	4.81073	3.26656	0.00232671	0.0267581	-1.96004	p<0.01_up
ENSG00000170584	0.194955	249623	249623	NudC domain containing 2	NUDCD2	0.395447	3.60108	2.40416	0.0212448	0.11898	-3.73955	p<0.05_up
ENSG00000053770	0.137086	175149	175149	adaptor related protein complex 5 subunit mu 1	AP5M1	0.395777	5.08246	3.64866	0.000795808	0.0122346	-1.0064	p<0.01_up
ENSG00000176204	0.129904	166953	166953	leucine rich repeat transmembrane neuronal 4	LRRTM4	0.395854	5.21068	3.36192	0.00178821	0.0219793	-1.81628	p<0.01_up
ENSG00000124532	0.180141	231220	231220	magnesium transporter MRS2	MRS2	0.395954	3.92662	2.25527	0.0300183	0.148034	-4.10904	p<0.05_up
ENSG00000180776	0.171159	219663	219663	zinc finger DHHC-type palmitoyltransferase 20	ZDHHC20	0.396496	4.13592	2.43669	0.019668	0.112719	-3.78125	p<0.05_up
ENSG00000166548	0.141515	182549	182549	thymidine kinase 2	TK2	0.396559	4.91212	2.82212	0.00757946	0.0595867	-3.08528	p<0.01_up
ENSG00000231889	0.227358	291683	291683	TRAF3IP2 antisense RNA 1	TRAF3IP2-AS1	0.39663	3.03136	2.11169	0.0414137	0.179428	-4.19021	p<0.05_up
ENSG00000147853	0.210304	271023	271022	adenylate kinase 3	AK3	0.396779	3.33197	2.3178	0.0259997	0.135061	-3.85405	p<0.05_up
ENSG00000112304	0.197665	254076	254076	acyl-CoA thioesterase 13	ACOT13	0.397849	3.70294	2.29532	0.0273849	0.139819	-3.95016	p<0.05_up
ENSG00000169604	0.175259	226161	226161	ANTXR cell adhesion molecule 1	ANTXR1	0.398966	3.96592	2.93128	0.00571376	0.0494561	-2.64695	p<0.01_up
ENSG00000213096	0.145852	187569	187569	zinc finger protein 254	ZNF254	0.399073	4.80303	2.55363	0.0148402	0.09379	-3.66945	p<0.05_up
ENSG00000147400	0.201416	258034	258033	centrin 2	CETN2	0.399614	3.59107	2.1532	0.0377798	0.17063	-4.2124	p<0.05_up
ENSG00000132436	0.205683	261249	261249	fidgetin like 1	FIGNL1	0.399674	3.49046	2.05899	0.0464684	0.192007	-4.37112	p<0.05_up
ENSG00000159640	0.2024	260566	260566	angiotensin I converting enzyme	ACE	0.399897	3.46327	2.35388	0.0239072	0.128054	-3.81218	p<0.05_up
ENSG00000197965	0.179627	232911	232911	myelin protein zero like 1	MPZL1	0.400296	4.02678	2.63092	0.0122732	0.0824117	-3.31961	p<0.05_up
ENSG00000100211	0.241095	309228	309228	chibby family member 1, beta catenin antagonist	CBY1	0.400436	2.94885	2.19396	0.0344895	0.161103	-3.9884	p<0.05_up
ENSG00000171492	0.15388	198705	198704	leucine rich repeat containing 8 VRAC subunit D	LRRC8D	0.400653	4.6673	2.18028	0.0355641	0.16412	-4.39649	p<0.05_up
ENSG00000128607	0.133333	171545	171545	kelch domain containing 10	KLHDC10	0.401517	5.25359	3.4716	0.00131604	0.0177651	-1.50522	p<0.01_up
ENSG00000151468	0.124326	160161	160161	coiled-coil domain containing 3	CCDC3	0.402397	5.41216	2.62127	0.0125697	0.0837614	-3.66329	p<0.05_up
ENSG00000164543	0.263212	341526	341526	serine/threonine kinase 17a	STK17A	0.402414	2.7386	2.03729	0.0487018	0.197543	-4.21033	p<0.05_up
ENSG00000100220	0.153061	196374	196374	RNA 2',3'-cyclic phosphate and 5'-OH ligase	RTCB	0.402456	4.69311	3.02183	0.00450249	0.0422494	-2.53885	p<0.01_up
ENSG00000196268	0.121389	156774	156774	zinc finger protein 493	ZNF493	0.402564	5.58332	3.39137	0.00164751	0.0206965	-1.79756	p<0.01_up
ENSG00000039123	0.133851	171227	171227	Mtr4 exosome RNA helicase	MTREX	0.403448	5.11634	3.6728	0.000742531	0.0116278	-0.96016	p<0.01_up
ENSG00000111554	0.20887	269490	269490	Mdm1 nuclear protein	MDM1	0.403605	3.43604	2.16007	0.0372066	0.169016	-4.16879	p<0.05_up
ENSG00000120549	0.0840795	108698	108698	KIAA1217	KIAA1217	0.403872	7.42531	3.99911	0.000286572	0.00575252	-0.452899	p<0.01_up
ENSG00000169499	0.13091	168153	168153	pleckstrin homology domain containing A2	PLEKHA2	0.403915	5.1907	3.69524	0.000696095	0.0110498	-0.917076	p<0.01_up
ENSG00000185973	0.24754	318229	318229	trimethyllysine hydroxylase, epsilon	TMLHE	0.404317	2.91516	2.0802	0.0443724	0.187263	-4.1804	p<0.05_up
ENSG00000174482	0.133741	172001	172001	leucine rich repeat and Ig domain containing 2	LINGO2	0.405131	5.21369	3.02303	0.0044882	0.0422043	-2.65136	p<0.01_up
ENSG00000145526	0.124874	160142	160142	cadherin 18	CDH18	0.405748	5.49924	3.61065	0.000887274	0.0131603	-1.18716	p<0.01_up
ENSG00000164663	0.181801	232472	232472	ubiquitin specific peptidase 49	USP49	0.406201	3.81396	2.0471	0.0476804	0.195144	-4.50005	p<0.05_up
ENSG00000109445	0.21407	275765	275765	zinc finger protein 330	ZNF330	0.406515	3.30678	2.21772	0.0326907	0.155514	-4.03748	p<0.05_up
ENSG00000144048	0.179216	230016	230016	dual specificity phosphatase 11	DUSP11	0.408704	3.94583	2.87005	0.00669928	0.055006	-2.77423	p<0.01_up
ENSG00000156531	0.167129	215069	215069	PHD finger protein 6	PHF6	0.409084	4.21986	2.51804	0.0161802	0.0998813	-3.62791	p<0.05_up
ENSG00000069956	0.13462	171943	171943	mitogen-activated protein kinase 6	MAPK6	0.409203	5.23093	3.33049	0.00195095	0.0234091	-1.86781	p<0.01_up
ENSG00000170419	0.122104	156361	156361	V-set and transmembrane domain containing 2A	VSTM2A	0.40932	5.57835	3.00605	0.0046945	0.0434275	-2.77365	p<0.01_up
ENSG00000068097	0.174067	222947	222947	HEAT repeat containing 6	HEATR6	0.410681	4.08552	2.51542	0.0162832	0.100215	-3.59885	p<0.05_up
ENSG00000164172	0.149708	190732	190732	molybdenum cofactor synthesis 2	MOCS2	0.411139	4.62751	2.95876	0.00531705	0.0470304	-2.71088	p<0.01_up
ENSG00000148634	0.12148	155595	155595	HECT and RLD domain containing E3 ubiquitin protein ligase 4	HERC4	0.411373	5.58621	4.42758	7.91833e-05	0.00217882	1.10884	p<0.01_up
ENSG00000164284	0.212748	273471	273471	GrpE like 2, mitochondrial	GRPEL2	0.411836	3.41123	2.08198	0.0441997	0.186819	-4.30018	p<0.05_up
ENSG00000152137	0.159829	206742	206742	heat shock protein family B (small) member 8	HSPB8	0.412005	4.46694	2.33632	0.0249055	0.131636	-4.05005	p<0.05_up
ENSG00000198822	0.113688	146667	146667	glutamate metabotropic receptor 3	GRM3	0.412486	5.95343	4.0741	0.000229422	0.00488282	0.0278087	p<0.01_up
ENSG00000170854	0.196774	252719	252719	ribosomal oxygenase 2	RIOX2	0.412658	3.75343	2.28381	0.0281198	0.142222	-3.97697	p<0.05_up
ENSG00000174951	0.255967	332449	332449	fucosyltransferase 1 (H blood group)	FUT1	0.413726	2.8079	2.2325	0.0316147	0.152653	-3.869	p<0.05_up
ENSG00000172530	0.19736	255277	255277	BTG3 associated nuclear protein	BANP	0.414189	3.60477	2.03648	0.0487869	0.19766	-4.44781	p<0.05_up
ENSG00000114503	0.167785	214321	214321	nuclear cap binding protein subunit 2	NCBP2	0.414578	4.3018	2.73407	0.00948302	0.0692407	-3.14368	p<0.01_up
ENSG00000145907	0.12849	165574	165574	G3BP stress granule assembly factor 1	G3BP1	0.414738	5.39053	3.44928	0.00140118	0.0185019	-1.59567	p<0.01_up
ENSG00000155380	0.19475	250921	250921	solute carrier family 16 member 1	SLC16A1	0.416494	3.51128	2.0364	0.0487947	0.19766	-4.45947	p<0.05_up
ENSG00000157796	0.13085	168934	168934	WD repeat domain 19	WDR19	0.416624	5.23735	3.58044	0.000967092	0.0139803	-1.22955	p<0.01_up
ENSG00000164307	0.182257	233869	233869	endoplasmic reticulum aminopeptidase 1	ERAP1	0.416639	3.86529	2.50199	0.0168202	0.102313	-3.58904	p<0.05_up
ENSG00000117143	0.195481	248745	248745	UDP-N-acetylglucosamine pyrophosphorylase 1	UAP1	0.416751	3.69821	2.64531	0.0118431	0.0804394	-3.21917	p<0.05_up
ENSG00000100600	0.14232	182958	182958	legumain	LGMN	0.416979	4.98206	3.72469	0.000639407	0.0104483	-0.768832	p<0.01_up
ENSG00000197943	0.0845153	109321	109321	phospholipase C gamma 2	PLCG2	0.417013	7.47763	2.18696	0.0350359	0.162519	-4.94927	p<0.05_up
ENSG00000028839	0.190301	244951	244951	TATA-box binding protein like 1	TBPL1	0.41721	3.81697	2.40367	0.0212693	0.119009	-3.7606	p<0.05_up
ENSG00000145934	0.0926293	119469	119469	teneurin transmembrane protein 2	TENM2	0.418526	6.96425	4.21499	0.000150565	0.00359667	0.257793	p<0.01_up	FALSE
ENSG00000159346	0.130011	166888	166888	adiponectin receptor 1	ADIPOR1	0.421766	5.37018	3.82482	0.000478156	0.00846651	-0.565071	p<0.01_up
ENSG00000276128	0.18829	239493	239493	GXYLT1 pseudogene 5	GXYLT1P5	0.421802	3.67439	2.28133	0.0282805	0.142714	-4.01912	p<0.05_up
ENSG00000257815	0.205456	264810	264810	progenitor renewal associated non-coding RNA	PRANCR	0.422324	3.25317	2.09712	0.0427597	0.183349	-4.3014	p<0.05_up
ENSG00000141219	0.168341	216026	216026	chromosome 17 open reading frame 80	C17orf80	0.423115	4.21523	2.53608	0.0154879	0.0965922	-3.58262	p<0.05_up
ENSG00000240225	0.204362	262410	262410	zinc finger protein 542, pseudogene	ZNF542P	0.423283	3.5332	2.40583	0.0211608	0.118676	-3.69756	p<0.05_up
ENSG00000165185	0.139362	178822	178822	KIAA1958	KIAA1958	0.424954	4.94791	3.52177	0.00114234	0.0159886	-1.33493	p<0.01_up
ENSG00000198894	0.119004	153681	153681	CLOCK interacting pacemaker	CIPC	0.425293	5.6629	3.32898	0.00195914	0.0234698	-1.97835	p<0.01_up
ENSG00000149262	0.186416	239893	239893	integrator complex subunit 4	INTS4	0.425578	3.86402	2.39433	0.0217428	0.12082	-3.79725	p<0.05_up
ENSG00000155897	0.194831	250456	250456	adenylate cyclase 8	ADCY8	0.425915	3.74788	2.56705	0.0143618	0.0918461	-3.39378	p<0.05_up
ENSG00000205189	0.163485	211711	211711	zinc finger and BTB domain containing 10	ZBTB10	0.427151	4.40372	3.6266	0.000847719	0.0127494	-0.928949	p<0.01_up
ENSG00000249087	0.233011	302270	302270	ZNF436 antisense RNA 1	ZNF436-AS1	0.427424	3.07654	2.22137	0.0324222	0.154892	-3.96238	p<0.05_up
ENSG00000067167	0.18351	235301	235301	translocation associated membrane protein 1	TRAM1	0.429651	3.87978	2.60976	0.0129322	0.085469	-3.34888	p<0.05_up
ENSG00000178567	0.116942	150461	150460	EPM2A interacting protein 1	EPM2AIP1	0.430628	5.76587	5.13857	8.82023e-06	0.000398242	3.21435	p<0.01_up
ENSG00000048405	0.168436	217130	217130	zinc finger protein 800	ZNF800	0.430872	4.33105	3.30007	0.00212186	0.0250141	-1.76461	p<0.01_up
ENSG00000151893	0.120754	155325	155325	CDK2 associated cullin domain 1	CACUL1	0.430918	5.64252	4.21117	0.000152303	0.00362885	0.472344	p<0.01_up
ENSG00000188933	0.130268	167454	167454	ubiquitin specific peptidase 32 pseudogene 1	USP32P1	0.430925	5.1021	2.33757	0.0248335	0.131293	-4.23278	p<0.05_up
ENSG00000170776	0.100655	130072	130072	A-kinase anchoring protein 13	AKAP13	0.431487	6.5864	4.59917	4.68834e-05	0.00147912	1.46435	p<0.01_up
ENSG00000129422	0.144267	185623	185623	microtubule associated scaffold protein 1	MTUS1	0.432544	4.79993	2.86965	0.00670617	0.055006	-2.95618	p<0.01_up
ENSG00000108064	0.185303	234806	234806	transcription factor A, mitochondrial	TFAM	0.433034	3.88777	3.11601	0.00350189	0.0357215	-2.15518	p<0.01_up
ENSG00000078053	0.0845146	109021	109021	amphiphysin	AMPH	0.433641	7.3981	5.44428	3.38746e-06	0.000194157	3.89616	p<0.01_up
ENSG00000025156	0.176161	224548	224548	heat shock transcription factor 2	HSF2	0.433801	4.11863	3.33749	0.00191351	0.0231089	-1.63467	p<0.01_up
ENSG00000164168	0.171934	221762	221762	transmembrane protein 184C	TMEM184C	0.433882	4.21428	3.14866	0.00320708	0.0335263	-2.13146	p<0.01_up
ENSG00000164983	0.157333	203208	203208	transmembrane protein 65	TMEM65	0.43511	4.5355	3.48957	0.00125108	0.0171375	-1.32372	p<0.01_up
ENSG00000185009	0.178912	226890	226890	adaptor related protein complex 3 subunit mu 1	AP3M1	0.435499	3.98466	2.24235	0.0309148	0.150692	-4.14061	p<0.05_up
ENSG00000189042	0.234952	303854	303854	zinc finger protein 567	ZNF567	0.436338	3.21795	2.22981	0.0318079	0.153195	-3.93954	p<0.05_up
ENSG00000070761	0.185614	233796	233796	cilia and flagella associated protein 20	CFAP20	0.436343	3.92571	2.55473	0.0148004	0.0935923	-3.46004	p<0.05_up
ENSG00000070010	0.170933	221117	221117	ubiquitin recognition factor in ER associated degradation 1	UFD1	0.436953	4.34008	2.11029	0.0415415	0.179741	-4.43662	p<0.05_up
ENSG00000005436	0.231784	299308	299308	GC-rich sequence DNA-binding factor 2	GCFC2	0.437263	3.14368	2.24327	0.0308505	0.150535	-3.92402	p<0.05_up
ENSG00000146352	0.0943286	121380	121380	clavesin 2	CLVS2	0.437306	6.85344	4.79797	2.54184e-05	0.000900145	2.00739	p<0.01_up
ENSG00000164338	0.214722	275767	275767	UTP15 small subunit processome component	UTP15	0.437876	3.15759	2.29123	0.0276439	0.140659	-3.89039	p<0.05_up
ENSG00000183091	0.203085	261434	261434	nebulin	NEB	0.43792	3.26203	2.08031	0.0443612	0.187257	-4.34254	p<0.05_up
ENSG00000204267	0.19604	250777	250777	transporter 2, ATP binding cassette subfamily B member	TAP2	0.438305	3.5996	2.60252	0.013165	0.0865349	-3.31135	p<0.05_up
ENSG00000125149	0.175899	227193	227193	phagosome assembly factor 1	PHAF1	0.439415	3.93344	2.39096	0.0219163	0.121586	-3.85358	p<0.05_up
ENSG00000168876	0.257388	328770	328770	ankyrin repeat domain 49	ANKRD49	0.439969	2.55822	2.04057	0.0483579	0.196712	-4.22171	p<0.05_up
ENSG00000182168	0.107319	138268	138268	unc-5 netrin receptor C	UNC5C	0.44037	6.22954	4.93734	1.65046e-05	0.000636874	2.53604	p<0.01_up
ENSG00000144468	0.235776	301060	301060	rhomboid domain containing 1	RHBDD1	0.440644	2.74671	2.36875	0.0230899	0.125603	-3.66148	p<0.05_up
ENSG00000144868	0.146575	188909	188909	transmembrane protein 108	TMEM108	0.441351	4.70981	3.38325	0.0016852	0.0210335	-1.6596	p<0.01_up
ENSG00000117643	0.110057	142079	142079	mannosidase alpha class 1C member 1	MAN1C1	0.441936	6.0204	4.07379	0.000229634	0.00488282	-0.000531058	p<0.01_up
ENSG00000163867	0.18268	232813	232813	zinc finger MYM-type containing 6	ZMYM6	0.442606	3.8003	2.58456	0.0137589	0.088841	-3.40803	p<0.05_up
ENSG00000055070	0.187395	243723	243722	SUZ RNA binding domain containing 1	SZRD1	0.447896	3.84938	2.79596	0.00810407	0.0624191	-2.91148	p<0.01_up
ENSG00000122547	0.213258	276441	276441	endonuclease/exonuclease/phosphatase family domain containing 1	EEPD1	0.44983	3.36214	2.05135	0.0472434	0.194053	-4.35453	p<0.05_up
ENSG00000151233	0.204552	263890	263890	glucoside xylosyltransferase 1	GXYLT1	0.450652	3.56805	2.48091	0.0176954	0.105577	-3.53961	p<0.05_up
ENSG00000133731	0.156992	201760	201759	inositol monophosphatase 1	IMPA1	0.451848	4.43808	3.26287	0.00235035	0.0268922	-1.91509	p<0.01_up
ENSG00000106355	0.223812	284923	284923	LSM5 homolog, U6 small nuclear RNA and mRNA degradation associated	LSM5	0.452035	3.08832	2.29085	0.0276682	0.140672	-3.85802	p<0.05_up
ENSG00000064419	0.128004	163980	163980	transportin 3	TNPO3	0.452897	5.39482	3.68706	0.000712689	0.0112514	-0.958094	p<0.01_up
ENSG00000188283	0.242858	314661	314661	zinc finger protein 383	ZNF383	0.453153	2.96156	2.23082	0.0317353	0.153036	-3.91196	p<0.05_up
ENSG00000178074	0.165898	213495	213495	chromosome 2 open reading frame 69	C2orf69	0.455315	4.46431	3.1099	0.00355979	0.0361221	-2.25602	p<0.01_up
ENSG00000177453	0.170018	218036	218036	NIM1 serine/threonine protein kinase	NIM1K	0.455412	4.20215	2.75438	0.00900814	0.0670883	-3.0861	p<0.01_up
ENSG00000180901	0.110964	143153	143153	potassium channel tetramerization domain containing 2	KCTD2	0.455461	6.0158	4.26519	0.00012946	0.00317438	0.559756	p<0.01_up
ENSG00000041988	0.219136	282525	282525	THAP domain containing 3	THAP3	0.456736	3.14725	2.27921	0.0284181	0.143095	-3.8979	p<0.05_up
ENSG00000255072	0.213502	273121	273121	phosphatidylinositol glycan anchor biosynthesis class Y	PIGY	0.457101	3.35575	2.63852	0.0120442	0.0813699	-3.1658	p<0.05_up
ENSG00000145337	0.213502	273121	273121	PIGY upstream open reading frame	PYURF	0.457101	3.35575	2.63852	0.0120442	0.0813699	-3.1658	p<0.05_up
ENSG00000055332	0.105566	135517	135517	eukaryotic translation initiation factor 2 alpha kinase 2	EIF2AK2	0.457195	6.27574	4.30422	0.000115083	0.00290269	0.63179	p<0.01_up
ENSG00000185565	0.0741632	95452.7	95452.7	limbic system associated membrane protein	LSAMP	0.457839	8.04363	6.38787	1.74858e-07	2.00425e-05	6.72686	p<0.01_up
ENSG00000173848	0.166847	212463	212463	neuroepithelial cell transforming 1	NET1	0.458496	4.2435	3.12094	0.00345573	0.0354747	-2.22408	p<0.01_up
ENSG00000105854	0.191137	245391	245391	paraoxonase 2	PON2	0.458728	3.61144	2.13126	0.039664	0.175532	-4.29888	p<0.05_up
ENSG00000248487	0.174707	224923	224923	abhydrolase domain containing 14A	ABHD14A	0.459083	4.15484	2.70103	0.0103054	0.0733908	-3.18527	p<0.05_up
ENSG00000237550	0.190012	245088	245088	ribosomal protein L9 pseudogene 8	RPL9P8	0.459669	3.64981	2.13079	0.0397049	0.175565	-4.30487	p<0.05_up
ENSG00000125703	0.223424	287591	287591	autophagy related 4C cysteine peptidase	ATG4C	0.460137	3.21519	2.28199	0.0282373	0.142584	-3.87695	p<0.05_up
ENSG00000138613	0.223369	288257	288257	aph-1 homolog B, gamma-secretase subunit	APH1B	0.460626	3.17296	2.47858	0.0177949	0.105932	-3.47583	p<0.05_up
ENSG00000165028	0.19641	252323	252323	nipsnap homolog 3B	NIPSNAP3B	0.460877	3.56052	2.36879	0.0230877	0.125603	-3.80641	p<0.05_up
ENSG00000237765	0.189688	240212	240212	family with sequence similarity 200 member B	FAM200B	0.462333	3.77492	2.3433	0.0245044	0.130102	-3.88763	p<0.05_up
ENSG00000172260	0.0840148	107626	107626	neuronal growth regulator 1	NEGR1	0.462426	7.41403	5.33659	4.74797e-06	0.000249926	3.55784	p<0.01_up
ENSG00000048540	0.0889325	114302	114302	LIM domain only 3	LMO3	0.463665	7.17414	5.46381	3.18608e-06	0.000188163	3.9993	p<0.01_up
ENSG00000281026	0.174998	226062	226062	N4BPL2 intronic transcript 2	N4BP2L2-IT2	0.463735	3.84422	3.19458	0.00283201	0.0307595	-2.00291	p<0.01_up
ENSG00000171303	0.230964	300379	300379	potassium two pore domain channel subfamily K member 3	KCNK3	0.464081	3.17539	2.2472	0.0305757	0.149717	-3.91914	p<0.05_up
ENSG00000074935	0.159118	202113	202113	tubulin epsilon 1	TUBE1	0.464355	4.30643	2.97485	0.0050971	0.0456887	-2.62087	p<0.01_up
ENSG00000117748	0.181291	232241	232241	replication protein A2	RPA2	0.465781	3.88054	2.60441	0.0131037	0.0862203	-3.37069	p<0.05_up
ENSG00000099810	0.213692	271899	271899	methylthioadenosine phosphorylase	MTAP	0.466062	3.31575	2.83676	0.00729969	0.0581185	-2.71774	p<0.01_up	FALSE
ENSG00000007174	0.210407	271779	271779	dynein axonemal heavy chain 9	DNAH9	0.468704	3.40096	2.0364	0.048795	0.19766	-4.39318	p<0.05_up
ENSG00000146278	0.112824	145289	145289	proline rich nuclear receptor coactivator 1	PNRC1	0.469837	6.00276	4.79905	2.53336e-05	0.000898785	2.15737	p<0.01_up
ENSG00000158411	0.222811	283386	283386	microtubule interacting and trafficking domain containing 1	MITD1	0.47049	3.16157	2.26903	0.0290894	0.145192	-3.90475	p<0.05_up
ENSG00000086666	0.212293	269786	269786	zinc finger AN1-type containing 6	ZFAND6	0.472242	3.44908	2.42909	0.0200264	0.114064	-3.61882	p<0.05_up
ENSG00000119899	0.220332	280493	280493	solute carrier family 17 member 5	SLC17A5	0.474396	3.06373	2.60676	0.0130281	0.0859052	-3.21172	p<0.05_up
ENSG00000196267	0.215885	278907	278907	zinc finger protein 836	ZNF836	0.474636	3.19918	2.62425	0.0124775	0.0834307	-3.18878	p<0.05_up
ENSG00000186300	0.193569	249941	249941	zinc finger protein 555	ZNF555	0.474782	3.77182	2.39966	0.0214717	0.119795	-3.75479	p<0.05_up
ENSG00000100038	0.161841	208869	208869	DNA topoisomerase III beta	TOP3B	0.474932	4.30599	2.62207	0.0125449	0.083687	-3.42712	p<0.05_up
ENSG00000130962	0.187046	239605	239605	proline rich and Gla domain 1	PRRG1	0.474947	3.84252	2.99679	0.00481076	0.0441183	-2.43896	p<0.01_up
ENSG00000126804	0.156749	203604	203604	zinc finger and BTB domain containing 1	ZBTB1	0.47816	4.47321	3.01433	0.00459284	0.0427936	-2.53736	p<0.01_up
ENSG00000106524	0.147974	189057	189057	ankyrin repeat and MYND domain containing 2	ANKMY2	0.478374	4.85014	3.12949	0.00337715	0.0350537	-2.30077	p<0.01_up
ENSG00000170396	0.20359	262179	262179	zinc finger protein 804A	ZNF804A	0.480054	3.6943	2.10593	0.0419418	0.180948	-4.29268	p<0.05_up
ENSG00000240445	0.200141	259860	259860	forkhead box O3B	FOXO3B	0.480066	3.37652	2.58888	0.013614	0.0882884	-3.32476	p<0.05_up
ENSG00000166037	0.174503	224767	224767	centrosomal protein 57	CEP57	0.480151	4.22975	2.83986	0.00724187	0.0578007	-2.86652	p<0.01_up
ENSG00000241370	0.232297	296439	296439	ribonuclease P/MRP subunit p21	RPP21	0.482755	3.10805	2.17986	0.0355977	0.1642	-4.04448	p<0.05_up
ENSG00000159921	0.175323	224569	224569	glucosamine (UDP-N-acetyl)-2-epimerase/N-acetylmannosamine kinase	GNE	0.483248	3.93857	3.52605	0.00112858	0.0158418	-1.14624	p<0.01_up
ENSG00000245848	0.268479	345571	345571	CCAAT enhancer binding protein alpha	CEBPA	0.483431	2.32705	2.07412	0.0449648	0.188572	-4.12904	p<0.05_up
ENSG00000277925	0.174486	222707	222707	telomerase RNA component	TERC	0.483985	3.98465	2.40891	0.0210076	0.118024	-3.82308	p<0.05_up
ENSG00000168040	0.250428	321803	321803	Fas associated via death domain	FADD	0.484571	2.75902	2.1009	0.0424075	0.182267	-4.13338	p<0.05_up
ENSG00000196470	0.222261	283056	283056	siah E3 ubiquitin protein ligase 1	SIAH1	0.48516	3.06684	2.23173	0.0316701	0.152852	-3.97981	p<0.05_up
ENSG00000125482	0.196284	250315	250315	transcription termination factor 1	TTF1	0.486415	3.636	2.90838	0.0060653	0.0515764	-2.6133	p<0.01_up
ENSG00000179083	0.257894	332900	332900	family with sequence similarity 133 member A	FAM133A	0.487873	2.90058	2.40838	0.0210337	0.118134	-3.51545	p<0.05_up
ENSG00000092421	0.12702	163618	163618	semaphorin 6A	SEMA6A	0.488219	5.39942	3.91611	0.000366032	0.00695138	-0.328767	p<0.01_up
ENSG00000104231	0.17802	227010	227010	zinc finger AN1-type containing 1	ZFAND1	0.490508	4.14027	3.03868	0.00430562	0.0412483	-2.37552	p<0.01_up
ENSG00000179562	0.189098	242724	242724	GRIP and coiled-coil domain containing 1	GCC1	0.491072	3.74411	3.01114	0.00463172	0.0430726	-2.39603	p<0.01_up
ENSG00000134330	0.203328	261000	261000	isoamyl acetate hydrolyzing esterase 1 (putative)	IAH1	0.491158	3.63366	3.02399	0.0044768	0.0421643	-2.31154	p<0.01_up
ENSG00000115944	0.144227	182341	182341	cytochrome c oxidase subunit 7A2 like	COX7A2L	0.491289	4.96438	4.16047	0.000177299	0.00400286	0.463963	p<0.01_up
ENSG00000115756	0.121583	157057	157057	hippocalcin like 1	HPCAL1	0.491381	5.52801	4.27355	0.000126241	0.00311866	0.658857	p<0.01_up
ENSG00000162951	0.177817	229581	229581	leucine rich repeat transmembrane neuronal 1	LRRTM1	0.492306	4.05828	3.12313	0.00343543	0.0353789	-2.16886	p<0.01_up
ENSG00000227906	0.255299	327912	327912	SNAP25 antisense RNA 1	SNAP25-AS1	0.492476	2.53956	2.24361	0.0308267	0.150535	-3.84952	p<0.05_up
ENSG00000112685	0.153259	194560	194560	exocyst complex component 2	EXOC2	0.493549	4.67705	3.32929	0.00195746	0.0234641	-1.76373	p<0.01_up
ENSG00000136560	0.20805	265171	265171	TRAF family member associated NFKB activator	TANK	0.494951	3.47584	2.50334	0.0167653	0.102158	-3.47855	p<0.05_up
ENSG00000234851	0.202032	253767	253767	ribosomal protein L23a pseudogene 42	RPL23AP42	0.495786	3.39339	2.03177	0.0492848	0.198977	-4.43625	p<0.05_up
ENSG00000275464	0.185822	241147	241147	periodic tryptophan protein 2 homolog	LOC102724159	0.497192	3.5358	2.11693	0.0409381	0.178245	-4.35046	p<0.05_up
ENSG00000232040	0.221915	286351	286351	zinc finger BED-type containing 9	ZBED9	0.497426	3.07709	2.26156	0.0295907	0.146636	-3.92267	p<0.05_up
ENSG00000116005	0.11114	143065	143065	prenylcysteine oxidase 1	PCYOX1	0.498164	6.05491	4.93867	1.64365e-05	0.000635512	2.56764	p<0.01_up
ENSG00000105926	0.118991	153131	153131	protein associated with LIN7 2, MAGUK p55 family member	PALS2	0.498586	5.73411	4.80229	2.50814e-05	0.000891473	2.20831	p<0.01_up
ENSG00000226314	0.247938	320083	320083	ZKSCAN8 pseudogene 1	ZKSCAN8P1	0.498872	2.6647	2.20426	0.0336989	0.158712	-3.94716	p<0.05_up
ENSG00000166275	0.227645	292039	292039	BLOC-1 related complex subunit 7	BORCS7	0.499613	3.20256	2.27703	0.0285609	0.14359	-3.87198	p<0.05_up
ENSG00000179965	0.219543	283927	283927	zinc finger protein 771	ZNF771	0.499917	3.29711	2.47886	0.0177827	0.105919	-3.48847	p<0.05_up
ENSG00000188603	0.229396	295860	295860	CLN3 lysosomal/endosomal transmembrane protein, battenin	CLN3	0.500649	2.8239	2.30423	0.0268282	0.137812	-3.81209	p<0.05_up
ENSG00000130822	0.140185	180274	180274	pregnancy up-regulated nonubiquitous CaM kinase	PNCK	0.502297	4.91301	3.4389	0.00144258	0.0188754	-1.55007	p<0.01_up
ENSG00000134202	0.137567	175983	175983	glutathione S-transferase mu 3	GSTM3	0.505598	5.12609	3.4413	0.00143293	0.0188057	-1.55936	p<0.01_up
ENSG00000072133	0.206071	264000	264000	ribosomal protein S6 kinase A6	RPS6KA6	0.507801	3.55662	2.45629	0.0187704	0.109486	-3.58563	p<0.05_up
ENSG00000171877	0.164429	209766	209766	FERM domain containing 5	FRMD5	0.507889	4.35062	3.45431	0.00138156	0.0183208	-1.38282	p<0.01_up
ENSG00000198876	0.211012	270928	270928	DDB1 and CUL4 associated factor 12	DCAF12	0.50872	3.42495	2.92226	0.00584989	0.0502711	-2.52741	p<0.01_up
ENSG00000166444	0.13657	175917	175917	DENN domain containing 2B	DENND2B	0.50953	5.08386	3.75177	0.000591227	0.00989858	-0.727341	p<0.01_up
ENSG00000100219	0.160678	206385	206385	X-box binding protein 1	XBP1	0.509559	4.51917	2.91338	0.00598685	0.0510662	-2.76051	p<0.01_up
ENSG00000164638	0.234088	301561	301561	solute carrier family 29 member 4	SLC29A4	0.510295	3.0162	2.32531	0.0255512	0.133652	-3.7544	p<0.05_up
ENSG00000213088	0.229889	296743	296743	atypical chemokine receptor 1 (Duffy blood group)	ACKR1	0.510785	3.08672	2.61367	0.0128079	0.0848209	-3.16539	p<0.05_up
ENSG00000206053	0.259425	335733	335733	Jupiter microtubule associated homolog 2	JPT2	0.511002	2.58904	2.19161	0.0346717	0.161559	-3.93708	p<0.05_up
ENSG00000163281	0.202304	259912	259912	glucosamine-6-phosphate deaminase 2	GNPDA2	0.51357	3.60633	2.67462	0.0110096	0.0765494	-3.12704	p<0.05_up
ENSG00000121931	0.209538	270006	270006	ligand dependent nuclear receptor interacting factor 1	LRIF1	0.513586	3.32015	2.16392	0.0368886	0.168173	-4.15878	p<0.05_up
ENSG00000162522	0.146643	189284	189284	KIAA1522	KIAA1522	0.513917	4.78161	2.87401	0.006631	0.0546127	-2.9317	p<0.01_up
ENSG00000092010	0.206301	255923	255923	proteasome activator subunit 1	PSME1	0.515	3.36952	2.73516	0.009457	0.0691289	-2.97606	p<0.01_up
ENSG00000162980	0.1788	226093	226093	ADP ribosylation factor like GTPase 5A	ARL5A	0.516005	4.06801	3.70732	0.000672287	0.0108343	-0.647505	p<0.01_up
ENSG00000057252	0.210165	270045	270045	sterol O-acyltransferase 1	SOAT1	0.516401	3.23394	2.98241	0.00499658	0.0450987	-2.38768	p<0.01_up
ENSG00000165959	0.120484	155838	155838	calmin	CLMN	0.516496	5.50209	3.10187	0.0036373	0.036583	-2.5479	p<0.01_up
ENSG00000124098	0.21262	269341	269341	family with sequence similarity 210 member B	FAM210B	0.517687	3.45781	2.87759	0.00656981	0.0543273	-2.62662	p<0.01_up	FALSE
ENSG00000203778	0.248966	318405	318405	family with sequence similarity 229 member B	FAM229B	0.522231	2.68725	2.0412	0.0482925	0.196569	-4.24663	p<0.05_up
ENSG00000119698	0.161084	206740	206740	protein phosphatase 4 regulatory subunit 4	PPP4R4	0.523093	4.49269	3.28378	0.00221922	0.0258344	-1.84113	p<0.01_up
ENSG00000187522	0.232796	293079	293078	heat shock protein family A (Hsp70) member 14	HSPA14	0.523688	2.76019	2.99375	0.00484946	0.044269	-2.29158	p<0.01_up
ENSG00000127580	0.201378	260304	260304	WD repeat domain 24	WDR24	0.524122	3.58837	3.09044	0.00375043	0.0372181	-2.15713	p<0.01_up
ENSG00000112977	0.195746	252129	252129	death associated protein	DAP	0.524416	3.66012	2.98021	0.00502569	0.0452172	-2.44455	p<0.01_up
ENSG00000171126	0.232072	300622	300622	potassium voltage-gated channel modifier subfamily G member 3	KCNG3	0.52581	3.13666	2.2223	0.0323535	0.154784	-3.96375	p<0.05_up
ENSG00000165029	0.204994	263012	263012	ATP binding cassette subfamily A member 1	ABCA1	0.526327	3.28264	2.31109	0.0264066	0.136551	-3.88839	p<0.05_up
ENSG00000261340	0.32518	417831	417831	long intergenic non-protein coding RNA 1616	LINC01616	0.527359	1.47493	2.12184	0.0404976	0.177604	-3.90919	p<0.05_up
ENSG00000133678	0.252838	323818	323818	transmembrane protein 254	TMEM254	0.527372	2.6767	2.27571	0.0286474	0.143764	-3.79433	p<0.05_up
ENSG00000138207	0.219095	280090	280090	retinol binding protein 4	RBP4	0.52747	3.44483	2.215	0.0328921	0.15605	-4.02386	p<0.05_up
ENSG00000204950	0.270914	349441	349441	leucine rich repeat containing 10B	LRRC10B	0.527678	2.29082	2.07172	0.0451995	0.18909	-4.12659	p<0.05_up
ENSG00000174206	0.234164	301109	301109	KICSTOR subunit 2	KICS2	0.527833	2.9512	2.5962	0.0133711	0.0872384	-3.18998	p<0.05_up
ENSG00000116691	0.237187	306379	306379	migration and invasion inhibitory protein	MIIP	0.528724	2.91883	2.5163	0.0162487	0.100144	-3.35158	p<0.05_up
ENSG00000213963	0.190603	243022	243022	uncharacterized LOC100130691	LOC100130691	0.528741	3.68532	3.36753	0.00176056	0.0217084	-1.50068	p<0.01_up	FALSE
ENSG00000181924	0.285013	369159	369159	cytochrome c oxidase assembly factor 4 homolog	COA4	0.530247	2.28035	2.05385	0.0469889	0.193376	-4.12123	p<0.05_up
ENSG00000115415	0.114943	147412	147412	signal transducer and activator of transcription 1	STAT1	0.53063	5.87361	2.96376	0.00524777	0.0466305	-2.9317	p<0.01_up
ENSG00000163430	0.253657	324793	324793	follistatin like 1	FSTL1	0.534057	2.61158	2.07666	0.0447161	0.18814	-4.1678	p<0.05_up
ENSG00000089902	0.203139	261622	261622	REST corepressor 1	RCOR1	0.534271	3.52609	3.18359	0.00291773	0.0314171	-1.92152	p<0.01_up
ENSG00000165804	0.231103	295896	295896	zinc finger protein 219	ZNF219	0.53445	3.11541	2.45111	0.0190038	0.110346	-3.50749	p<0.05_up
ENSG00000152894	0.091946	118533	118533	protein tyrosine phosphatase receptor type K	PTPRK	0.534571	6.96652	5.94795	6.95787e-07	5.69589e-05	5.52983	p<0.01_up
ENSG00000228716	0.197917	247756	247756	dihydrofolate reductase	DHFR	0.536078	3.46492	2.69484	0.0104667	0.0740461	-3.09885	p<0.05_up
ENSG00000162627	0.242981	310054	310054	sorting nexin 7	SNX7	0.536127	2.57488	2.58841	0.0136296	0.0883305	-3.18055	p<0.05_up
ENSG00000143921	0.304995	393988	393988	ATP binding cassette subfamily G member 8	ABCG8	0.536447	1.88954	2.25297	0.030176	0.148323	-3.70792	p<0.05_up
ENSG00000138641	0.131044	168296	168296	HECT and RLD domain containing E3 ubiquitin protein ligase 3	HERC3	0.538122	5.2434	3.99541	0.000289728	0.00579786	-0.0798516	p<0.01_up
ENSG00000148300	0.159964	205992	205992	REX4 homolog, 3'-5' exonuclease	REXO4	0.538507	4.39552	3.72572	0.000637509	0.0104301	-0.676526	p<0.01_up
ENSG00000075213	0.137676	174839	174839	semaphorin 3A	SEMA3A	0.540773	5.0734	3.73793	0.000615388	0.0101886	-0.758923	p<0.01_up
ENSG00000104299	0.273128	353517	353517	integrator complex subunit 9	INTS9	0.541346	2.35714	2.19948	0.0340633	0.159985	-3.88451	p<0.05_up
ENSG00000172007	0.248331	316131	316131	RAB33B, member RAS oncogene family	RAB33B	0.542164	2.61251	2.15158	0.0379161	0.170927	-4.04571	p<0.05_up
ENSG00000158163	0.287273	371613	371613	DAZ interacting zinc finger protein 1 like	DZIP1L	0.543245	2.02879	2.18176	0.0354464	0.163913	-3.88211	p<0.05_up
ENSG00000268516	0.278325	358700	358700	ZNF8 divergent transcript	ZNF8-DT	0.546643	2.38092	2.13443	0.0393868	0.174831	-3.99235	p<0.05_up
ENSG00000228474	0.253609	324474	324474	oligosaccharyltransferase complex subunit 4, non-catalytic	OST4	0.546737	2.68083	2.33176	0.0251709	0.132486	-3.68156	p<0.05_up
ENSG00000008405	0.249352	320239	320239	cryptochrome circadian regulator 1	CRY1	0.546898	2.6357	2.07095	0.0452761	0.189304	-4.19155	p<0.05_up
ENSG00000197928	0.302039	390174	390174	zinc finger protein 677	ZNF677	0.547222	2.16867	2.05034	0.0473474	0.194191	-4.08607	p<0.05_up
ENSG00000288905	0.246185	317527	317527	LSP1 pseudogene 5	LSP1P5	0.547626	2.63398	2.37447	0.0227825	0.124596	-3.61768	p<0.05_up
ENSG00000128254	0.19102	243944	243944	YWHAH antisense RNA 1	YWHAH-AS1	0.547646	3.4827	2.37568	0.0227176	0.124382	-3.81536	p<0.05_up
ENSG00000186283	0.275189	353660	353660	torsin family 3 member A	TOR3A	0.550284	2.45284	2.09171	0.0432698	0.184639	-4.07877	p<0.05_up
ENSG00000183775	0.08766	112942	112942	potassium channel tetramerization domain containing 16	KCTD16	0.550323	7.26675	5.41494	3.71398e-06	0.000204385	3.83604	p<0.01_up
ENSG00000154721	0.171939	220593	220593	junctional adhesion molecule 2	JAM2	0.55067	4.32379	3.57135	0.000992429	0.0142826	-1.04	p<0.01_up
ENSG00000103995	0.230269	297291	297291	centrosomal protein 152	CEP152	0.552788	3.05607	2.1561	0.0375372	0.169845	-4.09659	p<0.05_up
ENSG00000189144	0.212549	273789	273789	zinc finger protein 573	ZNF573	0.554043	3.26315	2.88636	0.00642227	0.0535539	-2.6064	p<0.01_up
ENSG00000154358	0.151529	195782	195782	obscurin, cytoskeletal calmodulin and titin-interacting RhoGEF	OBSCN	0.554223	4.59119	3.04925	0.00418631	0.0404858	-2.47998	p<0.01_up
ENSG00000145416	0.137769	177005	177005	membrane associated ring-CH-type finger 1	MARCHF1	0.554663	5.1096	5.44776	3.35068e-06	0.000194157	4.26873	p<0.01_up
ENSG00000171497	0.153647	195785	195785	peptidylprolyl isomerase D	PPID	0.555627	4.70781	4.10572	0.000208803	0.00451925	0.353477	p<0.01_up
ENSG00000145388	0.184508	234583	234583	methyltransferase 14, N6-adenosine-methyltransferase subunit	METTL14	0.556064	3.84843	3.88161	0.000405023	0.0074721	-0.151141	p<0.01_up
ENSG00000172209	0.172103	218988	218988	G protein-coupled receptor 22	GPR22	0.557467	4.29768	3.32331	0.00199006	0.023796	-1.68858	p<0.01_up
ENSG00000127989	0.237404	302828	302828	mitochondrial transcription termination factor 1	MTERF1	0.55891	2.94023	2.35096	0.0240705	0.128626	-3.69219	p<0.05_up
ENSG00000169902	0.189972	244615	244615	tyrosylprotein sulfotransferase 1	TPST1	0.559201	3.93837	3.56892	0.000999315	0.0143603	-0.977227	p<0.01_up
ENSG00000197566	0.252296	321669	321669	zinc finger protein 624	ZNF624	0.56018	2.52464	2.33339	0.0250759	0.132142	-3.68211	p<0.05_up
ENSG00000176485	0.160308	205626	205626	phospholipase A and acyltransferase 3	PLAAT3	0.560495	4.3371	3.43967	0.00143946	0.0188532	-1.4407	p<0.01_up
ENSG00000196352	0.196516	252113	252113	CD55 molecule (Cromer blood group)	CD55	0.560598	3.52419	2.54354	0.0152094	0.0954086	-3.43781	p<0.05_up
ENSG00000160284	0.198487	253822	253822	spermatogenesis and centriole associated 1 like	SPATC1L	0.560725	3.54419	2.109	0.0416595	0.180091	-4.30852	p<0.05_up
ENSG00000239039	0.225215	291111	291111	small nucleolar RNA, C/D box 13	SNORD13	0.562107	3.11095	2.30729	0.0266391	0.137098	-3.82038	p<0.05_up
ENSG00000119640	0.284778	362679	362679	acylphosphatase 1	ACYP1	0.562562	2.01195	2.10659	0.0418806	0.180804	-4.02682	p<0.05_up
ENSG00000164823	0.24077	309691	309691	oxidative stress induced growth inhibitor family member 2	OSGIN2	0.563418	2.99657	2.09932	0.0425548	0.182737	-4.16716	p<0.05_up
ENSG00000156973	0.261356	337368	337368	phosphodiesterase 6D	PDE6D	0.564375	2.56785	2.56216	0.0145344	0.0924313	-3.18685	p<0.05_up	FALSE
ENSG00000185015	0.267946	343543	343543	carbonic anhydrase 13	CA13	0.564755	2.34287	2.18614	0.0350998	0.162738	-3.92357	p<0.05_up
ENSG00000116906	0.193818	246025	246025	glyceronephosphate O-acyltransferase	GNPAT	0.566277	3.79328	2.78897	0.00825004	0.0632666	-2.90121	p<0.01_up
ENSG00000161800	0.266473	339472	339472	Rac GTPase activating protein 1	RACGAP1	0.566352	2.51298	2.46362	0.0184444	0.108301	-3.37984	p<0.05_up
ENSG00000139343	0.256847	326033	326033	small nuclear ribonucleoprotein polypeptide F	SNRPF	0.567022	2.54925	2.28313	0.0281639	0.14237	-3.76824	p<0.05_up
ENSG00000126749	0.221566	283964	283964	EMG1 N1-specific pseudouridine methyltransferase	EMG1	0.567987	3.03141	2.90315	0.00614827	0.0519675	-2.53788	p<0.01_up
ENSG00000168778	0.214618	269225	269225	tectonic family member 2	TCTN2	0.568343	3.07163	3.06166	0.00405018	0.0396779	-2.18276	p<0.01_up
ENSG00000204611	0.236981	304625	304625	zinc finger protein 616	ZNF616	0.569107	3.04247	2.79806	0.00806089	0.0621854	-2.73411	p<0.01_up
ENSG00000286219	0.22968	290324	290324	notch 2 N-terminal like C	NOTCH2NLC	0.569767	2.86765	2.73935	0.0093573	0.0686332	-2.88817	p<0.01_up
ENSG00000185215	0.197533	253302	253302	TNF alpha induced protein 2	TNFAIP2	0.572495	3.57097	2.44486	0.0192893	0.111206	-3.64379	p<0.05_up
ENSG00000150636	0.264849	336855	336855	coiled-coil domain containing 102B	CCDC102B	0.572601	2.50461	2.22267	0.0323264	0.154769	-3.86272	p<0.05_up
ENSG00000130037	0.271238	344830	344830	potassium voltage-gated channel subfamily A member 5	KCNA5	0.573341	2.14312	2.39789	0.0215614	0.120192	-3.50178	p<0.05_up
ENSG00000227124	0.19322	247780	247780	zinc finger protein 717	ZNF717	0.574941	3.68327	3.45721	0.00137036	0.0182316	-1.25926	p<0.01_up
ENSG00000171649	0.280764	360748	360748	zinc finger protein interacting with K protein 1	ZIK1	0.575412	2.27942	2.1797	0.0356102	0.1642	-3.90204	p<0.05_up
ENSG00000110536	0.204901	263587	263587	protein tyrosine phosphatase mitochondrial 1	PTPMT1	0.576012	3.48599	2.22401	0.032229	0.154417	-4.06134	p<0.05_up
ENSG00000172086	0.230333	295121	295121	lysine rich coiled-coil 1	KRCC1	0.576603	3.02354	2.65932	0.0114376	0.0784638	-3.06409	p<0.05_up
ENSG00000104635	0.150223	193688	193688	solute carrier family 39 member 14	SLC39A14	0.576848	4.73412	4.33207	0.000105791	0.00273531	0.987616	p<0.01_up
ENSG00000142156	0.112403	145300	145300	collagen type VI alpha 1 chain	COL6A1	0.577466	5.96674	3.81021	0.000498943	0.00873871	-0.728043	p<0.01_up
ENSG00000164237	0.214282	272935	272935	carboxymethylenebutenolidase homolog	CMBL	0.580409	3.36039	3.17417	0.00299325	0.0318712	-1.90878	p<0.01_up
ENSG00000251369	0.199814	254532	254532	zinc finger protein 550	ZNF550	0.583072	3.46528	3.70906	0.000668908	0.0108051	-0.571367	p<0.01_up
ENSG00000188486	0.177953	228289	228289	H2A.X variant histone	H2AX	0.583552	4.01709	4.04624	0.000249221	0.00518547	0.283807	p<0.01_up
ENSG00000234797	0.214678	263502	263502	RPS3A pseudogene 6	RPS3AP6	0.583639	3.05085	2.50265	0.0167935	0.102266	-3.45551	p<0.05_up
ENSG00000274925	0.244223	315524	315524	ZKSCAN2 divergent transcript	ZKSCAN2-DT	0.584748	2.77502	2.60267	0.0131598	0.0865306	-3.14626	p<0.05_up
ENSG00000183690	0.291094	368363	368363	EF-hand domain containing 2	EFHC2	0.58615	1.79844	2.21272	0.0330624	0.156628	-3.81495	p<0.05_up
ENSG00000147100	0.200173	256127	256127	solute carrier family 16 member 2	SLC16A2	0.586799	3.66667	3.0595	0.00407358	0.039833	-2.23683	p<0.01_up
ENSG00000183496	0.25993	334820	334820	mex-3 RNA binding family member B	MEX3B	0.58826	2.76406	2.34294	0.0245249	0.130141	-3.64155	p<0.05_up
ENSG00000156140	0.213537	276075	276075	ADAM metallopeptidase with thrombospondin type 1 motif 3	ADAMTS3	0.588509	3.25062	2.181	0.0355068	0.163969	-4.11043	p<0.05_up
ENSG00000117480	0.165641	211976	211976	fatty acid amide hydrolase	FAAH	0.590534	4.26349	3.69873	0.000689127	0.0109869	-0.724432	p<0.01_up
ENSG00000215472	0.221696	281864	281864	RPL17-C18orf32 readthrough	RPL17-C18orf32	0.59184	2.9468	2.18048	0.035548	0.164109	-4.08078	p<0.05_up
ENSG00000082293	0.172323	222787	222787	collagen type XIX alpha 1 chain	COL19A1	0.591946	4.287	3.43185	0.00147137	0.0191159	-1.40646	p<0.01_up
ENSG00000168564	0.26061	334904	334904	CDKN2A interacting protein	CDKN2AIP	0.592142	2.73145	2.23311	0.0315707	0.152584	-3.85453	p<0.05_up
ENSG00000273247	0.23321	299834	299834	RAB33B antisense RNA 1	RAB33B-AS1	0.595738	2.82455	3.01315	0.00460713	0.0428649	-2.24436	p<0.01_up
ENSG00000178397	0.250814	324782	324781	family with sequence similarity 220 member A	FAM220A	0.596498	2.81724	2.63625	0.0121123	0.0816948	-3.05536	p<0.05_up
ENSG00000248309	0.250497	322438	322438	MEF2C antisense RNA 1	MEF2C-AS1	0.598258	2.56541	2.47191	0.0180819	0.106948	-3.40544	p<0.05_up
ENSG00000128059	0.221852	280137	280137	phosphoribosyl pyrophosphate amidotransferase	PPAT	0.605164	3.04895	3.02541	0.00445997	0.0420614	-2.24769	p<0.01_up
ENSG00000079931	0.196664	251330	251330	monooxygenase DBH like 1	MOXD1	0.606386	3.68626	2.75883	0.00890712	0.0667207	-2.95893	p<0.01_up
ENSG00000245556	0.315269	406380	406380	SCAMP1 antisense RNA 1	SCAMP1-AS1	0.609166	1.60465	2.03355	0.0490959	0.198505	-4.08603	p<0.05_up
ENSG00000047579	0.224897	290731	290731	dystrobrevin binding protein 1	DTNBP1	0.60976	3.20959	3.09148	0.00374003	0.0371528	-2.07953	p<0.01_up
ENSG00000202058	0.130325	168587	168587	RN7SK pseudogene 80	RN7SKP80	0.610525	5.40661	2.58059	0.0138937	0.0895025	-3.71118	p<0.05_up
ENSG00000120049	0.119013	153312	153312	potassium voltage-gated channel interacting protein 2	KCNIP2	0.612057	5.61059	4.44882	7.42274e-05	0.00207184	1.15516	p<0.01_up
ENSG00000161647	0.282904	362774	362774	MAGUK p55 scaffold protein 3	MPP3	0.615824	2.28054	2.61551	0.01275	0.0846641	-3.02334	p<0.05_up
ENSG00000178307	0.2925	375170	375170	transmembrane protein 11	TMEM11	0.616454	2.3159	2.12544	0.0401774	0.176881	-3.97353	p<0.05_up
ENSG00000149782	0.312977	406155	406155	phospholipase C beta 3	PLCB3	0.620196	1.82266	2.12261	0.0404291	0.177392	-3.93265	p<0.05_up
ENSG00000181264	0.210008	269916	269916	TLC domain containing 5	TLCD5	0.622948	3.32987	3.06396	0.00402548	0.0395339	-2.19212	p<0.01_up
ENSG00000133101	0.300988	387546	387546	cyclin A1	CCNA1	0.627018	2.32471	2.34951	0.0241521	0.12892	-3.53002	p<0.05_up
ENSG00000154040	0.22782	293184	293184	calcium binding tyrosine phosphorylation regulated	CABYR	0.627638	2.96619	3.12529	0.00341553	0.0352903	-1.98914	p<0.01_up
ENSG00000174791	0.22933	295067	295066	Ras and Rab interactor 1	RIN1	0.628985	2.9117	3.0511	0.00416579	0.0403958	-2.16439	p<0.01_up
ENSG00000162852	0.120214	154002	154002	consortin, connexin sorting protein	CNST	0.631115	5.64944	5.04533	1.17964e-05	0.000492475	2.95083	p<0.01_up
ENSG00000132640	0.115601	148660	148659	BTB domain containing 3	BTBD3	0.631933	5.84546	6.88798	3.67313e-08	6.08139e-06	8.59336	p<0.01_up
ENSG00000141391	0.280973	360980	360980	PRELI domain containing 3A	PRELID3A	0.63347	2.29504	2.28824	0.027835	0.141139	-3.69468	p<0.05_up
ENSG00000100410	0.322084	418405	418405	PHD finger protein 5A	PHF5A	0.63719	2.08701	2.06013	0.0463532	0.191697	-4.02512	p<0.05_up
ENSG00000254245	0.247826	314848	314848	protocadherin gamma subfamily A, 3	PCDHGA3	0.639481	2.35643	2.36126	0.0234986	0.126837	-3.63944	p<0.05_up
ENSG00000196569	0.181175	232554	232554	laminin subunit alpha 2	LAMA2	0.639619	3.85883	3.03995	0.00429116	0.0411913	-2.35883	p<0.01_up	FALSE
ENSG00000198554	0.252206	317425	317425	WD repeat and HMG-box DNA binding protein 1	WDHD1	0.640464	2.52191	2.63886	0.0120343	0.0813667	-3.04599	p<0.05_up
ENSG00000204389	0.0882183	114669	114669	heat shock protein family A (Hsp70) member 1A	HSPA1A	0.641399	7.09827	2.35403	0.023899	0.128054	-4.56736	p<0.05_up
ENSG00000088325	0.254143	317750	317750	TPX2 microtubule nucleation factor	TPX2	0.641424	2.3576	3.11614	0.00350064	0.0357215	-1.94669	p<0.01_up
ENSG00000273344	0.320819	415908	415908	PAXIP1 divergent transcript	PAXIP1-DT	0.642414	2.02993	2.27392	0.028765	0.144131	-3.63661	p<0.05_up
ENSG00000285051	0.336006	435066	435066	SLC7A14 antisense RNA 1	SLC7A14-AS1	0.643119	1.43185	2.16469	0.0368249	0.167923	-3.81146	p<0.05_up
ENSG00000102109	0.0988844	127555	127555	proprotein convertase subtilisin/kexin type 1 inhibitor	PCSK1N	0.643795	6.65532	5.58213	2.1974e-06	0.000141886	4.45099	p<0.01_up
ENSG00000182492	0.281656	365404	365404	biglycan	BGN	0.644416	2.30302	2.21117	0.0331778	0.157021	-3.84062	p<0.05_up
ENSG00000166971	0.145533	187099	187099	AKT interacting protein	AKTIP	0.644423	4.90645	5.84889	9.50036e-07	7.48095e-05	5.52509	p<0.01_up
ENSG00000205583	0.25674	329883	329883	stromal antigen 3-like 1 (pseudogene)	STAG3L1	0.645208	2.65168	2.2396	0.0311091	0.15137	-3.85308	p<0.05_up
ENSG00000118620	0.217304	278743	278743	zinc finger protein 430	ZNF430	0.645682	3.36704	3.31113	0.00205814	0.024429	-1.55771	p<0.01_up
ENSG00000173442	0.215621	277070	277070	EH domain binding protein 1 like 1	EHBP1L1	0.645871	3.36288	3.27047	0.00230183	0.0265885	-1.66495	p<0.01_up
ENSG00000166250	0.228477	289716	289716	CXADR like membrane protein	CLMP	0.646793	2.8751	3.00481	0.00470985	0.0435072	-2.27744	p<0.01_up
ENSG00000169570	0.275072	353533	353533	DTW domain containing 2	DTWD2	0.647648	2.44937	2.73327	0.0095021	0.0692755	-2.78484	p<0.01_up
ENSG00000101442	0.313085	405039	405039	actin related protein 5	ACTR5	0.648081	2.0326	2.40779	0.0210632	0.118265	-3.3912	p<0.05_up
ENSG00000151892	0.138093	177822	177822	GDNF family receptor alpha 1	GFRA1	0.64847	4.94886	3.87927	0.00040781	0.00751163	-0.364939	p<0.01_up
ENSG00000135929	0.273677	355523	355523	cytochrome P450 family 27 subfamily A member 1	CYP27A1	0.648901	2.27501	2.10054	0.0424405	0.182328	-4.06676	p<0.05_up
ENSG00000196172	0.264333	337626	337626	zinc finger protein 681	ZNF681	0.649963	2.42924	2.36158	0.0234807	0.126837	-3.59247	p<0.05_up
ENSG00000155755	0.188804	238253	238253	transmembrane protein 237	TMEM237	0.650211	3.70353	3.5885	0.000945156	0.0137224	-0.929424	p<0.01_up
ENSG00000163131	0.340091	436745	436744	cathepsin S	CTSS	0.650222	1.30288	2.07514	0.0448643	0.188401	-3.96386	p<0.05_up
ENSG00000281128	0.324994	416100	416099	PTENP1 antisense RNA	PTENP1-AS	0.650973	1.33248	2.14716	0.0382907	0.171975	-3.86386	p<0.05_up
ENSG00000173349	0.336127	432435	432435	SFT2 domain containing 3	SFT2D3	0.652114	0.994859	2.2075	0.0334534	0.15794	-3.73295	p<0.05_up
ENSG00000230453	0.267568	342858	342858	ankyrin repeat domain 18B	ANKRD18B	0.653857	2.70937	2.21292	0.033047	0.156593	-3.87389	p<0.05_up
ENSG00000142544	0.344617	445052	445052	cytosolic thiouridylase subunit 1	CTU1	0.654083	1.32197	2.33804	0.0248063	0.131254	-3.47373	p<0.05_up
ENSG00000271383	0.29399	377880	377880	NBPF member 19	NBPF19	0.654181	2.11505	2.12097	0.0405758	0.177626	-3.97814	p<0.05_up
ENSG00000048162	0.283441	363713	363713	NOP16 nucleolar protein	NOP16	0.656365	2.19489	2.43571	0.0197141	0.112816	-3.3962	p<0.05_up
ENSG00000174945	0.185489	240300	240300	archaelysin family metallopeptidase 1	AMZ1	0.658824	3.85799	2.98749	0.00493018	0.0447148	-2.46775	p<0.01_up
ENSG00000146842	0.279162	356749	356749	transmembrane protein 209	TMEM209	0.659087	2.22819	2.04619	0.0477745	0.195447	-4.15011	p<0.05_up
ENSG00000198944	0.210744	272841	272841	sosondowah ankyrin repeat domain family member A	SOWAHA	0.659318	3.47239	2.91293	0.00599387	0.0510939	-2.55027	p<0.01_up
ENSG00000159871	0.206	260119	260119	LY6/PLAUR domain containing 5	LYPD5	0.660079	3.2674	3.2333	0.00254849	0.0286351	-1.78806	p<0.01_up
ENSG00000103742	0.29154	376748	376748	immunoglobulin superfamily DCC subclass member 4	IGDCC4	0.660415	1.95755	2.2979	0.0272229	0.139285	-3.65115	p<0.05_up
ENSG00000140545	0.236298	305736	305736	milk fat globule EGF and factor V/VIII domain containing	MFGE8	0.661147	3.05875	3.21494	0.00267939	0.0295572	-1.74722	p<0.01_up	FALSE
ENSG00000139133	0.304777	391454	391454	ALG10 alpha-1,2-glucosyltransferase	ALG10	0.663495	1.68909	2.60898	0.012957	0.0856036	-2.99461	p<0.05_up
ENSG00000168386	0.137677	174866	174866	filamin A interacting protein 1 like	FILIP1L	0.66698	5.02401	3.07418	0.00391709	0.038654	-2.49983	p<0.01_up
ENSG00000174453	0.237731	302354	302354	von Willebrand factor C domain containing 2 like	VWC2L	0.670668	2.70206	2.53519	0.0155213	0.0967076	-3.30988	p<0.05_up
ENSG00000136371	0.325532	415160	415160	methenyltetrahydrofolate synthetase	MTHFS	0.671033	1.15749	2.36117	0.0235034	0.126837	-3.46041	p<0.05_up
ENSG00000184270	0.24873	312207	312207	H2A clustered histone 21	H2AC21	0.672795	2.33538	2.47186	0.0180837	0.106948	-3.41055	p<0.05_up	FALSE
ENSG00000122824	0.178391	228213	228213	nudix hydrolase 10	NUDT10	0.674016	4.04094	4.0724	0.000230582	0.00488688	0.358806	p<0.01_up
ENSG00000123901	0.250513	322323	322323	G protein-coupled receptor 83	GPR83	0.674693	2.61892	2.35241	0.0239893	0.128298	-3.6493	p<0.05_up
ENSG00000080546	0.140815	179007	179007	sestrin 1	SESN1	0.674946	5.03454	4.1779	0.000168286	0.0038624	0.496173	p<0.01_up
ENSG00000101146	0.195736	251397	251397	ribonucleic acid export 1	RAE1	0.676234	3.70964	3.7062	0.000674446	0.0108355	-0.591663	p<0.01_up
ENSG00000147231	0.288404	373389	373389	RPA1 related single stranded DNA binding protein, X-linked	RADX	0.676242	2.18768	2.59867	0.0132901	0.0870329	-3.04767	p<0.05_up
ENSG00000186625	0.297452	384221	384221	katanin catalytic subunit A1	KATNA1	0.677106	1.91488	2.66001	0.0114181	0.0784549	-2.8995	p<0.05_up
ENSG00000179598	0.260146	335857	335857	phospholipase D family member 6	PLD6	0.682188	2.53948	2.80793	0.00786003	0.0610492	-2.6519	p<0.01_up
ENSG00000073111	0.315762	406184	406184	minichromosome maintenance complex component 2	MCM2	0.683037	1.80182	2.11735	0.0409004	0.178147	-3.9363	p<0.05_up
ENSG00000139517	0.276229	355522	355522	ligand of numb-protein X 2	LNX2	0.684927	2.44644	2.64923	0.0117285	0.0799395	-2.96546	p<0.05_up
ENSG00000198818	0.274664	348630	348629	SFT2 domain containing 1	SFT2D1	0.685252	2.24158	2.98922	0.00490771	0.0446455	-2.20566	p<0.01_up
ENSG00000126733	0.215327	277283	277283	dachshund family transcription factor 2	DACH2	0.685466	3.35009	2.64784	0.0117689	0.0800839	-3.13884	p<0.05_up
ENSG00000141753	0.333816	430652	430652	insulin like growth factor binding protein 4	IGFBP4	0.686531	1.72418	2.08328	0.0440751	0.186464	-3.96122	p<0.05_up
ENSG00000258405	0.367101	475163	475163	zinc finger protein 578	ZNF578	0.689132	1.13147	2.32555	0.0255365	0.133652	-3.46539	p<0.05_up
ENSG00000145423	0.307423	391607	391607	secreted frizzled related protein 2	SFRP2	0.692432	1.54105	2.26541	0.0293311	0.145835	-3.67922	p<0.05_up
ENSG00000090924	0.30865	395455	395455	pleckstrin homology and RhoGEF domain containing G2	PLEKHG2	0.69261	1.56359	2.39598	0.0216588	0.120574	-3.42304	p<0.05_up
ENSG00000126861	0.140707	181377	181377	oligodendrocyte myelin glycoprotein	OMG	0.693428	5.03476	4.44157	7.5883e-05	0.00210592	1.26063	p<0.01_up
ENSG00000171757	0.316607	405848	405848	leucine rich repeat containing 34	LRRC34	0.696975	1.46023	2.34849	0.0242097	0.129045	-3.5012	p<0.05_up
ENSG00000186998	0.289866	372954	372954	EMI domain containing 1	EMID1	0.697745	1.92788	2.69736	0.0104007	0.0738455	-2.8333	p<0.05_up
ENSG00000146918	0.221765	281467	281467	non-SMC condensin II complex subunit G2	NCAPG2	0.699778	2.86505	3.75252	0.000589955	0.0098912	-0.396695	p<0.01_up
ENSG00000243646	0.256604	330398	330398	interleukin 10 receptor subunit beta	IL10RB	0.700048	2.46599	2.50596	0.0166597	0.101769	-3.31764	p<0.05_up
ENSG00000107242	0.282153	359372	359372	phosphatidylinositol-4-phosphate 5-kinase type 1 beta	PIP5K1B	0.700183	2.3091	2.31511	0.0261618	0.135757	-3.63948	p<0.05_up
ENSG00000090530	0.333289	427924	427924	prolyl 3-hydroxylase 2	P3H2	0.700388	1.46463	2.18097	0.0355093	0.163969	-3.78672	p<0.05_up
ENSG00000127399	0.302918	392567	392567	leucine rich repeat containing 61	LRRC61	0.701729	1.86463	2.18865	0.034903	0.162088	-3.83322	p<0.05_up
ENSG00000176974	0.314278	407289	407289	serine hydroxymethyltransferase 1	SHMT1	0.703488	1.97865	2.4576	0.0187116	0.109307	-3.28945	p<0.05_up
ENSG00000018869	0.308558	394253	394253	zinc finger protein 582	ZNF582	0.705553	1.56423	2.1446	0.0385084	0.172419	-3.90212	p<0.05_up
ENSG00000212747	0.298736	385895	385895	retrotransposon Gag like 8B	RTL8B	0.705599	1.96466	2.95987	0.00530168	0.0469679	-2.23262	p<0.01_up
ENSG00000186288	0.213291	272257	272257	poly(A) binding protein cytoplasmic 1 like 2A	PABPC1L2A	0.706018	3.20718	2.35382	0.0239105	0.128054	-3.76986	p<0.05_up
ENSG00000165275	0.347136	446427	446427	tRNA methyltransferase 10B	TRMT10B	0.706653	1.43267	2.34178	0.0245911	0.130365	-3.46273	p<0.05_up
ENSG00000222014	0.295064	379329	379329	RAB6C, member RAS oncogene family	RAB6C	0.706684	1.90849	2.15768	0.037405	0.169491	-3.90831	p<0.05_up
ENSG00000245498	0.288823	373304	373304	MSANTD2 antisense RNA 1	MSANTD2-AS1	0.706966	2.39497	2.42015	0.0204557	0.115747	-3.41562	p<0.05_up
ENSG00000205476	0.243658	315290	315290	coiled-coil domain containing 85C	CCDC85C	0.708409	2.78091	2.6068	0.0130269	0.0859052	-3.13897	p<0.05_up
ENSG00000244041	0.30121	386788	386788	long intergenic non-protein coding RNA 1011	LINC01011	0.708924	1.99518	2.40201	0.0213525	0.119302	-3.42578	p<0.05_up
ENSG00000182218	0.204171	263437	263437	HHIP like 1	HHIPL1	0.711358	3.53953	3.43845	0.00144439	0.0188762	-1.27169	p<0.01_up
ENSG00000178809	0.289567	373425	373425	tripartite motif containing 73	TRIM73	0.711655	2.08904	2.59573	0.0133865	0.0872805	-3.05152	p<0.05_up
ENSG00000186352	0.332984	430643	430643	ankyrin repeat domain 37	ANKRD37	0.71381	1.64244	2.28966	0.0277444	0.140894	-3.58487	p<0.05_up
ENSG00000261716	0.245897	316760	316760	H2B clustered histone 20, pseudogene	H2BC20P	0.71585	2.87495	3.15448	0.00315704	0.0331464	-1.87238	p<0.01_up
ENSG00000155011	0.27563	355485	355485	dickkopf WNT signaling pathway inhibitor 2	DKK2	0.718072	2.32926	2.52105	0.016063	0.0992521	-3.23863	p<0.05_up
ENSG00000077312	0.202708	256604	256604	small nuclear ribonucleoprotein polypeptide A	SNRPA	0.720166	3.49504	3.72583	0.00063731	0.0104301	-0.517742	p<0.01_up
ENSG00000134758	0.261534	335927	335927	ring finger protein 138	RNF138	0.723208	2.70701	3.29989	0.00212292	0.0250141	-1.48342	p<0.01_up
ENSG00000182329	0.26587	342986	342986	KIAA2012	KIAA2012	0.724766	2.38158	2.82261	0.00756996	0.0595846	-2.60574	p<0.01_up
ENSG00000166596	0.377184	489652	489652	cilia and flagella associated protein 52	CFAP52	0.725059	1.08532	2.37281	0.0228712	0.124834	-3.3634	p<0.05_up
ENSG00000117586	0.351767	456958	456958	TNF superfamily member 4	TNFSF4	0.728886	1.12064	2.34598	0.0243521	0.129462	-3.44785	p<0.05_up
ENSG00000197837	0.337502	435909	435909	H4 histone 16	H4-16	0.731423	1.71323	2.17363	0.0360969	0.165656	-3.79254	p<0.05_up
ENSG00000250608	0.249679	320399	320398	NUDT16 divergent transcript	NUDT16-DT	0.732104	2.67171	2.94145	0.00556386	0.0485484	-2.37077	p<0.01_up
ENSG00000167081	0.291214	376275	376275	PBX homeobox 3	PBX3	0.732242	1.98224	2.26053	0.0296599	0.146904	-3.72386	p<0.05_up
ENSG00000188338	0.318227	406044	406044	solute carrier family 38 member 3	SLC38A3	0.742178	1.27034	2.28732	0.0278939	0.141337	-3.61603	p<0.05_up
ENSG00000168209	0.200967	259249	259249	DNA damage inducible transcript 4	DDIT4	0.742817	3.31561	2.85523	0.0069607	0.0562284	-2.72017	p<0.01_up
ENSG00000188582	0.159041	204357	204357	progestin and adipoQ receptor family member 9	PAQR9	0.744188	4.46781	4.50109	6.32933e-05	0.00183541	1.51757	p<0.01_up
ENSG00000158169	0.288318	372049	372049	FA complementation group C	FANCC	0.745812	2.07855	2.56197	0.0145411	0.0924346	-3.12516	p<0.05_up
ENSG00000148444	0.288035	368065	368065	COMM domain containing 3	COMMD3	0.746367	2.27717	2.22134	0.0324242	0.154892	-3.80588	p<0.05_up
ENSG00000156171	0.31527	406180	406180	DNA damage regulated autophagy modulator 2	DRAM2	0.747405	1.62247	2.39405	0.0217576	0.120868	-3.41437	p<0.05_up
ENSG00000138413	0.257178	329150	329150	isocitrate dehydrogenase (NADP(+)) 1	IDH1	0.748948	2.59423	3.09679	0.00368718	0.0368547	-1.98663	p<0.01_up
ENSG00000245281	0.335811	431720	431720	ASAH1 antisense RNA 1	ASAH1-AS1	0.749804	1.53642	2.33017	0.0252643	0.132843	-3.50286	p<0.05_up
ENSG00000134574	0.265555	342233	342233	damage specific DNA binding protein 2	DDB2	0.752787	2.49851	2.91979	0.00588756	0.0504414	-2.38479	p<0.01_up
ENSG00000176597	0.456488	590436	590436	UDP-GlcNAc:betaGal beta-1,3-N-acetylglucosaminyltransferase 5	B3GNT5	0.75281	-0.0497719	2.06079	0.0462869	0.191504	-3.8364	p<0.05_up
ENSG00000237036	0.342734	440019	440019	ZEB1 antisense RNA 1	ZEB1-AS1	0.753924	1.36401	2.15916	0.037282	0.16925	-3.80962	p<0.05_up
ENSG00000099840	0.359889	465070	465070	IZUMO family member 4	IZUMO4	0.754011	1.43548	2.28967	0.0277435	0.140894	-3.54264	p<0.05_up
ENSG00000184838	0.281246	360818	360818	proline rich 16	PRR16	0.756975	2.31087	2.81226	0.00777346	0.0605468	-2.59695	p<0.01_up
ENSG00000234492	0.413875	537485	537485	RPL34 divergent transcript	RPL34-DT	0.758014	0.334365	2.14311	0.0386359	0.172685	-3.7393	p<0.05_up
ENSG00000091490	0.183119	234517	234517	SEL1L family member 3	SEL1L3	0.758609	3.79867	3.90462	0.000378589	0.00714084	-0.0924364	p<0.01_up
ENSG00000138346	0.339825	441192	441192	DNA replication helicase/nuclease 2	DNA2	0.76236	1.87275	2.38811	0.0220638	0.122009	-3.38445	p<0.05_up
ENSG00000067955	0.224866	289708	289708	core-binding factor subunit beta	CBFB	0.764348	3.10073	4.04213	0.00025228	0.00523155	0.396539	p<0.01_up
ENSG00000280071	0.171432	221705	221705	glutamine amidotransferase class 1 domain containing 3B	LOC102724023	0.76594	3.90545	2.88014	0.00652664	0.0541214	-2.7862	p<0.01_up
ENSG00000255920	0.342838	441909	441909	CCND2 antisense RNA 1	CCND2-AS1	0.766299	1.35993	2.60445	0.0131025	0.0862203	-2.94586	p<0.05_up
ENSG00000164690	0.330233	427731	427731	sonic hedgehog signaling molecule	SHH	0.767128	1.51235	2.23621	0.0313492	0.15206	-3.69022	p<0.05_up
ENSG00000144736	0.260985	337108	337108	SHQ1, H/ACA ribonucleoprotein assembly factor	SHQ1	0.768543	2.60693	3.35583	0.00181868	0.0222831	-1.34534	p<0.01_up
ENSG00000213903	0.325307	420873	420873	leukotriene B4 receptor	LTB4R	0.769977	1.72994	2.78832	0.00826374	0.0633027	-2.57846	p<0.01_up
ENSG00000182379	0.246455	318198	318198	neurexophilin 4	NXPH4	0.771185	2.6606	2.93127	0.00571384	0.0494561	-2.40243	p<0.01_up
ENSG00000206344	0.37702	487061	487061	HLA complex group 27	HCG27	0.772296	0.663903	2.1362	0.0392322	0.174384	-3.79705	p<0.05_up
ENSG00000229638	0.272621	347516	347515	ribosomal protein L4 pseudogene 4	RPL4P4	0.775564	2.4073	2.81457	0.00772748	0.0603585	-2.60925	p<0.01_up
ENSG00000131652	0.392825	508951	508951	THO complex 6	THOC6	0.776591	0.875876	2.09167	0.043274	0.184639	-3.85308	p<0.05_up
ENSG00000060566	0.313529	406061	406061	cAMP responsive element binding protein 3 like 3	CREB3L3	0.776827	1.74193	2.72575	0.0096841	0.0701532	-2.73094	p<0.01_up
ENSG00000204525	0.164149	209408	209408	major histocompatibility complex, class I, C	HLA-C	0.77702	4.15136	2.50584	0.0166647	0.101769	-3.66979	p<0.05_up
ENSG00000051341	0.38562	498496	498496	DNA polymerase theta	POLQ	0.780366	0.71581	2.06974	0.0453954	0.189679	-3.90036	p<0.05_up
ENSG00000259024	0.208066	268334	268334	TVP23C-CDRT4 readthrough	TVP23C-CDRT4	0.782071	3.45755	2.62379	0.0124918	0.0834409	-3.21792	p<0.05_up
ENSG00000242616	0.247736	306618	306618	G protein subunit gamma 10	GNG10	0.782168	2.52838	2.59407	0.0134414	0.0874326	-3.15492	p<0.05_up
ENSG00000100884	0.130858	168676	168676	copine 6	CPNE6	0.782788	5.35981	4.93549	1.65996e-05	0.000639267	2.67912	p<0.01_up
ENSG00000257522	0.295967	379257	379257	uncharacterized LOC102724934	LOC102724934	0.782881	1.97363	2.7218	0.00978099	0.0706705	-2.76884	p<0.01_up
ENSG00000176438	0.215568	276930	276930	spectrin repeat containing nuclear envelope family member 3	SYNE3	0.786453	3.16048	3.70405	0.000678654	0.0108662	-0.541159	p<0.01_up
ENSG00000158716	0.369351	478863	478863	dual specificity phosphatase 23	DUSP23	0.786874	1.34857	2.05886	0.0464816	0.192007	-3.94286	p<0.05_up
ENSG00000157404	0.242465	312807	312807	KIT proto-oncogene, receptor tyrosine kinase	KIT	0.790314	3.03411	3.39997	0.0016085	0.0204183	-1.27028	p<0.01_up
ENSG00000132016	0.343955	444829	444829	break repair meiotic recombinase recruitment factor 1	BRME1	0.79114	1.73608	2.49381	0.017155	0.103587	-3.16949	p<0.05_up	FALSE
ENSG00000163171	0.196683	252460	252460	CDC42 effector protein 3	CDC42EP3	0.791711	3.65184	4.04181	0.000252517	0.00523155	0.330347	p<0.01_up
ENSG00000007516	0.0874665	112883	112883	BAI1 associated protein 3	BAIAP3	0.7922	7.20134	5.8874	8.41678e-07	6.70953e-05	5.30165	p<0.01_up
ENSG00000116791	0.232364	297888	297888	crystallin zeta	CRYZ	0.793121	2.86208	4.01874	0.000270401	0.00550782	0.345638	p<0.01_up
ENSG00000178394	0.182446	231684	231684	5-hydroxytryptamine receptor 1A	HTR1A	0.793663	4.02045	3.44599	0.00141421	0.0186402	-1.32817	p<0.01_up
ENSG00000227540	0.467175	605548	605548	DNAJC9 and MRPS16 antisense RNA 1	DNAJC9-AS1	0.793718	-0.352339	2.15352	0.0377531	0.170602	-3.67418	p<0.05_up
ENSG00000224781	0.409348	530040	530040	eukaryotic translation initiation factor 4A2 pseudogene 4	EIF4A2P4	0.794922	0.559758	2.09615	0.0428516	0.183464	-3.82502	p<0.05_up
ENSG00000129038	0.383633	498666	498666	lysyl oxidase like 1	LOXL1	0.80222	0.540811	2.26354	0.0294567	0.146159	-3.55967	p<0.05_up
ENSG00000270863	0.340682	440360	440360	DEAD-box helicase 55 pseudogene 1	DDX55P1	0.802944	1.82033	2.48989	0.0173177	0.104242	-3.18198	p<0.05_up
ENSG00000140015	0.134447	170350	170350	potassium voltage-gated channel subfamily H member 5	KCNH5	0.803986	5.25712	6.11646	4.0972e-07	3.77938e-05	6.30529	p<0.01_up
ENSG00000112167	0.278772	353598	353598	SAYSVFN motif domain containing 1	SAYSD1	0.804753	2.26553	2.99647	0.0048148	0.044119	-2.1812	p<0.01_up
ENSG00000196437	0.244021	309410	309410	zinc finger protein 569	ZNF569	0.806598	2.76307	3.51145	0.00117615	0.0163555	-0.982409	p<0.01_up
ENSG00000204920	0.314598	405704	405704	zinc finger protein 155	ZNF155	0.807042	1.75273	2.35329	0.0239401	0.128144	-3.49562	p<0.05_up
ENSG00000084628	0.305688	395378	395378	sodium/potassium transporting ATPase interacting 1	NKAIN1	0.807624	1.94227	2.43502	0.0197464	0.112967	-3.35088	p<0.05_up
ENSG00000087494	0.376433	488259	488259	parathyroid hormone like hormone	PTHLH	0.809498	1.08664	2.09168	0.0432728	0.184639	-3.87563	p<0.05_up
ENSG00000204262	0.189717	241448	241448	collagen type V alpha 2 chain	COL5A2	0.810876	3.56703	2.0273	0.0497609	0.200276	-4.49892	p<0.05_up
ENSG00000106327	0.277433	357760	357760	transferrin receptor 2	TFR2	0.812645	2.51898	2.91113	0.00602199	0.0512756	-2.38065	p<0.01_up
ENSG00000082512	0.209195	267555	267555	TNF receptor associated factor 5	TRAF5	0.814999	3.39699	4.46298	7.1093e-05	0.00200704	1.54994	p<0.01_up
ENSG00000105829	0.306627	394533	394533	Bet1 golgi vesicular membrane trafficking protein	BET1	0.815809	2.03718	2.86316	0.0068197	0.0555527	-2.4395	p<0.01_up
ENSG00000152455	0.306391	392865	392865	SUV39H2 histone lysine methyltransferase	SUV39H2	0.819307	2.10021	2.78216	0.00839447	0.0640194	-2.61929	p<0.01_up
ENSG00000132329	0.297775	384738	384738	receptor activity modifying protein 1	RAMP1	0.819853	2.0108	2.50631	0.0166455	0.101716	-3.22153	p<0.05_up
ENSG00000070759	0.343654	441197	441197	testis associated actin remodelling kinase 2	TESK2	0.826183	1.07247	2.09074	0.0433618	0.184729	-3.93002	p<0.05_up
ENSG00000170175	0.308978	394940	394940	cholinergic receptor nicotinic beta 1 subunit	CHRNB1	0.8272	1.68874	2.97732	0.00506396	0.045456	-2.17813	p<0.01_up
ENSG00000260238	0.335488	430478	430478	PMF1-BGLAP readthrough	PMF1-BGLAP	0.827883	1.19137	2.26388	0.0294338	0.146083	-3.6292	p<0.05_up
ENSG00000153094	0.384544	496687	496687	BCL2 like 11	BCL2L11	0.828566	0.904162	2.28837	0.0278267	0.141139	-3.51293	p<0.05_up
ENSG00000186314	0.345074	448387	448387	PRELI domain containing 2	PRELID2	0.830509	1.28684	2.52541	0.0158942	0.0984919	-3.10438	p<0.05_up
ENSG00000187994	0.372127	481229	481229	Ras and Rab interactor like	RINL	0.832174	1.24469	2.13046	0.0397337	0.175606	-3.81414	p<0.05_up
ENSG00000169220	0.184661	237588	237588	regulator of G protein signaling 14	RGS14	0.83406	3.93255	4.47592	6.83456e-05	0.00194409	1.53034	p<0.01_up
ENSG00000166750	0.194171	250151	250151	schlafen family member 5	SLFN5	0.835157	3.59177	4.42265	8.03797e-05	0.00220856	1.40177	p<0.01_up
ENSG00000092054	0.263439	338988	338988	myosin heavy chain 7	MYH7	0.837002	2.56979	3.00453	0.00471337	0.0435189	-2.19219	p<0.01_up
ENSG00000254634	0.277035	356102	356102	SMG1 pseudogene 6	SMG1P6	0.837413	2.19694	2.44893	0.0191031	0.11066	-3.38413	p<0.05_up
ENSG00000177519	0.266943	345613	345613	reprimo, TP53 dependent G2 arrest mediator homolog	RPRM	0.843609	2.58324	2.29391	0.027474	0.140012	-3.71934	p<0.05_up
ENSG00000185433	0.349063	449868	449868	long intergenic non-protein coding RNA 158	LINC00158	0.844212	0.871966	2.75272	0.00904617	0.0672423	-2.62716	p<0.01_up
ENSG00000184828	0.194615	251889	251889	zinc finger and BTB domain containing 7C	ZBTB7C	0.844474	3.57459	4.22855	0.000144553	0.00350017	0.84924	p<0.01_up
ENSG00000132819	0.290162	372944	372943	RNA binding motif protein 38	RBM38	0.845019	2.13113	2.46418	0.0184198	0.108288	-3.3235	p<0.05_up
ENSG00000174529	0.352591	454565	454564	transmembrane protein 81	TMEM81	0.846519	1.08066	2.38854	0.0220416	0.121956	-3.3648	p<0.05_up
ENSG00000142731	0.39266	506198	506198	polo like kinase 4	PLK4	0.846975	0.682961	2.07283	0.0450905	0.188854	-3.88553	p<0.05_up
ENSG00000166153	0.470139	610126	610126	DEP domain containing 4	DEPDC4	0.847087	-0.278098	2.25404	0.0301027	0.148132	-3.5006	p<0.05_up	FALSE
ENSG00000180884	0.330519	425833	425833	zinc finger protein 792	ZNF792	0.849861	1.49756	2.64516	0.0118476	0.0804416	-2.87764	p<0.05_up
ENSG00000241570	0.41865	541716	541716	PAQR9 antisense RNA 1	PAQR9-AS1	0.850587	0.438538	2.25105	0.0303088	0.148787	-3.54464	p<0.05_up
ENSG00000106526	0.27137	344011	344011	actin related protein 3C	ACTR3C	0.858364	2.14517	2.8866	0.00641831	0.053544	-2.44876	p<0.01_up
ENSG00000249855	0.39275	505705	505705	eukaryotic translation elongation factor 1 alpha 1 pseudogene 19	EEF1A1P19	0.858583	0.792631	2.22753	0.0319731	0.153464	-3.61416	p<0.05_up
ENSG00000135549	0.370123	477808	477808	cAMP-dependent protein kinase inhibitor beta	PKIB	0.860104	1.11028	2.11873	0.0407762	0.17786	-3.83771	p<0.05_up
ENSG00000227244	0.437001	566261	566261	long intergenic non-protein coding RNA 845	LINC00845	0.860948	0.0591585	2.14771	0.0382439	0.171845	-3.70836	p<0.05_up
ENSG00000085117	0.272193	349762	349762	CD82 molecule	CD82	0.861566	2.43809	3.01859	0.00454132	0.0424688	-2.14176	p<0.01_up
ENSG00000071991	0.306154	394922	394922	cadherin 19	CDH19	0.864665	1.85196	2.44068	0.0194822	0.112018	-3.33861	p<0.05_up
ENSG00000158457	0.219403	279625	279625	tetraspanin 33	TSPAN33	0.864684	3.17894	4.87752	1.98704e-05	0.00073892	2.76141	p<0.01_up
ENSG00000181381	0.382088	492861	492861	DExD/H-box 60 like	DDX60L	0.868543	0.663267	2.06595	0.0457704	0.190515	-3.91179	p<0.05_up
ENSG00000159055	0.298427	384912	384912	MIS18 kinetochore protein A	MIS18A	0.871391	1.95818	3.10206	0.00363548	0.036583	-1.90305	p<0.01_up
ENSG00000174844	0.418361	543013	543013	dynein axonemal heavy chain 12	DNAH12	0.876969	-0.0389966	2.11337	0.0412609	0.179128	-3.78553	p<0.05_up
ENSG00000215915	0.351797	454444	454444	ATPase family AAA domain containing 3C	ATAD3C	0.884289	1.22342	2.27327	0.028808	0.144271	-3.58522	p<0.05_up
ENSG00000062822	0.332117	430687	430687	DNA polymerase delta 1, catalytic subunit	POLD1	0.885917	1.30789	2.72549	0.00969063	0.0701532	-2.70522	p<0.01_up
ENSG00000147536	0.43631	566050	566050	GINS complex subunit 4	GINS4	0.887076	-0.0248333	2.07068	0.0453021	0.189371	-3.83883	p<0.05_up
ENSG00000146757	0.243722	310390	310390	zinc finger protein 92	ZNF92	0.887664	2.81304	3.55002	0.00105445	0.0149952	-0.883491	p<0.01_up
ENSG00000227354	0.369582	477273	477273	RBM26 antisense RNA 1	RBM26-AS1	0.88805	1.08663	2.46617	0.018332	0.107911	-3.19183	p<0.05_up
ENSG00000203809	0.4236	549771	549771	LIN28B antisense RNA 1	LIN28B-AS1	0.891663	0.21168	2.42728	0.0201129	0.11435	-3.21705	p<0.05_up
ENSG00000111254	0.456279	591313	591312	A-kinase anchoring protein 3	AKAP3	0.894567	-0.184163	2.55274	0.0148722	0.0938153	-2.96237	p<0.05_up
ENSG00000146038	0.302065	388532	388532	doublecortin domain containing 2	DCDC2	0.894822	2.10249	2.92137	0.00586337	0.0503231	-2.31529	p<0.01_up
ENSG00000141696	0.290425	370924	370924	prolyl 3-hydroxylase family member 4 (inactive)	P3H4	0.898476	2.12783	3.07183	0.0039418	0.0388584	-1.98562	p<0.01_up
ENSG00000108771	0.306015	394197	394197	DExH-box helicase 58	DHX58	0.900381	2.09612	2.98385	0.00497777	0.044995	-2.16721	p<0.01_up
ENSG00000273540	0.357108	462847	462847	AGBL carboxypeptidase 1	AGBL1	0.904633	1.63131	2.05817	0.0465506	0.192103	-3.96369	p<0.05_up
ENSG00000171903	0.428803	554870	554870	cytochrome P450 family 4 subfamily F member 11	CYP4F11	0.905407	0.429572	2.23503	0.0314332	0.15226	-3.56389	p<0.05_up
ENSG00000169239	0.290052	373774	373774	carbonic anhydrase 5B	CA5B	0.906903	2.03899	2.67896	0.0108909	0.0761066	-2.87275	p<0.05_up
ENSG00000203288	0.359863	464450	464450	TDRKH antisense RNA 1	TDRKH-AS1	0.907505	0.813051	2.44595	0.0192393	0.11105	-3.24323	p<0.05_up
ENSG00000140025	0.332091	425750	425750	EF-hand calcium binding domain 11	EFCAB11	0.907985	1.22924	2.8324	0.00738203	0.0585814	-2.4737	p<0.01_up
ENSG00000152284	0.408649	529720	529720	transcription factor 7 like 1	TCF7L1	0.912037	0.756382	2.6183	0.0126625	0.0842037	-2.85625	p<0.05_up
ENSG00000213977	0.323879	419710	419710	Tax1 binding protein 3	TAX1BP3	0.916085	1.62182	2.74647	0.00919041	0.0680197	-2.67112	p<0.01_up
ENSG00000226017	0.38337	493022	493022	PRICKLE2 antisense RNA 3	PRICKLE2-AS3	0.917132	0.742992	2.88884	0.00638109	0.0533253	-2.30814	p<0.01_up	FALSE
ENSG00000169035	0.255713	323454	323454	kallikrein related peptidase 7	KLK7	0.922197	2.48387	3.48212	0.00127761	0.0173796	-1.03587	p<0.01_up
ENSG00000260862	0.380291	491070	491070	uncharacterized LOC101928446	LOC101928446	0.92306	0.4178	3.14425	0.00324545	0.0338544	-1.74403	p<0.01_up
ENSG00000144034	0.301967	386950	386950	TP53RK binding protein	TPRKB	0.925692	2.0033	3.37709	0.00171435	0.0212817	-1.23723	p<0.01_up
ENSG00000220305	0.416747	538417	538417	heterogeneous nuclear ribonucleoprotein H1 pseudogene 1	HNRNPH1P1	0.929879	0.235863	2.65421	0.0115842	0.0792367	-2.77986	p<0.05_up
ENSG00000237135	0.349829	451471	451471	DEAD-box helicase 10 pseudogene 1	DDX10P1	0.930582	1.28159	2.6432	0.0119055	0.0806931	-2.85699	p<0.05_up
ENSG00000207389	0.0660578	84867.2	84867.1	RNA, U1 small nuclear 4	RNU1-4	0.931495	8.50133	2.34734	0.0242749	0.129255	-4.86275	p<0.05_up
ENSG00000102524	0.367297	474281	474281	TNF superfamily member 13b	TNFSF13B	0.932777	0.864844	2.71403	0.00997437	0.0716136	-2.69122	p<0.01_up
ENSG00000184378	0.396333	511957	511957	actin related protein T3	ACTRT3	0.932943	0.393637	2.04508	0.0478893	0.19571	-3.92771	p<0.05_up	FALSE
ENSG00000189056	0.253142	328035	328035	reelin	RELN	0.934377	2.90131	3.68641	0.000714018	0.0112632	-0.51187	p<0.01_up
ENSG00000212802	0.234165	293234	293234	ribosomal protein L15 pseudogene 3	RPL15P3	0.935093	2.59829	2.94842	0.00546327	0.0479526	-2.39476	p<0.01_up
ENSG00000143891	0.367325	476866	476865	galactose mutarotase	GALM	0.936269	1.08189	2.1681	0.0365462	0.167124	-3.75436	p<0.05_up
ENSG00000253882	0.348018	449629	449629	family with sequence similarity 115, member C pseudogene	LOC154761	0.938894	1.35124	2.08644	0.0437717	0.185827	-3.92992	p<0.05_up
ENSG00000285564	0.413754	534443	534443	uncharacterized LOC401282	DKFZp451B082	0.939886	0.24453	2.49349	0.0171684	0.103636	-3.09793	p<0.05_up
ENSG00000250021	0.226846	287593	287593	ARPIN-AP3S2 readthrough	ARPIN-AP3S2	0.941779	3.03423	5.12574	9.1807e-06	0.000403456	3.4899	p<0.01_up
ENSG00000205918	0.289477	374481	374481	3-phosphoinositide dependent protein kinase 2, pseudogene	PDPK2P	0.94279	2.0532	3.15088	0.00318793	0.0333621	-1.80004	p<0.01_up
ENSG00000143882	0.359196	463109	463109	ATPase H+ transporting V1 subunit C2	ATP6V1C2	0.943823	1.04892	2.80257	0.00796839	0.0616436	-2.51065	p<0.01_up
ENSG00000258743	0.427242	554949	554949	long intergenic non-protein coding RNA 2301	LINC02301	0.944035	-0.0801865	2.79555	0.0081126	0.0624351	-2.4886	p<0.01_up
ENSG00000253598	0.411683	533817	533817	solute carrier family 10 member 5	SLC10A5	0.946278	0.297133	2.75892	0.0089052	0.0667207	-2.56915	p<0.01_up
ENSG00000132881	0.389795	506977	506977	ciliogenesis and planar polarity effector complex subunit 2	CPLANE2	0.949723	1.17221	2.52877	0.0157651	0.0978173	-3.04815	p<0.05_up
ENSG00000169436	0.375615	484266	484266	collagen type XXII alpha 1 chain	COL22A1	0.950408	0.808853	2.09698	0.0427729	0.183349	-3.86762	p<0.05_up
ENSG00000264985	0.360904	465711	465710	uncharacterized LOC101928251	LOC101928251	0.95105	0.777257	2.76585	0.00874986	0.0658483	-2.58759	p<0.01_up
ENSG00000214226	0.358683	465658	465658	chromosome 17 open reading frame 67	C17orf67	0.95405	1.55457	2.94023	0.00558154	0.0486446	-2.21115	p<0.01_up
ENSG00000100342	0.42077	541967	541967	apolipoprotein L1	APOL1	0.956033	0.180246	2.31823	0.0259736	0.135061	-3.42137	p<0.05_up
ENSG00000175697	0.45299	587404	587404	G protein-coupled receptor 156	GPR156	0.960862	-0.00446072	2.8151	0.00771711	0.0603312	-2.44543	p<0.01_up
ENSG00000100628	0.347651	445539	445539	ankyrin repeat and SOCS box containing 2	ASB2	0.963026	1.16053	2.5417	0.0152776	0.0956501	-3.06799	p<0.05_up	FALSE
ENSG00000187951	0.423972	549033	549033	OTU deubiquitinase 7A pseudogene	LOC100288637	0.963815	0.101582	2.07128	0.045243	0.189206	-3.85061	p<0.05_up	FALSE
ENSG00000106799	0.236109	303351	303351	transforming growth factor beta receptor 1	TGFBR1	0.964486	3.12119	4.1583	0.000178454	0.00401958	0.735728	p<0.01_up
ENSG00000129696	0.267973	344466	344466	TELO2 interacting protein 2	TTI2	0.965484	2.44379	3.37766	0.00171165	0.0212677	-1.27909	p<0.01_up
ENSG00000125144	0.441551	572539	572539	metallothionein 1G	MT1G	0.970776	0.0169981	2.20664	0.0335188	0.158171	-3.60287	p<0.05_up
ENSG00000229623	0.371766	479996	479996	methyltransferase like 21A pseudogene 1	METTL21AP1	0.970934	0.790303	2.73793	0.00939102	0.0688024	-2.63724	p<0.01_up
ENSG00000244165	0.319051	415245	415245	purinergic receptor P2Y11	P2RY11	0.971168	1.94159	2.45744	0.0187188	0.109316	-3.28134	p<0.05_up
ENSG00000152380	0.367194	475038	475038	family with sequence similarity 151 member B	FAM151B	0.972223	0.987052	2.91398	0.00597746	0.0510085	-2.26302	p<0.01_up
ENSG00000143340	0.363137	465588	465588	family with sequence similarity 163 member A	FAM163A	0.97912	0.475579	2.61475	0.012774	0.0847122	-2.90093	p<0.05_up
ENSG00000090932	0.399891	518665	518665	delta like canonical Notch ligand 3	DLL3	0.979475	0.550991	2.26397	0.0294277	0.146083	-3.54023	p<0.05_up
ENSG00000218426	0.359869	464840	464840	ribosomal protein L27a pseudogene 6	RPL27AP6	0.980257	0.963888	2.24933	0.030428	0.149258	-3.61763	p<0.05_up
ENSG00000128602	0.350635	451886	451886	smoothened, frizzled class receptor	SMO	0.984632	1.03238	2.24917	0.0304391	0.149275	-3.63188	p<0.05_up
ENSG00000135697	0.445395	577195	577195	beta-carotene oxygenase 1	BCO1	0.986319	-0.226081	2.18114	0.0354954	0.163969	-3.64381	p<0.05_up
ENSG00000145088	0.382194	496769	496769	ELL associated factor 2	EAF2	0.987297	1.44343	2.40955	0.0209759	0.117956	-3.28762	p<0.05_up
ENSG00000111335	0.435431	562525	562524	2'-5'-oligoadenylate synthetase 2	OAS2	0.988879	0.0573986	2.16313	0.0369532	0.16825	-3.68335	p<0.05_up
ENSG00000203805	0.416172	538305	538305	phospholipid phosphatase 4	PLPP4	0.992883	0.473588	2.24587	0.0306686	0.150096	-3.55626	p<0.05_up
ENSG00000196421	0.340237	440516	440516	chromosome 20 open reading frame 204	C20orf204	0.99552	1.54519	3.18286	0.00292351	0.0314508	-1.67215	p<0.01_up
ENSG00000180440	0.193208	242603	242603	serine rich and transmembrane domain containing 1	SERTM1	0.999998	3.78312	4.75722	2.88287e-05	0.000999	2.37018	p<0.01_up
ENSG00000166278	0.372405	483855	483855	complement C2	C2	1.00171	1.24277	2.51044	0.0164806	0.100963	-3.10139	p<0.05_up
ENSG00000104043	0.354126	457752	457752	ATPase phospholipid transporting 8B4 (putative)	ATP8B4	1.00212	1.33284	2.93023	0.00572938	0.0495685	-2.2367	p<0.01_up
ENSG00000123595	0.272902	348312	348312	RAB9A, member RAS oncogene family	RAB9A	1.0032	2.36561	3.48386	0.00127136	0.0173189	-1.00479	p<0.01_up
ENSG00000139865	0.388582	505145	505145	tetratricopeptide repeat domain 6	TTC6	1.00539	0.61787	2.49989	0.0169056	0.102622	-3.10605	p<0.05_up
ENSG00000213859	0.386762	497290	497290	potassium channel tetramerization domain containing 11	KCTD11	1.00658	0.46024	2.75439	0.00900801	0.0670883	-2.59175	p<0.01_up
ENSG00000267270	0.255994	329815	329815	PARD6G antisense RNA 1	PARD6G-AS1	1.00911	2.54281	4.10344	0.000210228	0.00453489	0.608444	p<0.01_up
ENSG00000168792	0.414448	535133	535133	abhydrolase domain containing 15	ABHD15	1.01052	0.4395	2.46658	0.0183142	0.107864	-3.1491	p<0.05_up
ENSG00000197934	0.414018	537101	537101	CYYR1 antisense RNA 1	CYYR1-AS1	1.01126	0.784871	2.5712	0.0142168	0.091039	-2.94634	p<0.05_up
ENSG00000288920	0.231069	291538	291538	ribosomal protein SA pseudogene 58	RPSAP58	1.02	2.91259	3.45941	0.0013619	0.0181564	-1.14415	p<0.01_up
ENSG00000226686	0.29554	383907	383907	long intergenic non-protein coding RNA 1535	LINC01535	1.02087	1.94725	4.18146	0.000166501	0.00383918	0.838125	p<0.01_up
ENSG00000213390	0.312492	400609	400609	Rho GTPase activating protein 19	ARHGAP19	1.02803	1.6063	3.02322	0.00448592	0.0422034	-2.06835	p<0.01_up
ENSG00000153179	0.265142	341503	341503	Ras association domain family member 3	RASSF3	1.02854	2.53263	4.28203	0.000123053	0.00306778	1.1049	p<0.01_up
ENSG00000242071	0.377688	489181	489181	ribosomal protein L7a pseudogene 6	RPL7AP6	1.03011	0.875967	2.51564	0.0162745	0.100207	-3.08557	p<0.05_up
ENSG00000128045	0.195542	248898	248898	RAS like family 11 member B	RASL11B	1.03507	3.80206	5.26315	5.97561e-06	0.000292307	3.86847	p<0.01_up
ENSG00000105717	0.369871	475599	475599	PBX homeobox 4	PBX4	1.03857	0.765486	2.58734	0.0136654	0.088414	-2.94982	p<0.05_up
ENSG00000171174	0.384044	494198	494198	ribokinase	RBKS	1.04307	0.335773	2.86906	0.00671642	0.0550122	-2.35035	p<0.01_up
ENSG00000026950	0.28819	363261	363261	butyrophilin subfamily 3 member A1	BTN3A1	1.04323	1.83996	4.03338	0.000258914	0.00534693	0.440071	p<0.01_up
ENSG00000213654	0.433245	561339	561339	G protein signaling modulator 3	GPSM3	1.04583	0.0859508	2.23441	0.031478	0.152325	-3.56116	p<0.05_up
ENSG00000182118	0.454682	590065	590065	family with sequence similarity 89 member A	FAM89A	1.04778	-0.106158	2.54963	0.0149857	0.0944642	-2.96885	p<0.05_up
ENSG00000224116	0.350378	451197	451197	INHBA antisense RNA 1	INHBA-AS1	1.04817	1.08457	2.80997	0.00781916	0.0608305	-2.50291	p<0.01_up
ENSG00000197472	0.411172	531403	531403	zinc finger protein 695	ZNF695	1.05052	0.148894	2.37607	0.0226973	0.124382	-3.32284	p<0.05_up
ENSG00000147394	0.353515	450432	450432	zinc finger protein 185 with LIM domain	ZNF185	1.05179	1.05475	3.39623	0.00162537	0.0205268	-1.16175	p<0.01_up
ENSG00000278803	0.363057	462860	462860	PWWP domain containing 4	PWWP4	1.05817	0.530231	2.44238	0.0194037	0.1117	-3.24622	p<0.05_up
ENSG00000266256	0.293497	380047	380047	long intergenic non-protein coding RNA 908	LINC00908	1.05985	1.75478	3.69938	0.000687846	0.0109755	-0.433211	p<0.01_up
ENSG00000271601	0.262148	332557	332557	limb and CNS expressed 1 like	LIX1L	1.0603	2.55453	4.02572	0.000264866	0.0054236	0.403139	p<0.01_up
ENSG00000269226	0.413015	534105	534105	thymosin beta 15B	TMSB15B	1.06266	0.219551	2.52549	0.0158908	0.0984919	-3.03644	p<0.05_up
ENSG00000138794	0.42927	557925	557925	caspase 6	CASP6	1.06618	0.261699	2.74035	0.00933389	0.0685849	-2.60099	p<0.01_up
ENSG00000056998	0.415078	534803	534803	glycogenin 2	GYG2	1.07001	0.273963	2.86068	0.00686355	0.0557766	-2.35602	p<0.01_up
ENSG00000165272	0.454615	588419	588419	aquaporin 3 (Gill blood group)	AQP3	1.07017	-0.141753	2.3285	0.0253627	0.133089	-3.37839	p<0.05_up
ENSG00000107249	0.286806	369444	369444	GLIS family zinc finger 3	GLIS3	1.07264	2.31051	2.98203	0.00500168	0.0450987	-2.20068	p<0.01_up	FALSE
ENSG00000232767	0.263907	335401	335401	HSPA12A antisense RNA 1	HSPA12A-AS1	1.07269	2.09847	3.16647	0.00305634	0.0323875	-1.80543	p<0.01_up
ENSG00000165816	0.41177	534986	534986	von Willebrand factor A domain containing 2	VWA2	1.0804	0.648538	2.18983	0.0348106	0.161901	-3.66008	p<0.05_up
ENSG00000183379	0.367123	474759	474759	synapse differentiation inducing 1 like	SYNDIG1L	1.08083	0.947915	3.22081	0.00263685	0.0292211	-1.57182	p<0.01_up
ENSG00000166664	0.337019	428831	428831	CHRNA7 (exons 5-10) and FAM7A (exons A-E) fusion	CHRFAM7A	1.08454	0.928152	2.30867	0.0265548	0.136941	-3.54195	p<0.05_up
ENSG00000263155	0.416476	540454	540454	myocardial zonula adherens protein	MYZAP	1.08822	0.487876	2.2642	0.0294123	0.146083	-3.52309	p<0.05_up
ENSG00000131944	0.462687	599848	599848	FA core complex associated protein 24	FAAP24	1.0888	-0.101541	2.68501	0.0107275	0.0753181	-2.70487	p<0.05_up
ENSG00000275714	0.423637	547722	547722	H3 clustered histone 1	H3C1	1.08953	0.494024	2.8648	0.00679085	0.0554109	-2.34552	p<0.01_up	FALSE
ENSG00000144115	0.309998	401534	401534	threonine synthase like 2	THNSL2	1.09008	2.0067	2.68691	0.0106765	0.0750413	-2.82009	p<0.05_up
ENSG00000214485	0.378509	489732	489732	ribosomal protein L7 pseudogene 1	RPL7P1	1.09048	0.98158	2.52039	0.0160885	0.0993784	-3.07534	p<0.05_up
ENSG00000213694	0.304703	393697	393697	sphingosine-1-phosphate receptor 3	S1PR3	1.09381	1.93869	3.85057	0.000443535	0.00798487	-0.0364267	p<0.01_up
ENSG00000133863	0.319354	411762	411762	testis expressed 15, meiosis and synapsis associated	TEX15	1.09425	1.52108	3.70334	0.000680043	0.0108779	-0.410856	p<0.01_up
ENSG00000255537	0.447444	580796	580796	putative uncharacterized protein MGC39545	LOC403312	1.09611	0.360008	2.48118	0.017684	0.105577	-3.10154	p<0.05_up
ENSG00000172780	0.325056	417588	417588	RAB43, member RAS oncogene family	RAB43	1.101	1.4458	2.16583	0.0367314	0.167654	-3.82976	p<0.05_up
ENSG00000145451	0.175895	222027	222027	glycine receptor alpha 3	GLRA3	1.10384	4.10186	6.26335	2.58358e-07	2.66205e-05	6.84871	p<0.01_up
ENSG00000213640	0.343918	441865	441865	eukaryotic translation elongation factor 1 delta pseudogene 4	EEF1DP4	1.10568	1.17554	3.34991	0.00184877	0.0226233	-1.27534	p<0.01_up
ENSG00000232837	0.405764	525273	525273	long intergenic non-protein coding RNA 1700	LINC01700	1.10726	0.395299	3.37566	0.00172118	0.0213451	-1.2157	p<0.01_up
ENSG00000262050	0.39257	506599	506599	uncharacterized LOC105371592	LOC105371592	1.1076	0.652771	3.02589	0.00445424	0.0420431	-2.00576	p<0.01_up
ENSG00000124215	0.359615	463824	463824	cadherin 26	CDH26	1.11023	1.07556	2.72388	0.00973004	0.0703811	-2.67767	p<0.01_up
ENSG00000084674	0.417402	538891	538891	apolipoprotein B	APOB	1.11342	0.510213	2.80744	0.00786994	0.0611016	-2.46668	p<0.01_up	FALSE
ENSG00000131979	0.441998	572900	572900	GTP cyclohydrolase 1	GCH1	1.11405	-0.00681875	2.43712	0.0196479	0.11267	-3.18693	p<0.05_up
ENSG00000138085	0.281483	357345	357345	all-trans retinoic acid induced differentiation factor	ATRAID	1.11562	2.34706	4.14327	0.000186658	0.00415291	0.732981	p<0.01_up
ENSG00000117280	0.282107	354405	354405	RAB29, member RAS oncogene family	RAB29	1.11695	2.03792	3.99132	0.000293252	0.00583822	0.325178	p<0.01_up
ENSG00000100625	0.33896	434537	434537	SIX homeobox 4	SIX4	1.11726	1.50079	2.77559	0.00853588	0.0647157	-2.58923	p<0.01_up
ENSG00000105971	0.397351	511885	511884	caveolin 2	CAV2	1.12338	0.428156	2.30257	0.0269312	0.138195	-3.4724	p<0.05_up
ENSG00000214216	0.303359	384427	384427	IQ motif containing J	IQCJ	1.13178	1.48899	3.26331	0.0023475	0.0268755	-1.5128	p<0.01_up	FALSE
ENSG00000104140	0.433241	559917	559917	ras homolog family member V	RHOV	1.1502	0.340777	2.67714	0.0109406	0.0762342	-2.72706	p<0.05_up
ENSG00000160862	0.429202	554522	554522	alpha-2-glycoprotein 1, zinc-binding	AZGP1	1.15554	0.246166	2.97673	0.00507194	0.0455065	-2.1084	p<0.01_up
ENSG00000128271	0.412649	535643	535643	adenosine A2a receptor	ADORA2A	1.16487	0.846234	2.28002	0.0283657	0.142943	-3.49818	p<0.05_up
ENSG00000164938	0.390882	507203	507203	tumor protein p53 inducible nuclear protein 1	TP53INP1	1.17176	1.21668	2.45038	0.0190371	0.11041	-3.20019	p<0.05_up
ENSG00000160111	0.356297	459990	459990	C3 and PZP like alpha-2-macroglobulin domain containing 8	CPAMD8	1.17303	1.01727	3.60543	0.000900598	0.0132564	-0.653906	p<0.01_up
ENSG00000164879	0.39203	506641	506641	carbonic anhydrase 3	CA3	1.17381	0.144047	3.58392	0.000957565	0.0138632	-0.71872	p<0.01_up
ENSG00000206172	0.279307	353640	353640	hemoglobin subunit alpha 1	HBA1	1.17647	2.01378	2.3202	0.0258556	0.134673	-3.63638	p<0.05_up
ENSG00000213793	0.392467	506979	506979	zinc finger protein 888	ZNF888	1.20019	0.739316	3.09682	0.00368696	0.0368547	-1.84848	p<0.01_up
ENSG00000268658	0.421321	546189	546189	long intergenic non-protein coding RNA 664	LINC00664	1.21226	-0.0267488	3.15832	0.00312448	0.0329115	-1.71251	p<0.01_up
ENSG00000204472	0.440944	570754	570754	allograft inflammatory factor 1	AIF1	1.2169	0.235954	2.37903	0.0225398	0.123758	-3.2951	p<0.05_up
ENSG00000168994	0.367749	475263	475263	PX domain containing 1	PXDC1	1.21939	0.877969	3.37347	0.00173173	0.0214074	-1.21432	p<0.01_up
ENSG00000170962	0.422896	548662	548662	platelet derived growth factor D	PDGFD	1.2205	0.389377	3.01848	0.00454263	0.0424688	-2.01863	p<0.01_up
ENSG00000205413	0.368634	471914	471914	sterile alpha motif domain containing 9	SAMD9	1.22382	0.906548	2.62515	0.0124497	0.0833162	-2.87402	p<0.05_up
ENSG00000064300	0.369373	479343	479343	nerve growth factor receptor	NGFR	1.22841	0.772582	3.09808	0.00367453	0.0368042	-1.852	p<0.01_up
ENSG00000026559	0.224105	283448	283448	potassium voltage-gated channel modifier subfamily G member 1	KCNG1	1.24601	3.18127	5.11334	9.54264e-06	0.000413536	3.45253	p<0.01_up
ENSG00000283378	0.248483	315567	315567	contactin associated protein family member 3C	CNTNAP3C	1.25717	2.45331	3.77749	0.000548736	0.0093953	-0.278931	p<0.01_up
ENSG00000135312	0.319839	413895	413895	5-hydroxytryptamine receptor 1B	HTR1B	1.26074	1.89302	4.15144	0.000182155	0.00409341	0.752598	p<0.01_up
ENSG00000101447	0.357288	460737	460737	family with sequence similarity 83 member D	FAM83D	1.26418	1.05232	3.45425	0.00138179	0.0183208	-1.0219	p<0.01_up
ENSG00000096060	0.169701	210394	210394	FKBP prolyl isomerase 5	FKBP5	1.2731	4.00307	5.57041	2.2798e-06	0.000144051	4.74454	p<0.01_up
ENSG00000006555	0.449272	582806	582806	tetratricopeptide repeat domain 22	TTC22	1.27684	-0.134987	3.01364	0.00460114	0.0428503	-2.03238	p<0.01_up
ENSG00000259954	0.346697	445727	445727	IL21R antisense RNA 1	IL21R-AS1	1.27693	1.15271	3.63944	0.000817132	0.0125029	-0.568889	p<0.01_up
ENSG00000178015	0.305549	395090	395090	G protein-coupled receptor 150	GPR150	1.27886	1.98247	3.80436	0.000507508	0.0088432	-0.15599	p<0.01_up
ENSG00000169031	0.411076	530426	530426	collagen type IV alpha 3 chain	COL4A3	1.3045	0.237889	3.38184	0.00169188	0.0211032	-1.2036	p<0.01_up
ENSG00000254860	0.363832	472555	472555	TMEM9B antisense RNA 1	TMEM9B-AS1	1.31092	0.879836	3.3486	0.00185551	0.0226703	-1.27348	p<0.01_up
ENSG00000164849	0.413718	535498	535498	G protein-coupled receptor 146	GPR146	1.32629	0.688835	3.38456	0.00167908	0.0210091	-1.19851	p<0.01_up
ENSG00000152580	0.386977	501953	501953	immunoglobulin superfamily member 10	IGSF10	1.32893	0.856896	2.61242	0.0128474	0.0850245	-2.88346	p<0.05_up
ENSG00000226221	0.432986	560027	560027	ribosomal protein L26 pseudogene 19	RPL26P19	1.33717	0.4	3.11218	0.00353806	0.0359957	-1.81654	p<0.01_up
ENSG00000140968	0.403261	520424	520424	interferon regulatory factor 8	IRF8	1.43564	0.836536	3.20122	0.00278135	0.0304221	-1.61382	p<0.01_up
ENSG00000162552	0.347157	445801	445801	Wnt family member 4	WNT4	1.44425	1.04415	3.37696	0.00171497	0.0212817	-1.20947	p<0.01_up
ENSG00000102554	0.349844	447981	447981	Kruppel like factor 5	KLF5	1.44503	0.860443	4.80435	2.49219e-05	0.000890707	2.46163	p<0.01_up
ENSG00000180914	0.304553	386148	386148	oxytocin receptor	OXTR	1.44962	1.63205	4.72287	3.20503e-05	0.00109304	2.31088	p<0.01_up
ENSG00000116096	0.292872	371677	371677	sepiapterin reductase	SPR	1.47545	1.74462	4.78982	2.60673e-05	0.00091809	2.50809	p<0.01_up
ENSG00000037280	0.378108	486458	486458	fms related receptor tyrosine kinase 4	FLT4	1.47706	0.428887	4.55625	5.34731e-05	0.00161344	1.74671	p<0.01_up
ENSG00000232973	0.327459	414781	414781	CYP1B1 antisense RNA 1	CYP1B1-AS1	1.48437	1.31749	3.76873	0.000562873	0.0095728	-0.243446	p<0.01_up
ENSG00000206127	0.331229	423134	423134	golgin A8 family member O	GOLGA8O	1.48719	1.64244	2.31822	0.0259742	0.135061	-3.53346	p<0.05_up
ENSG00000258643	0.288455	369659	369659	BCL2L2-PABPN1 readthrough	BCL2L2-PABPN1	1.50088	1.91162	3.89968	0.000384116	0.00720301	0.0855331	p<0.01_up
ENSG00000089127	0.319257	409686	409686	2'-5'-oligoadenylate synthetase 1	OAS1	1.52002	1.6918	3.08168	0.00383944	0.0379458	-1.92553	p<0.01_up
ENSG00000215695	0.309714	400649	400649	regulator of solute carriers 1	RSC1A1	1.54706	1.74238	3.31296	0.00204777	0.0243208	-1.38637	p<0.01_up
ENSG00000105974	0.416548	537052	537052	caveolin 1	CAV1	1.66194	0.354344	3.25149	0.00242477	0.0275977	-1.503	p<0.01_up
ENSG00000001617	0.4099	530579	530579	semaphorin 3F	SEMA3F	1.69653	0.440718	3.70482	0.000677149	0.0108585	-0.441701	p<0.01_up
ENSG00000165105	0.308862	398126	398126	RAS and EF-hand domain containing	RASEF	1.80595	1.30783	4.59471	4.75287e-05	0.00148764	1.95439	p<0.01_up
ENSG00000130720	0.360173	467421	467421	fibrinogen C domain containing 1	FIBCD1	1.82541	0.851828	3.75766	0.000581229	0.0098246	-0.278041	p<0.01_up
ENSG00000213578	0.309352	397450	397450	complexin 3	CPLX3	2.02321	1.74258	4.61447	4.47346e-05	0.00143946	2.008	p<0.01_up
