# Supplementary material for: Down syndrome frontal cortex layer III and layer V pyramidal neurons exhibit lamina specific degeneration in aged individuals
Source: Acta Neuropathol Commun. 2024 Nov 27;12:182. doi: 10.1186/s40478-024-01891-z (PMC11603868; doi:10.1186/s40478-024-01891-z)
Supplement: Supplementary file 4 — Supplementary Material 4 [file 40478_2024_1891_MOESM4_ESM.xlsx]

## Sheet: L3U_all DEGs default  edge
interaction	name	selected	shared interaction	shared name	stringdb::coexpression	stringdb::cooccurrence	stringdb::databases	stringdb::experiments	stringdb::fusion	stringdb::interspecies	stringdb::neighborhood	stringdb::score	stringdb::textmining
pp	ARF5 (pp) ARFGAP3	FALSE	pp	ARF5 (pp) ARFGAP3	0.063		0.6	0.391				0.877	0.527
pp	ARF5 (pp) COPG1	FALSE	pp	ARF5 (pp) COPG1	0.062		0.6	0.315				0.771	0.215
pp	ARF5 (pp) KDELR1	FALSE	pp	ARF5 (pp) KDELR1	0.065		0.6	0.13				0.698	0.183
pp	ARF5 (pp) RAB11FIP1	FALSE	pp	ARF5 (pp) RAB11FIP1								0.499	0.5
pp	ARF5 (pp) VPS33B	FALSE	pp	ARF5 (pp) VPS33B	0.066			0.077				0.409	0.37
pp	ARF5 (pp) PLD2	FALSE	pp	ARF5 (pp) PLD2				0.226				0.501	0.383
pp	ARF5 (pp) CYTH4	FALSE	pp	ARF5 (pp) CYTH4				0.142				0.579	0.53
pp	ARF5 (pp) RAB1B	FALSE	pp	ARF5 (pp) RAB1B	0.126		0.6	0.248				0.754	0.178
pp	ARF5 (pp) AP1S1	FALSE	pp	ARF5 (pp) AP1S1	0.129			0.178				0.565	0.442
pp	ARF5 (pp) TMED7	FALSE	pp	ARF5 (pp) TMED7	0.063		0.6					0.609
pp	ARF5 (pp) CLTC	FALSE	pp	ARF5 (pp) CLTC	0.104			0.18				0.405	0.255
pp	ARF5 (pp) ARF3	FALSE	pp	ARF5 (pp) ARF3	0.099	0.05	0.9					0.908	0.055
pp	ARF5 (pp) PLEK	FALSE	pp	ARF5 (pp) PLEK	0.049							0.422	0.418
pp	ARF5 (pp) GRM7	FALSE	pp	ARF5 (pp) GRM7								0.416	0.416
pp	ARF5 (pp) NSMCE4A	FALSE	pp	ARF5 (pp) NSMCE4A								0.45	0.45
pp	ARF5 (pp) CALM3	FALSE	pp	ARF5 (pp) CALM3	0.09	0.332		0.077				0.428	0.101
pp	ARF5 (pp) GBF1	FALSE	pp	ARF5 (pp) GBF1	0.063		0.6	0.524				0.928	0.645
pp	ARF5 (pp) RAB11FIP5	FALSE	pp	ARF5 (pp) RAB11FIP5				0.15				0.501	0.438
pp	ARF5 (pp) LRRK2	FALSE	pp	ARF5 (pp) LRRK2	0.062			0.501			0.045	0.529	0.073
pp	ARF5 (pp) IKBKG	FALSE	pp	ARF5 (pp) IKBKG				0.281				0.59	0.453
pp	FUCA2 (pp) GNPTG	FALSE	pp	FUCA2 (pp) GNPTG								0.514	0.514
pp	ARF5 (pp) RAC2	FALSE	pp	ARF5 (pp) RAC2	0.063			0.056				0.4	0.377
pp	ARF5 (pp) CALM2	FALSE	pp	ARF5 (pp) CALM2	0.062	0.332		0.077				0.41	0.101
pp	FUCA2 (pp) MEOX2	FALSE	pp	FUCA2 (pp) MEOX2				0.461				0.461
pp	FUCA2 (pp) PHACTR2	FALSE	pp	FUCA2 (pp) PHACTR2								0.418	0.418
pp	FUCA2 (pp) IGF2R	FALSE	pp	FUCA2 (pp) IGF2R								0.509	0.509
pp	FUCA2 (pp) FUK	FALSE	pp	FUCA2 (pp) FUK								0.657	0.658
pp	FUCA2 (pp) VPS4B	FALSE	pp	FUCA2 (pp) VPS4B								0.437	0.437
pp	SYPL1 (pp) MAGT1	FALSE	pp	SYPL1 (pp) MAGT1	0.081							0.516	0.495
pp	FUCA2 (pp) GLB1L	FALSE	pp	FUCA2 (pp) GLB1L	0.062	0.351					0.111	0.47	0.137
pp	FUCA2 (pp) CD99L2	FALSE	pp	FUCA2 (pp) CD99L2								0.651	0.652
pp	SYPL1 (pp) VTI1B	FALSE	pp	SYPL1 (pp) VTI1B	0.183							0.406	0.303
pp	SYPL1 (pp) STXBP3	FALSE	pp	SYPL1 (pp) STXBP3	0.145							0.511	0.452
pp	SYPL1 (pp) SYNGR2	FALSE	pp	SYPL1 (pp) SYNGR2	0.062							0.437	0.425
pp	CD4 (pp) ITGB3	FALSE	pp	CD4 (pp) ITGB3	0.066							0.431	0.416
pp	CD4 (pp) RGS1	FALSE	pp	CD4 (pp) RGS1	0.172		0.9					0.933	0.261
pp	SYPL1 (pp) COG5	FALSE	pp	SYPL1 (pp) COG5								0.69	0.691
pp	CD4 (pp) ITGAM	FALSE	pp	CD4 (pp) ITGAM	0.288							0.95	0.933
pp	CD4 (pp) MCL1	FALSE	pp	CD4 (pp) MCL1	0.052							0.464	0.458
pp	CD4 (pp) SIRT1	FALSE	pp	CD4 (pp) SIRT1								0.418	0.418
pp	CD4 (pp) CR1	FALSE	pp	CD4 (pp) CR1	0.113							0.666	0.64
pp	CD4 (pp) SPI1	FALSE	pp	CD4 (pp) SPI1	0.365							0.716	0.571
pp	CD4 (pp) IKBKG	FALSE	pp	CD4 (pp) IKBKG								0.463	0.464
pp	CD4 (pp) ID3	FALSE	pp	CD4 (pp) ID3								0.459	0.46
pp	SYPL1 (pp) TRIM71	FALSE	pp	SYPL1 (pp) TRIM71								0.424	0.425
pp	CD4 (pp) ACTG1	FALSE	pp	CD4 (pp) ACTG1								0.484	0.484
pp	CD4 (pp) THBD	FALSE	pp	CD4 (pp) THBD	0.071							0.606	0.594
pp	CD4 (pp) CTSD	FALSE	pp	CD4 (pp) CTSD	0.062			0.213				0.424	0.283
pp	CD4 (pp) IL33	FALSE	pp	CD4 (pp) IL33	0.062							0.737	0.731
pp	CD4 (pp) SYK	FALSE	pp	CD4 (pp) SYK	0.205		0.9	0.282				0.975	0.614
pp	CD4 (pp) PRDM1	FALSE	pp	CD4 (pp) PRDM1	0.069							0.676	0.667
pp	CD4 (pp) KLF2	FALSE	pp	CD4 (pp) KLF2	0.108							0.506	0.469
pp	SYPL1 (pp) PIK3CG	FALSE	pp	SYPL1 (pp) PIK3CG								0.542	0.543
pp	CD4 (pp) CD86	FALSE	pp	CD4 (pp) CD86	0.292		0.9					0.995	0.938
pp	CD4 (pp) WAS	FALSE	pp	CD4 (pp) WAS	0.202							0.546	0.455
pp	CD4 (pp) GNAI3	FALSE	pp	CD4 (pp) GNAI3			0.9					0.901	0.053
pp	CD4 (pp) NOD1	FALSE	pp	CD4 (pp) NOD1	0.065							0.486	0.473
pp	CD4 (pp) CD247	FALSE	pp	CD4 (pp) CD247	0.233		0.9					0.989	0.873
pp	CD4 (pp) INPP5D	FALSE	pp	CD4 (pp) INPP5D	0.168							0.448	0.365
pp	CD4 (pp) IL17RB	FALSE	pp	CD4 (pp) IL17RB								0.522	0.523
pp	SYPL1 (pp) BRAF	FALSE	pp	SYPL1 (pp) BRAF								0.445	0.446
pp	SYPL1 (pp) TUSC2	FALSE	pp	SYPL1 (pp) TUSC2								0.514	0.515
pp	CD4 (pp) KDR	FALSE	pp	CD4 (pp) KDR	0.062							0.485	0.474
pp	CD4 (pp) MIF	FALSE	pp	CD4 (pp) MIF								0.473	0.474
pp	CD4 (pp) CEP70	FALSE	pp	CD4 (pp) CEP70								0.543	0.543
pp	CD4 (pp) ICAM2	FALSE	pp	CD4 (pp) ICAM2	0.092							0.496	0.468
pp	CD4 (pp) GPR17	FALSE	pp	CD4 (pp) GPR17								0.408	0.408
pp	CD4 (pp) PTK2B	FALSE	pp	CD4 (pp) PTK2B	0.097			0.527				0.679	0.31
pp	CD4 (pp) HIST2H2BE	FALSE	pp	CD4 (pp) HIST2H2BE								0.688	0.689
pp	CD4 (pp) CD6	FALSE	pp	CD4 (pp) CD6	0.201							0.654	0.584
pp	CD4 (pp) MAF	FALSE	pp	CD4 (pp) MAF	0.076							0.63	0.617
pp	CD4 (pp) ALK	FALSE	pp	CD4 (pp) ALK	0.049			0.057				0.529	0.517
pp	CD4 (pp) EP300	FALSE	pp	CD4 (pp) EP300								0.422	0.423
pp	CD4 (pp) SMAD3	FALSE	pp	CD4 (pp) SMAD3								0.559	0.559
pp	CD4 (pp) GYPC	FALSE	pp	CD4 (pp) GYPC	0.097							0.536	0.508
pp	CD4 (pp) CCL2	FALSE	pp	CD4 (pp) CCL2	0.183							0.816	0.785
pp	CD4 (pp) IL16	FALSE	pp	CD4 (pp) IL16	0.215		0.8	0.463				0.998	0.989
pp	CD4 (pp) MME	FALSE	pp	CD4 (pp) MME				0.075				0.692	0.681
pp	CD4 (pp) GIMAP4	FALSE	pp	CD4 (pp) GIMAP4	0.287							0.435	0.241
pp	CD4 (pp) MICB	FALSE	pp	CD4 (pp) MICB								0.518	0.518
pp	CD4 (pp) HLA-DOA	FALSE	pp	CD4 (pp) HLA-DOA	0.108		0.6					0.699	0.226
pp	CD4 (pp) PTPRC	FALSE	pp	CD4 (pp) PTPRC	0.305		0.9	0.312				0.995	0.919
pp	CD4 (pp) FYN	FALSE	pp	CD4 (pp) FYN	0.062		0.9	0.057				0.991	0.915
pp	CD4 (pp) PIK3CG	FALSE	pp	CD4 (pp) PIK3CG	0.129							0.447	0.391
pp	CD4 (pp) ITGAL	FALSE	pp	CD4 (pp) ITGAL	0.208							0.784	0.739
pp	CD4 (pp) TAPBP	FALSE	pp	CD4 (pp) TAPBP	0.08							0.444	0.421
pp	CD4 (pp) B3GAT1	FALSE	pp	CD4 (pp) B3GAT1								0.804	0.804
pp	CD4 (pp) STAT4	FALSE	pp	CD4 (pp) STAT4	0.076							0.715	0.704
pp	CD4 (pp) RELA	FALSE	pp	CD4 (pp) RELA								0.549	0.549
pp	CD4 (pp) C5AR1	FALSE	pp	CD4 (pp) C5AR1	0.125							0.559	0.517
pp	CD4 (pp) HLA-DPB1	FALSE	pp	CD4 (pp) HLA-DPB1	0.173		0.6					0.834	0.539
pp	CD4 (pp) PIK3R1	FALSE	pp	CD4 (pp) PIK3R1				0.213				0.421	0.295
pp	CD4 (pp) DICER1	FALSE	pp	CD4 (pp) DICER1								0.459	0.459
pp	CD4 (pp) PLEK	FALSE	pp	CD4 (pp) PLEK	0.279							0.481	0.31
pp	CD4 (pp) ISG20	FALSE	pp	CD4 (pp) ISG20								0.451	0.452
pp	CD4 (pp) CYCS	FALSE	pp	CD4 (pp) CYCS								0.556	0.556
pp	CD4 (pp) FCGRT	FALSE	pp	CD4 (pp) FCGRT	0.131							0.653	0.617
pp	CD4 (pp) SH3BP2	FALSE	pp	CD4 (pp) SH3BP2	0.076		0.9					0.908	0.094
pp	CD4 (pp) GIMAP5	FALSE	pp	CD4 (pp) GIMAP5	0.3							0.499	0.314
pp	CD4 (pp) C3AR1	FALSE	pp	CD4 (pp) C3AR1	0.277							0.588	0.455
pp	CD4 (pp) SDC1	FALSE	pp	CD4 (pp) SDC1								0.736	0.737
pp	CD4 (pp) CXCR4	FALSE	pp	CD4 (pp) CXCR4	0.087		0.9	0.683				0.999	0.99
pp	CD4 (pp) MTOR	FALSE	pp	CD4 (pp) MTOR								0.607	0.608
pp	CD4 (pp) RASGRP1	FALSE	pp	CD4 (pp) RASGRP1	0.062							0.463	0.451
pp	CD4 (pp) ATP4A	FALSE	pp	CD4 (pp) ATP4A								0.418	0.419
pp	CD4 (pp) EGFR	FALSE	pp	CD4 (pp) EGFR								0.567	0.567
pp	CD4 (pp) SLC2A1	FALSE	pp	CD4 (pp) SLC2A1								0.525	0.525
pp	CD4 (pp) LILRB1	FALSE	pp	CD4 (pp) LILRB1	0.142							0.649	0.607
pp	CD4 (pp) CCNT1	FALSE	pp	CD4 (pp) CCNT1								0.529	0.529
pp	CD4 (pp) FLNA	FALSE	pp	CD4 (pp) FLNA								0.937	0.937
pp	CD4 (pp) IL17RC	FALSE	pp	CD4 (pp) IL17RC								0.506	0.506
pp	CD4 (pp) VAV1	FALSE	pp	CD4 (pp) VAV1	0.12		0.9					0.963	0.614
pp	CD4 (pp) MICA	FALSE	pp	CD4 (pp) MICA								0.603	0.603
pp	CD4 (pp) HBEGF	FALSE	pp	CD4 (pp) HBEGF								0.519	0.519
pp	CD4 (pp) DOCK8	FALSE	pp	CD4 (pp) DOCK8	0.189							0.55	0.468
pp	CD4 (pp) C1QA	FALSE	pp	CD4 (pp) C1QA	0.361							0.51	0.265
pp	CD4 (pp) IRAK4	FALSE	pp	CD4 (pp) IRAK4	0.049			0.057				0.416	0.401
pp	CD4 (pp) CDR2	FALSE	pp	CD4 (pp) CDR2								0.602	0.602
pp	CD4 (pp) SATB1	FALSE	pp	CD4 (pp) SATB1	0.069							0.43	0.413
pp	CD4 (pp) LITAF	FALSE	pp	CD4 (pp) LITAF								0.668	0.668
pp	CD4 (pp) CXCL16	FALSE	pp	CD4 (pp) CXCL16	0.07							0.476	0.46
pp	CD4 (pp) GPR126	FALSE	pp	CD4 (pp) GPR126								0.508	0.508
pp	CD4 (pp) CASP3	FALSE	pp	CD4 (pp) CASP3								0.677	0.678
pp	CD4 (pp) MSR1	FALSE	pp	CD4 (pp) MSR1	0.09							0.424	0.393
pp	CD4 (pp) ERBB2	FALSE	pp	CD4 (pp) ERBB2								0.632	0.632
pp	CD4 (pp) TLR6	FALSE	pp	CD4 (pp) TLR6	0.088							0.706	0.691
pp	CD4 (pp) CIITA	FALSE	pp	CD4 (pp) CIITA	0.226							0.693	0.62
pp	CD4 (pp) LTBR	FALSE	pp	CD4 (pp) LTBR								0.679	0.68
pp	CD4 (pp) IGF2R	FALSE	pp	CD4 (pp) IGF2R			0.5					0.572	0.181
pp	CD4 (pp) VSIG4	FALSE	pp	CD4 (pp) VSIG4	0.299							0.425	0.214
pp	CD4 (pp) LRP1	FALSE	pp	CD4 (pp) LRP1	0.069							0.408	0.391
pp	CD4 (pp) WWP2	FALSE	pp	CD4 (pp) WWP2								0.447	0.447
pp	CD4 (pp) BECN1	FALSE	pp	CD4 (pp) BECN1								0.525	0.525
pp	CD4 (pp) LGALS3	FALSE	pp	CD4 (pp) LGALS3								0.682	0.682
pp	CD4 (pp) TNFRSF18	FALSE	pp	CD4 (pp) TNFRSF18	0.063							0.813	0.809
pp	CD4 (pp) STAT6	FALSE	pp	CD4 (pp) STAT6	0.074							0.737	0.728
pp	CD4 (pp) HGF	FALSE	pp	CD4 (pp) HGF	0.098							0.505	0.475
pp	CD4 (pp) HPRT1	FALSE	pp	CD4 (pp) HPRT1								0.604	0.604
pp	CD4 (pp) CSF2RB	FALSE	pp	CD4 (pp) CSF2RB	0.324							0.461	0.237
pp	CD4 (pp) NFATC2	FALSE	pp	CD4 (pp) NFATC2	0.089							0.588	0.566
pp	CD4 (pp) ANPEP	FALSE	pp	CD4 (pp) ANPEP	0.088							0.631	0.612
pp	CD4 (pp) CAT	FALSE	pp	CD4 (pp) CAT								0.459	0.459
pp	CD4 (pp) IRF7	FALSE	pp	CD4 (pp) IRF7	0.082							0.611	0.594
pp	CD4 (pp) SERPINB6	FALSE	pp	CD4 (pp) SERPINB6	0.062							0.452	0.44
pp	CD4 (pp) KCNAB2	FALSE	pp	CD4 (pp) KCNAB2	0.097			0.213				0.524	0.384
pp	CD4 (pp) VDR	FALSE	pp	CD4 (pp) VDR								0.505	0.505
pp	CD4 (pp) ADRB2	FALSE	pp	CD4 (pp) ADRB2				0.281				0.531	0.375
pp	CD4 (pp) LAT	FALSE	pp	CD4 (pp) LAT	0.096		0.9	0.213				0.96	0.506
pp	CD4 (pp) TRIM5	FALSE	pp	CD4 (pp) TRIM5	0.062							0.849	0.846
pp	CD4 (pp) NFKB2	FALSE	pp	CD4 (pp) NFKB2	0.062							0.451	0.439
pp	CD4 (pp) SPN	FALSE	pp	CD4 (pp) SPN	0.153							0.78	0.751
pp	CD4 (pp) EMB	FALSE	pp	CD4 (pp) EMB	0.064							0.516	0.505
pp	CD4 (pp) NR3C1	FALSE	pp	CD4 (pp) NR3C1				0.27				0.562	0.425
pp	CD4 (pp) FCGR1A	FALSE	pp	CD4 (pp) FCGR1A	0.203							0.752	0.703
pp	CD4 (pp) AHR	FALSE	pp	CD4 (pp) AHR	0.062							0.712	0.705
pp	CD4 (pp) HK1	FALSE	pp	CD4 (pp) HK1								0.443	0.443
pp	CD4 (pp) ITGB1	FALSE	pp	CD4 (pp) ITGB1	0.066							0.614	0.604
pp	CD4 (pp) MYO1G	FALSE	pp	CD4 (pp) MYO1G	0.187							0.426	0.323
pp	CD4 (pp) CCR10	FALSE	pp	CD4 (pp) CCR10				0.056				0.564	0.558
pp	CD4 (pp) ACTB	FALSE	pp	CD4 (pp) ACTB				0.075				0.748	0.739
pp	CD4 (pp) CD40	FALSE	pp	CD4 (pp) CD40	0.083							0.988	0.988
pp	CD4 (pp) NOTCH3	FALSE	pp	CD4 (pp) NOTCH3								0.476	0.477
pp	CD4 (pp) STUB1	FALSE	pp	CD4 (pp) STUB1				0.27				0.481	0.319
pp	CD4 (pp) TNFRSF14	FALSE	pp	CD4 (pp) TNFRSF14	0.137							0.711	0.679
pp	CD4 (pp) CXCL12	FALSE	pp	CD4 (pp) CXCL12	0.062			0.213				0.851	0.814
pp	CD4 (pp) IFIH1	FALSE	pp	CD4 (pp) IFIH1	0.071							0.57	0.557
pp	CD4 (pp) ANXA5	FALSE	pp	CD4 (pp) ANXA5								0.876	0.876
pp	CD4 (pp) CASP1	FALSE	pp	CD4 (pp) CASP1	0.161							0.704	0.662
pp	CD4 (pp) HLA-DRB1	FALSE	pp	CD4 (pp) HLA-DRB1	0.162		0.9					0.975	0.728
pp	CD4 (pp) SERPINA1	FALSE	pp	CD4 (pp) SERPINA1	0.098							0.463	0.43
pp	CD4 (pp) SIGLEC1	FALSE	pp	CD4 (pp) SIGLEC1	0.304							0.724	0.62
pp	CD4 (pp) DLL4	FALSE	pp	CD4 (pp) DLL4	0.062							0.502	0.491
pp	CD4 (pp) CD24	FALSE	pp	CD4 (pp) CD24								0.687	0.688
pp	CD4 (pp) CD37	FALSE	pp	CD4 (pp) CD37	0.136							0.401	0.335
pp	CD4 (pp) PVRL2	FALSE	pp	CD4 (pp) PVRL2	0.049							0.543	0.539
pp	CD4 (pp) ENTPD1	FALSE	pp	CD4 (pp) ENTPD1	0.069							0.75	0.743
pp	CD4 (pp) CALR	FALSE	pp	CD4 (pp) CALR								0.559	0.56
pp	CD4 (pp) PSMB8	FALSE	pp	CD4 (pp) PSMB8	0.094							0.481	0.451
pp	CD4 (pp) TLR4	FALSE	pp	CD4 (pp) TLR4	0.12							0.94	0.935
pp	CD4 (pp) NOS2	FALSE	pp	CD4 (pp) NOS2								0.621	0.621
pp	CD4 (pp) CLEC7A	FALSE	pp	CD4 (pp) CLEC7A	0.109							0.667	0.642
pp	CD4 (pp) APOBEC3G	FALSE	pp	CD4 (pp) APOBEC3G	0.065							0.736	0.73
pp	CD4 (pp) FGR	FALSE	pp	CD4 (pp) FGR	0.266			0.057				0.421	0.231
pp	CD4 (pp) HLA-DQB1	FALSE	pp	CD4 (pp) HLA-DQB1	0.122		0.6	0.213				0.933	0.788
pp	CD4 (pp) LMNA	FALSE	pp	CD4 (pp) LMNA								0.441	0.441
pp	CD4 (pp) CD300A	FALSE	pp	CD4 (pp) CD300A	0.295							0.492	0.309
pp	CD4 (pp) CHPT1	FALSE	pp	CD4 (pp) CHPT1								0.542	0.542
pp	CD4 (pp) IL27RA	FALSE	pp	CD4 (pp) IL27RA	0.062							0.57	0.561
pp	CD4 (pp) DDIT3	FALSE	pp	CD4 (pp) DDIT3								0.71	0.711
pp	CD4 (pp) SELPLG	FALSE	pp	CD4 (pp) SELPLG	0.213							0.604	0.518
pp	CD4 (pp) IRF9	FALSE	pp	CD4 (pp) IRF9	0.069							0.409	0.392
pp	CD4 (pp) IL18	FALSE	pp	CD4 (pp) IL18	0.062							0.795	0.791
pp	CD4 (pp) IL1R1	FALSE	pp	CD4 (pp) IL1R1	0.062							0.646	0.639
pp	CD4 (pp) MYC	FALSE	pp	CD4 (pp) MYC								0.612	0.612
pp	CD4 (pp) PSTPIP1	FALSE	pp	CD4 (pp) PSTPIP1	0.16							0.736	0.699
pp	CD4 (pp) BTN2A2	FALSE	pp	CD4 (pp) BTN2A2	0.101							0.426	0.388
pp	CD4 (pp) HLA-DRB5	FALSE	pp	CD4 (pp) HLA-DRB5	0.067		0.6					0.77	0.434
pp	CD4 (pp) CD84	FALSE	pp	CD4 (pp) CD84	0.251							0.576	0.457
pp	QPCTL (pp) SEC16B	FALSE	pp	QPCTL (pp) SEC16B								0.654	0.654
pp	QPCTL (pp) CADM2	FALSE	pp	QPCTL (pp) CADM2								0.594	0.594
pp	QPCTL (pp) SYTL3	FALSE	pp	QPCTL (pp) SYTL3								0.637	0.637
pp	QPCTL (pp) TMEM160	FALSE	pp	QPCTL (pp) TMEM160								0.681	0.681
pp	QPCTL (pp) ACAA1	FALSE	pp	QPCTL (pp) ACAA1	0.065			0.056				0.441	0.418
pp	ERCC1 (pp) ABCG2	FALSE	pp	ERCC1 (pp) ABCG2								0.459	0.459
pp	QPCTL (pp) FAIM2	FALSE	pp	QPCTL (pp) FAIM2								0.601	0.601
pp	QPCTL (pp) TMEM18	FALSE	pp	QPCTL (pp) TMEM18								0.606	0.606
pp	MAP4K5 (pp) RRAGD	FALSE	pp	MAP4K5 (pp) RRAGD	0.065			0.248				0.423	0.246
pp	MAP4K5 (pp) CRKL	FALSE	pp	MAP4K5 (pp) CRKL	0.062			0.486				0.562	0.165
pp	MAP4K5 (pp) RRAGB	FALSE	pp	MAP4K5 (pp) RRAGB				0.247				0.525	0.396
pp	MAP4K5 (pp) MAP1S	FALSE	pp	MAP4K5 (pp) MAP1S	0.066							0.473	0.459
pp	ERCC1 (pp) XAB2	FALSE	pp	ERCC1 (pp) XAB2	0.062		0.6					0.806	0.526
pp	CD4 (pp) MMP2	FALSE	pp	CD4 (pp) MMP2	0.062							0.468	0.457
pp	ERCC1 (pp) ERBB2	FALSE	pp	ERCC1 (pp) ERBB2								0.519	0.519
pp	ERCC1 (pp) GEN1	FALSE	pp	ERCC1 (pp) GEN1	0.085			0.245				0.717	0.623
pp	ERCC1 (pp) DCLRE1A	FALSE	pp	ERCC1 (pp) DCLRE1A	0.097		0.6					0.882	0.7
pp	ERCC1 (pp) UBL7	FALSE	pp	ERCC1 (pp) UBL7	0.099			0.627				0.673	0.107
pp	ERCC1 (pp) RAD52	FALSE	pp	ERCC1 (pp) RAD52			0.9	0.48				0.996	0.93
pp	ERCC1 (pp) MRE11A	FALSE	pp	ERCC1 (pp) MRE11A	0.062		0.9	0.13				0.965	0.622
pp	ERCC1 (pp) CNTLN	FALSE	pp	ERCC1 (pp) CNTLN								0.438	0.438
pp	ERCC1 (pp) FOSB	FALSE	pp	ERCC1 (pp) FOSB								0.431	0.431
pp	ERCC1 (pp) RAD50	FALSE	pp	ERCC1 (pp) RAD50	0.062		0.9					0.94	0.42
pp	ERCC1 (pp) LAMTOR1	FALSE	pp	ERCC1 (pp) LAMTOR1	0.086							0.507	0.483
pp	ERCC1 (pp) TCEA1	FALSE	pp	ERCC1 (pp) TCEA1	0.063		0.6					0.707	0.283
pp	ERCC1 (pp) MYC	FALSE	pp	ERCC1 (pp) MYC	0.062							0.506	0.495
pp	ERCC1 (pp) TUBB4A	FALSE	pp	ERCC1 (pp) TUBB4A	0.062							0.447	0.435
pp	ERCC1 (pp) RAD23A	FALSE	pp	ERCC1 (pp) RAD23A	0.063							0.735	0.729
pp	ERCC1 (pp) EGFR	FALSE	pp	ERCC1 (pp) EGFR				0.27				0.722	0.635
pp	ERCC1 (pp) DCLRE1B	FALSE	pp	ERCC1 (pp) DCLRE1B	0.097		0.6					0.891	0.724
pp	ERCC1 (pp) XRCC1	FALSE	pp	ERCC1 (pp) XRCC1			0.36					0.93	0.896
pp	ERCC1 (pp) POLM	FALSE	pp	ERCC1 (pp) POLM								0.445	0.445
pp	ERCC1 (pp) POLR2A	FALSE	pp	ERCC1 (pp) POLR2A			0.6	0.27				0.74	0.183
pp	ERCC1 (pp) FANCM	FALSE	pp	ERCC1 (pp) FANCM	0.076		0.6	0.377				0.949	0.806
pp	ERCC1 (pp) RFC1	FALSE	pp	ERCC1 (pp) RFC1	0.063		0.6	0.082				0.652	0.109
pp	ERCC1 (pp) FANCE	FALSE	pp	ERCC1 (pp) FANCE	0.062		0.6					0.81	0.535
pp	ERCC1 (pp) ALK	FALSE	pp	ERCC1 (pp) ALK								0.424	0.425
pp	ERCC1 (pp) REV1	FALSE	pp	ERCC1 (pp) REV1	0.086							0.717	0.704
pp	ERCC1 (pp) GTF2H1	FALSE	pp	ERCC1 (pp) GTF2H1	0.062		0.6	0.27				0.9	0.681
pp	ERCC1 (pp) EP300	FALSE	pp	ERCC1 (pp) EP300	0.058		0.6					0.677	0.212
pp	ERCC1 (pp) ACTB	FALSE	pp	ERCC1 (pp) ACTB								0.456	0.457
pp	ERCC1 (pp) POLD4	FALSE	pp	ERCC1 (pp) POLD4			0.6					0.61	0.066
pp	SYT13 (pp) NCF2	FALSE	pp	SYT13 (pp) NCF2	0.049							0.611	0.608
pp	SYT13 (pp) SCAMP5	FALSE	pp	SYT13 (pp) SCAMP5	0.152							0.503	0.438
pp	SYT13 (pp) SV2A	FALSE	pp	SYT13 (pp) SV2A	0.119			0.073				0.58	0.527
pp	SYT13 (pp) LIX1	FALSE	pp	SYT13 (pp) LIX1	0.066							0.426	0.411
pp	SYT13 (pp) RAB3C	FALSE	pp	SYT13 (pp) RAB3C	0.234			0.056				0.406	0.245
pp	SYT13 (pp) MYOF	FALSE	pp	SYT13 (pp) MYOF	0.062							0.481	0.47
pp	SYT13 (pp) SEMA6D	FALSE	pp	SYT13 (pp) SEMA6D	0.082							0.442	0.418
pp	SYT13 (pp) SYN3	FALSE	pp	SYT13 (pp) SYN3	0.086			0.101				0.656	0.616
pp	SYT13 (pp) TNFRSF19	FALSE	pp	SYT13 (pp) TNFRSF19	0.066							0.422	0.407
pp	SYT13 (pp) VAMP1	FALSE	pp	SYT13 (pp) VAMP1				0.163				0.63	0.576
pp	SYT13 (pp) SNAP29	FALSE	pp	SYT13 (pp) SNAP29	0.062			0.255				0.437	0.26
pp	SYT13 (pp) BSN	FALSE	pp	SYT13 (pp) BSN	0.172							0.493	0.414
pp	SYT13 (pp) RTN1	FALSE	pp	SYT13 (pp) RTN1	0.159							0.728	0.69
pp	SYT13 (pp) RALB	FALSE	pp	SYT13 (pp) RALB								0.467	0.467
pp	SYT13 (pp) CALB2	FALSE	pp	SYT13 (pp) CALB2	0.098			0.056				0.421	0.375
pp	SYT13 (pp) FER1L5	FALSE	pp	SYT13 (pp) FER1L5	0.062							0.478	0.467
pp	SYT13 (pp) SNAP23	FALSE	pp	SYT13 (pp) SNAP23	0.062			0.255				0.603	0.478
pp	SYT13 (pp) CHGB	FALSE	pp	SYT13 (pp) CHGB	0.293			0.368				0.566	0.108
pp	RTFDC1 (pp) CTSZ	FALSE	pp	RTFDC1 (pp) CTSZ	0.049							0.699	0.697
pp	B4GALT7 (pp) B3GALT5	FALSE	pp	B4GALT7 (pp) B3GALT5	0.055							0.401	0.392
pp	RTFDC1 (pp) DDI2	FALSE	pp	RTFDC1 (pp) DDI2	0.077							0.573	0.557
pp	RTFDC1 (pp) LARS	FALSE	pp	RTFDC1 (pp) LARS				0.684				0.684
pp	RTFDC1 (pp) RTF1	FALSE	pp	RTFDC1 (pp) RTF1	0.172							0.724	0.681
pp	B4GALT7 (pp) HS2ST1	FALSE	pp	B4GALT7 (pp) HS2ST1								0.516	0.517
pp	B4GALT7 (pp) DCN	FALSE	pp	B4GALT7 (pp) DCN			0.9					0.938	0.413
pp	B4GALT7 (pp) PLOD1	FALSE	pp	B4GALT7 (pp) PLOD1								0.605	0.605
pp	B4GALT7 (pp) SDC4	FALSE	pp	B4GALT7 (pp) SDC4			0.9					0.911	0.156
pp	B4GALT7 (pp) A4GALT	FALSE	pp	B4GALT7 (pp) A4GALT	0.062							0.423	0.41
pp	B4GALT7 (pp) GPC2	FALSE	pp	B4GALT7 (pp) GPC2			0.9					0.932	0.352
pp	B4GALT7 (pp) SLC35D2	FALSE	pp	B4GALT7 (pp) SLC35D2	0.065							0.58	0.569
pp	B4GALT7 (pp) GPC5	FALSE	pp	B4GALT7 (pp) GPC5			0.9					0.928	0.31
pp	B4GALT7 (pp) PLOD3	FALSE	pp	B4GALT7 (pp) PLOD3								0.583	0.583
pp	B4GALT7 (pp) EXTL2	FALSE	pp	B4GALT7 (pp) EXTL2	0.053							0.661	0.657
pp	B4GALT7 (pp) B3GAT1	FALSE	pp	B4GALT7 (pp) B3GAT1	0.064							0.634	0.626
pp	B4GALT7 (pp) CHST15	FALSE	pp	B4GALT7 (pp) CHST15								0.478	0.478
pp	B4GALT7 (pp) RIN2	FALSE	pp	B4GALT7 (pp) RIN2								0.557	0.557
pp	B4GALT7 (pp) SLC35B2	FALSE	pp	B4GALT7 (pp) SLC35B2	0.089							0.611	0.591
pp	B4GALT7 (pp) PTAR1	FALSE	pp	B4GALT7 (pp) PTAR1								0.644	0.644
pp	B4GALT7 (pp) GALNT2	FALSE	pp	B4GALT7 (pp) GALNT2	0.069							0.441	0.425
pp	B4GALT7 (pp) XYLT1	FALSE	pp	B4GALT7 (pp) XYLT1	0.061		0.9					0.983	0.842
pp	B4GALT7 (pp) COL5A1	FALSE	pp	B4GALT7 (pp) COL5A1								0.439	0.439
pp	B4GALT7 (pp) SDC1	FALSE	pp	B4GALT7 (pp) SDC1			0.9					0.918	0.217
pp	B4GALT7 (pp) SLC35C1	FALSE	pp	B4GALT7 (pp) SLC35C1	0.087							0.477	0.451
pp	B4GALT7 (pp) VCAN	FALSE	pp	B4GALT7 (pp) VCAN			0.9					0.914	0.181
pp	B4GALT7 (pp) EXTL3	FALSE	pp	B4GALT7 (pp) EXTL3								0.677	0.677
pp	B4GALT7 (pp) SDC2	FALSE	pp	B4GALT7 (pp) SDC2			0.9					0.921	0.249
pp	B4GALT7 (pp) COG3	FALSE	pp	B4GALT7 (pp) COG3								0.45	0.451
pp	B4GALT7 (pp) RABGGTB	FALSE	pp	B4GALT7 (pp) RABGGTB				0.473				0.473
pp	DCN (pp) FBLN5	FALSE	pp	DCN (pp) FBLN5	0.287			0.064				0.558	0.391
pp	B4GALT7 (pp) EXT2	FALSE	pp	B4GALT7 (pp) EXT2								0.571	0.572
pp	B4GALT7 (pp) ZNF469	FALSE	pp	B4GALT7 (pp) ZNF469	0.065							0.568	0.557
pp	B4GALT7 (pp) CHSY1	FALSE	pp	B4GALT7 (pp) CHSY1	0.063							0.623	0.614
pp	DCN (pp) VCAN	FALSE	pp	DCN (pp) VCAN	0.063		0.3	0.07				0.915	0.877
pp	DCN (pp) CHSY1	FALSE	pp	DCN (pp) CHSY1			0.9	0.286				0.941	0.249
pp	DCN (pp) SMAD3	FALSE	pp	DCN (pp) SMAD3	0.062			0.058				0.43	0.407
pp	DCN (pp) ERBB4	FALSE	pp	DCN (pp) ERBB4			0.8	0.103				0.913	0.555
pp	DCN (pp) XYLT1	FALSE	pp	DCN (pp) XYLT1			0.9	0.058				0.943	0.451
pp	DCN (pp) B3GAT1	FALSE	pp	DCN (pp) B3GAT1			0.9					0.902	0.067
pp	DCN (pp) SERPINF1	FALSE	pp	DCN (pp) SERPINF1	0.193							0.4	0.288
pp	DCN (pp) PDGFRB	FALSE	pp	DCN (pp) PDGFRB	0.336			0.103				0.512	0.247
pp	DCN (pp) FGF1	FALSE	pp	DCN (pp) FGF1	0.088							0.478	0.451
pp	DCN (pp) DDR2	FALSE	pp	DCN (pp) DDR2	0.224							0.698	0.627
pp	DCN (pp) EGFR	FALSE	pp	DCN (pp) EGFR	0.088		0.8	0.519				0.998	0.988
pp	DCN (pp) FLNA	FALSE	pp	DCN (pp) FLNA	0.049			0.317				0.791	0.704
pp	DCN (pp) MFAP4	FALSE	pp	DCN (pp) MFAP4	0.561			0.056				0.649	0.223
pp	DCN (pp) MATN2	FALSE	pp	DCN (pp) MATN2	0.141			0.064				0.609	0.553
pp	DCN (pp) LRRC20	FALSE	pp	DCN (pp) LRRC20		0.406						0.406
pp	DCN (pp) COL1A1	FALSE	pp	DCN (pp) COL1A1	0.864			0.242				0.959	0.637
pp	DCN (pp) MET	FALSE	pp	DCN (pp) MET	0.062		0.8	0.307				0.917	0.438
pp	DCN (pp) BMP4	FALSE	pp	DCN (pp) BMP4	0.062			0.056				0.425	0.403
pp	DCN (pp) TIMP3	FALSE	pp	DCN (pp) TIMP3	0.231			0.057				0.605	0.5
pp	DCN (pp) PDGFRL	FALSE	pp	DCN (pp) PDGFRL	0.16			0.324				0.429	0.076
pp	DCN (pp) SDC1	FALSE	pp	DCN (pp) SDC1	0.062		0.9					0.958	0.596
pp	DCN (pp) CHST15	FALSE	pp	DCN (pp) CHST15			0.9					0.923	0.264
pp	DCN (pp) KDR	FALSE	pp	DCN (pp) KDR	0.085			0.103				0.951	0.945
pp	DCN (pp) FBN2	FALSE	pp	DCN (pp) FBN2	0.13			0.064				0.442	0.37
pp	DCN (pp) COL6A3	FALSE	pp	DCN (pp) COL6A3	0.576		0.36	0.076				0.866	0.53
pp	DCN (pp) EFEMP1	FALSE	pp	DCN (pp) EFEMP1	0.231			0.064				0.407	0.243
pp	DCN (pp) ACTA2	FALSE	pp	DCN (pp) ACTA2	0.264			0.122				0.574	0.394
pp	DCN (pp) ITGB1	FALSE	pp	DCN (pp) ITGB1	0.062			0.07				0.406	0.374
pp	DCN (pp) SDC4	FALSE	pp	DCN (pp) SDC4	0.062		0.9					0.953	0.54
pp	DCN (pp) APOB	FALSE	pp	DCN (pp) APOB	0.073			0.057				0.572	0.549
pp	DCN (pp) GPC5	FALSE	pp	DCN (pp) GPC5	0.062		0.9	0.063				0.939	0.391
pp	DCN (pp) YBX1	FALSE	pp	DCN (pp) YBX1								0.978	0.979
pp	DCN (pp) GPC2	FALSE	pp	DCN (pp) GPC2	0.054		0.9	0.063				0.945	0.455
pp	DCN (pp) ADAMTS4	FALSE	pp	DCN (pp) ADAMTS4	0.062			0.056				0.564	0.547
pp	DCN (pp) COL5A1	FALSE	pp	DCN (pp) COL5A1	0.206			0.242				0.645	0.458
pp	DCN (pp) TLR4	FALSE	pp	DCN (pp) TLR4	0.062		0.8	0.066				0.845	0.22
pp	DCN (pp) C1QA	FALSE	pp	DCN (pp) C1QA	0.114			0.27				0.498	0.287
pp	DCN (pp) ACTB	FALSE	pp	DCN (pp) ACTB	0.049			0.122				0.456	0.402
pp	DCN (pp) SDC2	FALSE	pp	DCN (pp) SDC2	0.089		0.9					0.947	0.473
pp	DCN (pp) IGF2	FALSE	pp	DCN (pp) IGF2	0.111			0.297				0.552	0.342
pp	DCN (pp) CXCL12	FALSE	pp	DCN (pp) CXCL12	0.556							0.692	0.335
pp	DCN (pp) LRRC59	FALSE	pp	DCN (pp) LRRC59		0.428						0.428
pp	DCN (pp) MMP2	FALSE	pp	DCN (pp) MMP2	0.791		0.9	0.213				0.991	0.559
pp	DCN (pp) LAMA2	FALSE	pp	DCN (pp) LAMA2	0.23			0.067				0.422	0.261
pp	DCN (pp) DSP	FALSE	pp	DCN (pp) DSP	0.062			0.103				0.439	0.387
pp	DCN (pp) ERBB2	FALSE	pp	DCN (pp) ERBB2	0.062		0.8	0.103				0.888	0.413
pp	DCN (pp) LRP1	FALSE	pp	DCN (pp) LRP1	0.106			0.056				0.972	0.97
pp	DCN (pp) HGF	FALSE	pp	DCN (pp) HGF	0.098			0.056				0.586	0.554
pp	DCN (pp) COL1A2	FALSE	pp	DCN (pp) COL1A2	0.927			0.242				0.974	0.567
pp	TLL1 (pp) COL5A1	FALSE	pp	TLL1 (pp) COL5A1	0.062		0.9	0.057				0.907	0.08
pp	TLL1 (pp) LOXL2	FALSE	pp	TLL1 (pp) LOXL2			0.9					0.927	0.303
pp	TLL1 (pp) OTOA	FALSE	pp	TLL1 (pp) OTOA								0.597	0.597
pp	TLL1 (pp) COL11A2	FALSE	pp	TLL1 (pp) COL11A2			0.9	0.057				0.905	0.08
pp	TLL1 (pp) COL20A1	FALSE	pp	TLL1 (pp) COL20A1				0.056				0.401	0.392
pp	TLL1 (pp) MME	FALSE	pp	TLL1 (pp) MME								0.57	0.57
pp	TLL1 (pp) C1S	FALSE	pp	TLL1 (pp) C1S	0.062			0.417				0.51	0.177
pp	TLL1 (pp) COL1A2	FALSE	pp	TLL1 (pp) COL1A2	0.052		0.9	0.056				0.924	0.26
pp	STYK1 (pp) CLDN10	FALSE	pp	STYK1 (pp) CLDN10	0.062							0.433	0.421
pp	TLL1 (pp) COL8A1	FALSE	pp	TLL1 (pp) COL8A1	0.062							0.466	0.455
pp	TLL1 (pp) C1QA	FALSE	pp	TLL1 (pp) C1QA				0.417				0.421	0.048
pp	TLL1 (pp) NRD1	FALSE	pp	TLL1 (pp) NRD1								0.467	0.467
pp	TLL1 (pp) COL1A1	FALSE	pp	TLL1 (pp) COL1A1			0.9	0.107				0.925	0.234
pp	TLL1 (pp) BMP4	FALSE	pp	TLL1 (pp) BMP4	0.064			0.243				0.542	0.407
pp	INPP4A (pp) C2CD2L	FALSE	pp	INPP4A (pp) C2CD2L								0.438	0.438
pp	INPP4A (pp) PQLC2	FALSE	pp	INPP4A (pp) PQLC2	0.062							0.448	0.436
pp	INPP4A (pp) PI4K2A	FALSE	pp	INPP4A (pp) PI4K2A								0.468	0.468
pp	INPP4A (pp) FIG4	FALSE	pp	INPP4A (pp) FIG4			0.9					0.962	0.644
pp	INPP4A (pp) PPFIA1	FALSE	pp	INPP4A (pp) PPFIA1	0.056							0.465	0.457
pp	INPP4A (pp) MTMR3	FALSE	pp	INPP4A (pp) MTMR3	0.062		0.9					0.91	0.127
pp	INPP4A (pp) PIK3C3	FALSE	pp	INPP4A (pp) PIK3C3			0.9					0.946	0.49
pp	INPP4A (pp) SNX10	FALSE	pp	INPP4A (pp) SNX10	0.062							0.423	0.411
pp	INPP4A (pp) PIK3R1	FALSE	pp	INPP4A (pp) PIK3R1			0.9	0.213				0.92	0.074
pp	INPP4A (pp) PIK3C2B	FALSE	pp	INPP4A (pp) PIK3C2B	0.067		0.9					0.948	0.495
pp	INPP4A (pp) ITPK1	FALSE	pp	INPP4A (pp) ITPK1	0.062		0.9					0.912	0.146
pp	INPP4A (pp) INPP5D	FALSE	pp	INPP4A (pp) INPP5D	0.062		0.9					0.944	0.452
pp	INPP4A (pp) MTMR14	FALSE	pp	INPP4A (pp) MTMR14			0.9					0.914	0.179
pp	STYK1 (pp) CRB1	FALSE	pp	STYK1 (pp) CRB1				0.056				0.585	0.579
pp	STYK1 (pp) SSBP3	FALSE	pp	STYK1 (pp) SSBP3								0.41	0.411
pp	STYK1 (pp) PRDM16	FALSE	pp	STYK1 (pp) PRDM16				0.061				0.41	0.398
pp	CAMKK1 (pp) CAMK2B	FALSE	pp	CAMKK1 (pp) CAMK2B	0.088		0.9					0.914	0.134
pp	STYK1 (pp) PIK3C3	FALSE	pp	STYK1 (pp) PIK3C3				0.313				0.502	0.306
pp	INPP4A (pp) PIK3R5	FALSE	pp	INPP4A (pp) PIK3R5								0.655	0.655
pp	CAMKK1 (pp) CAMK4	FALSE	pp	CAMKK1 (pp) CAMK4	0.084		0.9	0.299				0.949	0.301
pp	CAMKK1 (pp) CALM2	FALSE	pp	CAMKK1 (pp) CALM2	0.062			0.82				0.863	0.254
pp	CAMKK1 (pp) TMEM206	FALSE	pp	CAMKK1 (pp) TMEM206								0.568	0.568
pp	ACTL6B (pp) KCNC1	FALSE	pp	ACTL6B (pp) KCNC1	0.436							0.436
pp	CAMKK1 (pp) GIT1	FALSE	pp	CAMKK1 (pp) GIT1	0.073		0.65	0.079				0.695	0.101
pp	CAMKK1 (pp) CALM3	FALSE	pp	CAMKK1 (pp) CALM3	0.081			0.82				0.935	0.639
pp	CAMKK1 (pp) CAMK1D	FALSE	pp	CAMKK1 (pp) CAMK1D	0.09			0.31				0.512	0.286
pp	ACTL6B (pp) KIF1A	FALSE	pp	ACTL6B (pp) KIF1A	0.362			0.088				0.402	0.055
pp	ACTL6B (pp) TUBB4A	FALSE	pp	ACTL6B (pp) TUBB4A	0.352			0.138				0.429	0.062
pp	ACTL6B (pp) SMARCA5	FALSE	pp	ACTL6B (pp) SMARCA5	0.138			0.167				0.476	0.33
pp	ACTL6B (pp) MYSM1	FALSE	pp	ACTL6B (pp) MYSM1	0.095		0.54	0.365				0.788	0.294
pp	ACTL6B (pp) SYTL4	FALSE	pp	ACTL6B (pp) SYTL4								0.507	0.507
pp	ACTL6B (pp) DPF2	FALSE	pp	ACTL6B (pp) DPF2	0.066		0.54	0.839				0.966	0.569
pp	ACTL6B (pp) RB1	FALSE	pp	ACTL6B (pp) RB1	0.067		0.72					0.744	0.101
pp	ACTL6B (pp) ARID1B	FALSE	pp	ACTL6B (pp) ARID1B			0.8	0.213				0.924	0.556
pp	ACTL6B (pp) SAE1	FALSE	pp	ACTL6B (pp) SAE1	0.65			0.056				0.658	0.049
pp	ACTL6B (pp) TMEM151B	FALSE	pp	ACTL6B (pp) TMEM151B	0.456							0.456
pp	ACTL6B (pp) NEUROD1	FALSE	pp	ACTL6B (pp) NEUROD1	0.23							0.453	0.319
pp	ACTL6B (pp) ACTB	FALSE	pp	ACTL6B (pp) ACTB			0.8	0.369				0.872	0.074
pp	ACTL6B (pp) CA10	FALSE	pp	ACTL6B (pp) CA10	0.453							0.453
pp	ACTL6B (pp) REST	FALSE	pp	ACTL6B (pp) REST	0.062			0.075				0.487	0.457
pp	ACTL6B (pp) MRGBP	FALSE	pp	ACTL6B (pp) MRGBP			0.54	0.258				0.732	0.279
pp	ACTL6B (pp) CTNNA2	FALSE	pp	ACTL6B (pp) CTNNA2	0.315			0.077				0.435	0.179
pp	ACTL6B (pp) GABBR1	FALSE	pp	ACTL6B (pp) GABBR1	0.122							0.446	0.396
pp	ACTL6B (pp) KANSL1	FALSE	pp	ACTL6B (pp) KANSL1			0.54					0.54
pp	ACTL6B (pp) KAT6A	FALSE	pp	ACTL6B (pp) KAT6A	0.062			0.389				0.515	0.222
pp	ACTL6B (pp) KCNJ9	FALSE	pp	ACTL6B (pp) KCNJ9	0.49							0.49
pp	ACTL6B (pp) PHF10	FALSE	pp	ACTL6B (pp) PHF10	0.062		0.8	0.171				0.964	0.796
pp	ACTL6B (pp) SS18L1	FALSE	pp	ACTL6B (pp) SS18L1	0.062		0.36	0.123				0.781	0.634
pp	ACTL6B (pp) STMN4	FALSE	pp	ACTL6B (pp) STMN4	0.445							0.467	0.079
pp	ACTL6B (pp) CHGB	FALSE	pp	ACTL6B (pp) CHGB	0.352							0.421	0.144
pp	ACTL6B (pp) TAGLN3	FALSE	pp	ACTL6B (pp) TAGLN3	0.37			0.167				0.49	0.107
pp	ACTL6B (pp) SLC8A2	FALSE	pp	ACTL6B (pp) SLC8A2	0.415							0.496	0.175
pp	ACTL6B (pp) CTDSP2	FALSE	pp	ACTL6B (pp) CTDSP2	0.061			0.057				0.42	0.398
pp	ACTL6B (pp) NTRK3	FALSE	pp	ACTL6B (pp) NTRK3	0.163			0.078				0.405	0.292
pp	ACTL6B (pp) HCFC2	FALSE	pp	ACTL6B (pp) HCFC2	0.095		0.54					0.593	0.101
pp	ACTL6B (pp) FAIM2	FALSE	pp	ACTL6B (pp) FAIM2	0.37							0.403	0.092
pp	ACTL6B (pp) SAMD1	FALSE	pp	ACTL6B (pp) SAMD1	0.062			0.343				0.467	0.206
pp	ACTL6B (pp) SMARCD2	FALSE	pp	ACTL6B (pp) SMARCD2	0.128		0.8	0.369				0.963	0.709
pp	ACTL6B (pp) SMARCA4	FALSE	pp	ACTL6B (pp) SMARCA4	0.079		0.72	0.73				0.982	0.784
pp	ACTL6B (pp) CHD3	FALSE	pp	ACTL6B (pp) CHD3	0.066			0.167				0.409	0.302
pp	ACTL6B (pp) LRFN2	FALSE	pp	ACTL6B (pp) LRFN2	0.349			0.122				0.403
pp	ACTL6B (pp) GSN	FALSE	pp	ACTL6B (pp) GSN	0.062			0.147				0.437	0.353
pp	ACTL6B (pp) SLC32A1	FALSE	pp	ACTL6B (pp) SLC32A1	0.41							0.411	0.045
pp	ACTL6B (pp) MCRS1	FALSE	pp	ACTL6B (pp) MCRS1	0.064		0.54					0.551
pp	ACTL6B (pp) PRMT5	FALSE	pp	ACTL6B (pp) PRMT5	0.083		0.6	0.059				0.634	0.067
pp	ACTL6B (pp) CCDC101	FALSE	pp	ACTL6B (pp) CCDC101	0.062		0.54	0.067				0.57	0.058
pp	ACTL6B (pp) WAS	FALSE	pp	ACTL6B (pp) WAS				0.246				0.448	0.298
pp	ACTL6B (pp) ACTG1	FALSE	pp	ACTL6B (pp) ACTG1			0.8	0.369				0.873	0.075
pp	BCL3 (pp) PVRL2	FALSE	pp	BCL3 (pp) PVRL2								0.721	0.721
pp	ACTL6B (pp) TADA3	FALSE	pp	ACTL6B (pp) TADA3	0.062		0.54	0.056				0.624	0.188
pp	ACTL6B (pp) TCEAL6	FALSE	pp	ACTL6B (pp) TCEAL6	0.417							0.416
pp	BCL3 (pp) GSK3B	FALSE	pp	BCL3 (pp) GSK3B	0.063			0.33				0.458	0.206
pp	BCL3 (pp) APOC2	FALSE	pp	BCL3 (pp) APOC2								0.607	0.607
pp	BCL3 (pp) FYN	FALSE	pp	BCL3 (pp) FYN				0.528				0.822	0.639
pp	BCL3 (pp) LSP1	FALSE	pp	BCL3 (pp) LSP1	0.13			0.062				0.605	0.555
pp	BCL3 (pp) RELA	FALSE	pp	BCL3 (pp) RELA	0.124		0.9	0.07	0.006			0.963	0.61
pp	BCL3 (pp) IRAK3	FALSE	pp	BCL3 (pp) IRAK3	0.084			0.12				0.484	0.413
pp	BCL3 (pp) IKBKG	FALSE	pp	BCL3 (pp) IKBKG	0.083			0.173				0.468	0.355
pp	BCL3 (pp) NFKB2	FALSE	pp	BCL3 (pp) NFKB2	0.205		0.9	0.875				0.991	0.252
pp	C12orf5 (pp) TRIM52	FALSE	pp	C12orf5 (pp) TRIM52	0.062			0.061				0.43	0.405
pp	C12orf5 (pp) HK1	FALSE	pp	C12orf5 (pp) HK1	0.066		0.65					0.802	0.443
pp	BCL3 (pp) CDKN2D	FALSE	pp	BCL3 (pp) CDKN2D		0.412						0.412
pp	C12orf5 (pp) SLC16A3	FALSE	pp	C12orf5 (pp) SLC16A3								0.456	0.456
pp	C12orf5 (pp) DRAM1	FALSE	pp	C12orf5 (pp) DRAM1								0.518	0.518
pp	C12orf5 (pp) PDP2	FALSE	pp	C12orf5 (pp) PDP2	0.063							0.432	0.42
pp	C12orf5 (pp) PGAM1	FALSE	pp	C12orf5 (pp) PGAM1	0.076	0.214						0.71	0.634
pp	C12orf5 (pp) UBL3	FALSE	pp	C12orf5 (pp) UBL3								0.408	0.409
pp	C12orf5 (pp) PDP1	FALSE	pp	C12orf5 (pp) PDP1	0.063							0.412	0.399
pp	C12orf5 (pp) ATP5A1	FALSE	pp	C12orf5 (pp) ATP5A1	0.08							0.515	0.494
pp	C12orf5 (pp) GPI	FALSE	pp	C12orf5 (pp) GPI	0.243							0.682	0.598
pp	C12orf5 (pp) SLC16A4	FALSE	pp	C12orf5 (pp) SLC16A4								0.459	0.459
pp	C12orf5 (pp) SLC2A1	FALSE	pp	C12orf5 (pp) SLC2A1	0.054							0.62	0.616
pp	CLIC5 (pp) TPPP	FALSE	pp	CLIC5 (pp) TPPP	0.075			0.499				0.517	0.042
pp	C12orf5 (pp) PGAM5	FALSE	pp	C12orf5 (pp) PGAM5	0.051							0.41	0.404
pp	CLIC5 (pp) ANO2	FALSE	pp	CLIC5 (pp) ANO2			0.54					0.561	0.085
pp	C12orf5 (pp) MYC	FALSE	pp	C12orf5 (pp) MYC								0.457	0.457
pp	CLIC5 (pp) EZR	FALSE	pp	CLIC5 (pp) EZR	0.066			0.27				0.714	0.614
pp	C12orf5 (pp) ALDH4A1	FALSE	pp	C12orf5 (pp) ALDH4A1	0.053			0.056				0.56	0.548
pp	C12orf5 (pp) BTBD11	FALSE	pp	C12orf5 (pp) BTBD11								0.538	0.538
pp	CLIC5 (pp) YES1	FALSE	pp	CLIC5 (pp) YES1				0.938				0.938
pp	C12orf5 (pp) FSIP1	FALSE	pp	C12orf5 (pp) FSIP1								0.403	0.404
pp	CLIC5 (pp) TMEM206	FALSE	pp	CLIC5 (pp) TMEM206			0.54					0.54
pp	CLIC5 (pp) CLIC1	FALSE	pp	CLIC5 (pp) CLIC1			0.54					0.554	0.072
pp	CLIC5 (pp) TAOK1	FALSE	pp	CLIC5 (pp) TAOK1								0.609	0.609
pp	CLIC5 (pp) ENPP5	FALSE	pp	CLIC5 (pp) ENPP5	0.093							0.452	0.421
pp	CLIC5 (pp) GABRG2	FALSE	pp	CLIC5 (pp) GABRG2			0.54					0.543	0.049
pp	CLIC5 (pp) BEST1	FALSE	pp	CLIC5 (pp) BEST1			0.54					0.58	0.126
pp	CLIC5 (pp) RDX	FALSE	pp	CLIC5 (pp) RDX	0.066							0.632	0.622
pp	CLIC5 (pp) GABRE	FALSE	pp	CLIC5 (pp) GABRE			0.54					0.54	0.043
pp	CLIC5 (pp) SLC26A6	FALSE	pp	CLIC5 (pp) SLC26A6			0.54					0.552	0.067
pp	CLIC5 (pp) PTPRQ	FALSE	pp	CLIC5 (pp) PTPRQ	0.049							0.631	0.628
pp	DMRT3 (pp) NFYC	FALSE	pp	DMRT3 (pp) NFYC				0.062				0.474	0.463
pp	CLIC5 (pp) FYN	FALSE	pp	CLIC5 (pp) FYN				0.524				0.524
pp	CLIC5 (pp) NPHS1	FALSE	pp	CLIC5 (pp) NPHS1								0.435	0.435
pp	CLIC5 (pp) ACBD5	FALSE	pp	CLIC5 (pp) ACBD5	0.062			0.499				0.509
pp	DMRT3 (pp) UHRF2	FALSE	pp	DMRT3 (pp) UHRF2								0.438	0.438
pp	PLOD1 (pp) COL8A1	FALSE	pp	PLOD1 (pp) COL8A1	0.049		0.6					0.679	0.224
pp	DMRT3 (pp) DACH1	FALSE	pp	DMRT3 (pp) DACH1	0.065			0.073				0.42	0.385
pp	DMRT3 (pp) DOCK8	FALSE	pp	DMRT3 (pp) DOCK8								0.451	0.451
pp	PCDHB4 (pp) CLHC1	FALSE	pp	PCDHB4 (pp) CLHC1								0.463	0.464
pp	DMRT3 (pp) KANK1	FALSE	pp	DMRT3 (pp) KANK1				0.071				0.613	0.601
pp	DMRT3 (pp) ERMP1	FALSE	pp	DMRT3 (pp) ERMP1								0.413	0.413
pp	PLOD1 (pp) COL6A3	FALSE	pp	PLOD1 (pp) COL6A3	0.079		0.6	0.078				0.734	0.311
pp	PLOD1 (pp) EIF2AK3	FALSE	pp	PLOD1 (pp) EIF2AK3								0.429	0.429
pp	PLOD1 (pp) FBN2	FALSE	pp	PLOD1 (pp) FBN2	0.09							0.422	0.391
pp	PLOD1 (pp) COLGALT2	FALSE	pp	PLOD1 (pp) COLGALT2	0.064		0.9					0.923	0.244
pp	PLOD1 (pp) PLOD3	FALSE	pp	PLOD1 (pp) PLOD3	0.184		0.9					0.917	0.07
pp	PLOD1 (pp) ZNF469	FALSE	pp	PLOD1 (pp) ZNF469								0.625	0.625
pp	PLOD1 (pp) COL1A2	FALSE	pp	PLOD1 (pp) COL1A2	0.108		0.6	0.078				0.803	0.472
pp	PLOD1 (pp) FOXJ1	FALSE	pp	PLOD1 (pp) FOXJ1								0.416	0.416
pp	PLOD1 (pp) FKBP10	FALSE	pp	PLOD1 (pp) FKBP10	0.161							0.486	0.413
pp	PLOD1 (pp) KMT2A	FALSE	pp	PLOD1 (pp) KMT2A			0.65	0.075				0.662	0.042
pp	PLOD1 (pp) PLOD2	FALSE	pp	PLOD1 (pp) PLOD2	0.083		0.8	0.548				0.912	0.07
pp	PLOD1 (pp) COL1A1	FALSE	pp	PLOD1 (pp) COL1A1	0.13		0.6	0.223				0.845	0.497
pp	PLOD1 (pp) ADAMTS4	FALSE	pp	PLOD1 (pp) ADAMTS4	0.062							0.481	0.47
pp	PLOD1 (pp) KMT2C	FALSE	pp	PLOD1 (pp) KMT2C			0.65	0.056				0.663	0.062
pp	PLOD1 (pp) SLC2A1	FALSE	pp	PLOD1 (pp) SLC2A1	0.049							0.428	0.424
pp	PLOD1 (pp) P4HA2	FALSE	pp	PLOD1 (pp) P4HA2	0.313							0.816	0.745
pp	PLOD1 (pp) COL11A2	FALSE	pp	PLOD1 (pp) COL11A2	0.062		0.6	0.144				0.669	0.093
pp	PLOD1 (pp) SLC2A10	FALSE	pp	PLOD1 (pp) SLC2A10	0.059							0.477	0.468
pp	PLOD1 (pp) COL20A1	FALSE	pp	PLOD1 (pp) COL20A1			0.6	0.078				0.645	0.116
pp	PLOD1 (pp) LOXL2	FALSE	pp	PLOD1 (pp) LOXL2	0.139							0.563	0.514
pp	PLOD1 (pp) COL5A1	FALSE	pp	PLOD1 (pp) COL5A1	0.122		0.6	0.223				0.872	0.587
pp	PLOD1 (pp) HNRNPH2	FALSE	pp	PLOD1 (pp) HNRNPH2				0.495				0.495
pp	RBM22 (pp) XAB2	FALSE	pp	RBM22 (pp) XAB2	0.073		0.9	0.97				0.999	0.811
pp	RBM22 (pp) SNRPG	FALSE	pp	RBM22 (pp) SNRPG	0.061		0.9	0.915				0.994	0.353
pp	RBM22 (pp) SF3A3	FALSE	pp	RBM22 (pp) SF3A3	0.1			0.8				0.933	0.658
pp	RBM22 (pp) SMNDC1	FALSE	pp	RBM22 (pp) SMNDC1	0.098							0.564	0.537
pp	RBM22 (pp) PLRG1	FALSE	pp	RBM22 (pp) PLRG1	0.154		0.9	0.986				0.999	0.81
pp	RBM22 (pp) AAR2	FALSE	pp	RBM22 (pp) AAR2	0.062			0.101				0.504	0.46
pp	RBM22 (pp) TRNAU1AP	FALSE	pp	RBM22 (pp) TRNAU1AP				0.267				0.443	0.272
pp	RBM22 (pp) PDCD6	FALSE	pp	RBM22 (pp) PDCD6								0.429	0.43
pp	TRIP6 (pp) GIPC1	FALSE	pp	TRIP6 (pp) GIPC1	0.111			0.114				0.415	0.318
pp	RBM22 (pp) MYOZ3	FALSE	pp	RBM22 (pp) MYOZ3								0.458	0.459
pp	RBM22 (pp) SRSF10	FALSE	pp	RBM22 (pp) SRSF10	0.07			0.267				0.417	0.214
pp	TRIP6 (pp) NR3C1	FALSE	pp	TRIP6 (pp) NR3C1			0.9	0.078				0.929	0.291
pp	TRIP6 (pp) CTNNA2	FALSE	pp	TRIP6 (pp) CTNNA2	0.473			0.18				0.618	0.189
pp	TRIP6 (pp) PHYHIP	FALSE	pp	TRIP6 (pp) PHYHIP				0.47				0.47
pp	RBM22 (pp) LRRK2	FALSE	pp	RBM22 (pp) LRRK2	0.062			0.401				0.414
pp	TRIP6 (pp) SULT1A1	FALSE	pp	TRIP6 (pp) SULT1A1				0.655				0.66	0.055
pp	TRIP6 (pp) PRDX1	FALSE	pp	TRIP6 (pp) PRDX1	0.069							0.43	0.413
pp	TRIP6 (pp) RIPK2	FALSE	pp	TRIP6 (pp) RIPK2	0.08		0.8	0.078				0.84	0.171
pp	TRIP6 (pp) CLSTN1	FALSE	pp	TRIP6 (pp) CLSTN1	0.467							0.467	0.042
pp	TRIP6 (pp) PGAM1	FALSE	pp	TRIP6 (pp) PGAM1	0.065							0.403	0.388
pp	TRIP6 (pp) RELA	FALSE	pp	TRIP6 (pp) RELA	0.06			0.27				0.53	0.37
pp	TRIP6 (pp) EXOSC6	FALSE	pp	TRIP6 (pp) EXOSC6	0.049							0.461	0.457
pp	TRIP6 (pp) KLC1	FALSE	pp	TRIP6 (pp) KLC1	0.062			0.504				0.514
pp	PDRG1 (pp) CNPY3	FALSE	pp	PDRG1 (pp) CNPY3								0.606	0.606
pp	TRIP6 (pp) EPHB4	FALSE	pp	TRIP6 (pp) EPHB4	0.28			0.078				0.456	0.247
pp	TRIP6 (pp) NOD1	FALSE	pp	TRIP6 (pp) NOD1								0.441	0.441
pp	PDRG1 (pp) RBP5	FALSE	pp	PDRG1 (pp) RBP5								0.424	0.424
pp	UQCRC1 (pp) CYCS	FALSE	pp	UQCRC1 (pp) CYCS	0.26		0.9	0.68				0.988	0.583
pp	PDRG1 (pp) PIH1D1	FALSE	pp	PDRG1 (pp) PIH1D1	0.087			0.745				0.878	0.519
pp	PDRG1 (pp) PFDN1	FALSE	pp	PDRG1 (pp) PFDN1	0.089		0.36					0.454	0.139
pp	PDRG1 (pp) UXT	FALSE	pp	PDRG1 (pp) UXT	0.111			0.683				0.969	0.901
pp	UQCRC1 (pp) IMMT	FALSE	pp	UQCRC1 (pp) IMMT	0.201			0.185				0.475	0.259
pp	UQCRC1 (pp) ATP5A1	FALSE	pp	UQCRC1 (pp) ATP5A1	0.849			0.42				0.978	0.769
pp	UQCRC1 (pp) TIMM17A	FALSE	pp	UQCRC1 (pp) TIMM17A	0.087			0.24				0.512	0.354
pp	UQCRC1 (pp) NDUFAB1	FALSE	pp	UQCRC1 (pp) NDUFAB1	0.334			0.868				0.952	0.498
pp	UQCRC1 (pp) NANS	FALSE	pp	UQCRC1 (pp) NANS	0.063							0.417	0.403
pp	UQCRC1 (pp) MIPEP	FALSE	pp	UQCRC1 (pp) MIPEP	0.062			0.156				0.461	0.375
pp	UQCRC1 (pp) NDUFB2	FALSE	pp	UQCRC1 (pp) NDUFB2	0.141			0.852				0.917	0.405
pp	UQCRC1 (pp) ATP5B	FALSE	pp	UQCRC1 (pp) ATP5B	0.844			0.406				0.967	0.681
pp	UQCRC1 (pp) POLDIP2	FALSE	pp	UQCRC1 (pp) POLDIP2	0.508							0.538	0.102
pp	UQCRC1 (pp) APOBEC3G	FALSE	pp	UQCRC1 (pp) APOBEC3G	0.263			0.369				0.548	0.107
pp	UQCRC1 (pp) COX6C	FALSE	pp	UQCRC1 (pp) COX6C	0.14			0.569				0.753	0.388
pp	UQCRC1 (pp) SLC25A1	FALSE	pp	UQCRC1 (pp) SLC25A1	0.129			0.139				0.46	0.339
pp	UQCRC1 (pp) PDHA1	FALSE	pp	UQCRC1 (pp) PDHA1	0.175			0.406				0.68	0.4
pp	UQCRC1 (pp) COX4I1	FALSE	pp	UQCRC1 (pp) COX4I1	0.544		0.36	0.838				0.978	0.592
pp	UQCRC1 (pp) KBTBD3	FALSE	pp	UQCRC1 (pp) KBTBD3								0.475	0.476
pp	UQCRC1 (pp) COX8A	FALSE	pp	UQCRC1 (pp) COX8A	0.327		0.36					0.673	0.304
pp	UQCRC1 (pp) SLC25A6	FALSE	pp	UQCRC1 (pp) SLC25A6	0.299			0.411				0.647	0.215
pp	UQCRC1 (pp) COX5A	FALSE	pp	UQCRC1 (pp) COX5A	0.717		0.36	0.941				0.997	0.753
pp	UQCRC1 (pp) NDUFA8	FALSE	pp	UQCRC1 (pp) NDUFA8	0.689			0.88				0.979	0.494
pp	UQCRC1 (pp) NDUFB7	FALSE	pp	UQCRC1 (pp) NDUFB7	0.849			0.87				0.989	0.483
pp	UQCRC1 (pp) OGDHL	FALSE	pp	UQCRC1 (pp) OGDHL	0.143			0.248				0.419	0.172
pp	UQCRC1 (pp) SLC25A5	FALSE	pp	UQCRC1 (pp) SLC25A5	0.315			0.225				0.636	0.371
pp	UQCRC1 (pp) IDH3G	FALSE	pp	UQCRC1 (pp) IDH3G	0.402			0.756				0.894	0.336
pp	UQCRC1 (pp) ATP5G3	FALSE	pp	UQCRC1 (pp) ATP5G3	0.268							0.598	0.475
pp	UQCRC1 (pp) UQCRH	FALSE	pp	UQCRC1 (pp) UQCRH	0.225		0.8	0.982				0.999	0.779
pp	UQCRC1 (pp) ATP5L	FALSE	pp	UQCRC1 (pp) ATP5L	0.232			0.263				0.651	0.434
pp	UQCRC1 (pp) ATP6V1B2	FALSE	pp	UQCRC1 (pp) ATP6V1B2	0.085			0.143				0.452	0.358
pp	UQCRC1 (pp) ATP5H	FALSE	pp	UQCRC1 (pp) ATP5H	0.72			0.379				0.932	0.642
pp	UQCRC1 (pp) TOMM22	FALSE	pp	UQCRC1 (pp) TOMM22	0.104			0.173				0.581	0.48
pp	UQCRC1 (pp) ETFB	FALSE	pp	UQCRC1 (pp) ETFB	0.276							0.542	0.394
pp	UQCRC1 (pp) MDH2	FALSE	pp	UQCRC1 (pp) MDH2	0.894			0.244				0.957	0.508
pp	UQCRC1 (pp) UQCRFS1	FALSE	pp	UQCRC1 (pp) UQCRFS1	0.849		0.6	0.997				0.999	0.855
pp	UQCRC1 (pp) PGAM1	FALSE	pp	UQCRC1 (pp) PGAM1	0.162							0.414	0.33
pp	UQCRC1 (pp) DLD	FALSE	pp	UQCRC1 (pp) DLD	0.748			0.501				0.924	0.452
pp	UQCRC1 (pp) NDUFB6	FALSE	pp	UQCRC1 (pp) NDUFB6	0.184			0.852				0.941	0.556
pp	UQCRC1 (pp) RALY	FALSE	pp	UQCRC1 (pp) RALY	0.181			0.071				0.405	0.281
pp	UQCRC1 (pp) EMD	FALSE	pp	UQCRC1 (pp) EMD								0.424	0.424
pp	UQCRC1 (pp) CYC1	FALSE	pp	UQCRC1 (pp) CYC1	0.932		0.6	0.989				0.999	0.823
pp	UQCRC1 (pp) ATP6V1A	FALSE	pp	UQCRC1 (pp) ATP6V1A	0.122			0.129				0.436	0.322
pp	UQCRC1 (pp) NDUFA10	FALSE	pp	UQCRC1 (pp) NDUFA10	0.746			0.87				0.983	0.542
pp	UQCRC1 (pp) NDUFB5	FALSE	pp	UQCRC1 (pp) NDUFB5	0.368			0.852				0.979	0.797
pp	GNPTG (pp) BYSL	FALSE	pp	GNPTG (pp) BYSL								0.606	0.606
pp	GNPTG (pp) NARFL	FALSE	pp	GNPTG (pp) NARFL								0.673	0.673
pp	GNPTG (pp) IGF2R	FALSE	pp	GNPTG (pp) IGF2R								0.545	0.546
pp	GNPTG (pp) DPAGT1	FALSE	pp	GNPTG (pp) DPAGT1								0.646	0.647
pp	GNPTG (pp) TCEAL4	FALSE	pp	GNPTG (pp) TCEAL4								0.415	0.416
pp	GNPTG (pp) CTSD	FALSE	pp	GNPTG (pp) CTSD								0.487	0.487
pp	GNPTG (pp) FTSJ2	FALSE	pp	GNPTG (pp) FTSJ2	0.053							0.501	0.495
pp	GNPTG (pp) GPER1	FALSE	pp	GNPTG (pp) GPER1					0.469			0.469
pp	EFNB1 (pp) SDC1	FALSE	pp	EFNB1 (pp) SDC1	0.077							0.471	0.45
pp	EFNB1 (pp) TWIST1	FALSE	pp	EFNB1 (pp) TWIST1	0.062							0.512	0.502
pp	GNPTG (pp) FAM219A	FALSE	pp	GNPTG (pp) FAM219A								0.63	0.63
pp	EFNB1 (pp) GIT1	FALSE	pp	EFNB1 (pp) GIT1			0.6					0.653	0.17
pp	EFNB1 (pp) EPHB4	FALSE	pp	EFNB1 (pp) EPHB4	0.207		0.6	0.148				0.991	0.973
pp	EFNB1 (pp) ZHX2	FALSE	pp	EFNB1 (pp) ZHX2								0.794	0.795
pp	EFNB1 (pp) EPHA6	FALSE	pp	EFNB1 (pp) EPHA6	0.183		0.6	0.148				0.842	0.502
pp	EFNB1 (pp) EPHB1	FALSE	pp	EFNB1 (pp) EPHB1	0.183		0.9	0.323				0.999	0.99
pp	EFNB1 (pp) ERBB2	FALSE	pp	EFNB1 (pp) ERBB2	0.062			0.27				0.416	0.216
pp	EFNB1 (pp) YES1	FALSE	pp	EFNB1 (pp) YES1	0.062		0.9	0.148				0.921	0.131
pp	UQCRC1 (pp) MDH1	FALSE	pp	UQCRC1 (pp) MDH1	0.195			0.182				0.467	0.256
pp	UQCRC1 (pp) COX7B	FALSE	pp	UQCRC1 (pp) COX7B	0.063		0.36					0.698	0.538
pp	EFNB1 (pp) SMURF2	FALSE	pp	EFNB1 (pp) SMURF2				0.27				0.604	0.48
pp	EFNB1 (pp) FYN	FALSE	pp	EFNB1 (pp) FYN	0.062		0.9	0.148				0.936	0.299
pp	EFNB1 (pp) MMP2	FALSE	pp	EFNB1 (pp) MMP2	0.088		0.9					0.914	0.141
pp	EFNB1 (pp) PARD6A	FALSE	pp	EFNB1 (pp) PARD6A								0.787	0.788
pp	EFNB1 (pp) ADAM10	FALSE	pp	EFNB1 (pp) ADAM10								0.522	0.522
pp	EFNB1 (pp) CLTC	FALSE	pp	EFNB1 (pp) CLTC			0.6					0.667	0.203
pp	EFNB1 (pp) PIK3R1	FALSE	pp	EFNB1 (pp) PIK3R1			0.9					0.9
pp	EFNB1 (pp) EGFR	FALSE	pp	EFNB1 (pp) EGFR	0.089			0.269				0.673	0.548
pp	EFNB1 (pp) FGR	FALSE	pp	EFNB1 (pp) FGR	0.062		0.9	0.148				0.92	0.124
pp	EFNB1 (pp) CALM3	FALSE	pp	EFNB1 (pp) CALM3								0.436	0.436
pp	EFNB1 (pp) PAK1	FALSE	pp	EFNB1 (pp) PAK1			0.9					0.904	0.086
pp	EFNB1 (pp) SEMA7A	FALSE	pp	EFNB1 (pp) SEMA7A								0.406	0.406
pp	EFNB1 (pp) GLCE	FALSE	pp	EFNB1 (pp) GLCE								0.416	0.416
pp	EFNB1 (pp) MYC	FALSE	pp	EFNB1 (pp) MYC				0.111				0.438	0.394
pp	DLD (pp) ACO1	FALSE	pp	DLD (pp) ACO1	0.065			0.151			0.051	0.402	0.3
pp	EFNB1 (pp) EPHA2	FALSE	pp	EFNB1 (pp) EPHA2	0.232		0.6	0.148				0.942	0.807
pp	EFNB1 (pp) EFNA5	FALSE	pp	EFNB1 (pp) EFNA5			0.6					0.704	0.293
pp	DLD (pp) ETFB	FALSE	pp	DLD (pp) ETFB	0.492			0.271				0.752	0.385
pp	DLD (pp) GLRX	FALSE	pp	DLD (pp) GLRX	0.083			0.15			0.07	0.427	0.304
pp	DLD (pp) CAT	FALSE	pp	DLD (pp) CAT	0.109			0.222				0.521	0.365
pp	DLD (pp) MDH1	FALSE	pp	DLD (pp) MDH1	0.274			0.148			0.068	0.652	0.468
pp	DLD (pp) PGAM1	FALSE	pp	DLD (pp) PGAM1	0.136						0.073	0.438	0.356
pp	DLD (pp) ATP5H	FALSE	pp	DLD (pp) ATP5H	0.212			0.056				0.437	0.304
pp	DLD (pp) ATP5B	FALSE	pp	DLD (pp) ATP5B	0.484				0.008		0.07	0.647	0.324
pp	DLD (pp) PDK3	FALSE	pp	DLD (pp) PDK3	0.049		0.9	0.686				0.975	0.27
pp	DLD (pp) GLUD1	FALSE	pp	DLD (pp) GLUD1	0.269		0.8	0.056			0.086	0.902	0.344
pp	DLD (pp) NDUFAB1	FALSE	pp	DLD (pp) NDUFAB1	0.295							0.573	0.42
pp	DLD (pp) IMMT	FALSE	pp	DLD (pp) IMMT	0.304			0.22				0.479	0.119
pp	DLD (pp) TSFM	FALSE	pp	DLD (pp) TSFM	0.096						0.051	0.413	0.371
pp	DLD (pp) OGDHL	FALSE	pp	DLD (pp) OGDHL	0.124	0.224	0.9	0.548			0.081	0.99	0.737
pp	DLD (pp) NDUFB7	FALSE	pp	DLD (pp) NDUFB7	0.092			0.368				0.401
pp	DLD (pp) PDP2	FALSE	pp	DLD (pp) PDP2	0.062		0.9	0.066				0.973	0.733
pp	DLD (pp) IDH3G	FALSE	pp	DLD (pp) IDH3G	0.195			0.385			0.077	0.791	0.599
pp	DLD (pp) LDHD	FALSE	pp	DLD (pp) LDHD				0.116				0.678	0.652
pp	DLD (pp) GPI	FALSE	pp	DLD (pp) GPI	0.093						0.109	0.567	0.508
pp	DLD (pp) SUCLG2	FALSE	pp	DLD (pp) SUCLG2	0.242		0.54	0.347			0.081	0.811	0.24
pp	DLD (pp) NDUFA8	FALSE	pp	DLD (pp) NDUFA8	0.485							0.489	0.049
pp	DLD (pp) CYC1	FALSE	pp	DLD (pp) CYC1	0.588			0.368				0.758	0.146
pp	DLD (pp) ASS1	FALSE	pp	DLD (pp) ASS1	0.065			0.244			0.125	0.529	0.33
pp	DLD (pp) NDUFA10	FALSE	pp	DLD (pp) NDUFA10	0.836			0.368				0.9	0.116
pp	DLD (pp) NDUFB5	FALSE	pp	DLD (pp) NDUFB5	0.28			0.271				0.456	0.048
pp	DLD (pp) PLAUR	FALSE	pp	DLD (pp) PLAUR								0.438	0.438
pp	DLD (pp) UQCRFS1	FALSE	pp	DLD (pp) UQCRFS1	0.542			0.368				0.783	0.311
pp	DLD (pp) MDH2	FALSE	pp	DLD (pp) MDH2	0.929			0.102			0.068	0.979	0.7
pp	DLD (pp) TXNDC9	FALSE	pp	DLD (pp) TXNDC9	0.34			0.22			0.051	0.501	0.101
pp	DLD (pp) CYCS	FALSE	pp	DLD (pp) CYCS	0.299			0.815				0.908	0.348
pp	DLD (pp) PDP1	FALSE	pp	DLD (pp) PDP1	0.062		0.9	0.066				0.963	0.633
pp	DLD (pp) ATP5A1	FALSE	pp	DLD (pp) ATP5A1	0.736			0.347			0.165	0.924	0.538
pp	DLD (pp) PDHA1	FALSE	pp	DLD (pp) PDHA1	0.439	0.208	0.9	0.778				0.998	0.829
pp	CCDC80 (pp) COL1A2	FALSE	pp	CCDC80 (pp) COL1A2	0.457							0.603	0.301
pp	CCDC80 (pp) ABI3BP	FALSE	pp	CCDC80 (pp) ABI3BP	0.162							0.484	0.41
pp	CCDC80 (pp) COL5A1	FALSE	pp	CCDC80 (pp) COL5A1	0.242							0.492	0.357
pp	CCDC80 (pp) COL6A3	FALSE	pp	CCDC80 (pp) COL6A3	0.281							0.407	0.209
pp	DLD (pp) ALDH4A1	FALSE	pp	DLD (pp) ALDH4A1	0.069		0.8	0.056				0.863	0.317
pp	DLD (pp) TSR1	FALSE	pp	DLD (pp) TSR1								0.413	0.414
pp	DLD (pp) RPL23	FALSE	pp	DLD (pp) RPL23	0.098			0.244				0.445	0.253
pp	TEKT2 (pp) SPAG6	FALSE	pp	TEKT2 (pp) SPAG6	0.095							0.628	0.606
pp	DLD (pp) AASDHPPT	FALSE	pp	DLD (pp) AASDHPPT	0.231			0.043				0.702	0.628
pp	CCDC80 (pp) COL1A1	FALSE	pp	CCDC80 (pp) COL1A1	0.335							0.489	0.263
pp	CCDC80 (pp) LOXL2	FALSE	pp	CCDC80 (pp) LOXL2	0.131							0.464	0.409
pp	TEKT2 (pp) NME9	FALSE	pp	TEKT2 (pp) NME9	0.062							0.492	0.481
pp	TEKT2 (pp) DNALI1	FALSE	pp	TEKT2 (pp) DNALI1	0.138							0.631	0.59
pp	TEKT2 (pp) NEDD1	FALSE	pp	TEKT2 (pp) NEDD1								0.474	0.474
pp	TEKT2 (pp) SERPINE2	FALSE	pp	TEKT2 (pp) SERPINE2								0.436	0.436
pp	TEKT2 (pp) SPAG1	FALSE	pp	TEKT2 (pp) SPAG1	0.062							0.467	0.456
pp	TEKT2 (pp) CFAP221	FALSE	pp	TEKT2 (pp) CFAP221	0.064							0.476	0.464
pp	UNC13D (pp) EXPH5	FALSE	pp	UNC13D (pp) EXPH5								0.479	0.48
pp	UNC13D (pp) STX3	FALSE	pp	UNC13D (pp) STX3								0.406	0.407
pp	UNC13D (pp) SNTG1	FALSE	pp	UNC13D (pp) SNTG1								0.51	0.511
pp	UNC13D (pp) RIMS3	FALSE	pp	UNC13D (pp) RIMS3	0.065							0.402	0.387
pp	UNC13D (pp) CTPS1	FALSE	pp	UNC13D (pp) CTPS1								0.693	0.694
pp	UNC13D (pp) KLHL6	FALSE	pp	UNC13D (pp) KLHL6	0.139							0.4	0.333
pp	UNC13D (pp) SYTL4	FALSE	pp	UNC13D (pp) SYTL4	0.062							0.567	0.558
pp	UNC13D (pp) MAGT1	FALSE	pp	UNC13D (pp) MAGT1								0.565	0.565
pp	UNC13D (pp) STXBP3	FALSE	pp	UNC13D (pp) STXBP3	0.064							0.48	0.468
pp	UNC13D (pp) PIK3R1	FALSE	pp	UNC13D (pp) PIK3R1								0.548	0.549
pp	UNC13D (pp) RAB37	FALSE	pp	UNC13D (pp) RAB37	0.086							0.582	0.561
pp	UNC13D (pp) SYTL3	FALSE	pp	UNC13D (pp) SYTL3	0.062							0.531	0.521
pp	UNC13D (pp) SNAP23	FALSE	pp	UNC13D (pp) SNAP23								0.559	0.56
pp	UNC13D (pp) SYTL5	FALSE	pp	UNC13D (pp) SYTL5	0.062							0.614	0.606
pp	UNC13D (pp) STX2	FALSE	pp	UNC13D (pp) STX2								0.474	0.474
pp	NANS (pp) NPL	FALSE	pp	NANS (pp) NPL	0.062		0.9				0.049	0.955	0.559
pp	UNC13D (pp) CORO1A	FALSE	pp	UNC13D (pp) CORO1A	0.112							0.438	0.394
pp	UNC13D (pp) STXBP2	FALSE	pp	UNC13D (pp) STXBP2	0.122							0.889	0.879
pp	NANS (pp) FUK	FALSE	pp	NANS (pp) FUK							0.295	0.515	0.341
pp	NANS (pp) RNF44	FALSE	pp	NANS (pp) RNF44								0.42	0.42
pp	NANS (pp) RENBP	FALSE	pp	NANS (pp) RENBP	0.062		0.9					0.938	0.401
pp	NANS (pp) RPS23	FALSE	pp	NANS (pp) RPS23	0.071							0.453	0.436
pp	NANS (pp) PRDX1	FALSE	pp	NANS (pp) PRDX1	0.049			0.616				0.627	0.061
pp	NANS (pp) ASS1	FALSE	pp	NANS (pp) ASS1				0.763				0.762
pp	NANS (pp) NIPSNAP3A	FALSE	pp	NANS (pp) NIPSNAP3A								0.416	0.416
pp	TEKT2 (pp) FOXJ1	FALSE	pp	TEKT2 (pp) FOXJ1	0.065							0.442	0.428
pp	TEKT2 (pp) NME5	FALSE	pp	TEKT2 (pp) NME5	0.065							0.511	0.499
pp	TEKT2 (pp) PACRG	FALSE	pp	TEKT2 (pp) PACRG	0.185							0.518	0.433
pp	NANS (pp) ST8SIA4	FALSE	pp	NANS (pp) ST8SIA4								0.453	0.453
pp	NANS (pp) UQCRFS1	FALSE	pp	NANS (pp) UQCRFS1	0.066							0.449	0.434
pp	NANS (pp) PRDX2	FALSE	pp	NANS (pp) PRDX2				0.467				0.479	0.063
pp	SIRT1 (pp) PTPRC	FALSE	pp	SIRT1 (pp) PTPRC								0.45	0.451
pp	SIRT1 (pp) HDAC4	FALSE	pp	SIRT1 (pp) HDAC4	0.052		0.9	0.578				0.996	0.923
pp	SIRT1 (pp) TULP3	FALSE	pp	SIRT1 (pp) TULP3	0.063			0.41				0.423
pp	SIRT1 (pp) SOX2	FALSE	pp	SIRT1 (pp) SOX2				0.059				0.555	0.547
pp	SIRT1 (pp) HIST2H2AA	FALSE	pp	SIRT1 (pp) HIST2H2AA				0.077				0.62	0.605
pp	SIRT1 (pp) TBL1X	FALSE	pp	SIRT1 (pp) TBL1X	0.062			0.299				0.464	0.252
pp	SIRT1 (pp) ARAP3	FALSE	pp	SIRT1 (pp) ARAP3	0.062							0.418	0.405
pp	SIRT1 (pp) BMI1	FALSE	pp	SIRT1 (pp) BMI1	0.137							0.464	0.405
pp	NANS (pp) RNF38	FALSE	pp	NANS (pp) RNF38								0.534	0.534
pp	SIRT1 (pp) PIK3CG	FALSE	pp	SIRT1 (pp) PIK3CG	0.062			0.076				0.41	0.374
pp	SIRT1 (pp) XRCC1	FALSE	pp	SIRT1 (pp) XRCC1				0.27				0.716	0.627
pp	SIRT1 (pp) NMNAT3	FALSE	pp	SIRT1 (pp) NMNAT3	0.062		0.65				0.058	0.902	0.721
pp	SIRT1 (pp) NMRK1	FALSE	pp	SIRT1 (pp) NMRK1				0.077				0.486	0.466
pp	SIRT1 (pp) RRP9	FALSE	pp	SIRT1 (pp) RRP9								0.449	0.448
pp	SIRT1 (pp) EP300	FALSE	pp	SIRT1 (pp) EP300	0.099		0.9	0.733				0.999	0.98
pp	SIRT1 (pp) DYRK3	FALSE	pp	SIRT1 (pp) DYRK3	0.065			0.354				0.523	0.274
pp	SIRT1 (pp) DICER1	FALSE	pp	SIRT1 (pp) DICER1				0.144				0.751	0.722
pp	SIRT1 (pp) PIK3R1	FALSE	pp	SIRT1 (pp) PIK3R1	0.062			0.27				0.428	0.233
pp	SIRT1 (pp) SMAD3	FALSE	pp	SIRT1 (pp) SMAD3	0.063			0.057				0.632	0.617
pp	SIRT1 (pp) CCL2	FALSE	pp	SIRT1 (pp) CCL2								0.518	0.518
pp	SIRT1 (pp) PDCD4	FALSE	pp	SIRT1 (pp) PDCD4								0.412	0.413
pp	SIRT1 (pp) NMNAT2	FALSE	pp	SIRT1 (pp) NMNAT2	0.062		0.65				0.058	0.853	0.582
pp	SIRT1 (pp) CYCS	FALSE	pp	SIRT1 (pp) CYCS	0.057							0.714	0.709
pp	SIRT1 (pp) NR1H2	FALSE	pp	SIRT1 (pp) NR1H2				0.345				0.53	0.312
pp	SIRT1 (pp) MAOA	FALSE	pp	SIRT1 (pp) MAOA	0.064			0.182				0.45	0.34
pp	SIRT1 (pp) EGFR	FALSE	pp	SIRT1 (pp) EGFR	0.051							0.451	0.446
pp	SIRT1 (pp) PML	FALSE	pp	SIRT1 (pp) PML	0.062		0.9	0.316				0.98	0.727
pp	SIRT1 (pp) SLC2A1	FALSE	pp	SIRT1 (pp) SLC2A1	0.062							0.491	0.481
pp	SIRT1 (pp) RELA	FALSE	pp	SIRT1 (pp) RELA			0.8	0.685				0.998	0.981
pp	SIRT1 (pp) HDAC10	FALSE	pp	SIRT1 (pp) HDAC10	0.053			0.212				0.808	0.763
pp	SIRT1 (pp) HIST1H4F	FALSE	pp	SIRT1 (pp) HIST1H4F	0.062			0.345				0.83	0.746
pp	SIRT1 (pp) KAT6A	FALSE	pp	SIRT1 (pp) KAT6A	0.062			0.252				0.668	0.566
pp	SIRT1 (pp) PPARGC1A	FALSE	pp	SIRT1 (pp) PPARGC1A			0.9	0.717				0.999	0.988
pp	SIRT1 (pp) ADAM10	FALSE	pp	SIRT1 (pp) ADAM10	0.063							0.496	0.484
pp	SIRT1 (pp) CDC14A	FALSE	pp	SIRT1 (pp) CDC14A				0.359				0.99	0.985
pp	SIRT1 (pp) AIM1	FALSE	pp	SIRT1 (pp) AIM1								0.566	0.566
pp	SIRT1 (pp) MTOR	FALSE	pp	SIRT1 (pp) MTOR	0.062			0.518				0.934	0.866
pp	SIRT1 (pp) SUV420H1	FALSE	pp	SIRT1 (pp) SUV420H1	0.083							0.496	0.474
pp	SIRT1 (pp) KLF2	FALSE	pp	SIRT1 (pp) KLF2				0.058				0.41	0.4
pp	SIRT1 (pp) ACTG1	FALSE	pp	SIRT1 (pp) ACTG1	0.062			0.092				0.407	0.36
pp	SIRT1 (pp) SMARCD2	FALSE	pp	SIRT1 (pp) SMARCD2	0.053			0.641				0.656	0.072
pp	SIRT1 (pp) MCL1	FALSE	pp	SIRT1 (pp) MCL1	0.062							0.429	0.417
pp	SIRT1 (pp) SMARCA4	FALSE	pp	SIRT1 (pp) SMARCA4	0.063			0.078				0.608	0.583
pp	SIRT1 (pp) PIK3C3	FALSE	pp	SIRT1 (pp) PIK3C3	0.063			0.076				0.411	0.375
pp	SIRT1 (pp) AKT3	FALSE	pp	SIRT1 (pp) AKT3	0.063			0.056				0.497	0.477
pp	SIRT1 (pp) MRE11A	FALSE	pp	SIRT1 (pp) MRE11A				0.429			0.117	0.528	0.139
pp	SIRT1 (pp) HIST2H2BE	FALSE	pp	SIRT1 (pp) HIST2H2BE	0.055		0.6	0.212				0.886	0.664
pp	SIRT1 (pp) CHD3	FALSE	pp	SIRT1 (pp) CHD3				0.298				0.466	0.271
pp	SIRT1 (pp) MAPK10	FALSE	pp	SIRT1 (pp) MAPK10	0.065			0.143				0.436	0.353
pp	SIRT1 (pp) SMNDC1	FALSE	pp	SIRT1 (pp) SMNDC1	0.659							0.659
pp	SIRT1 (pp) H2AFJ	FALSE	pp	SIRT1 (pp) H2AFJ			0.6	0.077				0.653	0.138
pp	SIRT1 (pp) HSPA2	FALSE	pp	SIRT1 (pp) HSPA2			0.6	0.136				0.682	0.156
pp	SIRT1 (pp) RPS19BP1	FALSE	pp	SIRT1 (pp) RPS19BP1			0.9	0.835				0.997	0.863
pp	SIRT1 (pp) KMT2A	FALSE	pp	SIRT1 (pp) KMT2A	0.062			0.345				0.542	0.315
pp	SIRT1 (pp) PNP	FALSE	pp	SIRT1 (pp) PNP			0.9				0.077	0.94	0.403
pp	SIRT1 (pp) ING1	FALSE	pp	SIRT1 (pp) ING1	0.063			0.283				0.748	0.656
pp	SIRT1 (pp) HIPK2	FALSE	pp	SIRT1 (pp) HIPK2	0.065			0.354				0.571	0.347
pp	SIRT1 (pp) ATG3	FALSE	pp	SIRT1 (pp) ATG3								0.423	0.423
pp	SIRT1 (pp) UQCRFS1	FALSE	pp	SIRT1 (pp) UQCRFS1								0.467	0.468
pp	SIRT1 (pp) GLI2	FALSE	pp	SIRT1 (pp) GLI2				0.345				0.407	0.132
pp	SIRT1 (pp) HIST1H2BJ	FALSE	pp	SIRT1 (pp) HIST1H2BJ	0.055		0.6	0.164				0.692	0.142
pp	SIRT1 (pp) NR3C1	FALSE	pp	SIRT1 (pp) NR3C1				0.078				0.445	0.423
pp	SIRT1 (pp) SMARCA5	FALSE	pp	SIRT1 (pp) SMARCA5	0.171		0.36	0.102				0.689	0.425
pp	SIRT1 (pp) IL18	FALSE	pp	SIRT1 (pp) IL18								0.4	0.401
pp	SIRT1 (pp) MYC	FALSE	pp	SIRT1 (pp) MYC				0.494				0.884	0.779
pp	SIRT1 (pp) NFE2L2	FALSE	pp	SIRT1 (pp) NFE2L2	0.142			0.056				0.721	0.683
pp	SIRT1 (pp) PARK7	FALSE	pp	SIRT1 (pp) PARK7							0.056	0.403	0.394
pp	SIRT1 (pp) FOXM1	FALSE	pp	SIRT1 (pp) FOXM1				0.354				0.675	0.518
pp	SIRT1 (pp) MBD1	FALSE	pp	SIRT1 (pp) MBD1								0.67	0.67
pp	SIRT1 (pp) ANXA5	FALSE	pp	SIRT1 (pp) ANXA5								0.55	0.55
pp	SIRT1 (pp) COX4I1	FALSE	pp	SIRT1 (pp) COX4I1								0.546	0.546
pp	SIRT1 (pp) ACTB	FALSE	pp	SIRT1 (pp) ACTB	0.062			0.092				0.745	0.725
pp	SIRT1 (pp) KMT2C	FALSE	pp	SIRT1 (pp) KMT2C	0.063			0.135				0.401	0.32
pp	SIRT1 (pp) CASP1	FALSE	pp	SIRT1 (pp) CASP1								0.447	0.447
pp	SIRT1 (pp) NADK2	FALSE	pp	SIRT1 (pp) NADK2	0.063		0.9					0.905	0.074
pp	SIRT1 (pp) LHPP	FALSE	pp	SIRT1 (pp) LHPP							0.046	0.407	0.404
pp	SIRT1 (pp) KDM4A	FALSE	pp	SIRT1 (pp) KDM4A	0.062							0.517	0.506
pp	SIRT1 (pp) MMP2	FALSE	pp	SIRT1 (pp) MMP2								0.402	0.402
pp	SIRT1 (pp) CCAR2	FALSE	pp	SIRT1 (pp) CCAR2			0.8	0.753				0.996	0.927
pp	SIRT1 (pp) LMNA	FALSE	pp	SIRT1 (pp) LMNA				0.104				0.781	0.766
pp	SIRT1 (pp) RAD50	FALSE	pp	SIRT1 (pp) RAD50	0.066			0.322			0.117	0.417	0.082
pp	SIRT1 (pp) HERC5	FALSE	pp	SIRT1 (pp) HERC5	0.062							0.418	0.405
pp	SIRT1 (pp) TLR4	FALSE	pp	SIRT1 (pp) TLR4				0.057				0.524	0.517
pp	SIRT1 (pp) GSK3B	FALSE	pp	SIRT1 (pp) GSK3B								0.516	0.516
pp	SIRT1 (pp) DNMT3B	FALSE	pp	SIRT1 (pp) DNMT3B				0.27				0.904	0.875
pp	SIRT1 (pp) BECN1	FALSE	pp	SIRT1 (pp) BECN1	0.049							0.713	0.711
pp	SIRT1 (pp) MAPT	FALSE	pp	SIRT1 (pp) MAPT				0.27				0.563	0.427
pp	SIRT1 (pp) ACACA	FALSE	pp	SIRT1 (pp) ACACA				0.217				0.503	0.392
pp	SIRT1 (pp) CIITA	FALSE	pp	SIRT1 (pp) CIITA	0.062			0.27				0.446	0.256
pp	SIRT1 (pp) PARG	FALSE	pp	SIRT1 (pp) PARG	0.062							0.716	0.71
pp	SIRT1 (pp) HDAC9	FALSE	pp	SIRT1 (pp) HDAC9	0.052			0.212				0.824	0.784
pp	SIRT1 (pp) CASP3	FALSE	pp	SIRT1 (pp) CASP3								0.689	0.69
pp	SIRT1 (pp) RAD52	FALSE	pp	SIRT1 (pp) RAD52				0.159				0.644	0.595
pp	SIRT1 (pp) MAP1LC3B	FALSE	pp	SIRT1 (pp) MAP1LC3B	0.064			0.326				0.662	0.508
pp	SIRT1 (pp) SMEK1	FALSE	pp	SIRT1 (pp) SMEK1	0.084			0.198				0.491	0.364
pp	SIRT1 (pp) NFE2L1	FALSE	pp	SIRT1 (pp) NFE2L1				0.056				0.601	0.595
pp	SIRT1 (pp) RARB	FALSE	pp	SIRT1 (pp) RARB				0.102				0.683	0.662
pp	SIRT1 (pp) VDR	FALSE	pp	SIRT1 (pp) VDR				0.298				0.539	0.37
pp	SIRT1 (pp) HCFC2	FALSE	pp	SIRT1 (pp) HCFC2	0.062			0.339				0.422	0.143
pp	SIRT1 (pp) BHLHE41	FALSE	pp	SIRT1 (pp) BHLHE41				0.364				0.498	0.244
pp	SIRT1 (pp) FOSB	FALSE	pp	SIRT1 (pp) FOSB			0.8	0.057				0.837	0.207
pp	SIRT1 (pp) SGK1	FALSE	pp	SIRT1 (pp) SGK1	0.065			0.173				0.561	0.478
pp	SIRT1 (pp) NCOR1	FALSE	pp	SIRT1 (pp) NCOR1	0.052			0.662				0.997	0.991
pp	SIRT1 (pp) CAT	FALSE	pp	SIRT1 (pp) CAT	0.062							0.773	0.769
pp	SIRT1 (pp) PRDM16	FALSE	pp	SIRT1 (pp) PRDM16				0.058				0.53	0.522
pp	SIRT1 (pp) VHL	FALSE	pp	SIRT1 (pp) VHL				0.27				0.462	0.293
pp	SIRT1 (pp) RB1	FALSE	pp	SIRT1 (pp) RB1	0.063		0.9	0.487				0.96	0.277
pp	SIRT1 (pp) EIF2AK3	FALSE	pp	SIRT1 (pp) EIF2AK3	0.1							0.427	0.39
pp	NDUFB7 (pp) COX7B	FALSE	pp	NDUFB7 (pp) COX7B	0.188							0.518	0.432
pp	NDUFB7 (pp) ATP5H	FALSE	pp	NDUFB7 (pp) ATP5H	0.885			0.368				0.957	0.467
pp	NDUFB7 (pp) EDF1	FALSE	pp	NDUFB7 (pp) EDF1	0.409							0.412	0.046
pp	NDUFB7 (pp) UQCC2	FALSE	pp	NDUFB7 (pp) UQCC2	0.377							0.41	0.093
pp	NDUFB7 (pp) RPLP2	FALSE	pp	NDUFB7 (pp) RPLP2	0.177							0.401	0.303
pp	NDUFB7 (pp) MRPL18	FALSE	pp	NDUFB7 (pp) MRPL18	0.415							0.415
pp	NDUFB7 (pp) UQCRFS1	FALSE	pp	NDUFB7 (pp) UQCRFS1	0.525			0.982				0.995	0.471
pp	NDUFB7 (pp) SLC25A45	FALSE	pp	NDUFB7 (pp) SLC25A45				0.535				0.535
pp	NDUFB7 (pp) NDUFA10	FALSE	pp	NDUFB7 (pp) NDUFA10	0.667		0.9	0.995				0.999	0.54
pp	NDUFB7 (pp) ETFB	FALSE	pp	NDUFB7 (pp) ETFB	0.687							0.687
pp	NDUFB7 (pp) CYC1	FALSE	pp	NDUFB7 (pp) CYC1	0.896			0.981				0.998	0.359
pp	NDUFB7 (pp) MAPT	FALSE	pp	NDUFB7 (pp) MAPT			0.6					0.6
pp	NDUFB7 (pp) NDUFB5	FALSE	pp	NDUFB7 (pp) NDUFB5	0.873		0.9	0.978				0.999	0.809
pp	NDUFB7 (pp) IDH3G	FALSE	pp	NDUFB7 (pp) IDH3G	0.21			0.382				0.526	0.108
pp	NDUFB7 (pp) NDUFA8	FALSE	pp	NDUFB7 (pp) NDUFA8	0.962		0.9	0.996				0.999	0.648
pp	NDUFB7 (pp) ATP5L	FALSE	pp	NDUFB7 (pp) ATP5L	0.865			0.723				0.976	0.433
pp	NDUFB7 (pp) MRPL21	FALSE	pp	NDUFB7 (pp) MRPL21	0.745							0.761	0.102
pp	NDUFB7 (pp) COX8A	FALSE	pp	NDUFB7 (pp) COX8A	0.299							0.651	0.523
pp	NDUFB7 (pp) UQCRH	FALSE	pp	NDUFB7 (pp) UQCRH	0.878			0.939				0.997	0.705
pp	NDUFB7 (pp) NDUFB6	FALSE	pp	NDUFB7 (pp) NDUFB6	0.905		0.9	0.986				0.999	0.67
pp	NDUFB7 (pp) MINOS1	FALSE	pp	NDUFB7 (pp) MINOS1	0.634							0.633
pp	NDUFB7 (pp) MRPL12	FALSE	pp	NDUFB7 (pp) MRPL12	0.355							0.499	0.257
pp	NDUFB7 (pp) TMEM14C	FALSE	pp	NDUFB7 (pp) TMEM14C	0.528							0.564	0.115
pp	NDUFB7 (pp) INO80B	FALSE	pp	NDUFB7 (pp) INO80B								0.404	0.405
pp	NDUFB7 (pp) NDUFAF5	FALSE	pp	NDUFB7 (pp) NDUFAF5	0.094		0.6					0.648	0.108
pp	NDUFB7 (pp) COX4I1	FALSE	pp	NDUFB7 (pp) COX4I1	0.603			0.745				0.938	0.44
pp	NDUFB7 (pp) NDUFAF6	FALSE	pp	NDUFB7 (pp) NDUFAF6	0.064		0.6					0.616	0.057
pp	NDUFB7 (pp) ATP6V0C	FALSE	pp	NDUFB7 (pp) ATP6V0C	0.163							0.405	0.319
pp	NDUFB7 (pp) PARK7	FALSE	pp	NDUFB7 (pp) PARK7	0.431			0.934				0.963	0.101
pp	NDUFB7 (pp) ANAPC11	FALSE	pp	NDUFB7 (pp) ANAPC11	0.672							0.671
pp	NDUFB7 (pp) ATP5G3	FALSE	pp	NDUFB7 (pp) ATP5G3	0.264							0.641	0.533
pp	NDUFB7 (pp) COX6C	FALSE	pp	NDUFB7 (pp) COX6C	0.926							0.943	0.266
pp	NDUFB7 (pp) NDUFB2	FALSE	pp	NDUFB7 (pp) NDUFB2	0.573		0.9	0.885				0.998	0.672
pp	NDUFB7 (pp) PRKACA	FALSE	pp	NDUFB7 (pp) PRKACA	0.052		0.6					0.604
pp	NDUFB7 (pp) COX5A	FALSE	pp	NDUFB7 (pp) COX5A	0.857			0.823				0.984	0.44
pp	NDUFB7 (pp) NDUFAB1	FALSE	pp	NDUFB7 (pp) NDUFAB1	0.84		0.9	0.988				0.999	0.712
pp	SNAP29 (pp) VPS18	FALSE	pp	SNAP29 (pp) VPS18	0.062							0.513	0.502
pp	NDUFB7 (pp) CYCS	FALSE	pp	NDUFB7 (pp) CYCS	0.279			0.343				0.587	0.199
pp	NDUFB7 (pp) ATP5A1	FALSE	pp	NDUFB7 (pp) ATP5A1	0.168			0.252				0.435	0.165
pp	SNAP29 (pp) EXOC6	FALSE	pp	SNAP29 (pp) EXOC6				0.249				0.478	0.334
pp	SNAP29 (pp) SEC22C	FALSE	pp	SNAP29 (pp) SEC22C	0.062			0.254				0.43	0.251
pp	SNAP29 (pp) STX18	FALSE	pp	SNAP29 (pp) STX18	0.062		0.54	0.559				0.895	0.514
pp	SNAP29 (pp) SYT6	FALSE	pp	SNAP29 (pp) SYT6	0.062			0.255				0.465	0.296
pp	SNAP29 (pp) EXOC3	FALSE	pp	SNAP29 (pp) EXOC3	0.049			0.232				0.503	0.375
pp	SNAP29 (pp) SEPT5	FALSE	pp	SNAP29 (pp) SEPT5	0.062			0.148				0.413	0.325
pp	SNAP29 (pp) TSNARE1	FALSE	pp	SNAP29 (pp) TSNARE1	0.062		0.54	0.636				0.897	0.425
pp	SNAP29 (pp) SLC25A1	FALSE	pp	SNAP29 (pp) SLC25A1								0.519	0.52
pp	SNAP29 (pp) PIK3C3	FALSE	pp	SNAP29 (pp) PIK3C3				0.058				0.661	0.655
pp	SNAP29 (pp) SNAP23	FALSE	pp	SNAP29 (pp) SNAP23	0.063		0.9	0.386				0.98	0.699
pp	SNAP29 (pp) MYC	FALSE	pp	SNAP29 (pp) MYC								0.453	0.453
pp	SNAP29 (pp) VAMP1	FALSE	pp	SNAP29 (pp) VAMP1	0.062		0.54	0.504				0.857	0.413
pp	SNAP29 (pp) COG3	FALSE	pp	SNAP29 (pp) COG3			0.6					0.695	0.271
pp	SNAP29 (pp) KLHL22	FALSE	pp	SNAP29 (pp) KLHL22								0.483	0.483
pp	SNAP29 (pp) VPS33B	FALSE	pp	SNAP29 (pp) VPS33B	0.063			0.281				0.622	0.485
pp	SNAP29 (pp) EPS15	FALSE	pp	SNAP29 (pp) EPS15	0.063							0.436	0.423
pp	SNAP29 (pp) STX3	FALSE	pp	SNAP29 (pp) STX3	0.077		0.54	0.598				0.916	0.57
pp	SNAP29 (pp) SYT2	FALSE	pp	SNAP29 (pp) SYT2	0.062			0.255				0.457	0.287
pp	SNAP29 (pp) SYT11	FALSE	pp	SNAP29 (pp) SYT11	0.062			0.255				0.478	0.313
pp	SNAP29 (pp) MICALL1	FALSE	pp	SNAP29 (pp) MICALL1	0.062							0.403	0.39
pp	SNAP29 (pp) EHBP1	FALSE	pp	SNAP29 (pp) EHBP1								0.456	0.457
pp	SNAP29 (pp) MAP1LC3B	FALSE	pp	SNAP29 (pp) MAP1LC3B	0.062							0.517	0.506
pp	SNAP29 (pp) VTI1B	FALSE	pp	SNAP29 (pp) VTI1B	0.153		0.54	0.148				0.862	0.634
pp	SNAP29 (pp) EHD1	FALSE	pp	SNAP29 (pp) EHD1	0.062			0.693				0.971	0.908
pp	SNAP29 (pp) ATG101	FALSE	pp	SNAP29 (pp) ATG101								0.446	0.446
pp	SNAP29 (pp) STX2	FALSE	pp	SNAP29 (pp) STX2	0.077		0.54	0.517				0.856	0.383
pp	SNAP29 (pp) RAB7B	FALSE	pp	SNAP29 (pp) RAB7B								0.577	0.578
pp	SNAP29 (pp) EHD3	FALSE	pp	SNAP29 (pp) EHD3	0.062			0.376				0.592	0.361
pp	SNAP29 (pp) STXBP2	FALSE	pp	SNAP29 (pp) STXBP2	0.063			0.528				0.63	0.231
pp	SNAP29 (pp) COG5	FALSE	pp	SNAP29 (pp) COG5			0.6					0.654	0.171
pp	SNAP29 (pp) AP1S1	FALSE	pp	SNAP29 (pp) AP1S1								0.697	0.697
pp	SNAP29 (pp) BECN1	FALSE	pp	SNAP29 (pp) BECN1	0.062							0.552	0.543
pp	SNAP29 (pp) SNX4	FALSE	pp	SNAP29 (pp) SNX4	0.092		0.9	0.056				0.91	0.079
pp	SNAP29 (pp) STXBP3	FALSE	pp	SNAP29 (pp) STXBP3	0.063			0.528				0.671	0.316
pp	SNAP29 (pp) ATG3	FALSE	pp	SNAP29 (pp) ATG3	0.067							0.614	0.604
pp	SNAP29 (pp) RAB3IP	FALSE	pp	SNAP29 (pp) RAB3IP				0.138				0.465	0.406
pp	SNAP29 (pp) SYT3	FALSE	pp	SNAP29 (pp) SYT3	0.062			0.255				0.57	0.435
pp	SNAP29 (pp) CRKL	FALSE	pp	SNAP29 (pp) CRKL	0.063							0.568	0.558
pp	SNAP29 (pp) VPS51	FALSE	pp	SNAP29 (pp) VPS51				0.818				0.874	0.336
pp	SNAP29 (pp) THAP7	FALSE	pp	SNAP29 (pp) THAP7	0.062							0.767	0.762
pp	THAP7 (pp) KLHL22	FALSE	pp	THAP7 (pp) KLHL22								0.7	0.701
pp	THAP7 (pp) CRAMP1L	FALSE	pp	THAP7 (pp) CRAMP1L								0.518	0.519
pp	THAP7 (pp) HIST1H4F	FALSE	pp	THAP7 (pp) HIST1H4F				0.27				0.573	0.439
pp	THAP7 (pp) NCOR1	FALSE	pp	THAP7 (pp) NCOR1				0.27				0.635	0.521
pp	MIF (pp) CCL2	FALSE	pp	MIF (pp) CCL2								0.7	0.7
pp	THAP7 (pp) MZT2A	FALSE	pp	THAP7 (pp) MZT2A	0.499							0.499
pp	THAP7 (pp) CRKL	FALSE	pp	THAP7 (pp) CRKL	0.082							0.757	0.747
pp	MIF (pp) PRDX1	FALSE	pp	MIF (pp) PRDX1	0.271							0.405	0.217
pp	MIF (pp) IL16	FALSE	pp	MIF (pp) IL16								0.45	0.45
pp	MIF (pp) AKR1C2	FALSE	pp	MIF (pp) AKR1C2				0.485				0.485
pp	MIF (pp) EGFR	FALSE	pp	MIF (pp) EGFR				0.27				0.458	0.289
pp	MIF (pp) PARK7	FALSE	pp	MIF (pp) PARK7	0.205			0.678				0.781	0.216
pp	MIF (pp) IL18	FALSE	pp	MIF (pp) IL18								0.556	0.556
pp	MIF (pp) TLR4	FALSE	pp	MIF (pp) TLR4								0.523	0.524
pp	MIF (pp) STAT4	FALSE	pp	MIF (pp) STAT4			0.9					0.912	0.157
pp	MIF (pp) CXCL12	FALSE	pp	MIF (pp) CXCL12								0.519	0.519
pp	MIF (pp) RPS19	FALSE	pp	MIF (pp) RPS19	0.283							0.411	0.213
pp	MIF (pp) NME2	FALSE	pp	MIF (pp) NME2	0.565							0.581	0.076
pp	MIF (pp) HINT1	FALSE	pp	MIF (pp) HINT1	0.299			0.272				0.469	0.044
pp	MIF (pp) CXCR4	FALSE	pp	MIF (pp) CXCR4								0.98	0.98
pp	MIF (pp) ACTG1	FALSE	pp	MIF (pp) ACTG1	0.119							0.421	0.37
pp	MIF (pp) PCMT1	FALSE	pp	MIF (pp) PCMT1	0.063			0.672				0.679
pp	MIF (pp) SDC1	FALSE	pp	MIF (pp) SDC1	0.07							0.431	0.413
pp	SLC25A1 (pp) COMT	FALSE	pp	SLC25A1 (pp) COMT	0.082							0.423	0.398
pp	MIF (pp) PEBP1	FALSE	pp	MIF (pp) PEBP1	0.477							0.536	0.15
pp	SLC25A1 (pp) MDH1	FALSE	pp	SLC25A1 (pp) MDH1	0.201							0.451	0.341
pp	SLC25A1 (pp) SLC13A3	FALSE	pp	SLC25A1 (pp) SLC13A3	0.062							0.4	0.387
pp	SLC25A1 (pp) SUCLG2	FALSE	pp	SLC25A1 (pp) SUCLG2	0.08			0.103				0.533	0.481
pp	SLC25A1 (pp) DGCR2	FALSE	pp	SLC25A1 (pp) DGCR2	0.069							0.728	0.72
pp	SLC25A1 (pp) IDH3G	FALSE	pp	SLC25A1 (pp) IDH3G	0.089			0.159				0.483	0.38
pp	SLC25A1 (pp) ACACA	FALSE	pp	SLC25A1 (pp) ACACA	0.066			0.059				0.474	0.45
pp	MIF (pp) HGF	FALSE	pp	MIF (pp) HGF								0.463	0.464
pp	SLC25A1 (pp) LRRK2	FALSE	pp	SLC25A1 (pp) LRRK2				0.486				0.501	0.07
pp	SLC25A1 (pp) H2AFJ	FALSE	pp	SLC25A1 (pp) H2AFJ	0.062			0.059				0.409	0.385
pp	SLC25A1 (pp) SLC13A5	FALSE	pp	SLC25A1 (pp) SLC13A5								0.753	0.753
pp	SLC25A1 (pp) SLC2A1	FALSE	pp	SLC25A1 (pp) SLC2A1	0.062			0.056				0.434	0.413
pp	SLC25A1 (pp) MDH2	FALSE	pp	SLC25A1 (pp) MDH2	0.132							0.506	0.455
pp	SLC25A1 (pp) ADSL	FALSE	pp	SLC25A1 (pp) ADSL	0.29			0.11				0.413	0.147
pp	CRYBB1 (pp) CHMP4B	FALSE	pp	CRYBB1 (pp) CHMP4B								0.624	0.624
pp	SLC25A1 (pp) PDHA1	FALSE	pp	SLC25A1 (pp) PDHA1	0.137			0.138				0.49	0.371
pp	SLC25A1 (pp) PIG6	FALSE	pp	SLC25A1 (pp) PIG6								0.587	0.587
pp	SLC25A1 (pp) CLDN5	FALSE	pp	SLC25A1 (pp) CLDN5								0.539	0.539
pp	SLC25A1 (pp) CLTC	FALSE	pp	SLC25A1 (pp) CLTC					0.21			0.706	0.643
pp	PIK3IP1 (pp) NCKIPSD	FALSE	pp	PIK3IP1 (pp) NCKIPSD								0.491	0.492
pp	PIK3IP1 (pp) SAMD10	FALSE	pp	PIK3IP1 (pp) SAMD10								0.453	0.454
pp	CRYBB1 (pp) AGK	FALSE	pp	CRYBB1 (pp) AGK								0.421	0.422
pp	CRYBB1 (pp) EPHA2	FALSE	pp	CRYBB1 (pp) EPHA2	0.049							0.524	0.52
pp	MICALL1 (pp) EPS15	FALSE	pp	MICALL1 (pp) EPS15	0.064							0.678	0.67
pp	MICALL1 (pp) PDLIM1	FALSE	pp	MICALL1 (pp) PDLIM1			0.54	0.149				0.599	0.059
pp	MICALL1 (pp) MICAL1	FALSE	pp	MICALL1 (pp) MICAL1				0.162				0.445	0.366
pp	CRYBB1 (pp) MAF	FALSE	pp	CRYBB1 (pp) MAF	0.064							0.581	0.571
pp	MICALL1 (pp) JAM3	FALSE	pp	MICALL1 (pp) JAM3			0.54					0.54
pp	MICALL1 (pp) ACTG1	FALSE	pp	MICALL1 (pp) ACTG1	0.062		0.36	0.16				0.459	0.055
pp	MICALL1 (pp) EHBP1	FALSE	pp	MICALL1 (pp) EHBP1	0.062		0.54					0.665	0.287
pp	MICALL1 (pp) PDLIM3	FALSE	pp	MICALL1 (pp) PDLIM3			0.54	0.149				0.599	0.059
pp	MICALL1 (pp) EHD1	FALSE	pp	MICALL1 (pp) EHD1	0.062			0.814				0.997	0.986
pp	MICALL1 (pp) EHD3	FALSE	pp	MICALL1 (pp) EHD3	0.062			0.678				0.927	0.778
pp	MICALL1 (pp) SERHL2	FALSE	pp	MICALL1 (pp) SERHL2	0.062							0.435	0.423
pp	MICALL1 (pp) MYO5B	FALSE	pp	MICALL1 (pp) MYO5B	0.049			0.076				0.454	0.429
pp	TOMM22 (pp) MINOS1	FALSE	pp	TOMM22 (pp) MINOS1	0.156		0.72					0.845	0.4
pp	TOMM22 (pp) COX5A	FALSE	pp	TOMM22 (pp) COX5A	0.138			0.132				0.404	0.267
pp	TOMM22 (pp) IDH3G	FALSE	pp	TOMM22 (pp) IDH3G	0.047		0.9					0.909	0.129
pp	TOMM22 (pp) PDHA1	FALSE	pp	TOMM22 (pp) PDHA1	0.12			0.308				0.419	0.123
pp	TOMM22 (pp) UQCRH	FALSE	pp	TOMM22 (pp) UQCRH	0.296			0.117				0.527	0.3
pp	TOMM22 (pp) TIMM17A	FALSE	pp	TOMM22 (pp) TIMM17A	0.146			0.257				0.912	0.872
pp	TOMM22 (pp) TRIAP1	FALSE	pp	TOMM22 (pp) TRIAP1	0.179			0.098				0.407	0.264
pp	TOMM22 (pp) COX4I1	FALSE	pp	TOMM22 (pp) COX4I1	0.128			0.149				0.561	0.456
pp	TOMM22 (pp) NHP2L1	FALSE	pp	TOMM22 (pp) NHP2L1	0.203			0.787				0.827	0.063
pp	TOMM22 (pp) FKBP8	FALSE	pp	TOMM22 (pp) FKBP8	0.065			0.638				0.659	0.075
pp	TOMM22 (pp) MRPL12	FALSE	pp	TOMM22 (pp) MRPL12	0.234			0.788				0.855	0.181
pp	TOMM22 (pp) HK1	FALSE	pp	TOMM22 (pp) HK1				0.405				0.477	0.158
pp	TOMM22 (pp) CYCS	FALSE	pp	TOMM22 (pp) CYCS	0.302							0.635	0.498
pp	TOMM22 (pp) IMMT	FALSE	pp	TOMM22 (pp) IMMT			0.72	0.517				0.934	0.556
pp	TOMM22 (pp) CYC1	FALSE	pp	TOMM22 (pp) CYC1	0.127		0.9	0.2				0.959	0.489
pp	TOMM22 (pp) ATP5A1	FALSE	pp	TOMM22 (pp) ATP5A1	0.07		0.9	0.132				0.932	0.258
pp	TOMM22 (pp) EXD2	FALSE	pp	TOMM22 (pp) EXD2				0.354				0.465	0.207
pp	TOMM22 (pp) NDUFB5	FALSE	pp	TOMM22 (pp) NDUFB5	0.108							0.508	0.472
pp	TOMM22 (pp) CLTC	FALSE	pp	TOMM22 (pp) CLTC				0.634				0.634
pp	TOMM22 (pp) ATP5B	FALSE	pp	TOMM22 (pp) ATP5B	0.129		0.9	0.453				0.971	0.478
pp	TOMM22 (pp) EHD1	FALSE	pp	TOMM22 (pp) EHD1				0.668				0.67	0.048
pp	TOMM22 (pp) UQCRFS1	FALSE	pp	TOMM22 (pp) UQCRFS1	0.144			0.132				0.434	0.3
pp	TOMM22 (pp) AKAP1	FALSE	pp	TOMM22 (pp) AKAP1				0.276				0.41	0.219
pp	TOMM22 (pp) ATP5H	FALSE	pp	TOMM22 (pp) ATP5H	0.161			0.325				0.495	0.181
pp	TOMM22 (pp) AFG3L2	FALSE	pp	TOMM22 (pp) AFG3L2	0.092			0.212				0.473	0.323
pp	TOMM22 (pp) RPS3A	FALSE	pp	TOMM22 (pp) RPS3A	0.141							0.482	0.423
pp	RTDR1 (pp) EIF2AK3	FALSE	pp	RTDR1 (pp) EIF2AK3								0.649	0.649
pp	RTDR1 (pp) GNA13	FALSE	pp	RTDR1 (pp) GNA13	0.052							0.559	0.554
pp	RTDR1 (pp) MACF1	FALSE	pp	RTDR1 (pp) MACF1								0.509	0.51
pp	RTDR1 (pp) NME5	FALSE	pp	RTDR1 (pp) NME5	0.062							0.527	0.517
pp	ARSA (pp) ARSG	FALSE	pp	ARSA (pp) ARSG	0.062	0.112	0.8					0.844	0.177
pp	RTDR1 (pp) SRPRB	FALSE	pp	RTDR1 (pp) SRPRB								0.476	0.476
pp	RTDR1 (pp) PNRC2	FALSE	pp	RTDR1 (pp) PNRC2								0.464	0.465
pp	GTPBP1 (pp) NPC1	FALSE	pp	GTPBP1 (pp) NPC1								0.989	0.989
pp	GTPBP1 (pp) TMBIM4	FALSE	pp	GTPBP1 (pp) TMBIM4								0.535	0.535
pp	GTPBP1 (pp) TYRO3	FALSE	pp	GTPBP1 (pp) TYRO3								0.437	0.438
pp	ARSA (pp) KIF21A	FALSE	pp	ARSA (pp) KIF21A								0.507	0.507
pp	ARSA (pp) PDS5B	FALSE	pp	ARSA (pp) PDS5B								0.635	0.635
pp	ARSA (pp) HSPA2	FALSE	pp	ARSA (pp) HSPA2								0.477	0.477
pp	GTPBP1 (pp) DIS3L2	FALSE	pp	GTPBP1 (pp) DIS3L2	0.062		0.54					0.55
pp	GTPBP1 (pp) EXOSC6	FALSE	pp	GTPBP1 (pp) EXOSC6			0.72					0.756	0.165
pp	GTPBP1 (pp) GYPC	FALSE	pp	GTPBP1 (pp) GYPC								0.671	0.671
pp	GTPBP1 (pp) ATP6V0A1	FALSE	pp	GTPBP1 (pp) ATP6V0A1								0.4	0.401
pp	GTPBP1 (pp) CDR2	FALSE	pp	GTPBP1 (pp) CDR2								0.456	0.456
pp	ARSA (pp) CERS2	FALSE	pp	ARSA (pp) CERS2								0.422	0.422
pp	ARSA (pp) ACRBP	FALSE	pp	ARSA (pp) ACRBP	0.062							0.407	0.395
pp	ARSA (pp) FUK	FALSE	pp	ARSA (pp) FUK								0.471	0.471
pp	HDAC10 (pp) SIRT5	FALSE	pp	HDAC10 (pp) SIRT5	0.052			0.183				0.773	0.731
pp	ARSA (pp) CTSD	FALSE	pp	ARSA (pp) CTSD	0.086							0.43	0.403
pp	ARSA (pp) STS	FALSE	pp	ARSA (pp) STS		0.119	0.5					0.603	0.172
pp	ARSA (pp) GBA2	FALSE	pp	ARSA (pp) GBA2								0.415	0.416
pp	ARSA (pp) CLN6	FALSE	pp	ARSA (pp) CLN6	0.062							0.422	0.41
pp	HDAC10 (pp) HIST2H2AB	FALSE	pp	HDAC10 (pp) HIST2H2AB			0.9	0.151				0.914	0.069
pp	HDAC10 (pp) UPP1	FALSE	pp	HDAC10 (pp) UPP1	0.062							0.462	0.451
pp	HDAC10 (pp) NLK	FALSE	pp	HDAC10 (pp) NLK					0.005			0.547	0.547
pp	HDAC10 (pp) NCOR1	FALSE	pp	HDAC10 (pp) NCOR1	0.065		0.6	0.251				0.825	0.452
pp	HDAC10 (pp) MAPK15	FALSE	pp	HDAC10 (pp) MAPK15				0.059	0.004			0.571	0.563
pp	HDAC10 (pp) KAT6A	FALSE	pp	HDAC10 (pp) KAT6A	0.063			0.241				0.506	0.362
pp	HDAC10 (pp) WDR59	FALSE	pp	HDAC10 (pp) WDR59	0.098			0.422				0.54	0.189
pp	HDAC10 (pp) HIST1H4F	FALSE	pp	HDAC10 (pp) HIST1H4F	0.062			0.164			0.044	0.521	0.437
pp	HDAC10 (pp) MAML2	FALSE	pp	HDAC10 (pp) MAML2			0.65					0.659	0.066
pp	HDAC10 (pp) MFAP4	FALSE	pp	HDAC10 (pp) MFAP4								0.416	0.416
pp	HDAC10 (pp) DICER1	FALSE	pp	HDAC10 (pp) DICER1	0.066			0.213				0.406	0.257
pp	HDAC10 (pp) HIST1H2AE	FALSE	pp	HDAC10 (pp) HIST1H2AE			0.6	0.151				0.655	0.066
pp	HDAC10 (pp) EP300	FALSE	pp	HDAC10 (pp) EP300	0.062		0.65	0.171				0.833	0.461
pp	HDAC10 (pp) HIST2H2BF	FALSE	pp	HDAC10 (pp) HIST2H2BF	0.062		0.9	0.149				0.915	0.063
pp	HDAC10 (pp) HIST1H2BJ	FALSE	pp	HDAC10 (pp) HIST1H2BJ	0.062		0.9	0.149				0.916	0.081
pp	HDAC10 (pp) H2AFJ	FALSE	pp	HDAC10 (pp) H2AFJ	0.062		0.6	0.151				0.662	0.066
pp	HDAC10 (pp) HIST2H2AA	FALSE	pp	HDAC10 (pp) HIST2H2AA			0.6	0.151				0.745	0.311
pp	HDAC10 (pp) HIST2H2BE	FALSE	pp	HDAC10 (pp) HIST2H2BE	0.062		0.9	0.149				0.937	0.305
pp	HDAC10 (pp) PHKA1	FALSE	pp	HDAC10 (pp) PHKA1	0.062							0.641	0.633
pp	HDAC10 (pp) CHD3	FALSE	pp	HDAC10 (pp) CHD3	0.135			0.163				0.421	0.265
pp	HDAC10 (pp) TBL1X	FALSE	pp	HDAC10 (pp) TBL1X	0.063		0.6	0.182				0.697	0.129
pp	SNAPC1 (pp) RRAGD	FALSE	pp	SNAPC1 (pp) RRAGD								0.68	0.681
pp	HDAC10 (pp) PLA2R1	FALSE	pp	HDAC10 (pp) PLA2R1								0.447	0.447
pp	HDAC10 (pp) HIST1H2BC	FALSE	pp	HDAC10 (pp) HIST1H2BC	0.062		0.6	0.149				0.66	0.063
pp	SNAPC1 (pp) SNAPC3	FALSE	pp	SNAPC1 (pp) SNAPC3	0.062		0.8	0.991				0.999	0.985
pp	SNAPC1 (pp) POU2F2	FALSE	pp	SNAPC1 (pp) POU2F2			0.6					0.6
pp	SNAPC1 (pp) LRIG3	FALSE	pp	SNAPC1 (pp) LRIG3								0.628	0.629
pp	SNAPC1 (pp) CCNT1	FALSE	pp	SNAPC1 (pp) CCNT1	0.049		0.6					0.603
pp	SNAPC1 (pp) TAF5	FALSE	pp	SNAPC1 (pp) TAF5	0.062		0.6					0.817	0.553
pp	SNAPC1 (pp) POLR3F	FALSE	pp	SNAPC1 (pp) POLR3F	0.063		0.6					0.841	0.612
pp	SNAPC1 (pp) MFSD10	FALSE	pp	SNAPC1 (pp) MFSD10								0.628	0.629
pp	CGRRF1 (pp) RNF26	FALSE	pp	CGRRF1 (pp) RNF26								0.415	0.415
pp	SNAPC1 (pp) POLR3GL	FALSE	pp	SNAPC1 (pp) POLR3GL			0.6					0.6
pp	SNAPC1 (pp) GTF2B	FALSE	pp	SNAPC1 (pp) GTF2B	0.049		0.6					0.711	0.301
pp	SNAPC1 (pp) TAF13	FALSE	pp	SNAPC1 (pp) TAF13	0.062		0.6					0.608
pp	SNAPC1 (pp) POLR2A	FALSE	pp	SNAPC1 (pp) POLR2A			0.6					0.6
pp	CGRRF1 (pp) RNF170	FALSE	pp	CGRRF1 (pp) RNF170	0.063							0.444	0.431
pp	CGRRF1 (pp) CGREF1	FALSE	pp	CGRRF1 (pp) CGREF1								0.942	0.942
pp	CGRRF1 (pp) TMEM206	FALSE	pp	CGRRF1 (pp) TMEM206								0.454	0.454
pp	CGRRF1 (pp) DGCR2	FALSE	pp	CGRRF1 (pp) DGCR2								0.429	0.43
pp	RIN3 (pp) SP2	FALSE	pp	RIN3 (pp) SP2								0.642	0.642
pp	RIN3 (pp) SLC24A4	FALSE	pp	RIN3 (pp) SLC24A4	0.077				0.001			0.74	0.73
pp	RIN3 (pp) INPP5D	FALSE	pp	RIN3 (pp) INPP5D	0.19							0.689	0.633
pp	RIN3 (pp) MS4A6A	FALSE	pp	RIN3 (pp) MS4A6A	0.069							0.627	0.616
pp	RIN3 (pp) TNFAIP1	FALSE	pp	RIN3 (pp) TNFAIP1				0.192				0.525	0.436
pp	RIN3 (pp) PTK2B	FALSE	pp	RIN3 (pp) PTK2B	0.104							0.593	0.565
pp	RIN3 (pp) RAB4B	FALSE	pp	RIN3 (pp) RAB4B				0.15				0.498	0.434
pp	RIN3 (pp) RIN2	FALSE	pp	RIN3 (pp) RIN2			0.3					0.427	0.216
pp	RIN3 (pp) ARHGAP4	FALSE	pp	RIN3 (pp) ARHGAP4	0.14							0.583	0.536
pp	RIN3 (pp) HLA-DRB5	FALSE	pp	RIN3 (pp) HLA-DRB5	0.062							0.676	0.669
pp	PYGB (pp) CEMIP	FALSE	pp	PYGB (pp) CEMIP	0.064							0.515	0.504
pp	RIN3 (pp) APPL2	FALSE	pp	RIN3 (pp) APPL2								0.459	0.459
pp	PYGB (pp) SSTR4	FALSE	pp	PYGB (pp) SSTR4								0.764	0.764
pp	PYGB (pp) PHKA1	FALSE	pp	PYGB (pp) PHKA1	0.066		0.9					0.947	0.483
pp	RIN3 (pp) TREM2	FALSE	pp	RIN3 (pp) TREM2	0.062							0.519	0.509
pp	RIN3 (pp) HLA-DRB1	FALSE	pp	RIN3 (pp) HLA-DRB1	0.108							0.551	0.518
pp	RIN3 (pp) XYLT1	FALSE	pp	RIN3 (pp) XYLT1	0.063			0.533				0.543
pp	PYGB (pp) CALM2	FALSE	pp	PYGB (pp) CALM2	0.064		0.6	0.369				0.778	0.171
pp	PYGB (pp) GPI	FALSE	pp	PYGB (pp) GPI	0.526						0.135	0.764	0.471
pp	PYGB (pp) PGM3	FALSE	pp	PYGB (pp) PGM3	0.063						0.111	0.513	0.463
pp	PYGB (pp) CALM3	FALSE	pp	PYGB (pp) CALM3	0.091			0.369				0.405	0.047
pp	PYGB (pp) ROM1	FALSE	pp	PYGB (pp) ROM1	0.069							0.407	0.39
pp	PYGB (pp) FTH1	FALSE	pp	PYGB (pp) FTH1	0.06							0.408	0.397
pp	PYGB (pp) LRRK2	FALSE	pp	PYGB (pp) LRRK2	0.065			0.497			0.05	0.525	0.062
pp	PYGB (pp) ADPRHL1	FALSE	pp	PYGB (pp) ADPRHL1	0.065							0.419	0.405
pp	PYGB (pp) THBD	FALSE	pp	PYGB (pp) THBD								0.436	0.436
pp	PYGB (pp) CALML4	FALSE	pp	PYGB (pp) CALML4	0.062		0.6	0.181				0.665
pp	PYGB (pp) SSTR3	FALSE	pp	PYGB (pp) SSTR3								0.444	0.444
pp	PYGB (pp) PPP1R3B	FALSE	pp	PYGB (pp) PPP1R3B	0.108			0.37				0.573	0.303
pp	PYGB (pp) PCSK2	FALSE	pp	PYGB (pp) PCSK2	0.062							0.638	0.63
pp	PYGB (pp) PGAM1	FALSE	pp	PYGB (pp) PGAM1	0.157			0.222			0.051	0.441	0.209
pp	PYGB (pp) AMY2B	FALSE	pp	PYGB (pp) AMY2B	0.166		0.65	0.154			0.073	0.825	0.356
pp	PYGB (pp) HK1	FALSE	pp	PYGB (pp) HK1	0.155			0.077				0.564	0.486
pp	TPD52L2 (pp) EIF4H	FALSE	pp	TPD52L2 (pp) EIF4H	0.065							0.417	0.402
pp	TPD52L2 (pp) ARFGAP3	FALSE	pp	TPD52L2 (pp) ARFGAP3	0.053							0.425	0.419
pp	TPD52L2 (pp) IL17RC	FALSE	pp	TPD52L2 (pp) IL17RC								0.562	0.562
pp	TPD52L2 (pp) TPD52	FALSE	pp	TPD52L2 (pp) TPD52				0.752				0.771	0.114
pp	CTSZ (pp) AP1S1	FALSE	pp	CTSZ (pp) AP1S1	0.098		0.6					0.66	0.136
pp	CTSZ (pp) SAR1B	FALSE	pp	CTSZ (pp) SAR1B			0.6					0.606	0.056
pp	CTSZ (pp) HABP4	FALSE	pp	CTSZ (pp) HABP4								0.463	0.463
pp	CTSZ (pp) C1QA	FALSE	pp	CTSZ (pp) C1QA	0.21							0.455	0.339
pp	CTSZ (pp) F5	FALSE	pp	CTSZ (pp) F5	0.065		0.6					0.647	0.133
pp	CTSZ (pp) SEC22C	FALSE	pp	CTSZ (pp) SEC22C			0.6					0.607	0.058
pp	CTSZ (pp) GM2A	FALSE	pp	CTSZ (pp) GM2A	0.222							0.444	0.315
pp	CTSZ (pp) SERPINA1	FALSE	pp	CTSZ (pp) SERPINA1	0.13		0.3	0.067				0.474	0.185
pp	CTSZ (pp) SEC16A	FALSE	pp	CTSZ (pp) SEC16A	0.062		0.6					0.618	0.064
pp	TPD52L2 (pp) TPD52L1	FALSE	pp	TPD52L2 (pp) TPD52L1				0.387				0.433	0.114
pp	CTSZ (pp) AP1S2	FALSE	pp	CTSZ (pp) AP1S2			0.6					0.612	0.072
pp	CTSZ (pp) TRAPPC2L	FALSE	pp	CTSZ (pp) TRAPPC2L			0.6					0.6
pp	CTSZ (pp) RAB1B	FALSE	pp	CTSZ (pp) RAB1B	0.069		0.6					0.611
pp	CTSZ (pp) AGT	FALSE	pp	CTSZ (pp) AGT			0.9	0.067				0.909	0.107
pp	CTSZ (pp) CTSD	FALSE	pp	CTSZ (pp) CTSD	0.173			0.219				0.759	0.658
pp	CTSZ (pp) SEC16B	FALSE	pp	CTSZ (pp) SEC16B	0.077		0.6					0.615
pp	CTSZ (pp) PHACTR3	FALSE	pp	CTSZ (pp) PHACTR3								0.417	0.417
pp	CTSZ (pp) PARVA	FALSE	pp	CTSZ (pp) PARVA	0.062							0.425	0.413
pp	CTSZ (pp) PNP	FALSE	pp	CTSZ (pp) PNP	0.087			0.368			0.042	0.447	0.119
pp	CTSZ (pp) TRAPPC9	FALSE	pp	CTSZ (pp) TRAPPC9	0.077		0.6					0.615
pp	CTSZ (pp) CST3	FALSE	pp	CTSZ (pp) CST3	0.098			0.076				0.41	0.349
pp	CTSZ (pp) ITGB3	FALSE	pp	CTSZ (pp) ITGB3	0.112							0.489	0.448
pp	CTSZ (pp) NDUFA8	FALSE	pp	CTSZ (pp) NDUFA8								0.5	0.501
pp	CTSZ (pp) CLTC	FALSE	pp	CTSZ (pp) CLTC			0.6					0.615	0.078
pp	PROKR2 (pp) KLF7	FALSE	pp	PROKR2 (pp) KLF7				0.056				0.405	0.396
pp	CTSZ (pp) BID	FALSE	pp	CTSZ (pp) BID			0.6					0.6
pp	PROKR2 (pp) CHD3	FALSE	pp	PROKR2 (pp) CHD3	0.049			0.056				0.543	0.532
pp	PROKR2 (pp) STS	FALSE	pp	PROKR2 (pp) STS								0.434	0.434
pp	CHMP4B (pp) PARK7	FALSE	pp	CHMP4B (pp) PARK7	0.11		0.9	0.27				0.929
pp	PROKR2 (pp) SEMA7A	FALSE	pp	PROKR2 (pp) SEMA7A								0.424	0.424
pp	CHMP4B (pp) MICAL1	FALSE	pp	CHMP4B (pp) MICAL1	0.066							0.486	0.473
pp	CHMP4B (pp) PDCD6	FALSE	pp	CHMP4B (pp) PDCD6	0.107			0.27				0.746	0.642
pp	CHMP4B (pp) TUBA4A	FALSE	pp	CHMP4B (pp) TUBA4A	0.049		0.9					0.9
pp	CHMP4B (pp) LRIG2	FALSE	pp	CHMP4B (pp) LRIG2								0.598	0.599
pp	CHMP4B (pp) LMNA	FALSE	pp	CHMP4B (pp) LMNA	0.068			0.392				0.481	0.158
pp	CHMP4B (pp) ATP6V0A2	FALSE	pp	CHMP4B (pp) ATP6V0A2								0.425	0.426
pp	CHMP4B (pp) MVP	FALSE	pp	CHMP4B (pp) MVP				0.489				0.489	0.042
pp	CHMP4B (pp) CHMP7	FALSE	pp	CHMP4B (pp) CHMP7	0.083		0.9	0.425				0.958	0.308
pp	CHMP4B (pp) HBB	FALSE	pp	CHMP4B (pp) HBB			0.9					0.9
pp	CHMP4B (pp) EPHA2	FALSE	pp	CHMP4B (pp) EPHA2	0.062			0.056				0.513	0.495
pp	CHMP4B (pp) TUBB4A	FALSE	pp	CHMP4B (pp) TUBB4A	0.049		0.9					0.9
pp	CHMP4B (pp) CALM3	FALSE	pp	CHMP4B (pp) CALM3	0.091			0.058				0.401	0.356
pp	CHMP4B (pp) ATP6V1A	FALSE	pp	CHMP4B (pp) ATP6V1A	0.06			0.432				0.447	0.049
pp	CHMP4B (pp) PIK3C3	FALSE	pp	CHMP4B (pp) PIK3C3	0.061			0.058				0.593	0.578
pp	CHMP4B (pp) PLIN2	FALSE	pp	CHMP4B (pp) PLIN2			0.9					0.9
pp	CHMP4B (pp) MAP1LC3B	FALSE	pp	CHMP4B (pp) MAP1LC3B	0.083		0.9	0.11				0.919	0.132
pp	CHMP4B (pp) PSMC3IP	FALSE	pp	CHMP4B (pp) PSMC3IP								0.503	0.503
pp	CHMP4B (pp) BECN1	FALSE	pp	CHMP4B (pp) BECN1	0.153			0.151				0.477	0.332
pp	CHMP4B (pp) TUBA8	FALSE	pp	CHMP4B (pp) TUBA8	0.049		0.9					0.9
pp	CHMP4B (pp) FLOT2	FALSE	pp	CHMP4B (pp) FLOT2	0.079			0.522				0.639	0.248
pp	CHMP4B (pp) SCAMP2	FALSE	pp	CHMP4B (pp) SCAMP2	0.094							0.487	0.458
pp	CHMP4B (pp) MAF	FALSE	pp	CHMP4B (pp) MAF								0.405	0.406
pp	CHMP4B (pp) CLTC	FALSE	pp	CHMP4B (pp) CLTC	0.048			0.365				0.615	0.416
pp	CHMP4B (pp) RHPN2	FALSE	pp	CHMP4B (pp) RHPN2	0.094			0.368				0.572	0.314
pp	CHMP4B (pp) VPS4B	FALSE	pp	CHMP4B (pp) VPS4B	0.245		0.6	0.733				0.981	0.8
pp	CHMP4B (pp) RAB7B	FALSE	pp	CHMP4B (pp) RAB7B	0.13							0.434	0.377
pp	CHMP4B (pp) HIPK2	FALSE	pp	CHMP4B (pp) HIPK2	0.081			0.192				0.658	0.577
pp	CHMP4B (pp) TUBB4B	FALSE	pp	CHMP4B (pp) TUBB4B	0.114		0.9					0.907
pp	CHMP4B (pp) TM7SF3	FALSE	pp	CHMP4B (pp) TM7SF3								0.467	0.468
pp	CHMP4B (pp) ATP6V0A4	FALSE	pp	CHMP4B (pp) ATP6V0A4								0.44	0.44
pp	CHMP4B (pp) ATP6V0A1	FALSE	pp	CHMP4B (pp) ATP6V0A1				0.409				0.65	0.432
pp	CHMP4B (pp) ATP6V1B2	FALSE	pp	CHMP4B (pp) ATP6V1B2	0.088			0.342				0.44	0.141
pp	CHMP4B (pp) SMARCA4	FALSE	pp	CHMP4B (pp) SMARCA4	0.062			0.525				0.551	0.075
pp	SLC32A1 (pp) SYT3	FALSE	pp	SLC32A1 (pp) SYT3	0.273							0.41	0.223
pp	SLC32A1 (pp) GRIK1	FALSE	pp	SLC32A1 (pp) GRIK1	0.125							0.411	0.354
pp	SLC32A1 (pp) SYT2	FALSE	pp	SLC32A1 (pp) SYT2	0.308							0.686	0.565
pp	SLC32A1 (pp) RAB3C	FALSE	pp	SLC32A1 (pp) RAB3C	0.35							0.485	0.241
pp	SLC32A1 (pp) FAIM2	FALSE	pp	SLC32A1 (pp) FAIM2	0.407						0.055	0.43	0.065
pp	SLC32A1 (pp) NXPH1	FALSE	pp	SLC32A1 (pp) NXPH1	0.373							0.44	0.145
pp	SLC32A1 (pp) SSTR4	FALSE	pp	SLC32A1 (pp) SSTR4	0.299							0.633	0.499
pp	SLC32A1 (pp) LRFN2	FALSE	pp	SLC32A1 (pp) LRFN2	0.352			0.056				0.465	0.196
pp	SLC32A1 (pp) KCNJ9	FALSE	pp	SLC32A1 (pp) KCNJ9	0.534							0.541	0.055
pp	SLC32A1 (pp) TCEAL6	FALSE	pp	SLC32A1 (pp) TCEAL6	0.48							0.48
pp	SLC32A1 (pp) PCDHGC5	FALSE	pp	SLC32A1 (pp) PCDHGC5	0.213							0.42	0.294
pp	SLC32A1 (pp) NEFM	FALSE	pp	SLC32A1 (pp) NEFM	0.35							0.445	0.183
pp	SLC32A1 (pp) NTSR2	FALSE	pp	SLC32A1 (pp) NTSR2	0.455							0.501	0.123
pp	SLC32A1 (pp) SHISA7	FALSE	pp	SLC32A1 (pp) SHISA7	0.401							0.401
pp	SLC32A1 (pp) BSN	FALSE	pp	SLC32A1 (pp) BSN	0.352							0.742	0.62
pp	SLC32A1 (pp) PHYHIP	FALSE	pp	SLC32A1 (pp) PHYHIP	0.423							0.422
pp	SLC32A1 (pp) STMN4	FALSE	pp	SLC32A1 (pp) STMN4	0.43							0.43
pp	SLC32A1 (pp) GRIN2A	FALSE	pp	SLC32A1 (pp) GRIN2A	0.272							0.569	0.433
pp	SLC32A1 (pp) SLC8A2	FALSE	pp	SLC32A1 (pp) SLC8A2	0.429							0.437	0.054
pp	SLC32A1 (pp) EMX1	FALSE	pp	SLC32A1 (pp) EMX1	0.154							0.543	0.482
pp	SLC32A1 (pp) SLC6A6	FALSE	pp	SLC32A1 (pp) SLC6A6	0.185							0.424	0.323
pp	SLC32A1 (pp) CRHR1	FALSE	pp	SLC32A1 (pp) CRHR1	0.406							0.5	0.193
pp	SLC32A1 (pp) GPHN	FALSE	pp	SLC32A1 (pp) GPHN	0.062							0.916	0.914
pp	SLC32A1 (pp) DRD1	FALSE	pp	SLC32A1 (pp) DRD1	0.231							0.503	0.381
pp	SLC32A1 (pp) CA10	FALSE	pp	SLC32A1 (pp) CA10	0.511							0.51
pp	SLC32A1 (pp) TMEM151B	FALSE	pp	SLC32A1 (pp) TMEM151B	0.497							0.497
pp	SLC32A1 (pp) DLX1	FALSE	pp	SLC32A1 (pp) DLX1	0.073							0.42	0.4
pp	SLC32A1 (pp) SGK1	FALSE	pp	SLC32A1 (pp) SGK1	0.062			0.061				0.508	0.487
pp	SLC32A1 (pp) DLX6	FALSE	pp	SLC32A1 (pp) DLX6	0.065							0.403	0.388
pp	SLC32A1 (pp) CBLN1	FALSE	pp	SLC32A1 (pp) CBLN1	0.369							0.567	0.342
pp	SLC32A1 (pp) ASCL1	FALSE	pp	SLC32A1 (pp) ASCL1	0.163							0.452	0.372
pp	SLC32A1 (pp) SV2A	FALSE	pp	SLC32A1 (pp) SV2A	0.199							0.605	0.528
pp	SLC32A1 (pp) GABBR1	FALSE	pp	SLC32A1 (pp) GABBR1	0.15							0.571	0.517
pp	SLC32A1 (pp) SLC17A9	FALSE	pp	SLC32A1 (pp) SLC17A9								0.428	0.428
pp	SLC32A1 (pp) DLG4	FALSE	pp	SLC32A1 (pp) DLG4	0.224							0.764	0.708
pp	SLC32A1 (pp) GABRG2	FALSE	pp	SLC32A1 (pp) GABRG2	0.42							0.748	0.584
pp	SLC32A1 (pp) GNG3	FALSE	pp	SLC32A1 (pp) GNG3	0.459							0.483	0.084
pp	SLC32A1 (pp) TBR1	FALSE	pp	SLC32A1 (pp) TBR1	0.23							0.583	0.481
pp	SLC32A1 (pp) SLC12A5	FALSE	pp	SLC32A1 (pp) SLC12A5	0.354			0.06				0.766	0.646
pp	SLC32A1 (pp) SCN1A	FALSE	pp	SLC32A1 (pp) SCN1A	0.182							0.413	0.312
pp	SLC32A1 (pp) CALY	FALSE	pp	SLC32A1 (pp) CALY	0.451							0.479	0.09
pp	SLC32A1 (pp) KCNC1	FALSE	pp	SLC32A1 (pp) KCNC1	0.454							0.64	0.368
pp	SLC32A1 (pp) CALB2	FALSE	pp	SLC32A1 (pp) CALB2	0.251							0.745	0.674
pp	SLC32A1 (pp) PLP1	FALSE	pp	SLC32A1 (pp) PLP1	0.351							0.437	0.169
pp	SLC32A1 (pp) FXYD1	FALSE	pp	SLC32A1 (pp) FXYD1	0.14							0.425	0.359
pp	SLC32A1 (pp) SYT11	FALSE	pp	SLC32A1 (pp) SYT11	0.244							0.516	0.387
pp	SLC32A1 (pp) SLC17A6	FALSE	pp	SLC32A1 (pp) SLC17A6	0.351		0.8					0.989	0.925
pp	SLC32A1 (pp) ABCG4	FALSE	pp	SLC32A1 (pp) ABCG4	0.329			0.072				0.42	0.145
pp	AHCY (pp) DNPEP	FALSE	pp	AHCY (pp) DNPEP	0.082			0.76				0.77
pp	AHCY (pp) MC1R	FALSE	pp	AHCY (pp) MC1R				0.129				0.485	0.434
pp	AHCY (pp) EIF4A1	FALSE	pp	AHCY (pp) EIF4A1	0.375							0.409	0.095
pp	AHCY (pp) RPL3	FALSE	pp	AHCY (pp) RPL3	0.386							0.403	0.069
pp	AHCY (pp) EIF5A	FALSE	pp	AHCY (pp) EIF5A	0.347						0.087	0.443	0.141
pp	AHCY (pp) RPSA	FALSE	pp	AHCY (pp) RPSA	0.462							0.56	0.217
pp	AHCY (pp) DMGDH	FALSE	pp	AHCY (pp) DMGDH	0.062						0.055	0.564	0.548
pp	AHCY (pp) RPL12	FALSE	pp	AHCY (pp) RPL12	0.381							0.442	0.137
pp	AHCY (pp) GPI	FALSE	pp	AHCY (pp) GPI	0.181							0.406	0.306
pp	AHCY (pp) SMS	FALSE	pp	AHCY (pp) SMS	0.2							0.534	0.441
pp	AHCY (pp) RPLP2	FALSE	pp	AHCY (pp) RPLP2	0.412							0.411
pp	AHCY (pp) CCT2	FALSE	pp	AHCY (pp) CCT2	0.443							0.497	0.134
pp	AHCY (pp) ENSP00000381231	FALSE	pp	AHCY (pp) ENSP00000381231	0.065		0.9	0.159			0.077	0.978	0.755
pp	AHCY (pp) RALY	FALSE	pp	AHCY (pp) RALY	0.161							0.552	0.489
pp	AHCY (pp) ATP5B	FALSE	pp	AHCY (pp) ATP5B	0.233							0.486	0.358
pp	AHCY (pp) PNP	FALSE	pp	AHCY (pp) PNP	0.063						0.135	0.589	0.534
pp	AHCY (pp) MDH2	FALSE	pp	AHCY (pp) MDH2	0.152			0.227			0.047	0.472	0.256
pp	AHCY (pp) MTAP	FALSE	pp	AHCY (pp) MTAP	0.062						0.135	0.546	0.486
pp	AHCY (pp) UPP1	FALSE	pp	AHCY (pp) UPP1	0.143			0.726				0.783	0.152
pp	AHCY (pp) RPL4	FALSE	pp	AHCY (pp) RPL4	0.452							0.479	0.09
pp	AHCY (pp) DNMT3B	FALSE	pp	AHCY (pp) DNMT3B	0.105		0.9					0.946	0.452
pp	AHCY (pp) SELENBP1	FALSE	pp	AHCY (pp) SELENBP1	0.063		0.8					0.827	0.153
pp	AHCY (pp) CTPS1	FALSE	pp	AHCY (pp) CTPS1	0.236							0.412	0.263
pp	AHCY (pp) CCT5	FALSE	pp	AHCY (pp) CCT5	0.44							0.491	0.13
pp	AHCY (pp) SARS	FALSE	pp	AHCY (pp) SARS	0.226							0.49	0.369
pp	AHCY (pp) AHCYL1	FALSE	pp	AHCY (pp) AHCYL1		0.063	0.8	0.373				0.877	0.083
pp	AHCY (pp) ALDH4A1	FALSE	pp	AHCY (pp) ALDH4A1	0.076			0.448				0.509	0.117
pp	AHCY (pp) CCT7	FALSE	pp	AHCY (pp) CCT7	0.505							0.525	0.082
pp	AHCY (pp) NME2	FALSE	pp	AHCY (pp) NME2	0.269			0.229			0.06	0.539	0.232
pp	AHCY (pp) CCBL1	FALSE	pp	AHCY (pp) CCBL1	0.064		0.9					0.915	0.168
pp	AHCY (pp) GNMT	FALSE	pp	AHCY (pp) GNMT	0.066							0.814	0.809
pp	AHCY (pp) CHDH	FALSE	pp	AHCY (pp) CHDH	0.062							0.656	0.649
pp	ACOT8 (pp) PML	FALSE	pp	ACOT8 (pp) PML				0.425				0.424
pp	AHCY (pp) LGALS3	FALSE	pp	AHCY (pp) LGALS3				0.27				0.578	0.445
pp	AHCY (pp) EIF4H	FALSE	pp	AHCY (pp) EIF4H	0.457							0.502	0.121
pp	AHCY (pp) MDH1	FALSE	pp	AHCY (pp) MDH1	0.163			0.227			0.047	0.501	0.287
pp	ACOT8 (pp) PEX10	FALSE	pp	ACOT8 (pp) PEX10			0.6					0.849	0.639
pp	ACOT8 (pp) ACOT7	FALSE	pp	ACOT8 (pp) ACOT7								0.55	0.551
pp	ACOT8 (pp) CAT	FALSE	pp	ACOT8 (pp) CAT	0.062		0.9	0.417			0.042	0.957	0.314
pp	ACOT8 (pp) NOS2	FALSE	pp	ACOT8 (pp) NOS2			0.9					0.9
pp	ACOT8 (pp) DECR2	FALSE	pp	ACOT8 (pp) DECR2	0.092		0.9					0.953	0.529
pp	ACOT8 (pp) MPV17	FALSE	pp	ACOT8 (pp) MPV17			0.9					0.9
pp	ACOT8 (pp) HACL1	FALSE	pp	ACOT8 (pp) HACL1			0.9	0.386				0.955	0.334
pp	ACOT8 (pp) ACAA1	FALSE	pp	ACOT8 (pp) ACAA1	0.183			0.357			0.083	0.669	0.395
pp	IDH3G (pp) PPP1R12A	FALSE	pp	IDH3G (pp) PPP1R12A				0.63				0.632	0.048
pp	ACOT8 (pp) LSM6	FALSE	pp	ACOT8 (pp) LSM6	0.048							0.497	0.494
pp	IDH3G (pp) PDHA1	FALSE	pp	IDH3G (pp) PDHA1	0.155			0.385			0.053	0.752	0.557
pp	ACOT8 (pp) ACSBG1	FALSE	pp	ACOT8 (pp) ACSBG1	0.167			0.213				0.461	0.245
pp	IDH3G (pp) OGDHL	FALSE	pp	IDH3G (pp) OGDHL	0.119		0.9	0.071			0.082	0.972	0.689
pp	IDH3G (pp) FLNA	FALSE	pp	IDH3G (pp) FLNA				0.056				0.543	0.536
pp	IDH3G (pp) UQCRH	FALSE	pp	IDH3G (pp) UQCRH	0.073			0.33				0.447	0.183
pp	IDH3G (pp) NIT2	FALSE	pp	IDH3G (pp) NIT2	0.062		0.8					0.81	0.072
pp	IDH3G (pp) ATP5A1	FALSE	pp	IDH3G (pp) ATP5A1	0.284		0.9	0.365			0.084	0.967	0.341
pp	IDH3G (pp) ATP5B	FALSE	pp	IDH3G (pp) ATP5B	0.562		0.9	0.353			0.055	0.978	0.329
pp	IDH3G (pp) ASL	FALSE	pp	IDH3G (pp) ASL	0.089		0.8				0.068	0.844	0.19
pp	IDH3G (pp) GLUD1	FALSE	pp	IDH3G (pp) GLUD1	0.085		0.8				0.111	0.881	0.356
pp	IDH3G (pp) ADSL	FALSE	pp	IDH3G (pp) ADSL	0.068		0.8				0.075	0.843	0.201
pp	IDH3G (pp) MDH2	FALSE	pp	IDH3G (pp) MDH2	0.379			0.726			0.07	0.957	0.764
pp	IDH3G (pp) UQCRFS1	FALSE	pp	IDH3G (pp) UQCRFS1	0.191			0.369				0.509	0.116
pp	IDH3G (pp) MDH1	FALSE	pp	IDH3G (pp) MDH1	0.108			0.244			0.07	0.739	0.634
pp	IDH3G (pp) NDUFAB1	FALSE	pp	IDH3G (pp) NDUFAB1	0.098			0.385				0.474	0.129
pp	IDH3G (pp) CD99L2	FALSE	pp	IDH3G (pp) CD99L2								0.673	0.674
pp	IDH3G (pp) SARS	FALSE	pp	IDH3G (pp) SARS	0.069			0.726			0.049	0.736
pp	IDH3G (pp) ETFB	FALSE	pp	IDH3G (pp) ETFB	0.094			0.078				0.5	0.45
pp	IDH3G (pp) DCAKD	FALSE	pp	IDH3G (pp) DCAKD							0.071	0.411	0.392
pp	IDH3G (pp) DLG3	FALSE	pp	IDH3G (pp) DLG3	0.062							0.401	0.388
pp	IDH3G (pp) RIMKLB	FALSE	pp	IDH3G (pp) RIMKLB	0.063		0.8				0.111	0.837	0.142
pp	IDH3G (pp) CYC1	FALSE	pp	IDH3G (pp) CYC1	0.463		0.9	0.369			0.042	0.965	0.088
pp	IDH3G (pp) NDUFA10	FALSE	pp	IDH3G (pp) NDUFA10	0.26			0.369				0.572	0.158
pp	IDH3G (pp) SUCLG2	FALSE	pp	IDH3G (pp) SUCLG2	0.171			0.249			0.082	0.702	0.541
pp	IDH3G (pp) NDUFA8	FALSE	pp	IDH3G (pp) NDUFA8	0.171			0.369				0.548	0.206
pp	IDH3G (pp) ACO1	FALSE	pp	IDH3G (pp) ACO1	0.146		0.9	0.182			0.111	0.966	0.54
pp	STS (pp) SLC25A6	FALSE	pp	STS (pp) SLC25A6								0.735	0.735
pp	STS (pp) CYP3A5	FALSE	pp	STS (pp) CYP3A5	0.049		0.9					0.901	0.044
pp	STS (pp) HK1	FALSE	pp	STS (pp) HK1								0.644	0.645
pp	STS (pp) ARSG	FALSE	pp	STS (pp) ARSG		0.146	0.3					0.405	0.085
pp	STS (pp) SULT1A1	FALSE	pp	STS (pp) SULT1A1								0.551	0.551
pp	TBL1X (pp) ERBB2	FALSE	pp	TBL1X (pp) ERBB2				0.126				0.404	0.346
pp	STS (pp) SGCE	FALSE	pp	STS (pp) SGCE								0.414	0.415
pp	TBL1X (pp) PAFAH1B2	FALSE	pp	TBL1X (pp) PAFAH1B2								0.41	0.411
pp	TBL1X (pp) HIST2H2AB	FALSE	pp	TBL1X (pp) HIST2H2AB			0.9	0.149				0.911
pp	TBL1X (pp) PLIN2	FALSE	pp	TBL1X (pp) PLIN2			0.9					0.904	0.086
pp	STS (pp) HSD17B1	FALSE	pp	STS (pp) HSD17B1								0.71	0.71
pp	TBL1X (pp) AGT	FALSE	pp	TBL1X (pp) AGT			0.9	0.058				0.904	0.066
pp	TBL1X (pp) NCOR1	FALSE	pp	TBL1X (pp) NCOR1	0.065		0.6	0.959				0.999	0.992
pp	STS (pp) GLRX	FALSE	pp	STS (pp) GLRX								0.584	0.584
pp	STS (pp) DHCR24	FALSE	pp	STS (pp) DHCR24	0.062		0.8					0.809	0.068
pp	TBL1X (pp) SLC27A1	FALSE	pp	TBL1X (pp) SLC27A1			0.9					0.9	0.049
pp	TBL1X (pp) PRKACA	FALSE	pp	TBL1X (pp) PRKACA			0.9	0.058				0.913	0.159
pp	TBL1X (pp) HDAC9	FALSE	pp	TBL1X (pp) HDAC9	0.063		0.6	0.182				0.724	0.207
pp	TBL1X (pp) CPSF4	FALSE	pp	TBL1X (pp) CPSF4	0.064			0.181				0.415	0.299
pp	TBL1X (pp) HNRNPL	FALSE	pp	TBL1X (pp) HNRNPL				0.27				0.414	0.23
pp	TBL1X (pp) TBX2	FALSE	pp	TBL1X (pp) TBX2	0.062			0.063				0.4	0.373
pp	TBL1X (pp) BCL9L	FALSE	pp	TBL1X (pp) BCL9L								0.549	0.549
pp	TBL1X (pp) TUBB4A	FALSE	pp	TBL1X (pp) TUBB4A	0.062			0.071				0.427	0.396
pp	TBL1X (pp) CTBP2	FALSE	pp	TBL1X (pp) CTBP2	0.049			0.163				0.513	0.438
pp	TBL1X (pp) MYC	FALSE	pp	TBL1X (pp) MYC	0.048							0.462	0.459
pp	TBL1X (pp) TAB2	FALSE	pp	TBL1X (pp) TAB2	0.063			0.27				0.521	0.357
pp	TBL1X (pp) HLA-DRB1	FALSE	pp	TBL1X (pp) HLA-DRB1								0.457	0.457
pp	TBL1X (pp) ACTB	FALSE	pp	TBL1X (pp) ACTB	0.053			0.057				0.549	0.536
pp	TBL1X (pp) ACP6	FALSE	pp	TBL1X (pp) ACP6								0.403	0.404
pp	TBL1X (pp) HIST1H2BJ	FALSE	pp	TBL1X (pp) HIST1H2BJ	0.062		0.9	0.153				0.915	0.063
pp	TBL1X (pp) ENSP00000381231	FALSE	pp	TBL1X (pp) ENSP00000381231								0.862	0.863
pp	TBL1X (pp) PPP3CA	FALSE	pp	TBL1X (pp) PPP3CA				0.145				0.405	0.333
pp	TBL1X (pp) EP300	FALSE	pp	TBL1X (pp) EP300	0.066		0.65	0.177				0.773	0.256
pp	TBL1X (pp) SMARCD2	FALSE	pp	TBL1X (pp) SMARCD2	0.064			0.693				0.7
pp	TBL1X (pp) ADCY10	FALSE	pp	TBL1X (pp) ADCY10	0.062			0.056				0.415	0.393
pp	TBL1X (pp) SUCLG2	FALSE	pp	TBL1X (pp) SUCLG2								0.603	0.603
pp	TBL1X (pp) CAMK4	FALSE	pp	TBL1X (pp) CAMK4	0.062		0.9					0.903	0.049
pp	TBL1X (pp) APLNR	FALSE	pp	TBL1X (pp) APLNR	0.06							0.652	0.646
pp	TBL1X (pp) ANKRD52	FALSE	pp	TBL1X (pp) ANKRD52				0.523				0.653	0.303
pp	TBL1X (pp) HIST1H4F	FALSE	pp	TBL1X (pp) HIST1H4F	0.062			0.707				0.777	0.255
pp	TBL1X (pp) POLR2A	FALSE	pp	TBL1X (pp) POLR2A	0.112			0.137				0.42	0.304
pp	TBL1X (pp) HLA-DPB1	FALSE	pp	TBL1X (pp) HLA-DPB1								0.456	0.456
pp	TBL1X (pp) G0S2	FALSE	pp	TBL1X (pp) G0S2			0.9					0.901	0.053
pp	TBL1X (pp) PML	FALSE	pp	TBL1X (pp) PML			0.9					0.905	0.094
pp	TBL1X (pp) DACT1	FALSE	pp	TBL1X (pp) DACT1								0.463	0.463
pp	TBL1X (pp) HIST2H2BE	FALSE	pp	TBL1X (pp) HIST2H2BE	0.062		0.9	0.546				0.978	0.564
pp	TBL1X (pp) TCF4	FALSE	pp	TBL1X (pp) TCF4	0.082		0.9					0.907	0.074
pp	TBL1X (pp) NCOA6	FALSE	pp	TBL1X (pp) NCOA6	0.054		0.6					0.643	0.134
pp	TBL1X (pp) C11orf54	FALSE	pp	TBL1X (pp) C11orf54								0.442	0.442
pp	TBL1X (pp) TBL3	FALSE	pp	TBL1X (pp) TBL3	0.098	0.154						0.402	0.279
pp	TBL1X (pp) MAF	FALSE	pp	TBL1X (pp) MAF				0.058				0.467	0.458
pp	TBL1X (pp) NR1H2	FALSE	pp	TBL1X (pp) NR1H2			0.6	0.063				0.63	0.093
pp	TBL1X (pp) EGFR	FALSE	pp	TBL1X (pp) EGFR				0.126				0.432	0.377
pp	TBL1X (pp) ZNF395	FALSE	pp	TBL1X (pp) ZNF395								0.461	0.461
pp	TBL1X (pp) HDAC4	FALSE	pp	TBL1X (pp) HDAC4	0.063		0.6	0.246				0.755	0.236
pp	TBL1X (pp) MAML2	FALSE	pp	TBL1X (pp) MAML2			0.65					0.652	0.049
pp	TBL1X (pp) DICER1	FALSE	pp	TBL1X (pp) DICER1	0.139			0.139				0.516	0.4
pp	RP2 (pp) NME5	FALSE	pp	RP2 (pp) NME5								0.674	0.675
pp	TBL1X (pp) HIST2H2AA	FALSE	pp	TBL1X (pp) HIST2H2AA				0.352				0.465	0.208
pp	TBL1X (pp) HIST2H2BF	FALSE	pp	TBL1X (pp) HIST2H2BF	0.062		0.9	0.153				0.913
pp	MMP2 (pp) CXCR4	FALSE	pp	MMP2 (pp) CXCR4	0.062			0.057				0.638	0.624
pp	MMP2 (pp) MTOR	FALSE	pp	MMP2 (pp) MTOR								0.469	0.469
pp	RP2 (pp) NME2	FALSE	pp	RP2 (pp) NME2								0.513	0.513
pp	MMP2 (pp) EPHA2	FALSE	pp	MMP2 (pp) EPHA2	0.098							0.427	0.391
pp	RP2 (pp) NME9	FALSE	pp	RP2 (pp) NME9								0.662	0.662
pp	MMP2 (pp) TUBB4A	FALSE	pp	MMP2 (pp) TUBB4A								0.439	0.439
pp	MMP2 (pp) TLR4	FALSE	pp	MMP2 (pp) TLR4	0.062							0.511	0.501
pp	MMP2 (pp) ANXA5	FALSE	pp	MMP2 (pp) ANXA5	0.096							0.626	0.604
pp	MMP2 (pp) TAGLN	FALSE	pp	MMP2 (pp) TAGLN	0.175							0.452	0.363
pp	MMP2 (pp) FOXM1	FALSE	pp	MMP2 (pp) FOXM1	0.062							0.435	0.423
pp	MMP2 (pp) MYC	FALSE	pp	MMP2 (pp) MYC								0.606	0.607
pp	MMP2 (pp) IL18	FALSE	pp	MMP2 (pp) IL18								0.42	0.421
pp	MMP2 (pp) ADAM10	FALSE	pp	MMP2 (pp) ADAM10								0.466	0.467
pp	MMP2 (pp) DDR2	FALSE	pp	MMP2 (pp) DDR2	0.231							0.491	0.365
pp	MMP2 (pp) CYBA	FALSE	pp	MMP2 (pp) CYBA			0.65					0.728	0.255
pp	MMP2 (pp) ITGA5	FALSE	pp	MMP2 (pp) ITGA5	0.152							0.518	0.455
pp	MMP2 (pp) COL5A1	FALSE	pp	MMP2 (pp) COL5A1	0.556			0.542				0.865	0.391
pp	MMP2 (pp) HBEGF	FALSE	pp	MMP2 (pp) HBEGF	0.062		0.9					0.944	0.459
pp	MMP2 (pp) SLC2A1	FALSE	pp	MMP2 (pp) SLC2A1								0.405	0.405
pp	MMP2 (pp) EGFR	FALSE	pp	MMP2 (pp) EGFR	0.11							0.707	0.685
pp	MMP2 (pp) SNAI2	FALSE	pp	MMP2 (pp) SNAI2	0.233							0.723	0.654
pp	MMP2 (pp) CCL2	FALSE	pp	MMP2 (pp) CCL2	0.155							0.706	0.667
pp	MMP2 (pp) ITGB1	FALSE	pp	MMP2 (pp) ITGB1	0.108			0.291				0.675	0.527
pp	MMP2 (pp) PDGFRB	FALSE	pp	MMP2 (pp) PDGFRB	0.286							0.591	0.452
pp	MMP2 (pp) SMAD3	FALSE	pp	MMP2 (pp) SMAD3	0.062			0.057				0.572	0.556
pp	MMP2 (pp) VCAN	FALSE	pp	MMP2 (pp) VCAN	0.097							0.523	0.494
pp	MMP2 (pp) PLAUR	FALSE	pp	MMP2 (pp) PLAUR	0.062							0.703	0.697
pp	MMP2 (pp) SOX2	FALSE	pp	MMP2 (pp) SOX2				0.06				0.404	0.392
pp	MMP2 (pp) CYCS	FALSE	pp	MMP2 (pp) CYCS								0.504	0.504
pp	MMP2 (pp) IGFBP3	FALSE	pp	MMP2 (pp) IGFBP3	0.197		0.9	0.213				0.956	0.392
pp	MMP2 (pp) SERPINA1	FALSE	pp	MMP2 (pp) SERPINA1				0.056				0.4	0.391
pp	MMP2 (pp) ACTB	FALSE	pp	MMP2 (pp) ACTB	0.063							0.701	0.694
pp	MMP2 (pp) CLDN5	FALSE	pp	MMP2 (pp) CLDN5	0.063							0.529	0.519
pp	MMP2 (pp) ANGPT1	FALSE	pp	MMP2 (pp) ANGPT1	0.086		0.9	0.07				0.952	0.504
pp	MMP2 (pp) NCF4	FALSE	pp	MMP2 (pp) NCF4			0.65					0.674	0.108
pp	MMP2 (pp) LOXL2	FALSE	pp	MMP2 (pp) LOXL2	0.203							0.492	0.39
pp	MMP2 (pp) CXCL12	FALSE	pp	MMP2 (pp) CXCL12	0.213			0.213				0.764	0.65
pp	MMP2 (pp) COL1A2	FALSE	pp	MMP2 (pp) COL1A2	0.825			0.397				0.949	0.56
pp	MMP2 (pp) EFEMP1	FALSE	pp	MMP2 (pp) EFEMP1	0.158			0.061				0.44	0.349
pp	MMP2 (pp) EPHB4	FALSE	pp	MMP2 (pp) EPHB4	0.092		0.9					0.922	0.21
pp	MMP2 (pp) EIF2AK3	FALSE	pp	MMP2 (pp) EIF2AK3								0.556	0.556
pp	MMP2 (pp) LGALS3	FALSE	pp	MMP2 (pp) LGALS3	0.073			0.213				0.574	0.464
pp	MMP2 (pp) KDR	FALSE	pp	MMP2 (pp) KDR	0.098							0.639	0.617
pp	MMP2 (pp) ERBB2	FALSE	pp	MMP2 (pp) ERBB2	0.063							0.615	0.607
pp	MMP2 (pp) COL6A3	FALSE	pp	MMP2 (pp) COL6A3	0.357			0.228				0.595	0.251
pp	MMP2 (pp) AGT	FALSE	pp	MMP2 (pp) AGT	0.069			0.056				0.457	0.432
pp	MMP2 (pp) ADAMTS4	FALSE	pp	MMP2 (pp) ADAMTS4	0.062			0.066				0.578	0.558
pp	MMP2 (pp) ACTA2	FALSE	pp	MMP2 (pp) ACTA2	0.112							0.494	0.454
pp	MMP2 (pp) CAT	FALSE	pp	MMP2 (pp) CAT								0.459	0.46
pp	MMP2 (pp) IGF2	FALSE	pp	MMP2 (pp) IGF2	0.165		0.9					0.944	0.394
pp	MMP2 (pp) CTSD	FALSE	pp	MMP2 (pp) CTSD	0.052							0.482	0.477
pp	MMP2 (pp) HGF	FALSE	pp	MMP2 (pp) HGF	0.088		0.9					0.961	0.612
pp	MMP2 (pp) COL1A1	FALSE	pp	MMP2 (pp) COL1A1	0.879			0.355				0.967	0.613
pp	MMP2 (pp) EPHB1	FALSE	pp	MMP2 (pp) EPHB1			0.9					0.904	0.08
pp	MMP2 (pp) ITGB3	FALSE	pp	MMP2 (pp) ITGB3	0.088			0.291				0.626	0.467
pp	MMP2 (pp) SDC2	FALSE	pp	MMP2 (pp) SDC2	0.152		0.9					0.95	0.463
pp	MMP2 (pp) NCF2	FALSE	pp	MMP2 (pp) NCF2			0.65					0.716	0.223
pp	MMP2 (pp) TWIST1	FALSE	pp	MMP2 (pp) TWIST1	0.171							0.62	0.561
pp	MMP2 (pp) PGF	FALSE	pp	MMP2 (pp) PGF	0.071							0.485	0.469
pp	MMP2 (pp) TIMP3	FALSE	pp	MMP2 (pp) TIMP3	0.289		0.8	0.671				0.998	0.973
pp	CORO1A (pp) CLEC7A	FALSE	pp	CORO1A (pp) CLEC7A	0.065							0.412	0.397
pp	MMP2 (pp) ITGAM	FALSE	pp	MMP2 (pp) ITGAM			0.9					0.935	0.381
pp	MMP2 (pp) SDC1	FALSE	pp	MMP2 (pp) SDC1	0.103							0.457	0.42
pp	MMP2 (pp) LRP1	FALSE	pp	MMP2 (pp) LRP1	0.134							0.581	0.536
pp	MMP2 (pp) MET	FALSE	pp	MMP2 (pp) MET	0.065							0.531	0.519
pp	MMP2 (pp) CASP3	FALSE	pp	MMP2 (pp) CASP3								0.681	0.681
pp	MMP2 (pp) GSK3B	FALSE	pp	MMP2 (pp) GSK3B								0.413	0.413
pp	CORO1A (pp) ALDH1A2	FALSE	pp	CORO1A (pp) ALDH1A2	0.061							0.417	0.405
pp	CORO1A (pp) MYC	FALSE	pp	CORO1A (pp) MYC	0.085							0.449	0.422
pp	CORO1A (pp) CYBA	FALSE	pp	CORO1A (pp) CYBA	0.64							0.666	0.112
pp	MMP2 (pp) MCL1	FALSE	pp	MMP2 (pp) MCL1								0.426	0.426
pp	CORO1A (pp) MAGT1	FALSE	pp	CORO1A (pp) MAGT1	0.064							0.498	0.486
pp	CORO1A (pp) CD37	FALSE	pp	CORO1A (pp) CD37	0.57							0.579	0.061
pp	CORO1A (pp) ACTB	FALSE	pp	CORO1A (pp) ACTB	0.1			0.361				0.565	0.305
pp	CORO1A (pp) MYO1G	FALSE	pp	CORO1A (pp) MYO1G	0.54			0.142				0.636	0.153
pp	CORO1A (pp) DOCK8	FALSE	pp	CORO1A (pp) DOCK8	0.157							0.566	0.507
pp	CORO1A (pp) FERMT3	FALSE	pp	CORO1A (pp) FERMT3	0.517							0.603	0.213
pp	CORO1A (pp) PLIN2	FALSE	pp	CORO1A (pp) PLIN2								0.431	0.431
pp	CORO1A (pp) CTPS1	FALSE	pp	CORO1A (pp) CTPS1							0.079	0.414	0.39
pp	CORO1A (pp) VAV1	FALSE	pp	CORO1A (pp) VAV1	0.374							0.473	0.194
pp	CORO1A (pp) TLR6	FALSE	pp	CORO1A (pp) TLR6	0.091							0.545	0.52
pp	CORO1A (pp) PLS3	FALSE	pp	CORO1A (pp) PLS3	0.108			0.181				0.467	0.329
pp	CORO1A (pp) ACADL	FALSE	pp	CORO1A (pp) ACADL				0.146			0.042	0.405	0.331
pp	CORO1A (pp) LAMA2	FALSE	pp	CORO1A (pp) LAMA2	0.146							0.401	0.328
pp	CORO1A (pp) TMC8	FALSE	pp	CORO1A (pp) TMC8	0.295							0.541	0.376
pp	CORO1A (pp) HCLS1	FALSE	pp	CORO1A (pp) HCLS1	0.587							0.682	0.262
pp	CORO1A (pp) PLIN1	FALSE	pp	CORO1A (pp) PLIN1								0.436	0.436
pp	CORO1A (pp) PLEK	FALSE	pp	CORO1A (pp) PLEK	0.346							0.498	0.264
pp	CORO1A (pp) WDR26	FALSE	pp	CORO1A (pp) WDR26				0.27				0.454	0.284
pp	CORO1A (pp) ARHGAP4	FALSE	pp	CORO1A (pp) ARHGAP4	0.713							0.737	0.121
pp	CORO1A (pp) COTL1	FALSE	pp	CORO1A (pp) COTL1	0.306							0.511	0.325
pp	CORO1A (pp) ARHGAP30	FALSE	pp	CORO1A (pp) ARHGAP30	0.744							0.744
pp	CORO1A (pp) FLNA	FALSE	pp	CORO1A (pp) FLNA	0.082			0.103				0.525	0.47
pp	CORO1A (pp) NCF4	FALSE	pp	CORO1A (pp) NCF4	0.41			0.213				0.583	0.175
pp	CORO1A (pp) ARHGDIB	FALSE	pp	CORO1A (pp) ARHGDIB	0.417							0.518	0.207
pp	CORO1A (pp) RAC2	FALSE	pp	CORO1A (pp) RAC2	0.633							0.731	0.3
pp	CORO1A (pp) ITGAL	FALSE	pp	CORO1A (pp) ITGAL	0.343							0.417	0.15
pp	CORO1A (pp) LSP1	FALSE	pp	CORO1A (pp) LSP1	0.351							0.418	0.141
pp	CORO1A (pp) ARHGDIA	FALSE	pp	CORO1A (pp) ARHGDIA	0.098							0.824	0.813
pp	CORO1A (pp) PTPRC	FALSE	pp	CORO1A (pp) PTPRC	0.442							0.538	0.208
pp	CORO1A (pp) STXBP2	FALSE	pp	CORO1A (pp) STXBP2	0.137							0.592	0.547
pp	CORO1A (pp) PTK2B	FALSE	pp	CORO1A (pp) PTK2B	0.161							0.521	0.453
pp	CORO1A (pp) SEZ6L2	FALSE	pp	CORO1A (pp) SEZ6L2								0.721	0.721
pp	CORO1A (pp) SPI1	FALSE	pp	CORO1A (pp) SPI1	0.443							0.519	0.174
pp	CORO1A (pp) IFT57	FALSE	pp	CORO1A (pp) IFT57				0.674				0.674
pp	CORO1A (pp) SASH3	FALSE	pp	CORO1A (pp) SASH3	0.602							0.634	0.12
pp	CORO1A (pp) ACTA2	FALSE	pp	CORO1A (pp) ACTA2	0.066			0.221				0.401	0.244
pp	CBLN1 (pp) CA10	FALSE	pp	CBLN1 (pp) CA10	0.396							0.605	0.374
pp	CORO1A (pp) ACTG1	FALSE	pp	CORO1A (pp) ACTG1	0.066			0.221				0.413	0.259
pp	CBLN1 (pp) BECN1	FALSE	pp	CBLN1 (pp) BECN1								0.604	0.604
pp	CORO1A (pp) MYO1F	FALSE	pp	CORO1A (pp) MYO1F	0.329			0.184				0.595	0.32
pp	CORO1A (pp) KCTD13	FALSE	pp	CORO1A (pp) KCTD13								0.522	0.523
pp	CORO1A (pp) WAS	FALSE	pp	CORO1A (pp) WAS	0.75			0.099				0.889	0.547
pp	CBLN1 (pp) KCNC1	FALSE	pp	CBLN1 (pp) KCNC1	0.373							0.468	0.187
pp	CBLN1 (pp) PTH2R	FALSE	pp	CBLN1 (pp) PTH2R	0.062							0.445	0.433
pp	CBLN1 (pp) SCG5	FALSE	pp	CBLN1 (pp) SCG5	0.147							0.562	0.509
pp	CBLN1 (pp) PLTP	FALSE	pp	CBLN1 (pp) PLTP								0.451	0.451
pp	CBLN1 (pp) ADCYAP1	FALSE	pp	CBLN1 (pp) ADCYAP1	0.156							0.414	0.334
pp	CBLN1 (pp) GRIN2C	FALSE	pp	CBLN1 (pp) GRIN2C	0.179			0.131				0.418	0.25
pp	CBLN1 (pp) SLC8A2	FALSE	pp	CBLN1 (pp) SLC8A2	0.379							0.415	0.097
pp	CBLN1 (pp) DPP6	FALSE	pp	CBLN1 (pp) DPP6	0.185							0.413	0.309
pp	CBLN1 (pp) GRIN2A	FALSE	pp	CBLN1 (pp) GRIN2A	0.197			0.131				0.402	0.212
pp	CBLN1 (pp) BSN	FALSE	pp	CBLN1 (pp) BSN	0.299							0.433	0.226
pp	CBLN1 (pp) SLC17A6	FALSE	pp	CBLN1 (pp) SLC17A6	0.294							0.598	0.455
pp	CBLN1 (pp) ISLR2	FALSE	pp	CBLN1 (pp) ISLR2	0.087							0.542	0.519
pp	CBLN1 (pp) NTNG1	FALSE	pp	CBLN1 (pp) NTNG1	0.062							0.401	0.388
pp	PARD6A (pp) DACT1	FALSE	pp	PARD6A (pp) DACT1								0.416	0.416
pp	PARD6A (pp) FZD4	FALSE	pp	PARD6A (pp) FZD4			0.9	0.138				0.912	0.062
pp	PARD6A (pp) LLGL1	FALSE	pp	PARD6A (pp) LLGL1				0.888				0.949	0.569
pp	PARD6A (pp) DCTN2	FALSE	pp	PARD6A (pp) DCTN2				0.597				0.607	0.065
pp	PARD6A (pp) NPHS1	FALSE	pp	PARD6A (pp) NPHS1			0.9					0.919	0.225
pp	PARD6A (pp) F11R	FALSE	pp	PARD6A (pp) F11R			0.6					0.704	0.291
pp	PARD6A (pp) EGFR	FALSE	pp	PARD6A (pp) EGFR								0.439	0.44
pp	PARD6A (pp) PARD3	FALSE	pp	PARD6A (pp) PARD3	0.062		0.8	0.969				0.999	0.938
pp	PARD6A (pp) CNTRL	FALSE	pp	PARD6A (pp) CNTRL	0.052			0.056				0.478	0.463
pp	CBLN1 (pp) GLUD1	FALSE	pp	CBLN1 (pp) GLUD1								0.768	0.768
pp	PARD6A (pp) PTPN21	FALSE	pp	PARD6A (pp) PTPN21				0.257				0.428	0.262
pp	PARD6A (pp) RHOQ	FALSE	pp	PARD6A (pp) RHOQ			0.9	0.298				0.943	0.257
pp	PARD6A (pp) CRB1	FALSE	pp	PARD6A (pp) CRB1				0.261				0.516	0.372
pp	PARD6A (pp) ERBB2	FALSE	pp	PARD6A (pp) ERBB2								0.662	0.662
pp	PARD6A (pp) DLG1	FALSE	pp	PARD6A (pp) DLG1			0.9	0.176				0.942	0.358
pp	PARD6A (pp) RAC2	FALSE	pp	PARD6A (pp) RAC2	0.052		0.6	0.377				0.823	0.342
pp	PARD6A (pp) NOTCH3	FALSE	pp	PARD6A (pp) NOTCH3				0.261				0.418	0.246
pp	PARD6A (pp) FZD1	FALSE	pp	PARD6A (pp) FZD1			0.9	0.143				0.928	0.233
pp	PARD6A (pp) PTK2B	FALSE	pp	PARD6A (pp) PTK2B								0.538	0.538
pp	PARD6A (pp) EPHB4	FALSE	pp	PARD6A (pp) EPHB4	0.062			0.274				0.594	0.453
pp	PARD6A (pp) CGN	FALSE	pp	PARD6A (pp) CGN			0.6					0.702	0.287
pp	PARD6A (pp) GSK3B	FALSE	pp	PARD6A (pp) GSK3B	0.063		0.9	0.18				0.926	0.159
pp	PARD6A (pp) DLG3	FALSE	pp	PARD6A (pp) DLG3				0.176				0.463	0.375
pp	CCDC113 (pp) LTBR	FALSE	pp	CCDC113 (pp) LTBR				0.434				0.434
pp	PARD6A (pp) SMURF2	FALSE	pp	PARD6A (pp) SMURF2			0.6	0.345				0.835	0.422
pp	PARD6A (pp) EPHB1	FALSE	pp	PARD6A (pp) EPHB1	0.062			0.18				0.532	0.441
pp	PARD6A (pp) PARD3B	FALSE	pp	PARD6A (pp) PARD3B	0.062			0.644				0.834	0.545
pp	CCDC113 (pp) FANK1	FALSE	pp	CCDC113 (pp) FANK1	0.066							0.556	0.545
pp	PARD6A (pp) MARK2	FALSE	pp	PARD6A (pp) MARK2				0.286				0.528	0.367
pp	PARD6A (pp) CRB2	FALSE	pp	PARD6A (pp) CRB2				0.261				0.485	0.332
pp	PARD6A (pp) DLG4	FALSE	pp	PARD6A (pp) DLG4	0.088			0.176				0.447	0.324
pp	HSDL1 (pp) ELOVL2	FALSE	pp	HSDL1 (pp) ELOVL2	0.077			0.064				0.413	0.376
pp	CCDC113 (pp) HAUS5	FALSE	pp	CCDC113 (pp) HAUS5								0.558	0.559
pp	CCDC113 (pp) C7orf31	FALSE	pp	CCDC113 (pp) C7orf31								0.602	0.602
pp	CCDC113 (pp) C4orf22	FALSE	pp	CCDC113 (pp) C4orf22	0.351							0.669	0.512
pp	CCDC113 (pp) ARMC3	FALSE	pp	CCDC113 (pp) ARMC3	0.112							0.642	0.614
pp	HSDL1 (pp) COX4I1	FALSE	pp	HSDL1 (pp) COX4I1								0.594	0.594
pp	CCDC113 (pp) ODF3B	FALSE	pp	CCDC113 (pp) ODF3B	0.078							0.548	0.531
pp	HSDL1 (pp) JPH3	FALSE	pp	HSDL1 (pp) JPH3				0.11				0.727	0.706
pp	HSDL1 (pp) PXYLP1	FALSE	pp	HSDL1 (pp) PXYLP1								0.409	0.409
pp	HSDL1 (pp) PAPLN	FALSE	pp	HSDL1 (pp) PAPLN								0.442	0.443
pp	HSDL1 (pp) NPL	FALSE	pp	HSDL1 (pp) NPL							0.078	0.42	0.397
pp	HSDL1 (pp) SMIM15	FALSE	pp	HSDL1 (pp) SMIM15								0.518	0.518
pp	HSDL1 (pp) NARFL	FALSE	pp	HSDL1 (pp) NARFL								0.627	0.628
pp	DECR2 (pp) SH3GLB2	FALSE	pp	DECR2 (pp) SH3GLB2								0.64	0.641
pp	DECR2 (pp) MPST	FALSE	pp	DECR2 (pp) MPST	0.461							0.46
pp	DECR2 (pp) ACADL	FALSE	pp	DECR2 (pp) ACADL	0.108			0.322			0.042	0.503	0.245
pp	DECR2 (pp) EIF3A	FALSE	pp	DECR2 (pp) EIF3A	0.062							0.606	0.598
pp	DECR2 (pp) CAT	FALSE	pp	DECR2 (pp) CAT	0.066		0.9	0.373				0.949	0.238
pp	DECR2 (pp) ACAA1	FALSE	pp	DECR2 (pp) ACAA1	0.247			0.071			0.047	0.541	0.393
pp	DECR2 (pp) NOS2	FALSE	pp	DECR2 (pp) NOS2	0.062		0.9					0.91	0.124
pp	DECR2 (pp) PHYH	FALSE	pp	DECR2 (pp) PHYH	0.086			0.162				0.493	0.392
pp	DECR2 (pp) KBTBD12	FALSE	pp	DECR2 (pp) KBTBD12								0.748	0.748
pp	DECR2 (pp) SLC17A9	FALSE	pp	DECR2 (pp) SLC17A9								0.661	0.662
pp	DECR2 (pp) USP19	FALSE	pp	DECR2 (pp) USP19								0.588	0.589
pp	DECR2 (pp) TMEM204	FALSE	pp	DECR2 (pp) TMEM204								0.69	0.69
pp	DECR2 (pp) MPV17	FALSE	pp	DECR2 (pp) MPV17			0.9					0.9	0.043
pp	DECR2 (pp) IFT140	FALSE	pp	DECR2 (pp) IFT140								0.459	0.459
pp	DECR2 (pp) FARSB	FALSE	pp	DECR2 (pp) FARSB	0.437							0.437
pp	DECR2 (pp) PEX10	FALSE	pp	DECR2 (pp) PEX10	0.082		0.6					0.692	0.23
pp	DECR2 (pp) GNG13	FALSE	pp	DECR2 (pp) GNG13								0.43	0.431
pp	DECR2 (pp) ACSF2	FALSE	pp	DECR2 (pp) ACSF2	0.082			0.115			0.047	0.499	0.43
pp	DECR2 (pp) HACL1	FALSE	pp	DECR2 (pp) HACL1	0.094		0.9	0.148			0.044	0.952	0.46
pp	DECR2 (pp) NMNAT3	FALSE	pp	DECR2 (pp) NMNAT3								0.599	0.6
pp	DECR2 (pp) NTSR2	FALSE	pp	DECR2 (pp) NTSR2								0.536	0.536
pp	STUB1 (pp) MYC	FALSE	pp	STUB1 (pp) MYC				0.675				0.903	0.715
pp	DECR2 (pp) IFT22	FALSE	pp	DECR2 (pp) IFT22								0.573	0.573
pp	STUB1 (pp) RNF40	FALSE	pp	STUB1 (pp) RNF40	0.096		0.72					0.792	0.246
pp	STUB1 (pp) S100A1	FALSE	pp	STUB1 (pp) S100A1	0.07							0.402	0.384
pp	STUB1 (pp) PARK7	FALSE	pp	STUB1 (pp) PARK7	0.076			0.27				0.623	0.486
pp	STUB1 (pp) CCT5	FALSE	pp	STUB1 (pp) CCT5	0.049		0.54	0.655				0.84	0.066
pp	STUB1 (pp) NR3C1	FALSE	pp	STUB1 (pp) NR3C1			0.65	0.684				0.92	0.341
pp	STUB1 (pp) HSPA6	FALSE	pp	STUB1 (pp) HSPA6	0.056			0.428				0.566	0.262
pp	STUB1 (pp) OTUB1	FALSE	pp	STUB1 (pp) OTUB1	0.068			0.27				0.477	0.294
pp	STUB1 (pp) ERBB2	FALSE	pp	STUB1 (pp) ERBB2			0.9	0.753				0.994	0.81
pp	STUB1 (pp) ACTB	FALSE	pp	STUB1 (pp) ACTB				0.27				0.653	0.545
pp	STUB1 (pp) USP19	FALSE	pp	STUB1 (pp) USP19	0.065			0.27				0.458	0.27
pp	STUB1 (pp) WWP2	FALSE	pp	STUB1 (pp) WWP2	0.052			0.056				0.449	0.434
pp	STUB1 (pp) DLX6	FALSE	pp	STUB1 (pp) DLX6			0.65					0.67	0.096
pp	STUB1 (pp) UBE2N	FALSE	pp	STUB1 (pp) UBE2N	0.051		0.72	0.981				0.999	0.984
pp	STUB1 (pp) GUCY1A3	FALSE	pp	STUB1 (pp) GUCY1A3				0.462				0.461
pp	STUB1 (pp) UBE2L3	FALSE	pp	STUB1 (pp) UBE2L3	0.062			0.719				0.856	0.498
pp	STUB1 (pp) PACRG	FALSE	pp	STUB1 (pp) PACRG				0.27				0.463	0.295
pp	STUB1 (pp) UBXN2A	FALSE	pp	STUB1 (pp) UBXN2A	0.065			0.519				0.745	0.478
pp	STUB1 (pp) UBE2M	FALSE	pp	STUB1 (pp) UBE2M	0.251			0.27				0.497	0.154
pp	STUB1 (pp) AHR	FALSE	pp	STUB1 (pp) AHR				0.486				0.589	0.234
pp	STUB1 (pp) UBL4A	FALSE	pp	STUB1 (pp) UBL4A	0.273			0.141				0.405	0.125
pp	STUB1 (pp) ATXN3	FALSE	pp	STUB1 (pp) ATXN3	0.064			0.881				0.99	0.918
pp	STUB1 (pp) SGK1	FALSE	pp	STUB1 (pp) SGK1	0.062			0.486				0.768	0.558
pp	STUB1 (pp) MAPT	FALSE	pp	STUB1 (pp) MAPT				0.899				0.935	0.391
pp	STUB1 (pp) PSMD2	FALSE	pp	STUB1 (pp) PSMD2	0.097			0.187				0.441	0.3
pp	STUB1 (pp) CCT7	FALSE	pp	STUB1 (pp) CCT7	0.175		0.54	0.408				0.756	0.045
pp	STUB1 (pp) RAF1	FALSE	pp	STUB1 (pp) RAF1	0.045			0.804				0.872	0.372
pp	STUB1 (pp) C17orf96	FALSE	pp	STUB1 (pp) C17orf96								0.498	0.499
pp	STUB1 (pp) EGFR	FALSE	pp	STUB1 (pp) EGFR				0.793				0.883	0.46
pp	STUB1 (pp) SMAD3	FALSE	pp	STUB1 (pp) SMAD3			0.8	0.27				0.948	0.677
pp	STUB1 (pp) UBR5	FALSE	pp	STUB1 (pp) UBR5	0.062			0.056				0.489	0.47
pp	STUB1 (pp) CDC14A	FALSE	pp	STUB1 (pp) CDC14A	0.049			0.726				0.728
pp	STUB1 (pp) PPARGC1A	FALSE	pp	STUB1 (pp) PPARGC1A			0.65					0.72	0.234
pp	STUB1 (pp) RELA	FALSE	pp	STUB1 (pp) RELA	0.059			0.27				0.469	0.29
pp	STUB1 (pp) NEDD4	FALSE	pp	STUB1 (pp) NEDD4	0.062			0.056				0.564	0.548
pp	STUB1 (pp) EP300	FALSE	pp	STUB1 (pp) EP300								0.488	0.488
pp	STUB1 (pp) CDC37	FALSE	pp	STUB1 (pp) CDC37	0.094		0.9	0.154				0.947	0.396
pp	STUB1 (pp) SNAI2	FALSE	pp	STUB1 (pp) SNAI2				0.27				0.44	0.265
pp	STUB1 (pp) AMFR	FALSE	pp	STUB1 (pp) AMFR								0.619	0.62
pp	STUB1 (pp) UBR1	FALSE	pp	STUB1 (pp) UBR1								0.455	0.455
pp	STUB1 (pp) PRMT5	FALSE	pp	STUB1 (pp) PRMT5	0.063			0.27				0.463	0.279
pp	STUB1 (pp) EIF4E	FALSE	pp	STUB1 (pp) EIF4E				0.486				0.587	0.231
pp	STUB1 (pp) YBX1	FALSE	pp	STUB1 (pp) YBX1	0.042							0.446	0.445
pp	STUB1 (pp) HSPA2	FALSE	pp	STUB1 (pp) HSPA2	0.045			0.464				0.678	0.422
pp	STUB1 (pp) NOS1	FALSE	pp	STUB1 (pp) NOS1				0.696				0.72	0.118
pp	STUB1 (pp) LRRK2	FALSE	pp	STUB1 (pp) LRRK2				0.814				0.909	0.532
pp	STUB1 (pp) DYX1C1	FALSE	pp	STUB1 (pp) DYX1C1				0.655				0.735	0.264
pp	STUB1 (pp) TWIST1	FALSE	pp	STUB1 (pp) TWIST1			0.65					0.712	0.211
pp	TOX3 (pp) NEK10	FALSE	pp	TOX3 (pp) NEK10								0.633	0.633
pp	TOX3 (pp) LSP1	FALSE	pp	TOX3 (pp) LSP1								0.856	0.856
pp	STUB1 (pp) CCT2	FALSE	pp	STUB1 (pp) CCT2	0.052		0.54					0.57	0.094
pp	STUB1 (pp) DERL1	FALSE	pp	STUB1 (pp) DERL1								0.636	0.637
pp	TOX3 (pp) SALL1	FALSE	pp	TOX3 (pp) SALL1	0.088			0.071				0.535	0.495
pp	STUB1 (pp) UBE2E3	FALSE	pp	STUB1 (pp) UBE2E3	0.051			0.428				0.637	0.387
pp	CTSH (pp) RPS6	FALSE	pp	CTSH (pp) RPS6	0.062			0.346				0.404	0.107
pp	TOX3 (pp) PTPRD	FALSE	pp	TOX3 (pp) PTPRD	0.096			0.064				0.733	0.711
pp	TOX3 (pp) CCDC170	FALSE	pp	TOX3 (pp) CCDC170								0.502	0.502
pp	RASL12 (pp) PFDN1	FALSE	pp	RASL12 (pp) PFDN1								0.604	0.605
pp	TOX3 (pp) GCOM1	FALSE	pp	TOX3 (pp) GCOM1								0.484	0.484
pp	RASL12 (pp) MYO9B	FALSE	pp	RASL12 (pp) MYO9B	0.051			0.248				0.402	0.229
pp	RASL12 (pp) TNFAIP1	FALSE	pp	RASL12 (pp) TNFAIP1								0.466	0.467
pp	RASL12 (pp) LRRK2	FALSE	pp	RASL12 (pp) LRRK2	0.062			0.344			0.045	0.425	0.137
pp	CTSH (pp) HLA-DQB1	FALSE	pp	CTSH (pp) HLA-DQB1	0.119		0.9					0.933	0.309
pp	CTSH (pp) HLA-DRB5	FALSE	pp	CTSH (pp) HLA-DRB5	0.063		0.9					0.906	0.084
pp	CTSH (pp) HLA-DPB1	FALSE	pp	CTSH (pp) HLA-DPB1	0.096		0.9					0.918	0.166
pp	CTSH (pp) ITPR3	FALSE	pp	CTSH (pp) ITPR3	0.069							0.414	0.397
pp	CTSH (pp) HLA-DRB1	FALSE	pp	CTSH (pp) HLA-DRB1	0.154		0.9					0.923	0.166
pp	VPS18 (pp) CCZ1B	FALSE	pp	VPS18 (pp) CCZ1B	0.062							0.703	0.697
pp	CTSH (pp) C1QTNF6	FALSE	pp	CTSH (pp) C1QTNF6								0.537	0.537
pp	CTSH (pp) CTSD	FALSE	pp	CTSH (pp) CTSD	0.109			0.219				0.77	0.697
pp	VPS18 (pp) PIK3C3	FALSE	pp	VPS18 (pp) PIK3C3	0.146			0.139				0.8	0.75
pp	VPS18 (pp) RHBDL3	FALSE	pp	VPS18 (pp) RHBDL3	0.062							0.585	0.576
pp	VPS18 (pp) BLOC1S1	FALSE	pp	VPS18 (pp) BLOC1S1	0.062							0.474	0.463
pp	VPS18 (pp) TRAPPC11	FALSE	pp	VPS18 (pp) TRAPPC11	0.161							0.449	0.371
pp	VPS18 (pp) VPS52	FALSE	pp	VPS18 (pp) VPS52	0.11							0.537	0.501
pp	VPS18 (pp) CLTC	FALSE	pp	VPS18 (pp) CLTC	0.065							0.56	0.549
pp	CTSH (pp) CHN2	FALSE	pp	CTSH (pp) CHN2								0.414	0.414
pp	CTSH (pp) BID	FALSE	pp	CTSH (pp) BID			0.6					0.6
pp	CTSH (pp) CST3	FALSE	pp	CTSH (pp) CST3	0.077			0.076				0.755	0.736
pp	VPS18 (pp) FIG4	FALSE	pp	VPS18 (pp) FIG4	0.138							0.498	0.442
pp	VPS18 (pp) TSNARE1	FALSE	pp	VPS18 (pp) TSNARE1	0.069			0.694				0.785	0.308
pp	VPS18 (pp) VPS8	FALSE	pp	VPS18 (pp) VPS8	0.103		0.36	0.978				0.998	0.918
pp	VPS18 (pp) MACF1	FALSE	pp	VPS18 (pp) MACF1	0.062							0.545	0.535
pp	VPS18 (pp) MFGE8	FALSE	pp	VPS18 (pp) MFGE8								0.566	0.567
pp	VPS18 (pp) SNX8	FALSE	pp	VPS18 (pp) SNX8	0.104							0.426	0.386
pp	VPS18 (pp) FXYD6	FALSE	pp	VPS18 (pp) FXYD6								0.4	0.4
pp	VPS18 (pp) STXBP3	FALSE	pp	VPS18 (pp) STXBP3	0.062			0.368				0.665	0.481
pp	VPS18 (pp) RAB7B	FALSE	pp	VPS18 (pp) RAB7B				0.54				0.883	0.757
pp	VPS18 (pp) VPS51	FALSE	pp	VPS18 (pp) VPS51	0.166							0.417	0.33
pp	VPS18 (pp) STXBP2	FALSE	pp	VPS18 (pp) STXBP2	0.062			0.368				0.633	0.432
pp	VPS18 (pp) WDFY4	FALSE	pp	VPS18 (pp) WDFY4	0.084			0.213				0.405	0.241
pp	VPS18 (pp) COG3	FALSE	pp	VPS18 (pp) COG3	0.108							0.581	0.55
pp	VPS18 (pp) AGK	FALSE	pp	VPS18 (pp) AGK	0.064							0.419	0.405
pp	VPS18 (pp) GPX3	FALSE	pp	VPS18 (pp) GPX3								0.409	0.409
pp	VPS18 (pp) VTI1B	FALSE	pp	VPS18 (pp) VTI1B	0.063			0.744				0.937	0.762
pp	VPS18 (pp) ATP6V1B2	FALSE	pp	VPS18 (pp) ATP6V1B2	0.052			0.532				0.574	0.118
pp	VPS18 (pp) DST	FALSE	pp	VPS18 (pp) DST	0.062							0.649	0.642
pp	VPS18 (pp) VPS33B	FALSE	pp	VPS18 (pp) VPS33B	0.083		0.9	0.787				0.995	0.776
pp	VPS18 (pp) RAB20	FALSE	pp	VPS18 (pp) RAB20	0.063			0.367				0.544	0.293
pp	VPS18 (pp) BECN1	FALSE	pp	VPS18 (pp) BECN1	0.053			0.14				0.507	0.444
pp	VPS18 (pp) WDR91	FALSE	pp	VPS18 (pp) WDR91								0.657	0.658
pp	EXTL3 (pp) PTAR1	FALSE	pp	EXTL3 (pp) PTAR1								0.436	0.436
pp	EXTL3 (pp) XYLT1	FALSE	pp	EXTL3 (pp) XYLT1	0.062							0.713	0.707
pp	EXTL3 (pp) CHSY1	FALSE	pp	EXTL3 (pp) CHSY1	0.062							0.684	0.678
pp	VPS18 (pp) SYNPO2	FALSE	pp	VPS18 (pp) SYNPO2	0.062			0.27				0.593	0.453
pp	EXTL3 (pp) LARGE	FALSE	pp	EXTL3 (pp) LARGE								0.436	0.437
pp	EXTL3 (pp) HS3ST2	FALSE	pp	EXTL3 (pp) HS3ST2	0.064							0.415	0.401
pp	EXTL3 (pp) SLC10A7	FALSE	pp	EXTL3 (pp) SLC10A7								0.598	0.599
pp	EXTL3 (pp) HS3ST3B1	FALSE	pp	EXTL3 (pp) HS3ST3B1	0.064							0.485	0.473
pp	EXTL3 (pp) SLC35B2	FALSE	pp	EXTL3 (pp) SLC35B2								0.779	0.779
pp	EXTL3 (pp) GPC5	FALSE	pp	EXTL3 (pp) GPC5	0.063							0.515	0.504
pp	EXTL3 (pp) HS2ST1	FALSE	pp	EXTL3 (pp) HS2ST1								0.767	0.767
pp	EXTL3 (pp) HS3ST3A1	FALSE	pp	EXTL3 (pp) HS3ST3A1	0.064							0.476	0.464
pp	EXTL3 (pp) EXTL2	FALSE	pp	EXTL3 (pp) EXTL2	0.063		0.8	0.173				0.87	0.261
pp	EXTL3 (pp) SDC2	FALSE	pp	EXTL3 (pp) SDC2								0.626	0.626
pp	EXTL3 (pp) GLCE	FALSE	pp	EXTL3 (pp) GLCE								0.75	0.751
pp	EXTL3 (pp) NDST2	FALSE	pp	EXTL3 (pp) NDST2	0.082							0.634	0.618
pp	EXTL3 (pp) GPC2	FALSE	pp	EXTL3 (pp) GPC2	0.084							0.586	0.567
pp	RIPK2 (pp) SLC15A3	FALSE	pp	RIPK2 (pp) SLC15A3				0.056				0.514	0.506
pp	RIPK2 (pp) CD40	FALSE	pp	RIPK2 (pp) CD40	0.065			0.347				0.54	0.308
pp	RIPK2 (pp) UBE2N	FALSE	pp	RIPK2 (pp) UBE2N			0.6	0.067				0.707	0.279
pp	RIPK2 (pp) CASP1	FALSE	pp	RIPK2 (pp) CASP1	0.062			0.287				0.929	0.902
pp	RIPK2 (pp) MAP2K3	FALSE	pp	RIPK2 (pp) MAP2K3	0.085		0.9	0.056				0.911	0.093
pp	RIPK2 (pp) IFIH1	FALSE	pp	RIPK2 (pp) IFIH1	0.07			0.056				0.431	0.404
pp	RIPK2 (pp) IRF7	FALSE	pp	RIPK2 (pp) IRF7	0.062			0.056				0.413	0.391
pp	RIPK2 (pp) IL18	FALSE	pp	RIPK2 (pp) IL18	0.062							0.48	0.469
pp	RIPK2 (pp) TAB2	FALSE	pp	RIPK2 (pp) TAB2			0.8	0.318				0.934	0.558
pp	RIPK2 (pp) RNF31	FALSE	pp	RIPK2 (pp) RNF31	0.075		0.8	0.281				0.912	0.418
pp	RIPK2 (pp) TLR4	FALSE	pp	RIPK2 (pp) TLR4				0.252				0.625	0.52
pp	RIPK2 (pp) CARD8	FALSE	pp	RIPK2 (pp) CARD8				0.063				0.547	0.537
pp	RIPK2 (pp) MAPK10	FALSE	pp	RIPK2 (pp) MAPK10			0.8	0.143				0.844	0.166
pp	RIPK2 (pp) NOD1	FALSE	pp	RIPK2 (pp) NOD1			0.8	0.871				0.999	0.991
pp	RIPK2 (pp) LRRK2	FALSE	pp	RIPK2 (pp) LRRK2	0.062			0.345				0.464	0.198
pp	RIPK2 (pp) IKBKG	FALSE	pp	RIPK2 (pp) IKBKG	0.059		0.9	0.496				0.997	0.958
pp	RIPK2 (pp) BEX1	FALSE	pp	RIPK2 (pp) BEX1			0.9					0.905	0.096
pp	RIPK2 (pp) CASP2	FALSE	pp	RIPK2 (pp) CASP2	0.079			0.063				0.476	0.442
pp	RIPK2 (pp) CCDC122	FALSE	pp	RIPK2 (pp) CCDC122	0.062							0.644	0.637
pp	RIPK2 (pp) SPRYD7	FALSE	pp	RIPK2 (pp) SPRYD7	0.052							0.421	0.415
pp	RIPK2 (pp) STAT4	FALSE	pp	RIPK2 (pp) STAT4			0.9	0.14				0.918	0.133
pp	RIPK2 (pp) CARD6	FALSE	pp	RIPK2 (pp) CARD6			0.8	0.502				0.971	0.736
pp	NEFM (pp) SLC8A2	FALSE	pp	NEFM (pp) SLC8A2	0.364			0.118				0.512	0.201
pp	NEFM (pp) MAP1B	FALSE	pp	NEFM (pp) MAP1B	0.217							0.565	0.468
pp	NEFM (pp) LHFPL4	FALSE	pp	NEFM (pp) LHFPL4	0.23							0.431	0.292
pp	NEFM (pp) HEXIM2	FALSE	pp	NEFM (pp) HEXIM2								0.453	0.454
pp	NEFM (pp) CRMP1	FALSE	pp	NEFM (pp) CRMP1	0.294							0.439	0.239
pp	NEFM (pp) RTN1	FALSE	pp	NEFM (pp) RTN1	0.322							0.476	0.259
pp	NEFM (pp) PPP2R2C	FALSE	pp	NEFM (pp) PPP2R2C	0.191							0.403	0.292
pp	NEFM (pp) SYT6	FALSE	pp	NEFM (pp) SYT6	0.131			0.103				0.465	0.369
pp	NEFM (pp) NEFH	FALSE	pp	NEFM (pp) NEFH	0.205			0.673				0.777	0.212
pp	NEFM (pp) SLC17A6	FALSE	pp	NEFM (pp) SLC17A6	0.35							0.496	0.257
pp	NEFM (pp) CALB2	FALSE	pp	NEFM (pp) CALB2	0.119			0.056				0.413	0.351
pp	NEFM (pp) PLP1	FALSE	pp	NEFM (pp) PLP1	0.351							0.539	0.32
pp	NEFM (pp) MAPT	FALSE	pp	NEFM (pp) MAPT	0.171			0.23				0.621	0.455
pp	NEFM (pp) S100B	FALSE	pp	NEFM (pp) S100B	0.119							0.46	0.413
pp	NEFM (pp) KLC1	FALSE	pp	NEFM (pp) KLC1	0.096		0.8					0.824	0.107
pp	NEFM (pp) KIF1A	FALSE	pp	NEFM (pp) KIF1A	0.37			0.056				0.425	0.112
pp	NEFM (pp) KLC2	FALSE	pp	NEFM (pp) KLC2	0.091		0.8					0.81
pp	NEFM (pp) TUBB4A	FALSE	pp	NEFM (pp) TUBB4A	0.313			0.128				0.413	0.099
pp	NEFM (pp) KIF5B	FALSE	pp	NEFM (pp) KIF5B	0.062		0.8	0.076				0.833	0.152
pp	CYP4F3 (pp) POR	FALSE	pp	CYP4F3 (pp) POR				0.057	0.349		0.042	0.555	0.334
pp	CYP4F3 (pp) ALOX12B	FALSE	pp	CYP4F3 (pp) ALOX12B	0.062		0.9					0.927	0.29
pp	CYP4F3 (pp) PLB1	FALSE	pp	CYP4F3 (pp) PLB1			0.65					0.65
pp	CYP4F3 (pp) SERF1A	FALSE	pp	CYP4F3 (pp) SERF1A								0.505	0.505
pp	CYP4F3 (pp) CYP3A5	FALSE	pp	CYP4F3 (pp) CYP3A5	0.099	0.173		0.152				0.403	0.168
pp	HNRNPL (pp) EIF4H	FALSE	pp	HNRNPL (pp) EIF4H	0.408			0.284				0.622	0.181
pp	CYP4F3 (pp) CYP2C19	FALSE	pp	CYP4F3 (pp) CYP2C19	0.062	0.209	0.9	0.212				0.95	0.281
pp	HNRNPL (pp) ALYREF	FALSE	pp	HNRNPL (pp) ALYREF	0.944			0.129				0.96	0.26
pp	HNRNPL (pp) RPL26	FALSE	pp	HNRNPL (pp) RPL26	0.262							0.406	0.228
pp	HNRNPL (pp) WWP2	FALSE	pp	HNRNPL (pp) WWP2				0.494				0.494
pp	HNRNPL (pp) RPLP2	FALSE	pp	HNRNPL (pp) RPLP2	0.619							0.619
pp	HNRNPL (pp) RPF2	FALSE	pp	HNRNPL (pp) RPF2	0.273			0.27				0.446
pp	HNRNPL (pp) UBR2	FALSE	pp	HNRNPL (pp) UBR2	0.048			0.27				0.472	0.302
pp	HNRNPL (pp) RALY	FALSE	pp	HNRNPL (pp) RALY	0.435			0.282				0.692	0.303
pp	HNRNPL (pp) SRSF2	FALSE	pp	HNRNPL (pp) SRSF2	0.226			0.161				0.7	0.575
pp	HNRNPL (pp) CCT2	FALSE	pp	HNRNPL (pp) CCT2	0.423							0.439	0.068
pp	HNRNPL (pp) YBX1	FALSE	pp	HNRNPL (pp) YBX1	0.145			0.486				0.83	0.645
pp	HNRNPL (pp) MSI2	FALSE	pp	HNRNPL (pp) MSI2	0.117			0.27				0.411	0.16
pp	HNRNPL (pp) RPS3A	FALSE	pp	HNRNPL (pp) RPS3A	0.387			0.108				0.429
pp	HNRNPL (pp) PFDN1	FALSE	pp	HNRNPL (pp) PFDN1	0.423							0.455	0.095
pp	HNRNPL (pp) SUGP2	FALSE	pp	HNRNPL (pp) SUGP2	0.075			0.27				0.488	0.304
pp	HNRNPL (pp) LSM10	FALSE	pp	HNRNPL (pp) LSM10				0.525				0.533	0.058
pp	HNRNPL (pp) CHD3	FALSE	pp	HNRNPL (pp) CHD3	0.083			0.486				0.509	0.043
pp	HNRNPL (pp) EIF5A	FALSE	pp	HNRNPL (pp) EIF5A	0.447							0.47	0.082
pp	HNRNPL (pp) HNRNPH3	FALSE	pp	HNRNPL (pp) HNRNPH3	0.735							0.812	0.32
pp	HNRNPL (pp) MAPT	FALSE	pp	HNRNPL (pp) MAPT				0.499				0.528	0.096
pp	HNRNPL (pp) QKI	FALSE	pp	HNRNPL (pp) QKI	0.064			0.182				0.436	0.323
pp	HNRNPL (pp) RPSA	FALSE	pp	HNRNPL (pp) RPSA	0.517							0.517
pp	HNRNPL (pp) SRSF10	FALSE	pp	HNRNPL (pp) SRSF10	0.421			0.057				0.704	0.503
pp	HNRNPL (pp) SNRPG	FALSE	pp	HNRNPL (pp) SNRPG	0.939							0.941	0.083
pp	HNRNPL (pp) MOV10	FALSE	pp	HNRNPL (pp) MOV10								0.614	0.614
pp	HNRNPL (pp) SRSF6	FALSE	pp	HNRNPL (pp) SRSF6	0.443			0.058				0.741	0.546
pp	HNRNPL (pp) DTNA	FALSE	pp	HNRNPL (pp) DTNA				0.27				0.477	0.314
pp	HNRNPL (pp) POLR2A	FALSE	pp	HNRNPL (pp) POLR2A	0.091		0.6					0.637	0.084
pp	HNRNPL (pp) RPL12	FALSE	pp	HNRNPL (pp) RPL12	0.442							0.451	0.057
pp	HNRNPL (pp) HNRNPH2	FALSE	pp	HNRNPL (pp) HNRNPH2	0.141		0.8					0.939	0.675
pp	HNRNPL (pp) SLC2A1	FALSE	pp	HNRNPL (pp) SLC2A1								0.515	0.515
pp	HNRNPL (pp) EIF4A1	FALSE	pp	HNRNPL (pp) EIF4A1	0.318			0.153				0.456	0.135
pp	HNRNPL (pp) ACTB	FALSE	pp	HNRNPL (pp) ACTB	0.062			0.253				0.436	0.26
pp	HNRNPL (pp) RRP9	FALSE	pp	HNRNPL (pp) RRP9	0.45							0.45
pp	HNRNPL (pp) RPL4	FALSE	pp	HNRNPL (pp) RPL4	0.4							0.409	0.056
pp	HNRNPL (pp) HNRNPF	FALSE	pp	HNRNPL (pp) HNRNPF	0.933		0.8	0.27				0.995	0.601
pp	HNRNPL (pp) NHP2L1	FALSE	pp	HNRNPL (pp) NHP2L1	0.321			0.272				0.491	0.054
pp	CDC37 (pp) CCT2	FALSE	pp	CDC37 (pp) CCT2	0.262		0.9					0.927	0.102
pp	FCGRT (pp) SIX5	FALSE	pp	FCGRT (pp) SIX5								0.437	0.437
pp	FCGRT (pp) CDR2	FALSE	pp	FCGRT (pp) CDR2								0.601	0.601
pp	FCGRT (pp) SGCE	FALSE	pp	FCGRT (pp) SGCE				0.484				0.483
pp	FCGRT (pp) C1QA	FALSE	pp	FCGRT (pp) C1QA	0.212							0.507	0.4
pp	FCGRT (pp) CALR	FALSE	pp	FCGRT (pp) CALR								0.441	0.441
pp	FCGRT (pp) MYO5B	FALSE	pp	FCGRT (pp) MYO5B								0.409	0.409
pp	HNRNPL (pp) PTPRC	FALSE	pp	HNRNPL (pp) PTPRC								0.431	0.431
pp	HNRNPL (pp) RBM14	FALSE	pp	HNRNPL (pp) RBM14	0.943							0.956	0.266
pp	FCGRT (pp) CEP70	FALSE	pp	FCGRT (pp) CEP70								0.515	0.515
pp	FCGRT (pp) ERBB2	FALSE	pp	FCGRT (pp) ERBB2								0.506	0.506
pp	FCGRT (pp) FCGR1A	FALSE	pp	FCGRT (pp) FCGR1A	0.097							0.745	0.729
pp	FCGRT (pp) TAPBP	FALSE	pp	FCGRT (pp) TAPBP	0.073							0.429	0.41
pp	CDC37 (pp) HSPA2	FALSE	pp	CDC37 (pp) HSPA2	0.052			0.13				0.426	0.361
pp	CDC37 (pp) CDK18	FALSE	pp	CDC37 (pp) CDK18				0.412				0.506	0.194
pp	CDC37 (pp) TUBB4A	FALSE	pp	CDC37 (pp) TUBB4A								0.58	0.58
pp	CDC37 (pp) ERBB2	FALSE	pp	CDC37 (pp) ERBB2			0.6	0.163				0.823	0.514
pp	CDC37 (pp) YES1	FALSE	pp	CDC37 (pp) YES1				0.423				0.451	0.088
pp	CDC37 (pp) AKT3	FALSE	pp	CDC37 (pp) AKT3	0.109		0.6	0.488				0.814	0.101
pp	CDC37 (pp) IKBKG	FALSE	pp	CDC37 (pp) IKBKG	0.076			0.75				0.842	0.372
pp	CDC37 (pp) CCT7	FALSE	pp	CDC37 (pp) CCT7	0.282		0.9					0.932	0.132
pp	CDC37 (pp) PSMC3	FALSE	pp	CDC37 (pp) PSMC3	0.404							0.46	0.132
pp	CDC37 (pp) UBE2M	FALSE	pp	CDC37 (pp) UBE2M	0.218			0.27				0.404
pp	CDC37 (pp) RELA	FALSE	pp	CDC37 (pp) RELA	0.055							0.443	0.435
pp	CDC37 (pp) GAB1	FALSE	pp	CDC37 (pp) GAB1	0.062		0.6					0.608
pp	CDC37 (pp) ALK	FALSE	pp	CDC37 (pp) ALK				0.139				0.499	0.442
pp	CDC37 (pp) LRRK2	FALSE	pp	CDC37 (pp) LRRK2				0.875				0.963	0.719
pp	CDC37 (pp) CCAR2	FALSE	pp	CDC37 (pp) CCAR2	0.115			0.525				0.561
pp	CDC37 (pp) HBEGF	FALSE	pp	CDC37 (pp) HBEGF			0.9					0.9
pp	CDC37 (pp) EGFR	FALSE	pp	CDC37 (pp) EGFR			0.6	0.616				0.878	0.271
pp	CDC37 (pp) AHSA2	FALSE	pp	CDC37 (pp) AHSA2	0.084			0.231				0.646	0.538
pp	CDC37 (pp) RAF1	FALSE	pp	CDC37 (pp) RAF1				0.829				0.92	0.553
pp	CDC37 (pp) BRAF	FALSE	pp	CDC37 (pp) BRAF				0.428				0.679	0.463
pp	CDC37 (pp) MARK3	FALSE	pp	CDC37 (pp) MARK3								0.42	0.42
pp	CDC37 (pp) PIK3R1	FALSE	pp	CDC37 (pp) PIK3R1			0.6					0.6
pp	CDC37 (pp) TMEM176A	FALSE	pp	CDC37 (pp) TMEM176A								0.542	0.543
pp	CDC37 (pp) ERBB4	FALSE	pp	CDC37 (pp) ERBB4			0.9	0.056				0.902	0.047
pp	EPOR (pp) SOCS2	FALSE	pp	EPOR (pp) SOCS2				0.686				0.793	0.371
pp	CDC37 (pp) SGTB	FALSE	pp	CDC37 (pp) SGTB	0.062			0.165				0.45	0.355
pp	CDC37 (pp) CCT5	FALSE	pp	CDC37 (pp) CCT5	0.218		0.9					0.922	0.085
pp	EPOR (pp) PIK3R1	FALSE	pp	EPOR (pp) PIK3R1			0.6	0.78				0.976	0.757
pp	EPOR (pp) VAV1	FALSE	pp	EPOR (pp) VAV1			0.6	0.27				0.904	0.699
pp	EPOR (pp) PDGFA	FALSE	pp	EPOR (pp) PDGFA			0.6					0.609	0.064
pp	EPOR (pp) RAPGEF1	FALSE	pp	EPOR (pp) RAPGEF1			0.6	0.109				0.658	0.118
pp	EPOR (pp) HBB	FALSE	pp	EPOR (pp) HBB	0.062							0.404	0.391
pp	EPOR (pp) PIK3R5	FALSE	pp	EPOR (pp) PIK3R5			0.6					0.608	0.062
pp	EPOR (pp) PDGFRB	FALSE	pp	EPOR (pp) PDGFRB								0.414	0.414
pp	EPOR (pp) C12orf43	FALSE	pp	EPOR (pp) C12orf43								0.476	0.477
pp	EPOR (pp) CSF3R	FALSE	pp	EPOR (pp) CSF3R								0.782	0.782
pp	EPOR (pp) ACTB	FALSE	pp	EPOR (pp) ACTB								0.451	0.451
pp	EPOR (pp) GAB1	FALSE	pp	EPOR (pp) GAB1			0.9	0.213				0.924	0.119
pp	EPOR (pp) PIK3CG	FALSE	pp	EPOR (pp) PIK3CG			0.6	0.07				0.693	0.242
pp	EPOR (pp) MET	FALSE	pp	EPOR (pp) MET				0.058				0.424	0.414
pp	EPOR (pp) INPP5D	FALSE	pp	EPOR (pp) INPP5D				0.5				0.847	0.708
pp	EPOR (pp) CTF1	FALSE	pp	EPOR (pp) CTF1			0.6					0.623	0.097
pp	EPOR (pp) SPI1	FALSE	pp	EPOR (pp) SPI1								0.462	0.463
pp	EPOR (pp) CRKL	FALSE	pp	EPOR (pp) CRKL			0.9	0.675				0.981	0.478
pp	EPOR (pp) VHL	FALSE	pp	EPOR (pp) VHL				0.27				0.593	0.466
pp	EPOR (pp) SUCLG2	FALSE	pp	EPOR (pp) SUCLG2								0.448	0.448
pp	EPOR (pp) EGFR	FALSE	pp	EPOR (pp) EGFR								0.536	0.536
pp	EPOR (pp) KDR	FALSE	pp	EPOR (pp) KDR								0.738	0.739
pp	EPOR (pp) HIF3A	FALSE	pp	EPOR (pp) HIF3A								0.41	0.411
pp	EPOR (pp) CSF2RB	FALSE	pp	EPOR (pp) CSF2RB				0.213				0.558	0.462
pp	EPOR (pp) EPHB4	FALSE	pp	EPOR (pp) EPHB4	0.062			0.058				0.7	0.687
pp	EPOR (pp) VAV2	FALSE	pp	EPOR (pp) VAV2			0.9					0.9
pp	ABCF2 (pp) MRPS12	FALSE	pp	ABCF2 (pp) MRPS12	0.102			0.342			0.07	0.443	0.107
pp	ABCF2 (pp) ABCC9	FALSE	pp	ABCF2 (pp) ABCC9	0.063							0.462	0.45
pp	EPOR (pp) IL1R1	FALSE	pp	EPOR (pp) IL1R1								0.457	0.457
pp	EPOR (pp) EMB	FALSE	pp	EPOR (pp) EMB								0.46	0.46
pp	ABCF2 (pp) RPS23	FALSE	pp	ABCF2 (pp) RPS23	0.106			0.342			0.07	0.446	0.107
pp	ABCF2 (pp) RPL10	FALSE	pp	ABCF2 (pp) RPL10	0.106			0.444				0.519	0.111
pp	ABCF2 (pp) RPS29	FALSE	pp	ABCF2 (pp) RPS29	0.133			0.342				0.405
pp	ABCF2 (pp) TBL3	FALSE	pp	ABCF2 (pp) TBL3	0.227							0.454	0.323
pp	ABCF2 (pp) RPL37	FALSE	pp	ABCF2 (pp) RPL37	0.062			0.389				0.402
pp	ABCF2 (pp) GSTT2B	FALSE	pp	ABCF2 (pp) GSTT2B	0.063			0.531				0.59	0.142
pp	ABCF2 (pp) RPL12	FALSE	pp	ABCF2 (pp) RPL12	0.117			0.511				0.618	0.188
pp	ABCF2 (pp) RPL26	FALSE	pp	ABCF2 (pp) RPL26	0.106			0.353				0.438	0.107
pp	ABCF2 (pp) RPL13	FALSE	pp	ABCF2 (pp) RPL13	0.122			0.389				0.44
pp	ABCF2 (pp) RPL3	FALSE	pp	ABCF2 (pp) RPL3	0.146			0.403				0.533	0.158
pp	ABCF2 (pp) EIF4A1	FALSE	pp	ABCF2 (pp) EIF4A1	0.169			0.146			0.049	0.415	0.236
pp	ABCF2 (pp) FUK	FALSE	pp	ABCF2 (pp) FUK								0.631	0.631
pp	ABCF2 (pp) CTPS1	FALSE	pp	ABCF2 (pp) CTPS1	0.288			0.385			0.045	0.545
pp	ABCF2 (pp) ABCG2	FALSE	pp	ABCF2 (pp) ABCG2	0.051			0.056				0.59	0.579
pp	ABCF2 (pp) RPL23A	FALSE	pp	ABCF2 (pp) RPL23A	0.157			0.59				0.662	0.101
pp	ABCF2 (pp) EIF3A	FALSE	pp	ABCF2 (pp) EIF3A	0.146			0.342				0.454	0.107
pp	ABCF2 (pp) C18orf32	FALSE	pp	ABCF2 (pp) C18orf32	0.083			0.346				0.409	0.095
pp	ABCF2 (pp) RPL23	FALSE	pp	ABCF2 (pp) RPL23	0.159			0.389				0.473	0.058
pp	ABCF2 (pp) WDR12	FALSE	pp	ABCF2 (pp) WDR12	0.367							0.403	0.097
pp	ABCF2 (pp) AHCYL1	FALSE	pp	ABCF2 (pp) AHCYL1	0.112			0.483				0.542	0.084
pp	ABCF2 (pp) RPL10A	FALSE	pp	ABCF2 (pp) RPL10A	0.163			0.389				0.478	0.062
pp	ABCF2 (pp) RPL34	FALSE	pp	ABCF2 (pp) RPL34	0.093			0.389				0.422
pp	ABCF2 (pp) RPL4	FALSE	pp	ABCF2 (pp) RPL4	0.122			0.389				0.499	0.142
pp	ABCF2 (pp) GNL3L	FALSE	pp	ABCF2 (pp) GNL3L	0.364			0.159				0.452	0.058
pp	ABCF2 (pp) ABCG4	FALSE	pp	ABCF2 (pp) ABCG4	0.051			0.056				0.616	0.606
pp	HGF (pp) ACTA2	FALSE	pp	HGF (pp) ACTA2	0.061							0.504	0.494
pp	HGF (pp) MDK	FALSE	pp	HGF (pp) MDK								0.413	0.413
pp	ABCF2 (pp) GCN1L1	FALSE	pp	ABCF2 (pp) GCN1L1	0.115			0.383				0.729	0.545
pp	HGF (pp) PDGFC	FALSE	pp	HGF (pp) PDGFC	0.065							0.415	0.4
pp	HGF (pp) ANPEP	FALSE	pp	HGF (pp) ANPEP	0.14			0.056				0.404	0.326
pp	HGF (pp) KDR	FALSE	pp	HGF (pp) KDR	0.062		0.6					0.875	0.694
pp	HGF (pp) ERBB2	FALSE	pp	HGF (pp) ERBB2	0.062		0.6	0.178				0.89	0.686
pp	HGF (pp) SEMA6D	FALSE	pp	HGF (pp) SEMA6D								0.426	0.426
pp	HGF (pp) SDC1	FALSE	pp	HGF (pp) SDC1			0.9	0.27				0.997	0.963
pp	HGF (pp) MET	FALSE	pp	HGF (pp) MET	0.062		0.9	0.98				0.999	0.992
pp	HGF (pp) PGF	FALSE	pp	HGF (pp) PGF								0.67	0.671
pp	HGF (pp) INPP5D	FALSE	pp	HGF (pp) INPP5D			0.9					0.904	0.086
pp	HGF (pp) TWIST1	FALSE	pp	HGF (pp) TWIST1								0.422	0.422
pp	HGF (pp) GAB1	FALSE	pp	HGF (pp) GAB1			0.9					0.959	0.607
pp	HGF (pp) CRKL	FALSE	pp	HGF (pp) CRKL	0.049		0.9					0.919	0.218
pp	HGF (pp) GSK3B	FALSE	pp	HGF (pp) GSK3B	0.062			0.056				0.438	0.417
pp	HGF (pp) SEMA7A	FALSE	pp	HGF (pp) SEMA7A								0.455	0.455
pp	HGF (pp) BMP4	FALSE	pp	HGF (pp) BMP4								0.481	0.481
pp	HGF (pp) LAMA2	FALSE	pp	HGF (pp) LAMA2	0.069		0.9					0.908	0.092
pp	HGF (pp) FGF9	FALSE	pp	HGF (pp) FGF9								0.692	0.692
pp	HGF (pp) FGF12	FALSE	pp	HGF (pp) FGF12								0.652	0.653
pp	HGF (pp) SRPX2	FALSE	pp	HGF (pp) SRPX2				0.419				0.581	0.31
pp	HGF (pp) NFIB	FALSE	pp	HGF (pp) NFIB								0.435	0.435
pp	HGF (pp) RAB4B	FALSE	pp	HGF (pp) RAB4B			0.9	0.056				0.902	0.049
pp	HGF (pp) CASP3	FALSE	pp	HGF (pp) CASP3								0.53	0.53
pp	HGF (pp) RANBP10	FALSE	pp	HGF (pp) RANBP10			0.9					0.906	0.108
pp	HGF (pp) SEMA3E	FALSE	pp	HGF (pp) SEMA3E								0.457	0.457
pp	HGF (pp) IGF2	FALSE	pp	HGF (pp) IGF2								0.527	0.527
pp	HGF (pp) SDC2	FALSE	pp	HGF (pp) SDC2	0.062			0.27				0.437	0.244
pp	HGF (pp) MYC	FALSE	pp	HGF (pp) MYC				0.129				0.601	0.561
pp	HGF (pp) LAMA1	FALSE	pp	HGF (pp) LAMA1			0.9					0.9
pp	HGF (pp) PLXNB1	FALSE	pp	HGF (pp) PLXNB1								0.7	0.7
pp	HGF (pp) HPN	FALSE	pp	HGF (pp) HPN	0.062		0.9	0.213				0.935	0.228
pp	HGF (pp) ITGAM	FALSE	pp	HGF (pp) ITGAM	0.076							0.487	0.468
pp	HGF (pp) RAF1	FALSE	pp	HGF (pp) RAF1				0.191				0.486	0.391
pp	HGF (pp) EPHA2	FALSE	pp	HGF (pp) EPHA2			0.6	0.143				0.746	0.321
pp	HGF (pp) IL18	FALSE	pp	HGF (pp) IL18								0.4	0.4
pp	HGF (pp) DOCK7	FALSE	pp	HGF (pp) DOCK7			0.6					0.602	0.046
pp	HGF (pp) FGF10	FALSE	pp	HGF (pp) FGF10								0.752	0.752
pp	HGF (pp) CXCR4	FALSE	pp	HGF (pp) CXCR4	0.063			0.097				0.693	0.667
pp	HGF (pp) MTOR	FALSE	pp	HGF (pp) MTOR								0.522	0.523
pp	HGF (pp) ANXA5	FALSE	pp	HGF (pp) ANXA5	0.062			0.056				0.458	0.437
pp	HGF (pp) CTNND1	FALSE	pp	HGF (pp) CTNND1			0.9					0.929	0.324
pp	HGF (pp) LAMB2	FALSE	pp	HGF (pp) LAMB2			0.9					0.901	0.058
pp	HGF (pp) CXCL12	FALSE	pp	HGF (pp) CXCL12	0.076							0.761	0.752
pp	HGF (pp) EPS15	FALSE	pp	HGF (pp) EPS15			0.9					0.91	0.14
pp	HGF (pp) EGFR	FALSE	pp	HGF (pp) EGFR	0.062		0.6					0.921	0.806
pp	HGF (pp) TLR4	FALSE	pp	HGF (pp) TLR4	0.145			0.056				0.475	0.402
pp	HGF (pp) ERBB4	FALSE	pp	HGF (pp) ERBB4	0.062		0.6					0.767	0.429
pp	HGF (pp) SERPINA1	FALSE	pp	HGF (pp) SERPINA1	0.087			0.12				0.478	0.403
pp	HGF (pp) PTPRC	FALSE	pp	HGF (pp) PTPRC	0.085			0.056				0.613	0.589
pp	HGF (pp) SEMA4B	FALSE	pp	HGF (pp) SEMA4B								0.452	0.452
pp	HGF (pp) HBEGF	FALSE	pp	HGF (pp) HBEGF	0.065							0.616	0.607
pp	HGF (pp) SOX2	FALSE	pp	HGF (pp) SOX2								0.43	0.431
pp	HGF (pp) FGF1	FALSE	pp	HGF (pp) FGF1								0.695	0.695
pp	HGF (pp) ACTB	FALSE	pp	HGF (pp) ACTB								0.583	0.584
pp	HGF (pp) ANGPT1	FALSE	pp	HGF (pp) ANGPT1	0.08			0.056				0.701	0.684
pp	HGF (pp) SEMA3D	FALSE	pp	HGF (pp) SEMA3D								0.45	0.45
pp	HGF (pp) PDGFRB	FALSE	pp	HGF (pp) PDGFRB	0.118		0.6					0.816	0.522
pp	HGF (pp) SMAD3	FALSE	pp	HGF (pp) SMAD3				0.056				0.467	0.459
pp	HGF (pp) RAPGEF1	FALSE	pp	HGF (pp) RAPGEF1			0.9					0.907	0.114
pp	HGF (pp) IGFBP3	FALSE	pp	HGF (pp) IGFBP3	0.061							0.407	0.395
pp	HGF (pp) PDGFA	FALSE	pp	HGF (pp) PDGFA								0.456	0.456
pp	HGF (pp) SNAI2	FALSE	pp	HGF (pp) SNAI2								0.528	0.529
pp	HGF (pp) PLAUR	FALSE	pp	HGF (pp) PLAUR			0.9	0.058				0.949	0.511
pp	HGF (pp) CCL2	FALSE	pp	HGF (pp) CCL2	0.077							0.666	0.653
pp	HGF (pp) PIK3R1	FALSE	pp	HGF (pp) PIK3R1			0.9					0.919	0.231
pp	WNT16 (pp) WNT7B	FALSE	pp	WNT16 (pp) WNT7B			0.9					0.904	0.086
pp	HGF (pp) ITGB1	FALSE	pp	HGF (pp) ITGB1	0.062		0.6					0.819	0.558
pp	HGF (pp) ALK	FALSE	pp	HGF (pp) ALK				0.056				0.529	0.522
pp	WNT16 (pp) FZD4	FALSE	pp	WNT16 (pp) FZD4	0.062		0.6	0.166				0.901	0.722
pp	WNT16 (pp) NEO1	FALSE	pp	WNT16 (pp) NEO1	0.049							0.422	0.417
pp	WNT16 (pp) BMP3	FALSE	pp	WNT16 (pp) BMP3	0.062			0.145				0.405	0.318
pp	WNT16 (pp) PDS5B	FALSE	pp	WNT16 (pp) PDS5B								0.449	0.449
pp	WNT16 (pp) EGFR	FALSE	pp	WNT16 (pp) EGFR	0.062			0.212				0.422	0.281
pp	WNT16 (pp) UBR5	FALSE	pp	WNT16 (pp) UBR5								0.429	0.429
pp	WNT16 (pp) NOTCH3	FALSE	pp	WNT16 (pp) NOTCH3				0.108				0.471	0.432
pp	WNT16 (pp) MYC	FALSE	pp	WNT16 (pp) MYC								0.41	0.41
pp	WNT16 (pp) LRP5	FALSE	pp	WNT16 (pp) LRP5	0.053		0.6	0.105				0.939	0.841
pp	WNT16 (pp) FZD1	FALSE	pp	WNT16 (pp) FZD1	0.062		0.6	0.166				0.873	0.643
pp	WNT16 (pp) TEAD2	FALSE	pp	WNT16 (pp) TEAD2				0.074				0.407	0.386
pp	WNT16 (pp) SYNE1	FALSE	pp	WNT16 (pp) SYNE1	0.062			0.057				0.415	0.392
pp	WNT16 (pp) WLS	FALSE	pp	WNT16 (pp) WLS	0.05		0.6	0.556				0.945	0.714
pp	WNT16 (pp) NTRK3	FALSE	pp	WNT16 (pp) NTRK3				0.212				0.446	0.326
pp	WNT16 (pp) ZDBF2	FALSE	pp	WNT16 (pp) ZDBF2								0.458	0.458
pp	WNT16 (pp) BMP4	FALSE	pp	WNT16 (pp) BMP4	0.062			0.145				0.492	0.418
pp	HBP1 (pp) MYC	FALSE	pp	HBP1 (pp) MYC	0.063		0.9	0.297				0.941	0.218
pp	WNT16 (pp) PTK7	FALSE	pp	WNT16 (pp) PTK7				0.247				0.567	0.448
pp	WNT16 (pp) GSK3B	FALSE	pp	WNT16 (pp) GSK3B	0.049			0.153				0.515	0.447
pp	HBP1 (pp) DUS4L	FALSE	pp	HBP1 (pp) DUS4L								0.52	0.52
pp	WNT16 (pp) FAT1	FALSE	pp	WNT16 (pp) FAT1	0.053			0.065				0.464	0.444
pp	HBP1 (pp) NAP1L1	FALSE	pp	HBP1 (pp) NAP1L1								0.485	0.486
pp	HBP1 (pp) WDR26	FALSE	pp	HBP1 (pp) WDR26	0.088			0.27				0.519	0.336
pp	HBP1 (pp) COG5	FALSE	pp	HBP1 (pp) COG5								0.547	0.548
pp	HBP1 (pp) EP300	FALSE	pp	HBP1 (pp) EP300	0.054			0.437				0.488	0.116
pp	HBP1 (pp) RB1	FALSE	pp	HBP1 (pp) RB1	0.062			0.486				0.518	0.081
pp	LFNG (pp) CRB2	FALSE	pp	LFNG (pp) CRB2				0.315				0.421	0.19
pp	HBP1 (pp) MAEA	FALSE	pp	HBP1 (pp) MAEA				0.27				0.414	0.231
pp	LFNG (pp) BMP4	FALSE	pp	LFNG (pp) BMP4								0.431	0.432
pp	LFNG (pp) LMO1	FALSE	pp	LFNG (pp) LMO1				0.574				0.581	0.058
pp	HBP1 (pp) RMND5A	FALSE	pp	HBP1 (pp) RMND5A	0.062			0.469				0.48
pp	LFNG (pp) NOTCH2NL	FALSE	pp	LFNG (pp) NOTCH2NL	0.062			0.315				0.434	0.19
pp	LFNG (pp) CRB1	FALSE	pp	LFNG (pp) CRB1				0.315				0.421	0.19
pp	CHN2 (pp) FRMD3	FALSE	pp	CHN2 (pp) FRMD3	0.062							0.692	0.686
pp	LFNG (pp) NOTCH3	FALSE	pp	LFNG (pp) NOTCH3	0.062		0.9	0.315				0.966	0.539
pp	LFNG (pp) MFNG	FALSE	pp	LFNG (pp) MFNG	0.08		0.8					0.814	0.075
pp	LFNG (pp) GRIN2A	FALSE	pp	LFNG (pp) GRIN2A								0.448	0.448
pp	LFNG (pp) DLL4	FALSE	pp	LFNG (pp) DLL4	0.051			0.288				0.618	0.48
pp	LFNG (pp) TNFRSF19	FALSE	pp	LFNG (pp) TNFRSF19								0.43	0.43
pp	LFNG (pp) A4GALT	FALSE	pp	LFNG (pp) A4GALT								0.426	0.426
pp	CHN2 (pp) GRIN2A	FALSE	pp	CHN2 (pp) GRIN2A	0.096							0.407	0.371
pp	CHN2 (pp) CST3	FALSE	pp	CHN2 (pp) CST3								0.45	0.451
pp	CHN2 (pp) RAC2	FALSE	pp	CHN2 (pp) RAC2	0.063			0.403				0.612	0.363
pp	CHN2 (pp) VAV1	FALSE	pp	CHN2 (pp) VAV1				0.368				0.63	0.439
pp	NOD1 (pp) BID	FALSE	pp	NOD1 (pp) BID								0.456	0.456
pp	NOD1 (pp) UBE2N	FALSE	pp	NOD1 (pp) UBE2N	0.051		0.6					0.666	0.193
pp	CHN2 (pp) PREX1	FALSE	pp	CHN2 (pp) PREX1	0.062			0.25				0.466	0.303
pp	NOD1 (pp) CASP1	FALSE	pp	NOD1 (pp) CASP1	0.096		0.6	0.47				0.973	0.877
pp	NOD1 (pp) IFIH1	FALSE	pp	NOD1 (pp) IFIH1	0.104							0.636	0.611
pp	NOD1 (pp) MAP2K3	FALSE	pp	NOD1 (pp) MAP2K3	0.069		0.9					0.909	0.108
pp	NOD1 (pp) KCNJ11	FALSE	pp	NOD1 (pp) KCNJ11								0.418	0.418
pp	NOD1 (pp) TLR4	FALSE	pp	NOD1 (pp) TLR4	0.081							0.858	0.851
pp	NOD1 (pp) CLEC7A	FALSE	pp	NOD1 (pp) CLEC7A								0.518	0.518
pp	NOD1 (pp) CCL2	FALSE	pp	NOD1 (pp) CCL2	0.066							0.473	0.459
pp	NOD1 (pp) PHF11	FALSE	pp	NOD1 (pp) PHF11								0.499	0.5
pp	NOD1 (pp) IRAK4	FALSE	pp	NOD1 (pp) IRAK4								0.428	0.429
pp	NOD1 (pp) CASP4	FALSE	pp	NOD1 (pp) CASP4	0.089		0.6	0.281				0.803	0.336
pp	NOD1 (pp) IL18	FALSE	pp	NOD1 (pp) IL18								0.676	0.676
pp	NOD1 (pp) ATG101	FALSE	pp	NOD1 (pp) ATG101								0.457	0.458
pp	NOD1 (pp) IL1R1	FALSE	pp	NOD1 (pp) IL1R1								0.459	0.459
pp	NOD1 (pp) TAB2	FALSE	pp	NOD1 (pp) TAB2			0.6					0.755	0.414
pp	NOD1 (pp) IKBKG	FALSE	pp	NOD1 (pp) IKBKG	0.065		0.6	0.063				0.808	0.519
pp	NOD1 (pp) IL33	FALSE	pp	NOD1 (pp) IL33								0.403	0.403
pp	NOD1 (pp) SLC15A3	FALSE	pp	NOD1 (pp) SLC15A3	0.06							0.466	0.456
pp	NOD1 (pp) TLR6	FALSE	pp	NOD1 (pp) TLR6	0.063							0.623	0.614
pp	NOD1 (pp) FAM192A	FALSE	pp	NOD1 (pp) FAM192A								0.402	0.403
pp	NOD1 (pp) TRAF3IP3	FALSE	pp	NOD1 (pp) TRAF3IP3	0.086							0.463	0.437
pp	NOD1 (pp) CARD6	FALSE	pp	NOD1 (pp) CARD6	0.062			0.27				0.727	0.634
pp	NOD1 (pp) CASP2	FALSE	pp	NOD1 (pp) CASP2			0.6	0.281				0.762	0.24
pp	NOD1 (pp) IRF7	FALSE	pp	NOD1 (pp) IRF7	0.097							0.484	0.452
pp	CYP3A5 (pp) CYP2R1	FALSE	pp	CYP3A5 (pp) CYP2R1	0.062	0.185		0.251				0.444	0.145
pp	NOD1 (pp) CARD8	FALSE	pp	NOD1 (pp) CARD8				0.056				0.51	0.503
pp	CYP3A5 (pp) ALDH1A2	FALSE	pp	CYP3A5 (pp) ALDH1A2	0.064		0.9	0.061				0.907	0.072
pp	CYP3A5 (pp) GSTO2	FALSE	pp	CYP3A5 (pp) GSTO2	0.108		0.65					0.713	0.157
pp	CYP3A5 (pp) HSD17B7	FALSE	pp	CYP3A5 (pp) HSD17B7	0.062		0.9	0.212				0.923	0.088
pp	CYP3A5 (pp) POR	FALSE	pp	CYP3A5 (pp) POR				0.057	0.417		0.042	0.812	0.686
pp	CYP3A5 (pp) P2RY12	FALSE	pp	CYP3A5 (pp) P2RY12								0.503	0.503
pp	CYP3A5 (pp) CYP2C19	FALSE	pp	CYP3A5 (pp) CYP2C19	0.117	0.188	0.9	0.142				0.952	0.35
pp	CYP3A5 (pp) COMT	FALSE	pp	CYP3A5 (pp) COMT								0.528	0.529
pp	CYP3A5 (pp) HSD17B1	FALSE	pp	CYP3A5 (pp) HSD17B1	0.063		0.9	0.056				0.918	0.184
pp	CYP3A5 (pp) AOX1	FALSE	pp	CYP3A5 (pp) AOX1	0.086		0.9					0.923	0.228
pp	CYP3A5 (pp) GSTT2B	FALSE	pp	CYP3A5 (pp) GSTT2B			0.65					0.712	0.212
pp	CYP3A5 (pp) ABCG2	FALSE	pp	CYP3A5 (pp) ABCG2				0.056				0.665	0.66
pp	CYP3A5 (pp) CYP2S1	FALSE	pp	CYP3A5 (pp) CYP2S1		0.183	0.9	0.077				0.929	0.171
pp	CYP3A5 (pp) ATP4A	FALSE	pp	CYP3A5 (pp) ATP4A				0.056				0.467	0.459
pp	SNX8 (pp) DNAJC13	FALSE	pp	SNX8 (pp) DNAJC13	0.065			0.093				0.464	0.419
pp	SNX8 (pp) SERPINE2	FALSE	pp	SNX8 (pp) SERPINE2								0.469	0.469
pp	SNX8 (pp) RAB7B	FALSE	pp	SNX8 (pp) RAB7B	0.05			0.149				0.458	0.384
pp	SNX8 (pp) SNX11	FALSE	pp	SNX8 (pp) SNX11	0.085			0.183				0.545	0.441
pp	CYP3A5 (pp) SULT1A1	FALSE	pp	CYP3A5 (pp) SULT1A1	0.087							0.633	0.615
pp	PLOD3 (pp) COL11A2	FALSE	pp	PLOD3 (pp) COL11A2	0.062		0.6	0.144				0.669	0.093
pp	PLOD3 (pp) COL6A3	FALSE	pp	PLOD3 (pp) COL6A3	0.062		0.6	0.078				0.676	0.175
pp	PLOD3 (pp) RAB3IP	FALSE	pp	PLOD3 (pp) RAB3IP				0.676				0.676
pp	PLOD3 (pp) COL1A2	FALSE	pp	PLOD3 (pp) COL1A2	0.062		0.6	0.078				0.741	0.34
pp	PLOD3 (pp) COLGALT2	FALSE	pp	PLOD3 (pp) COLGALT2	0.064		0.9					0.924	0.256
pp	PLOD3 (pp) COL5A1	FALSE	pp	PLOD3 (pp) COL5A1	0.096		0.6	0.144				0.72	0.203
pp	PLOD3 (pp) DICER1	FALSE	pp	PLOD3 (pp) DICER1	0.051							0.491	0.486
pp	SNX8 (pp) PIK3C3	FALSE	pp	SNX8 (pp) PIK3C3	0.088			0.106				0.41	0.335
pp	SNX8 (pp) SNX18	FALSE	pp	SNX8 (pp) SNX18	0.062			0.298				0.487	0.284
pp	SNX8 (pp) SNX10	FALSE	pp	SNX8 (pp) SNX10	0.085			0.183				0.409	0.273
pp	PLOD3 (pp) FKBP10	FALSE	pp	PLOD3 (pp) FKBP10	0.099							0.424	0.388
pp	PLOD3 (pp) COL1A1	FALSE	pp	PLOD3 (pp) COL1A1	0.096		0.6	0.146				0.791	0.403
pp	PLOD3 (pp) ZNF469	FALSE	pp	PLOD3 (pp) ZNF469								0.644	0.644
pp	PLOD3 (pp) COL8A1	FALSE	pp	PLOD3 (pp) COL8A1	0.049		0.6					0.668	0.198
pp	PLOD3 (pp) PLOD2	FALSE	pp	PLOD3 (pp) PLOD2	0.062		0.9					0.905	0.073
pp	PLOD3 (pp) KMT2A	FALSE	pp	PLOD3 (pp) KMT2A			0.65	0.075				0.662	0.042
pp	PLOD3 (pp) FARSB	FALSE	pp	PLOD3 (pp) FARSB	0.076							0.462	0.442
pp	PLOD3 (pp) SF3A3	FALSE	pp	PLOD3 (pp) SF3A3	0.045			0.363				0.468	0.197
pp	PLOD3 (pp) LRRC59	FALSE	pp	PLOD3 (pp) LRRC59	0.093			0.394				0.427
pp	PLOD3 (pp) KMT2C	FALSE	pp	PLOD3 (pp) KMT2C			0.65	0.056				0.663	0.062
pp	PLOD3 (pp) LOXL2	FALSE	pp	PLOD3 (pp) LOXL2	0.077							0.43	0.409
pp	PLOD3 (pp) COL20A1	FALSE	pp	PLOD3 (pp) COL20A1			0.6	0.078				0.65	0.129
pp	EDF1 (pp) RPL10	FALSE	pp	EDF1 (pp) RPL10	0.242							0.578	0.468
pp	EDF1 (pp) TCEA3	FALSE	pp	EDF1 (pp) TCEA3	0.066			0.525				0.537
pp	PLOD3 (pp) P4HA2	FALSE	pp	PLOD3 (pp) P4HA2	0.167							0.686	0.64
pp	EDF1 (pp) PNRC2	FALSE	pp	EDF1 (pp) PNRC2								0.442	0.442
pp	EDF1 (pp) UBXN2A	FALSE	pp	EDF1 (pp) UBXN2A	0.472							0.472
pp	EDF1 (pp) PTGES3L	FALSE	pp	EDF1 (pp) PTGES3L	0.651							0.651
pp	EDF1 (pp) RPSA	FALSE	pp	EDF1 (pp) RPSA	0.189			0.8				0.832	0.053
pp	EDF1 (pp) RPS29	FALSE	pp	EDF1 (pp) RPS29	0.234			0.8				0.844	0.067
pp	EDF1 (pp) MEOX2	FALSE	pp	EDF1 (pp) MEOX2				0.128				0.592	0.552
pp	EDF1 (pp) PSMC3	FALSE	pp	EDF1 (pp) PSMC3	0.339			0.133			0.185	0.626	0.294
pp	EDF1 (pp) GTF2B	FALSE	pp	EDF1 (pp) GTF2B				0.788				0.832	0.241
pp	EDF1 (pp) TCEANC2	FALSE	pp	EDF1 (pp) TCEANC2	0.066			0.525				0.537
pp	EDF1 (pp) RPS25	FALSE	pp	EDF1 (pp) RPS25	0.17			0.8				0.827
pp	EDF1 (pp) RPS19	FALSE	pp	EDF1 (pp) RPS19	0.236			0.8				0.84
pp	EDF1 (pp) RPS17	FALSE	pp	EDF1 (pp) RPS17	0.091			0.8			0.045	0.811
pp	EDF1 (pp) AHSA2	FALSE	pp	EDF1 (pp) AHSA2	0.652							0.762	0.346
pp	EDF1 (pp) RPS6	FALSE	pp	EDF1 (pp) RPS6	0.175			0.8				0.827
pp	EDF1 (pp) ENSP00000409924	FALSE	pp	EDF1 (pp) ENSP00000409924	0.651							0.651
pp	AKAP10 (pp) FARP2	FALSE	pp	AKAP10 (pp) FARP2								0.599	0.6
pp	AKAP10 (pp) PDIA5	FALSE	pp	AKAP10 (pp) PDIA5								0.521	0.521
pp	AKAP10 (pp) RAB32	FALSE	pp	AKAP10 (pp) RAB32								0.431	0.431
pp	AKAP10 (pp) RYR1	FALSE	pp	AKAP10 (pp) RYR1								0.413	0.413
pp	AKAP10 (pp) AKAP1	FALSE	pp	AKAP10 (pp) AKAP1								0.798	0.798
[truncated: 21,144 more rows]

## Sheet: Top hits collated
1st	count	overlap w L35conv	overlap with L5UD	2nd	counts 2nd			ID	final count		L3U_ID	final count			ID	to add
ACO1	18	TRUE	TRUE	ACO1	10	ACO1	28	ACTB	304		ACTB	304			ATP5B	70	12	82
ACTB	139	TRUE	TRUE	ACTB	165	ACTB	304	EGFR	239		ACTG1	106			CAT	77	10	87
ADCY10	19	TRUE	TRUE	ADCY10	21	ADCY10	40	MYC	222		ATP5A1	89			CCT7	68	8	76
AGT	23	TRUE	TRUE	AGT	20	AGT	43	CD4	160		CASP3	143			GNG13	63	2	65
ANXA5	53	TRUE	TRUE	ANXA5	26	ANXA5	79	EP300	148		CAT	87			HGF	68	4	72
ATG3	22	TRUE	TRUE	ATG3	12	ATG3	34	CASP3	143		CCL2	87			HIST1H4F	80	6	86
ATP5A1	22	TRUE	TRUE	ATP5A1	67	ATP5A1	89	ERBB2	135		CD4	160			IQGAP1	64	10	74
ATP5G3	32	TRUE	TRUE	ATP5G3	12	ATP5G3	44	LRRK2	130		CYCS	106			KDR	81	21	102
ATP5H	48	TRUE	TRUE	ATP5H	16	ATP5H	64	MTOR	127		DLG4	96			MMP2	65	4	69
ATP6V1B2	18	TRUE	TRUE	ATP6V1B2	14	ATP6V1B2	32	PTPRC	123		EGFR	239			PDGFRB	64	11	75
BCCIP	22	TRUE	TRUE	BCCIP	18	BCCIP	40	TLR4	116		EP300	148			PIK3C3	67	15	82
BECN1	34	TRUE	TRUE	BECN1	47	BECN1	81	SOX2	111		ERBB2	135			POLR1A	62	10	72
BMS1	26	TRUE	TRUE	BMS1	26	BMS1	52	PLEK	111		FYN	96			RAF1	61	7	68
CALB2	25	TRUE	TRUE	CALB2	14	CALB2	39	ITGB1	110		GSK3B	100			RPS12	71	1	72
CALM2	49	TRUE	TRUE	CALM2	12	CALM2	61	SIRT1	107		HIST2H2BE	90			RPS23	63	18	81
CALM3	45	TRUE	TRUE	CALM3	19	CALM3	64	CYCS	106		ITGAM	94			SEC61A1	65	2	67
CALR	37	TRUE	TRUE	CALR	30	CALR	67	RPS6	106		ITGB1	110			TUBA4A	78	2	80
CASP3	92	TRUE	TRUE	CASP3	51	CASP3	143	ACTG1	106		ITGB3	91			BOP1	60	6	66
CCT2	58	TRUE	TRUE	CCT2	27	CCT2	85	RAC2	105		KDR	102			CLTC	80	2	82
CCT5	62	TRUE	TRUE	CCT5	24	CCT5	86	POLR2A	104		LRRK2	130			CXCR4	71	13	84
CD86	53	TRUE	TRUE	CD86	27	CD86	80	PIK3R1	103		MAPT	89			DICER1	63	6	69
COL1A2	29	TRUE	TRUE	COL1A2	21	COL1A2	50	GSK3B	100		MTOR	127			PARK7	60	10	70
CRKL	31	TRUE	TRUE	CRKL	29	CRKL	60	RPL4	100		MYC	222			PRKCA	69	9	78
CTPS1	30	TRUE	TRUE	CTPS1	31	CTPS1	61	FYN	96		PIK3R1	103			RPL10	63	10	73
CYC1	31	TRUE	TRUE	CYC1	19	CYC1	50	RELA	96		PLEK	111			RPL23	78	14	92
CYCS	70	TRUE	TRUE	CYCS	36	CYCS	106	DLG4	96		POLR2A	104			RPL23A	69	21	90
DDX21	27	TRUE	TRUE	DDX21	22	DDX21	49	ITGAM	94		PRKACA	93			RPL26	72	5	77
DLG1	30	TRUE	TRUE	DLG1	20	DLG1	50	PRKACA	93		PTPRC	123			RPS19	77	3	80
EGFR	168	TRUE	TRUE	EGFR	71	EGFR	239	ITGB3	91		RAC2	105			RPS25	61	9	70
EIF3A	31	TRUE	TRUE	EIF3A	38	EIF3A	69	HIST2H2BE	90		RELA	96			SMARCA4	71	15	86
EIF4A1	61	TRUE	TRUE	EIF4A1	16	EIF4A1	77	ATP5A1	89		RPL23	92			VAV1	74	1	75
EIF5A	31	TRUE	TRUE	EIF5A	23	EIF5A	54	MAPT	89		RPL23A	90
EP300	121	TRUE	TRUE	EP300	27	EP300	148	RPSA	89		RPL4	100
EPHA2	20	TRUE	TRUE	EPHA2	22	EPHA2	42	SMAD3	87		RPS6	106
ERBB2	96	TRUE	TRUE	ERBB2	39	ERBB2	135	CCL2	87		RPSA	89
ERBB4	39	TRUE	TRUE	ERBB4	21	ERBB4	60	CCT5	86		SIRT1	107
EZR	38	TRUE	TRUE	EZR	36	EZR	74	WAS	86		SMAD3	87
FYN	48	TRUE	TRUE	FYN	48	FYN	96	SPI1	86		SOX2	111
GNA13	26	TRUE	TRUE	GNA13	38	GNA13	64	CCT2	85		TLR4	116
GNL3L	34	TRUE	TRUE	GNL3L	19	GNL3L	53	RPL12	84		CCT5	86
GSK3B	51	TRUE	TRUE	GSK3B	49	GSK3B	100	RPL3	84		HIST1H4F	86
HIST2H2BE	41	TRUE	TRUE	HIST2H2BE	49	HIST2H2BE	90	RPS3A	83		SMARCA4	86
ITGB1	29	TRUE	TRUE	ITGB1	81	ITGB1	110	BECN1	81		SPI1	86
LMNA	34	TRUE	TRUE	LMNA	32	LMNA	66	RPL13	81		WAS	86
LRRK2	89	TRUE	TRUE	LRRK2	41	LRRK2	130	KDR	81		CCT2	85
MAPT	50	TRUE	TRUE	MAPT	39	MAPT	89	CD86	80		CXCR4	84
MDH2	30	TRUE	TRUE	MDH2	27	MDH2	57	HIST1H4F	80		RPL12	84
MET	52	TRUE	TRUE	MET	24	MET	76	CLTC	80		RPL3	84
MRPL12	25	TRUE	TRUE	MRPL12	17	MRPL12	42	ANXA5	79		ATP5B	82
MTOR	54	TRUE	TRUE	MTOR	73	MTOR	127	TUBA4A	78		CLTC	82
PDE4D	26	TRUE	TRUE	PDE4D	17	PDE4D	43	RPL23	78		PIK3C3	82
PIK3CG	35	TRUE	TRUE	PIK3CG	37	PIK3CG	72	EIF4A1	77		RPS23	81
PRKACA	56	TRUE	TRUE	PRKACA	37	PRKACA	93	CAT	77		RPS19	80
PRMT5	43	TRUE	TRUE	PRMT5	20	PRMT5	63	RPS19	77		TUBA4A	80
PSMD12	29	TRUE	TRUE	PSMD12	17	PSMD12	46	MET	76		PRKCA	78
RELA	25	TRUE	TRUE	RELA	71	RELA	96	EZR	74		RPL26	77
RPL12	39	TRUE	TRUE	RPL12	45	RPL12	84	VAV1	74		CCT7	76
RPL13	53	TRUE	TRUE	RPL13	28	RPL13	81	PIK3CG	72		PDGFRB	75
RPL3	48	TRUE	TRUE	RPL3	36	RPL3	84	RPL26	72		VAV1	75
RPL4	66	TRUE	TRUE	RPL4	34	RPL4	100	RPS12	71		IQGAP1	74
RPLP2	37	TRUE	TRUE	RPLP2	22	RPLP2	59	CXCR4	71		RPL10	73
RPS17	31	TRUE	TRUE	RPS17	27	RPS17	58	SMARCA4	71		HGF	72
RPS27L	39	TRUE	TRUE	RPS27L	19	RPS27L	58	ATP5B	70		POLR1A	72
RPS3A	40	TRUE	TRUE	RPS3A	43	RPS3A	83	EIF3A	69		RPS12	72
RPS6	38	TRUE	TRUE	RPS6	68	RPS6	106	PRKCA	69		PARK7	70
RPSA	43	TRUE	TRUE	RPSA	46	RPSA	89	RPL23A	69		RPS25	70
SCN1A	28	TRUE	TRUE	SCN1A	15	SCN1A	43	CCT7	68		DICER1	69
SMAD3	49	TRUE	TRUE	SMAD3	38	SMAD3	87	HGF	68		MMP2	69
SOX2	67	TRUE	TRUE	SOX2	44	SOX2	111	CALR	67		RAF1	68
TLR4	39	TRUE	TRUE	TLR4	77	TLR4	116	YBX1	67		SEC61A1	67
TSR1	36	TRUE	TRUE	TSR1	16	TSR1	52	PIK3C3	67		BOP1	66
UBE2N	43	TRUE	TRUE	UBE2N	22	UBE2N	65	LMNA	66		GNG13	65
UBL4A	34	TRUE	TRUE	UBL4A	25	UBL4A	59	UBE2N	65
UQCRFS1	32	TRUE	TRUE	UQCRFS1	17	UQCRFS1	49	MMP2	65
WAS	27	TRUE	TRUE	WAS	59	WAS	86	SEC61A1	65
WDFY4	38	TRUE	TRUE	WDFY4	22	WDFY4	60	ATP5H	64
YBX1	27	TRUE	TRUE	YBX1	40	YBX1	67	CALM3	64
ABCC9	14	FALSE	FALSE	2024-03-02	10			GNA13	64
ABCF2	28	FALSE	FALSE	2024-09-02	13			IQGAP1	64
ABCG2	36	FALSE	FALSE	2024-09-05	11			PDGFRB	64
ACHE	15	FALSE	FALSE	2024-09-07	14			PRMT5	63
ACTL6B	45	FALSE	FALSE	A4GALT	11			GNG13	63
ADAM10	36	FALSE	FALSE	ACAA1	13			RPS23	63
ADRB2	28	FALSE	FALSE	ACACA	21			DICER1	63
AFG3L2	22	FALSE	FALSE	ACSF2	14			RPL10	63
AHCY	35	FALSE	FALSE	ACTA2	57			POLR1A	62
AHR	35	FALSE	FALSE	ACTG1	106			CALM2	61
AKT3	35	FALSE	FALSE	ACTN2	42			CTPS1	61
ANPEP	24	FALSE	FALSE	ADAMTS4	16			RAF1	61
APOB	52	FALSE	FALSE	ADAMTSL1	10			RPS25	61
ARF3	27	FALSE	FALSE	ADCY2	20			CRKL	60
ARF5	22	FALSE	FALSE	ADCY7	29			ERBB4	60
ARHGDIA	37	FALSE	FALSE	ADCYAP1	16			WDFY4	60
ARHGDIB	22	FALSE	FALSE	ADRB1	15			BOP1	60
ASCL1	21	FALSE	FALSE	ADSL	36			PARK7	60
ATP5B	70	FALSE	FALSE	AGK	12			RPLP2	59
ATP5L	34	FALSE	FALSE	AGO3	17			UBL4A	59
ATP6V0A1	14	FALSE	FALSE	AGO4	23			CASP1	59
ATP6V1A	27	FALSE	FALSE	AKAP1	25			CXCL12	59
B4GALT7	29	FALSE	FALSE	ALK	41			RPS17	58
BMP4	56	FALSE	FALSE	ALOX5AP	23			RPS27L	58
BSN	27	FALSE	FALSE	ALYREF	32			COL1A1	58
BYSL	57	FALSE	FALSE	ANGPT1	31			HIST1H2BJ	58
CACNG2	26	FALSE	FALSE	APOBEC3G	18			NDUFAB1	58
CAT	77	FALSE	FALSE	APOC2	19			MDH2	57
CBX4	22	FALSE	FALSE	ARHGAP30	18			BYSL	57
CCL2	87	FALSE	FALSE	ATP1A1	16			ACTA2	57
CCNT1	32	FALSE	FALSE	ATP2B1	14			NHP2L1	57
CCT7	68	FALSE	FALSE	ATP6V0C	23			BMP4	56
CD4	160	FALSE	FALSE	ATP6V1C1	26			MRTO4	56
CDC37	27	FALSE	FALSE	ATXN3	24			C18orf32	55
CENPE	34	FALSE	FALSE	B3GAT1	22			SDC1	55
CHMP4B	34	FALSE	FALSE	BEST1	17			EIF5A	54
CMPK2	20	FALSE	FALSE	BMI1	21			DDX49	54
CNGB1	25	FALSE	FALSE	BOP1	60			PPARGC1A	54
CNN2	21	FALSE	FALSE	BTF3L4	17			GNL3L	53
COG3	28	FALSE	FALSE	C18orf32	55			WDR12	53
COL1A1	58	FALSE	FALSE	C1QA	31			RPS29	53
CORO1A	44	FALSE	FALSE	C1S	13			BMS1	52
CTSD	47	FALSE	FALSE	CA10	27			TSR1	52
CTSZ	24	FALSE	FALSE	CACNA1I	14			APOB	52
DCN	50	FALSE	FALSE	CACNA2D3	16			KCNC1	52
DDX49	54	FALSE	FALSE	CADM2	20			RRP9	52
DLD	37	FALSE	FALSE	CALD1	15			IKBKG	52
DLL4	28	FALSE	FALSE	CALML4	27			RAB7B	52
EIF2AK3	24	FALSE	FALSE	CAMK1D	15			NR3C1	51
EIF2AK4	26	FALSE	FALSE	CAMK2B	40			STUB1	51
EIF5A2	33	FALSE	FALSE	CAMK2D	15			EIF4E	51
ERCC1	30	FALSE	FALSE	CASP1	59			PSMC3	51
EXOC6	25	FALSE	FALSE	CASP2	11			TBL3	51
FERMT3	32	FALSE	FALSE	CASP4	13			COL1A2	50
FTH1	23	FALSE	FALSE	CD151	16			CYC1	50
GNG11	47	FALSE	FALSE	CD24	32			DLG1	50
GNG13	63	FALSE	FALSE	CD247	15			DCN	50
GNG3	40	FALSE	FALSE	CD40	38			TBL1X	50
GRIN2C	25	FALSE	FALSE	CDK18	14			DOCK4	50
HBEGF	34	FALSE	FALSE	CECR1	13			DDX21	49
HDAC4	36	FALSE	FALSE	CHCHD10	12			UQCRFS1	49
HGF	68	FALSE	FALSE	CHD3	32			PSMD11	49
HIST1H4F	80	FALSE	FALSE	CHGB	15			SNRPG	49
HNRNPL	39	FALSE	FALSE	CHRNA2	13			COX4I1	49
HPRT1	33	FALSE	FALSE	CHST15	12			SYK	49
IDH3G	26	FALSE	FALSE	CIAPIN1	15			SLC32A1	48
IFIH1	45	FALSE	FALSE	CIITA	23			CTNND1	48
IL18	38	FALSE	FALSE	CLDN5	26			CTSD	47
IPO5	32	FALSE	FALSE	CLEC7A	11			GNG11	47
IQGAP1	64	FALSE	FALSE	CLIP1	32			GABRG2	47
ITGA5	34	FALSE	FALSE	CLP1	12			PTK2B	47
ITGB5	33	FALSE	FALSE	CLTC	80			RPL34	47
KCNC1	52	FALSE	FALSE	CLUAP1	17			PSMD12	46
KCNMA1	37	FALSE	FALSE	COL11A2	17			MRPL16	46
KDR	81	FALSE	FALSE	COL5A1	28			RHEB	46
KIF5B	34	FALSE	FALSE	COL6A3	15			MDH1	46
KMT2C	33	FALSE	FALSE	COMT	17			NOS1	46
KNG1	29	FALSE	FALSE	COPG1	14			ACTL6B	45
LGALS3	37	FALSE	FALSE	COPS7A	15			IFIH1	45
LRP1	41	FALSE	FALSE	COX4I1	49			SLC2A1	45
MAP1B	28	FALSE	FALSE	COX5A	15			ATP5G3	44
MAP1LC3B	34	FALSE	FALSE	COX6C	30			CORO1A	44
MAP2K2	30	FALSE	FALSE	COX7B	15			UQCRC1	44
MMP2	65	FALSE	FALSE	COX8A	17			AGT	43
MRPL16	46	FALSE	FALSE	CRB1	16			PDE4D	43
NCOR1	43	FALSE	FALSE	CRB2	14			SCN1A	43
NDUFA10	34	FALSE	FALSE	CRHR1	27			NCOR1	43
NDUFB7	38	FALSE	FALSE	CSF2RB	33			H2AFJ	43
NOD1	26	FALSE	FALSE	CSMD1	12			KIF1A	43
NOTCH3	32	FALSE	FALSE	CST3	16			RPL10A	43
NR3C1	51	FALSE	FALSE	CTNNA2	19			EPHA2	42
PAK1	39	FALSE	FALSE	CTNNA3	13			MRPL12	42
PARD6A	28	FALSE	FALSE	CTNND1	48			ACTN2	42
PDE1B	23	FALSE	FALSE	CTRL	15			MRPS12	42
PDGFRB	64	FALSE	FALSE	CTSO	14			SNAI2	42
PEBP1	34	FALSE	FALSE	CUX1	17			YES1	42
PIK3C3	67	FALSE	FALSE	CXCL12	59			LRP1	41
PLD2	30	FALSE	FALSE	CXCR4	71			RPL37	41
PLEK	111	FALSE	FALSE	DCAF7	17			SNAP29	41
PML	27	FALSE	FALSE	DCC	22			ALK	41
POLR1A	62	FALSE	FALSE	DCTN1	20			EBNA1BP2	41
PPARGC1A	54	FALSE	FALSE	DCTN2	22			FGF1	41
PPP3R1	26	FALSE	FALSE	DDIT3	29			INPP5D	41
PRDX1	37	FALSE	FALSE	DDX1	19			MYSM1	41
PRKCB	34	FALSE	FALSE	DDX60	19			RAD23A	41
PSMD11	49	FALSE	FALSE	DICER1	63			RPF2	41
PSMD2	38	FALSE	FALSE	DLG3	21			ADCY10	40
RAB1B	21	FALSE	FALSE	DLG4	96			BCCIP	40
RAC2	105	FALSE	FALSE	DOCK4	50			GNG3	40
RAF1	61	FALSE	FALSE	DOCK8	23			CAMK2B	40
RAP2A	28	FALSE	FALSE	EBNA1BP2	41			FLNA	40
RB1	38	FALSE	FALSE	EEF1D	34			NCF4	40
RHEB	46	FALSE	FALSE	EFNA5	17			CALB2	39
RHOQ	37	FALSE	FALSE	EHD1	22			HNRNPL	39
RIPK2	22	FALSE	FALSE	EIF3L	26			PAK1	39
RPL37	41	FALSE	FALSE	EIF4E	51			SMARCA5	39
RPS12	71	FALSE	FALSE	EIF4EBP1	23			KMT2A	39
RPS23	63	FALSE	FALSE	ENSP00000381231	17			STXBP2	39
RRP9	52	FALSE	FALSE	ENSP00000459962	32			IL18	38
SCN2B	17	FALSE	FALSE	ENTPD1	25			NDUFB7	38
SEC61A1	65	FALSE	FALSE	EPHB1	15			PSMD2	38
SIRT1	107	FALSE	FALSE	EPHB4	15			RB1	38
SLC17A6	33	FALSE	FALSE	EPS15	31			CD40	38
SLC32A1	48	FALSE	FALSE	ETFB	18			FGR	38
SMARCA5	39	FALSE	FALSE	EXOC3	29			GRIN2A	38
SNAP23	32	FALSE	FALSE	EXOSC6	19			IRF7	38
SNAP29	41	FALSE	FALSE	FBN2	21			WDR18	38
SNRPG	49	FALSE	FALSE	FCGR1A	23			ARHGDIA	37
SPI1	86	FALSE	FALSE	FCHO1	15			DLD	37
STAT6	30	FALSE	FALSE	FGF1	41			KCNMA1	37
STRN	32	FALSE	FALSE	FGF12	18			LGALS3	37
STUB1	51	FALSE	FALSE	FGF9	23			PRDX1	37
TBL1X	50	FALSE	FALSE	FGR	38			RHOQ	37
TOMM22	26	FALSE	FALSE	FKBP8	25			TWIST1	37
TUBA4A	78	FALSE	FALSE	FLNA	40			IGF2	37
TWIST1	37	FALSE	FALSE	FLNB	25			NME2	37
TXNDC9	21	FALSE	FALSE	FOXM1	21			ABCG2	36
UBE2M	27	FALSE	FALSE	FZD4	23			ADAM10	36
UQCRC1	44	FALSE	FALSE	FZR1	17			HDAC4	36
VPS18	30	FALSE	FALSE	GABBR1	23			ADSL	36
WDR12	53	FALSE	FALSE	GABRG2	47			AHCY	35
WDR75	28	FALSE	FALSE	GAS7	20			AHR	35
WWP2	24	FALSE	FALSE	GIPC1	21			AKT3	35
XAB2	21	FALSE	FALSE	GIT1	24			ITPR3	35
		FALSE	FALSE	GLI2	34			SCN5A	35
		FALSE	FALSE	GNAI3	34			SERPINA1	35
		FALSE	FALSE	GNG5	29			ATG3	34
		FALSE	FALSE	GPC5	21			ATP5L	34
		FALSE	FALSE	GPHN	27			CENPE	34
		FALSE	FALSE	GPI	28			CHMP4B	34
		FALSE	FALSE	GPX3	17			HBEGF	34
		FALSE	FALSE	GREM1	18			ITGA5	34
		FALSE	FALSE	GRIK1	22			KIF5B	34
		FALSE	FALSE	GRIK4	23			MAP1LC3B	34
		FALSE	FALSE	GRIN2A	38			NDUFA10	34
		FALSE	FALSE	GSN	24			PEBP1	34
		FALSE	FALSE	GTF2B	27			PRKCB	34
		FALSE	FALSE	GUK1	17			EEF1D	34
		FALSE	FALSE	H2AFJ	43			GLI2	34
		FALSE	FALSE	HABP4	23			GNAI3	34
		FALSE	FALSE	HIST1H2BJ	58			EIF5A2	33
		FALSE	FALSE	HIST2H2AA	22			HPRT1	33
		FALSE	FALSE	HIST2H2BF	20			ITGB5	33
		FALSE	FALSE	HK1	20			KMT2C	33
		FALSE	FALSE	HNRNPF	21			SLC17A6	33
		FALSE	FALSE	HSPA2	33			CSF2RB	33
		FALSE	FALSE	IFIT1	18			HSPA2	33
		FALSE	FALSE	IGF2	37			LARS	33
		FALSE	FALSE	IGFBP3	20			MME	33
		FALSE	FALSE	IKBKG	52			SDC4	33
		FALSE	FALSE	IL1R1	26			SIRT5	33
		FALSE	FALSE	IL33	19			SUCLG2	33
		FALSE	FALSE	IMMT	27			ATP6V1B2	32
		FALSE	FALSE	INPP5D	41			CCNT1	32
		FALSE	FALSE	IRAK4	20			FERMT3	32
		FALSE	FALSE	IRF7	38			IPO5	32
		FALSE	FALSE	ITGAL	24			NOTCH3	32
		FALSE	FALSE	ITGAM	94			SNAP23	32
		FALSE	FALSE	ITGB3	91			STRN	32
		FALSE	FALSE	ITPR2	22			ALYREF	32
		FALSE	FALSE	ITPR3	35			CD24	32
		FALSE	FALSE	KCNAB2	17			CHD3	32
		FALSE	FALSE	KCNJ5	21			CLIP1	32
		FALSE	FALSE	KCNJ9	22			ENSP00000459962	32
		FALSE	FALSE	KIF1A	43			NFE2L2	32
		FALSE	FALSE	KLC1	26			PSMB3	32
		FALSE	FALSE	KLC2	19			ANGPT1	31
		FALSE	FALSE	KMT2A	39			C1QA	31
		FALSE	FALSE	LAMA1	17			EPS15	31
		FALSE	FALSE	LAMA2	28			MYH11	31
		FALSE	FALSE	LARS	33			NEDD4	31
		FALSE	FALSE	LPAR3	23			RDX	31
		FALSE	FALSE	MAPK10	22			TAGLN	31
		FALSE	FALSE	MARK3	21			TPM3	31
		FALSE	FALSE	MCL1	30			ERCC1	30
		FALSE	FALSE	MDH1	46			MAP2K2	30
		FALSE	FALSE	MDK	22			PLD2	30
		FALSE	FALSE	MME	33			STAT6	30
		FALSE	FALSE	MOV10	21			VPS18	30
		FALSE	FALSE	MRPL21	24			COX6C	30
		FALSE	FALSE	MRPS12	42			MCL1	30
		FALSE	FALSE	MRTO4	56			RRP1	30
		FALSE	FALSE	MS4A6A	17			SEC61G	30
		FALSE	FALSE	MYC	222			STAT4	30
		FALSE	FALSE	MYCT1	17			B4GALT7	29
		FALSE	FALSE	MYH10	20			KNG1	29
		FALSE	FALSE	MYH11	31			ADCY7	29
		FALSE	FALSE	MYO1F	19			DDIT3	29
		FALSE	FALSE	MYO9B	19			EXOC3	29
		FALSE	FALSE	MYSM1	41			GNG5	29
		FALSE	FALSE	NACAD	17			PPP1R12A	29
		FALSE	FALSE	NAP1L1	27			SLC26A6	29
		FALSE	FALSE	NCF2	28			VTI1B	29
		FALSE	FALSE	NCF4	40			ACO1	28
		FALSE	FALSE	NDUFA8	24			ABCF2	28
		FALSE	FALSE	NDUFAB1	58			ADRB2	28
		FALSE	FALSE	NDUFB2	28			COG3	28
		FALSE	FALSE	NDUFB6	23			DLL4	28
		FALSE	FALSE	NEDD1	15			MAP1B	28
		FALSE	FALSE	NEDD4	31			PARD6A	28
		FALSE	FALSE	NFATC2	23			RAP2A	28
		FALSE	FALSE	NFE2L2	32			WDR75	28
		FALSE	FALSE	NFKB2	15			COL5A1	28
		FALSE	FALSE	NHP2L1	57			GPI	28
		FALSE	FALSE	NIT2	14			LAMA2	28
		FALSE	FALSE	NME2	37			NCF2	28
		FALSE	FALSE	NOS1	46			NDUFB2	28
		FALSE	FALSE	NPHS1	22			ARF3	27
		FALSE	FALSE	NSUN4	22			ATP6V1A	27
		FALSE	FALSE	NT5C3B	20			BSN	27
		FALSE	FALSE	NTNG1	16			CDC37	27
		FALSE	FALSE	OTUB1	20			PML	27
		FALSE	FALSE	PACSIN1	24			UBE2M	27
		FALSE	FALSE	PARK7	60			CA10	27
		FALSE	FALSE	PARP14	21			CALML4	27
		FALSE	FALSE	PAXIP1	22			CRHR1	27
		FALSE	FALSE	PDE1A	23			GPHN	27
		FALSE	FALSE	PDGFA	18			GTF2B	27
		FALSE	FALSE	PDHA1	25			IMMT	27
		FALSE	FALSE	PGF	26			NAP1L1	27
		FALSE	FALSE	PIK3R1	103			UBBP4	27
		FALSE	FALSE	PIK3R5	23			UBR5	27
		FALSE	FALSE	PLAUR	18			UHRF1	27
		FALSE	FALSE	PLRG1	20			VDR	27
		FALSE	FALSE	POLR2A	104			CACNG2	26
		FALSE	FALSE	POLR3F	18			EIF2AK4	26
		FALSE	FALSE	PPP1R12A	29			IDH3G	26
		FALSE	FALSE	PPP2R1B	19			NOD1	26
		FALSE	FALSE	PPP3CA	26			PPP3R1	26
		FALSE	FALSE	PREX1	18			TOMM22	26
		FALSE	FALSE	PRKCA	69			ATP6V1C1	26
		FALSE	FALSE	PSMB2	22			CLDN5	26
		FALSE	FALSE	PSMB3	32			EIF3L	26
		FALSE	FALSE	PSMB8	23			IL1R1	26
		FALSE	FALSE	PSMC3	51			KLC1	26
		FALSE	FALSE	PSTPIP1	24			PGF	26
		FALSE	FALSE	PTK2B	47			PPP3CA	26
		FALSE	FALSE	PTPRC	123			UBL7	26
		FALSE	FALSE	PTPRD	20			VAPB	26
		FALSE	FALSE	RAB3IP	20			CNGB1	25
		FALSE	FALSE	RAB7B	52			EXOC6	25
		FALSE	FALSE	RAD23A	41			GRIN2C	25
		FALSE	FALSE	RAD50	16			AKAP1	25
		FALSE	FALSE	RAPGEF1	18			ENTPD1	25
		FALSE	FALSE	RBM34	18			FKBP8	25
		FALSE	FALSE	RDX	31			FLNB	25
		FALSE	FALSE	RER1	16			PDHA1	25
		FALSE	FALSE	RFC1	23			SGK1	25
		FALSE	FALSE	RPF2	41			TREM2	25
		FALSE	FALSE	RPL10	63			VAV2	25
		FALSE	FALSE	RPL10A	43			ANPEP	24
		FALSE	FALSE	RPL23	78			CTSZ	24
		FALSE	FALSE	RPL23A	69			EIF2AK3	24
		FALSE	FALSE	RPL26	72			WWP2	24
		FALSE	FALSE	RPL34	47			ATXN3	24
		FALSE	FALSE	RPS19	77			GIT1	24
		FALSE	FALSE	RPS25	61			GSN	24
		FALSE	FALSE	RPS29	53			ITGAL	24
		FALSE	FALSE	RPS6KA1	21			MRPL21	24
		FALSE	FALSE	RRP1	30			NDUFA8	24
		FALSE	FALSE	RYR1	19			PACSIN1	24
		FALSE	FALSE	SASH3	20			PSTPIP1	24
		FALSE	FALSE	SCN5A	35			FTH1	23
		FALSE	FALSE	SDC1	55			PDE1B	23
		FALSE	FALSE	SDC2	19			AGO4	23
		FALSE	FALSE	SDC4	33			ALOX5AP	23
		FALSE	FALSE	SEC61G	30			ATP6V0C	23
		FALSE	FALSE	SERPINA1	35			CIITA	23
		FALSE	FALSE	SGK1	25			DOCK8	23
		FALSE	FALSE	SIRT5	33			EIF4EBP1	23
		FALSE	FALSE	SKIV2L	20			FCGR1A	23
		FALSE	FALSE	SLC16A3	18			FGF9	23
		FALSE	FALSE	SLC25A5	18			FZD4	23
		FALSE	FALSE	SLC26A6	29			GABBR1	23
		FALSE	FALSE	SLC2A1	45			GRIK4	23
		FALSE	FALSE	SLIRP	18			HABP4	23
		FALSE	FALSE	SMARCA4	71			LPAR3	23
		FALSE	FALSE	SNAI2	42			NDUFB6	23
		FALSE	FALSE	SOCS2	14			NFATC2	23
		FALSE	FALSE	SPG20	16			PDE1A	23
		FALSE	FALSE	SRPRB	23			PIK3R5	23
		FALSE	FALSE	SRSF2	22			PSMB8	23
		FALSE	FALSE	STAT4	30			RFC1	23
		FALSE	FALSE	STX2	19			SRPRB	23
		FALSE	FALSE	STXBP2	39			TLR6	23
		FALSE	FALSE	STXBP3	18			TTC8	23
		FALSE	FALSE	SUCLG2	33			VSIG4	23
		FALSE	FALSE	SULT4A1	17			AFG3L2	22
		FALSE	FALSE	SV2A	19			ARF5	22
		FALSE	FALSE	SYK	49			ARHGDIB	22
		FALSE	FALSE	SYNE1	15			CBX4	22
		FALSE	FALSE	SYT11	17			RIPK2	22
		FALSE	FALSE	SYT2	16			B3GAT1	22
		FALSE	FALSE	TAGLN	31			DCC	22
		FALSE	FALSE	TAGLN3	17			DCTN2	22
		FALSE	FALSE	TARS	20			EHD1	22
		FALSE	FALSE	TBL3	51			GRIK1	22
		FALSE	FALSE	TBR1	19			HIST2H2AA	22
		FALSE	FALSE	TCEA1	20			ITPR2	22
		FALSE	FALSE	TCF12	20			KCNJ9	22
		FALSE	FALSE	TCF4	20			MAPK10	22
		FALSE	FALSE	TGFB1I1	19			MDK	22
		FALSE	FALSE	THBD	18			NPHS1	22
		FALSE	FALSE	TLR6	23			NSUN4	22
		FALSE	FALSE	TMED7	19			PAXIP1	22
		FALSE	FALSE	TPM3	31			PSMB2	22
		FALSE	FALSE	TRAPPC9	20			SRSF2	22
		FALSE	FALSE	TREM2	25			WEE1	22
		FALSE	FALSE	TSR2	17			ASCL1	21
		FALSE	FALSE	TTC8	23			CNN2	21
		FALSE	FALSE	UBBP4	27			RAB1B	21
		FALSE	FALSE	UBE2E3	20			TXNDC9	21
		FALSE	FALSE	UBE2L3	18			XAB2	21
		FALSE	FALSE	UBL7	26			ACACA	21
		FALSE	FALSE	UBR5	27			BMI1	21
		FALSE	FALSE	UCHL5	19			DLG3	21
		FALSE	FALSE	UHRF1	27			FBN2	21
		FALSE	FALSE	VAMP1	19			FOXM1	21
		FALSE	FALSE	VAPB	26			GIPC1	21
		FALSE	FALSE	VAV1	74			GPC5	21
		FALSE	FALSE	VAV2	25			HNRNPF	21
		FALSE	FALSE	VDR	27			KCNJ5	21
		FALSE	FALSE	VPS52	21			MARK3	21
		FALSE	FALSE	VSIG4	23			MOV10	21
		FALSE	FALSE	VTI1B	29			PARP14	21
		FALSE	FALSE	WDR18	38			RPS6KA1	21
		FALSE	FALSE	WEE1	22			VPS52	21
		FALSE	FALSE	YES1	42			CMPK2	20
								ADCY2	20
								CADM2	20
								DCTN1	20
								GAS7	20
								HIST2H2BF	20
								HK1	20
								IGFBP3	20
								IRAK4	20
								MYH10	20
								NT5C3B	20
								OTUB1	20
								PLRG1	20
								PTPRD	20
								RAB3IP	20
								SASH3	20
								SKIV2L	20
								TARS	20
								TCEA1	20
								TCF12	20
								TCF4	20
								TRAPPC9	20
								UBE2E3	20
								APOC2	19
								CTNNA2	19
								DDX1	19
								DDX60	19
								EXOSC6	19
								IL33	19
								KLC2	19
								MYO1F	19
								MYO9B	19
								PPP2R1B	19
								RYR1	19
								SDC2	19
								STX2	19
								SV2A	19
								TBR1	19
								TGFB1I1	19
								TMED7	19
								UCHL5	19
								VAMP1	19
								APOBEC3G	18
								ARHGAP30	18
								ETFB	18
								FGF12	18
								GREM1	18
								IFIT1	18
								PDGFA	18
								PLAUR	18
								POLR3F	18
								PREX1	18
								RAPGEF1	18
								RBM34	18
								SLC16A3	18
								SLC25A5	18
								SLIRP	18
								STXBP3	18
								THBD	18
								UBE2L3	18
								SCN2B	17
								AGO3	17
								BEST1	17
								BTF3L4	17
								CLUAP1	17
								COL11A2	17
								COMT	17
								COX8A	17
								CUX1	17
								DCAF7	17
								EFNA5	17
								ENSP00000381231	17
								FZR1	17
								GPX3	17
								GUK1	17
								KCNAB2	17
								LAMA1	17
								MS4A6A	17
								MYCT1	17
								NACAD	17
								SULT4A1	17
								SYT11	17
								TAGLN3	17
								TSR2	17
								ADAMTS4	16
								ADCYAP1	16
								ATP1A1	16
								CACNA2D3	16
								CD151	16
								CRB1	16
								CST3	16
								NTNG1	16
								RAD50	16
								RER1	16
								SPG20	16
								SYT2	16
								ACHE	15
								ADRB1	15
								CALD1	15
								CAMK1D	15
								CAMK2D	15
								CD247	15
								CHGB	15
								CIAPIN1	15
								COL6A3	15
								COPS7A	15
								COX5A	15
								COX7B	15
								CTRL	15
								EPHB1	15
								EPHB4	15
								FCHO1	15
								NEDD1	15
								NFKB2	15
								SYNE1	15
								ABCC9	14
								ATP6V0A1	14
								2024-09-07	14
								ACSF2	14
								ATP2B1	14
								CACNA1I	14
								CDK18	14
								COPG1	14
								CRB2	14
								CTSO	14
								NIT2	14
								SOCS2	14
								2024-09-02	13
								ACAA1	13
								C1S	13
								CASP4	13
								CECR1	13
								CHRNA2	13
								CTNNA3	13
								AGK	12
								CHCHD10	12
								CHST15	12
								CLP1	12
								CSMD1	12
								2024-09-05	11
								A4GALT	11
								CASP2	11
								CLEC7A	11
								2024-03-02	10
								ADAMTSL1	10
