# Supplementary material for: Down syndrome frontal cortex layer III and layer V pyramidal neurons exhibit lamina specific degeneration in aged individuals
Source: Acta Neuropathol Commun. 2024 Nov 27;12:182. doi: 10.1186/s40478-024-01891-z (PMC11603868; doi:10.1186/s40478-024-01891-z)
Supplement: Supplementary file 5 — Supplementary Material 5 [file 40478_2024_1891_MOESM5_ESM.xlsx]

## Sheet: L5U_all DEGs default  edge
interaction	name	selected	shared interaction	shared name	stringdb::coexpression	stringdb::cooccurrence	stringdb::databases	stringdb::experiments	stringdb::fusion	stringdb::interspecies	stringdb::neighborhood	stringdb::score	stringdb::textmining
pp	SEMA3F (pp) NTN4	FALSE	pp	SEMA3F (pp) NTN4	0.14							0.424	0.358
pp	SEMA3F (pp) FLT4	FALSE	pp	SEMA3F (pp) FLT4								0.455	0.455
pp	SEMA3F (pp) PLXND1	FALSE	pp	SEMA3F (pp) PLXND1	0.096			0.213				0.893	0.862
pp	SEMA3F (pp) RHOA	FALSE	pp	SEMA3F (pp) RHOA				0.057				0.51	0.502
pp	SEMA3F (pp) PLXNB2	FALSE	pp	SEMA3F (pp) PLXNB2	0.099			0.213				0.893	0.862
pp	SEMA3F (pp) RND3	FALSE	pp	SEMA3F (pp) RND3	0.098			0.057				0.546	0.509
pp	SEMA3F (pp) MIDN	FALSE	pp	SEMA3F (pp) MIDN								0.463	0.464
pp	SEMA3F (pp) ROBO1	FALSE	pp	SEMA3F (pp) ROBO1	0.081							0.535	0.516
pp	SEMA3F (pp) NRP1	FALSE	pp	SEMA3F (pp) NRP1			0.8	0.302				0.998	0.989
pp	SEMA3F (pp) SHH	FALSE	pp	SEMA3F (pp) SHH								0.459	0.46
pp	ITGA3 (pp) IDH1	FALSE	pp	ITGA3 (pp) IDH1								0.541	0.542
pp	SEMA3F (pp) DPYSL2	FALSE	pp	SEMA3F (pp) DPYSL2								0.407	0.408
pp	SKAP2 (pp) SIRPA	FALSE	pp	SKAP2 (pp) SIRPA			0.6					0.839	0.614
pp	ITGA3 (pp) ITGA11	FALSE	pp	ITGA3 (pp) ITGA11	0.063		0.9					0.924	0.263
pp	SEMA3F (pp) OMG	FALSE	pp	SEMA3F (pp) OMG								0.524	0.524
pp	SEMA3F (pp) ABL2	FALSE	pp	SEMA3F (pp) ABL2				0.061				0.457	0.445
pp	SKAP2 (pp) WDR16	FALSE	pp	SKAP2 (pp) WDR16								0.531	0.532
pp	SKAP2 (pp) RASSF5	FALSE	pp	SKAP2 (pp) RASSF5	0.063							0.57	0.56
pp	NNAT (pp) SCG2	FALSE	pp	NNAT (pp) SCG2	0.064							0.553	0.542
pp	ITGA3 (pp) TNK2	FALSE	pp	ITGA3 (pp) TNK2								0.414	0.414
pp	ITGA3 (pp) TENM2	FALSE	pp	ITGA3 (pp) TENM2	0.062			0.256				0.433	0.254
pp	ITGA3 (pp) COL9A2	FALSE	pp	ITGA3 (pp) COL9A2	0.053		0.6					0.618	0.074
pp	ITGA3 (pp) LAMA2	FALSE	pp	ITGA3 (pp) LAMA2	0.062		0.9	0.211				0.947	0.375
pp	ITGA3 (pp) TFRC	FALSE	pp	ITGA3 (pp) TFRC								0.7	0.7
pp	CRY1 (pp) CLOCK	FALSE	pp	CRY1 (pp) CLOCK	0.063		0.9	0.977				0.999	0.991
pp	CRY1 (pp) RORA	FALSE	pp	CRY1 (pp) RORA				0.182				0.8	0.766
pp	CRY1 (pp) PRKAA1	FALSE	pp	CRY1 (pp) PRKAA1			0.6					0.644	0.148
pp	CRY1 (pp) PRKAG2	FALSE	pp	CRY1 (pp) PRKAG2			0.6					0.61	0.066
pp	CRY1 (pp) LONRF1	FALSE	pp	CRY1 (pp) LONRF1	0.064						0.079	0.412	0.373
pp	CRY1 (pp) CSNK2B	FALSE	pp	CRY1 (pp) CSNK2B	0.062			0.471				0.618	0.294
pp	CHPF2 (pp) NDST3	FALSE	pp	CHPF2 (pp) NDST3								0.557	0.557
pp	CHPF2 (pp) SPEG	FALSE	pp	CHPF2 (pp) SPEG								0.435	0.435
pp	CHPF2 (pp) WBSCR17	FALSE	pp	CHPF2 (pp) WBSCR17								0.443	0.444
pp	LRRC7 (pp) MAGI1	FALSE	pp	LRRC7 (pp) MAGI1	0.062			0.058				0.432	0.41
pp	LRRC7 (pp) KCNH5	FALSE	pp	LRRC7 (pp) KCNH5	0.092							0.44	0.409
pp	LRRC7 (pp) GRIN1	FALSE	pp	LRRC7 (pp) GRIN1	0.144		0.5	0.074				0.701	0.335
pp	LRRC7 (pp) NQO2	FALSE	pp	LRRC7 (pp) NQO2				0.468				0.468
pp	LRRC7 (pp) CDH2	FALSE	pp	LRRC7 (pp) CDH2	0.062			0.281				0.466	0.272
pp	LRRC7 (pp) CACNA1D	FALSE	pp	LRRC7 (pp) CACNA1D	0.062							0.639	0.631
pp	LRRC7 (pp) HOMER2	FALSE	pp	LRRC7 (pp) HOMER2	0.062							0.486	0.475
pp	THAP3 (pp) OGT	FALSE	pp	THAP3 (pp) OGT				0.27				0.536	0.39
pp	THAP3 (pp) R3HCC1	FALSE	pp	THAP3 (pp) R3HCC1								0.497	0.498
pp	KIAA2022 (pp) RLIM	FALSE	pp	KIAA2022 (pp) RLIM	0.062							0.707	0.701
pp	KIAA2022 (pp) MPP3	FALSE	pp	KIAA2022 (pp) MPP3	0.062							0.504	0.493
pp	KIAA2022 (pp) ANKRD13C	FALSE	pp	KIAA2022 (pp) ANKRD13C								0.433	0.434
pp	NNAT (pp) PHLDA2	FALSE	pp	NNAT (pp) PHLDA2								0.56	0.56
pp	ITGA3 (pp) POLDIP3	FALSE	pp	ITGA3 (pp) POLDIP3								0.466	0.466
pp	ITGA3 (pp) LAMA5	FALSE	pp	ITGA3 (pp) LAMA5	0.119		0.9	0.388				0.98	0.673
pp	ITGA3 (pp) RELN	FALSE	pp	ITGA3 (pp) RELN			0.9	0.182				0.963	0.588
pp	ITGA3 (pp) THBS3	FALSE	pp	ITGA3 (pp) THBS3	0.062		0.6	0.112				0.688	0.174
pp	ITGA3 (pp) COL9A1	FALSE	pp	ITGA3 (pp) COL9A1	0.049		0.6					0.633	0.113
pp	ITGA3 (pp) MAGED1	FALSE	pp	ITGA3 (pp) MAGED1								0.617	0.617
pp	ITGA3 (pp) MTF2	FALSE	pp	ITGA3 (pp) MTF2								0.583	0.584
pp	ITGA3 (pp) JAM2	FALSE	pp	ITGA3 (pp) JAM2			0.9					0.907	0.112
pp	ITGA3 (pp) COL6A1	FALSE	pp	ITGA3 (pp) COL6A1	0.088		0.6					0.733	0.329
pp	ITGA3 (pp) COL4A3	FALSE	pp	ITGA3 (pp) COL4A3			0.6					0.746	0.391
pp	ITGA3 (pp) CD82	FALSE	pp	ITGA3 (pp) CD82				0.264				0.512	0.364
pp	CRY1 (pp) ARNTL	FALSE	pp	CRY1 (pp) ARNTL	0.085		0.9	0.984				0.999	0.994
pp	AKAP11 (pp) CTNNB1	FALSE	pp	AKAP11 (pp) CTNNB1								0.45	0.45
pp	AKAP11 (pp) PRKAR2B	FALSE	pp	AKAP11 (pp) PRKAR2B				0.498				0.614	0.263
pp	AKAP11 (pp) POSTN	FALSE	pp	AKAP11 (pp) POSTN								0.539	0.539
pp	AKAP11 (pp) ACAP2	FALSE	pp	AKAP11 (pp) ACAP2	0.45							0.45
pp	AKAP11 (pp) AKAP13	FALSE	pp	AKAP11 (pp) AKAP13	0.062							0.635	0.627
pp	CHPF2 (pp) EXT1	FALSE	pp	CHPF2 (pp) EXT1	0.064							0.414	0.4
pp	CHPF2 (pp) NCAN	FALSE	pp	CHPF2 (pp) NCAN			0.9					0.91	0.145
pp	CHPF2 (pp) BGN	FALSE	pp	CHPF2 (pp) BGN			0.9					0.91	0.146
pp	CHPF2 (pp) CHST12	FALSE	pp	CHPF2 (pp) CHST12								0.482	0.482
pp	LRRC7 (pp) CNKSR2	FALSE	pp	LRRC7 (pp) CNKSR2	0.1			0.286				0.678	0.539
pp	LRRC7 (pp) ARVCF	FALSE	pp	LRRC7 (pp) ARVCF	0.052			0.062				0.592	0.578
pp	LRRC7 (pp) CIPC	FALSE	pp	LRRC7 (pp) CIPC								0.407	0.407
pp	LRRC7 (pp) GRIN2B	FALSE	pp	LRRC7 (pp) GRIN2B	0.122		0.5	0.176				0.871	0.686
pp	LRRC7 (pp) CTNNB1	FALSE	pp	LRRC7 (pp) CTNNB1	0.073			0.061				0.476	0.447
pp	LRRC7 (pp) BICD1	FALSE	pp	LRRC7 (pp) BICD1	0.063							0.512	0.501
pp	THAP3 (pp) SZRD1	FALSE	pp	THAP3 (pp) SZRD1								0.501	0.501
pp	THAP3 (pp) CHRNE	FALSE	pp	THAP3 (pp) CHRNE								0.488	0.489
pp	KIAA2022 (pp) LONRF2	FALSE	pp	KIAA2022 (pp) LONRF2	0.118							0.509	0.467
pp	KIAA2022 (pp) SLC16A2	FALSE	pp	KIAA2022 (pp) SLC16A2								0.647	0.648
pp	KIAA2022 (pp) ARHGEF9	FALSE	pp	KIAA2022 (pp) ARHGEF9	0.085							0.757	0.746
pp	NNAT (pp) RTL1	FALSE	pp	NNAT (pp) RTL1	0.062							0.525	0.515
pp	NNAT (pp) PPP1R9A	FALSE	pp	NNAT (pp) PPP1R9A	0.062							0.414	0.402
pp	CREB3L3 (pp) APOB	FALSE	pp	CREB3L3 (pp) APOB	0.252							0.492	0.35
pp	CREB3L3 (pp) ARNTL	FALSE	pp	CREB3L3 (pp) ARNTL								0.43	0.43
pp	CREB3L3 (pp) CREM	FALSE	pp	CREB3L3 (pp) CREM			0.6	0.086				0.693	0.228
pp	CREB3L3 (pp) XBP1	FALSE	pp	CREB3L3 (pp) XBP1	0.062							0.617	0.609
pp	CREB3L3 (pp) PRKD1	FALSE	pp	CREB3L3 (pp) PRKD1			0.6					0.6
pp	CREB3L3 (pp) CAMK1	FALSE	pp	CREB3L3 (pp) CAMK1			0.6	0.065				0.61
pp	CREB3L3 (pp) CREB3L1	FALSE	pp	CREB3L3 (pp) CREB3L1			0.8	0.476				0.918	0.281
pp	CREB3L3 (pp) RPS6KA4	FALSE	pp	CREB3L3 (pp) RPS6KA4			0.6					0.6
pp	CREB3L3 (pp) MBTPS2	FALSE	pp	CREB3L3 (pp) MBTPS2			0.9					0.971	0.73
pp	YTHDC2 (pp) GNL2	FALSE	pp	YTHDC2 (pp) GNL2	0.404			0.058				0.504	0.189
pp	YTHDC2 (pp) RRP12	FALSE	pp	YTHDC2 (pp) RRP12	0.344			0.093				0.408	0.085
pp	YTHDC2 (pp) PABPN1	FALSE	pp	YTHDC2 (pp) PABPN1	0.105			0.169				0.4	0.258
pp	YTHDC2 (pp) DDX27	FALSE	pp	YTHDC2 (pp) DDX27	0.524			0.161				0.802	0.546
pp	YTHDC2 (pp) EIF5B	FALSE	pp	YTHDC2 (pp) EIF5B	0.111			0.061				0.444	0.388
pp	YTHDC2 (pp) CSTF2T	FALSE	pp	YTHDC2 (pp) CSTF2T	0.066			0.166				0.581	0.506
pp	YTHDC2 (pp) EXOSC10	FALSE	pp	YTHDC2 (pp) EXOSC10	0.236			0.1				0.445	0.258
pp	YTHDC2 (pp) UTP14A	FALSE	pp	YTHDC2 (pp) UTP14A	0.247			0.369				0.581	0.189
pp	NNAT (pp) GRB10	FALSE	pp	NNAT (pp) GRB10								0.581	0.581
pp	YTHDC2 (pp) NOM1	FALSE	pp	YTHDC2 (pp) NOM1	0.57			0.367				0.723	0.067
pp	YTHDC2 (pp) DDX60L	FALSE	pp	YTHDC2 (pp) DDX60L	0.146			0.076			0.045	0.621	0.557
pp	YTHDC2 (pp) DDX6	FALSE	pp	YTHDC2 (pp) DDX6	0.111			0.161				0.674	0.599
pp	YTHDC2 (pp) EIF4B	FALSE	pp	YTHDC2 (pp) EIF4B	0.062			0.346				0.489	0.234
pp	YTHDC2 (pp) DDX17	FALSE	pp	YTHDC2 (pp) DDX17	0.166			0.161				0.404	0.217
pp	YTHDC2 (pp) SYF2	FALSE	pp	YTHDC2 (pp) SYF2	0.042			0.346				0.417	0.145
pp	YTHDC2 (pp) TLK1	FALSE	pp	YTHDC2 (pp) TLK1	0.108			0.742				0.76
pp	YTHDC2 (pp) PUM2	FALSE	pp	YTHDC2 (pp) PUM2	0.108			0.255				0.413	0.189
pp	YTHDC2 (pp) RBM19	FALSE	pp	YTHDC2 (pp) RBM19	0.432			0.093				0.496	0.101
pp	YTHDC2 (pp) UTP15	FALSE	pp	YTHDC2 (pp) UTP15	0.357			0.174				0.466	0.077
pp	YTHDC2 (pp) WDR36	FALSE	pp	YTHDC2 (pp) WDR36	0.405			0.367				0.618	0.069
pp	YTHDC2 (pp) ENSP00000482107	FALSE	pp	YTHDC2 (pp) ENSP00000482107	0.362			0.179				0.487	0.101
pp	YTHDC2 (pp) DDX24	FALSE	pp	YTHDC2 (pp) DDX24	0.452			0.161				0.662	0.326
pp	YTHDC2 (pp) SNRPD3	FALSE	pp	YTHDC2 (pp) SNRPD3	0.091			0.365				0.439	0.107
pp	YTHDC2 (pp) DDX51	FALSE	pp	YTHDC2 (pp) DDX51	0.28			0.161				0.531	0.287
pp	YTHDC2 (pp) ASB2	FALSE	pp	YTHDC2 (pp) ASB2	0.06			0.068				0.432	0.404
pp	YTHDC2 (pp) RBM28	FALSE	pp	YTHDC2 (pp) RBM28	0.345			0.083				0.401	0.083
pp	YTHDC2 (pp) CNOT6	FALSE	pp	YTHDC2 (pp) CNOT6	0.062			0.177				0.477	0.377
pp	YTHDC2 (pp) SNRPF	FALSE	pp	YTHDC2 (pp) SNRPF				0.365				0.404	0.101
pp	YTHDC2 (pp) CACYBP	FALSE	pp	YTHDC2 (pp) CACYBP	0.062							0.424	0.412
pp	YTHDC2 (pp) METTL14	FALSE	pp	YTHDC2 (pp) METTL14	0.076			0.104				0.837	0.82
pp	YTHDC2 (pp) DDX39B	FALSE	pp	YTHDC2 (pp) DDX39B	0.064			0.191				0.542	0.444
pp	YTHDC2 (pp) SKIV2L2	FALSE	pp	YTHDC2 (pp) SKIV2L2	0.566			0.058				0.805	0.563
pp	NGFR (pp) GFRA1	FALSE	pp	NGFR (pp) GFRA1	0.073							0.432	0.413
pp	NGFR (pp) MAGED1	FALSE	pp	NGFR (pp) MAGED1			0.9	0.69				0.999	0.972
pp	NGFR (pp) KIT	FALSE	pp	NGFR (pp) KIT								0.503	0.503
pp	YTHDC2 (pp) RBM15B	FALSE	pp	YTHDC2 (pp) RBM15B	0.065			0.11				0.73	0.702
pp	NGFR (pp) MBP	FALSE	pp	NGFR (pp) MBP								0.433	0.434
pp	NGFR (pp) ARHGDIG	FALSE	pp	NGFR (pp) ARHGDIG			0.8					0.805	0.069
pp	NGFR (pp) NTRK2	FALSE	pp	NGFR (pp) NTRK2	0.072		0.9	0.576				0.999	0.989
pp	NGFR (pp) ACKR1	FALSE	pp	NGFR (pp) ACKR1	0.077		0.9					0.906	0.069
pp	NGFR (pp) SORCS2	FALSE	pp	NGFR (pp) SORCS2	0.088			0.474				0.988	0.978
pp	NGFR (pp) APH1B	FALSE	pp	NGFR (pp) APH1B			0.9					0.9	0.043
pp	NGFR (pp) BAD	FALSE	pp	NGFR (pp) BAD			0.65					0.666	0.088
pp	NGFR (pp) NRP1	FALSE	pp	NGFR (pp) NRP1								0.453	0.453
pp	NGFR (pp) OMG	FALSE	pp	NGFR (pp) OMG			0.9	0.056				0.959	0.606
pp	NGFR (pp) PSEN2	FALSE	pp	NGFR (pp) PSEN2			0.9	0.159				0.922	0.154
pp	NGFR (pp) GRB2	FALSE	pp	NGFR (pp) GRB2			0.9	0.302				0.942	0.248
pp	NGFR (pp) PDGFD	FALSE	pp	NGFR (pp) PDGFD			0.6					0.608	0.062
pp	NGFR (pp) FGF13	FALSE	pp	NGFR (pp) FGF13								0.4	0.401
pp	NGFR (pp) CASP6	FALSE	pp	NGFR (pp) CASP6			0.9					0.923	0.265
pp	NGFR (pp) RHOA	FALSE	pp	NGFR (pp) RHOA			0.9					0.989	0.895
pp	NGFR (pp) SORT1	FALSE	pp	NGFR (pp) SORT1			0.9	0.703				0.999	0.989
pp	NGFR (pp) CALM1	FALSE	pp	NGFR (pp) CALM1				0.8				0.827	0.174
pp	NGFR (pp) PLCB3	FALSE	pp	NGFR (pp) PLCB3			0.6					0.602	0.048
pp	NGFR (pp) NGFRAP1	FALSE	pp	NGFR (pp) NGFRAP1			0.9	0.477				0.996	0.945
pp	NGFR (pp) FADD	FALSE	pp	NGFR (pp) FADD			0.8					0.931	0.672
pp	NDUFB4 (pp) TARDBP	FALSE	pp	NDUFB4 (pp) TARDBP			0.6					0.6
pp	NDUFB4 (pp) MT-CO2	FALSE	pp	NDUFB4 (pp) MT-CO2	0.143			0.702				0.755	0.119
pp	NDUFB4 (pp) MT-ND1	FALSE	pp	NDUFB4 (pp) MT-ND1	0.157		0.9	0.93				0.995	0.28
pp	NDUFB4 (pp) NDUFB9	FALSE	pp	NDUFB4 (pp) NDUFB9	0.756		0.9	0.93				0.999	0.784
pp	NDUFB4 (pp) NDUFA1	FALSE	pp	NDUFB4 (pp) NDUFA1	0.715		0.9	0.868				0.997	0.414
pp	HEATR6 (pp) SYF2	FALSE	pp	HEATR6 (pp) SYF2	0.064			0.574				0.694	0.295
pp	HEATR6 (pp) INTS2	FALSE	pp	HEATR6 (pp) INTS2	0.089							0.471	0.444
pp	OSTM1 (pp) CLCN6	FALSE	pp	OSTM1 (pp) CLCN6	0.062			0.09				0.675	0.65
pp	OSTM1 (pp) MITD1	FALSE	pp	OSTM1 (pp) MITD1	0.065							0.569	0.559
pp	OSTM1 (pp) TULP4	FALSE	pp	OSTM1 (pp) TULP4								0.576	0.576
pp	OSTM1 (pp) ATRAID	FALSE	pp	OSTM1 (pp) ATRAID								0.592	0.593
pp	RALGAPA2 (pp) GFOD1	FALSE	pp	RALGAPA2 (pp) GFOD1				0.644				0.644
pp	RALGAPA2 (pp) RAPGEFL1	FALSE	pp	RALGAPA2 (pp) RAPGEFL1				0.389				0.401	0.061
pp	CHRD (pp) ADAM19	FALSE	pp	CHRD (pp) ADAM19								0.503	0.503
pp	CHRD (pp) TGFBR1	FALSE	pp	CHRD (pp) TGFBR1				0.121				0.515	0.471
pp	CHRD (pp) SEC24A	FALSE	pp	CHRD (pp) SEC24A								0.442	0.443
pp	CHRD (pp) SMURF1	FALSE	pp	CHRD (pp) SMURF1				0.145				0.534	0.478
pp	CHRD (pp) BGN	FALSE	pp	CHRD (pp) BGN	0.098			0.061				0.475	0.43
pp	CHRD (pp) ACVR1B	FALSE	pp	CHRD (pp) ACVR1B	0.062			0.121				0.63	0.588
pp	CHRD (pp) BMPR2	FALSE	pp	CHRD (pp) BMPR2			0.9	0.058				0.96	0.61
pp	CHRD (pp) FSTL5	FALSE	pp	CHRD (pp) FSTL5	0.091							0.545	0.52
pp	NGFR (pp) CAV1	FALSE	pp	NGFR (pp) CAV1				0.27				0.594	0.466
pp	NGFR (pp) BCL2L11	FALSE	pp	NGFR (pp) BCL2L11			0.65					0.695	0.167
pp	NGFR (pp) PLCB4	FALSE	pp	NGFR (pp) PLCB4			0.6					0.6
pp	NGFR (pp) PDGFB	FALSE	pp	NGFR (pp) PDGFB	0.058		0.6					0.685	0.233
pp	NGFR (pp) RTN4RL2	FALSE	pp	NGFR (pp) RTN4RL2	0.064			0.056				0.546	0.528
pp	NGFR (pp) APPL1	FALSE	pp	NGFR (pp) APPL1								0.587	0.587
pp	NDUFB4 (pp) NDUFA9	FALSE	pp	NDUFB4 (pp) NDUFA9	0.376		0.9	0.988				0.999	0.557
pp	NDUFB4 (pp) MT-ND4	FALSE	pp	NDUFB4 (pp) MT-ND4	0.125		0.9	0.93				0.995	0.398
pp	NDUFB4 (pp) MT-CO1	FALSE	pp	NDUFB4 (pp) MT-CO1	0.111			0.702				0.733	0.076
pp	NDUFB4 (pp) MT-CYB	FALSE	pp	NDUFB4 (pp) MT-CYB				0.852				0.875	0.193
pp	NDUFB4 (pp) MT-ND6	FALSE	pp	NDUFB4 (pp) MT-ND6	0.062		0.6	0.93				0.976	0.204
pp	NDUFB4 (pp) NDUFS3	FALSE	pp	NDUFB4 (pp) NDUFS3	0.296		0.9	0.998				0.999	0.58
pp	NDUFB4 (pp) TK2	FALSE	pp	NDUFB4 (pp) TK2	0.052			0.369				0.415	0.101
pp	HEATR6 (pp) BTBD3	FALSE	pp	HEATR6 (pp) BTBD3								0.443	0.444
pp	HEATR6 (pp) BUD13	FALSE	pp	HEATR6 (pp) BUD13	0.065			0.348				0.435	0.148
pp	HEATR6 (pp) TTF1	FALSE	pp	HEATR6 (pp) TTF1	0.131			0.345				0.467	0.139
pp	HEATR6 (pp) GFM1	FALSE	pp	HEATR6 (pp) GFM1	0.122			0.368				0.479	0.138
pp	HEATR6 (pp) INTS4	FALSE	pp	HEATR6 (pp) INTS4	0.234							0.756	0.695
pp	OSTM1 (pp) UTP20	FALSE	pp	OSTM1 (pp) UTP20								0.428	0.428
pp	OSTM1 (pp) UTP15	FALSE	pp	OSTM1 (pp) UTP15	0.049							0.401	0.396
pp	HBQ1 (pp) HBA1	FALSE	pp	HBQ1 (pp) HBA1	0.14		0.54	0.658				0.856	0.067
pp	RALGAPA2 (pp) TMOD2	FALSE	pp	RALGAPA2 (pp) TMOD2								0.543	0.544
pp	CHRD (pp) SHH	FALSE	pp	CHRD (pp) SHH								0.682	0.683
pp	CHRD (pp) RGMB	FALSE	pp	CHRD (pp) RGMB			0.9					0.922	0.261
pp	CHRD (pp) FGF13	FALSE	pp	CHRD (pp) FGF13								0.413	0.414
pp	CHRD (pp) CTNNB1	FALSE	pp	CHRD (pp) CTNNB1								0.695	0.696
pp	DLL3 (pp) SHH	FALSE	pp	DLL3 (pp) SHH				0.063				0.422	0.408
pp	DLL3 (pp) NRARP	FALSE	pp	DLL3 (pp) NRARP				0.108				0.54	0.506
pp	DLL3 (pp) INTS2	FALSE	pp	DLL3 (pp) INTS2								0.574	0.575
pp	CBX5 (pp) H2AFX	FALSE	pp	CBX5 (pp) H2AFX	0.062			0.292				0.482	0.283
pp	CBX5 (pp) CEBPA	FALSE	pp	CBX5 (pp) CEBPA								0.899	0.9
pp	CBX5 (pp) PARP1	FALSE	pp	CBX5 (pp) PARP1	0.096							0.435	0.401
pp	CBX5 (pp) KDM1A	FALSE	pp	CBX5 (pp) KDM1A	0.049			0.174				0.445	0.351
pp	CBX5 (pp) DNMT3A	FALSE	pp	CBX5 (pp) DNMT3A				0.745				0.844	0.417
pp	CBX5 (pp) KPNA4	FALSE	pp	CBX5 (pp) KPNA4	0.062			0.595				0.633	0.111
pp	CBX5 (pp) JMJD2C	FALSE	pp	CBX5 (pp) JMJD2C	0.082			0.144				0.459	0.367
pp	CBX5 (pp) SMARCA1	FALSE	pp	CBX5 (pp) SMARCA1	0.093			0.183				0.502	0.382
pp	CBX5 (pp) ZNF569	FALSE	pp	CBX5 (pp) ZNF569				0.298				0.426	0.216
pp	CBX5 (pp) ARL5A	FALSE	pp	CBX5 (pp) ARL5A	0.062			0.27				0.42	0.221
pp	CBX5 (pp) PMF1-BGLAP	FALSE	pp	CBX5 (pp) PMF1-BGLAP				0.129				0.68	0.648
pp	CBX5 (pp) ASXL3	FALSE	pp	CBX5 (pp) ASXL3	0.062							0.444	0.432
pp	CBX5 (pp) HSPA4	FALSE	pp	CBX5 (pp) HSPA4	0.062			0.062				0.402	0.376
pp	CBX5 (pp) RBBP7	FALSE	pp	CBX5 (pp) RBBP7	0.149			0.345				0.597	0.336
pp	CBX5 (pp) CHD4	FALSE	pp	CBX5 (pp) CHD4	0.08			0.687				0.794	0.345
pp	CBX5 (pp) HIST1H4F	FALSE	pp	CBX5 (pp) HIST1H4F	0.063			0.49				0.751	0.521
pp	CBX5 (pp) BCL11B	FALSE	pp	CBX5 (pp) BCL11B				0.483				0.867	0.754
pp	CBX5 (pp) LRIF1	FALSE	pp	CBX5 (pp) LRIF1				0.48				0.622	0.304
pp	CBX5 (pp) PTEN	FALSE	pp	CBX5 (pp) PTEN	0.062			0.072				0.475	0.445
pp	CBX5 (pp) CRYZ	FALSE	pp	CBX5 (pp) CRYZ				0.499				0.499
pp	CBX5 (pp) TFDP1	FALSE	pp	CBX5 (pp) TFDP1	0.062		0.9					0.907	0.091
pp	CBX5 (pp) HIST1H3J	FALSE	pp	CBX5 (pp) HIST1H3J	0.048			0.962				0.973	0.323
pp	CBX5 (pp) SUV39H2	FALSE	pp	CBX5 (pp) SUV39H2	0.084			0.722				0.791	0.246
pp	CBX5 (pp) HMGB3	FALSE	pp	CBX5 (pp) HMGB3	0.091			0.056				0.501	0.466
pp	TECR (pp) PAF1	FALSE	pp	TECR (pp) PAF1								0.518	0.518
pp	TECR (pp) CMBL	FALSE	pp	TECR (pp) CMBL	0.065							0.415	0.401
pp	TECR (pp) SLC38A3	FALSE	pp	TECR (pp) SLC38A3								0.454	0.454
pp	TECR (pp) DDOST	FALSE	pp	TECR (pp) DDOST	0.084			0.751				0.762
pp	TECR (pp) PTCH2	FALSE	pp	TECR (pp) PTCH2								0.442	0.442
pp	TECR (pp) NDUFA9	FALSE	pp	TECR (pp) NDUFA9	0.066							0.466	0.451
pp	SNRPD3 (pp) REEP5	FALSE	pp	SNRPD3 (pp) REEP5								0.473	0.473
pp	SNRPD3 (pp) SLBP	FALSE	pp	SNRPD3 (pp) SLBP	0.126		0.6					0.719	0.261
pp	TECR (pp) DDX39B	FALSE	pp	TECR (pp) DDX39B				0.486				0.485
pp	SNRPD3 (pp) WAC	FALSE	pp	SNRPD3 (pp) WAC	0.049			0.528				0.603	0.188
pp	SNRPD3 (pp) NUP188	FALSE	pp	SNRPD3 (pp) NUP188	0.074		0.9					0.903
pp	SNRPD3 (pp) SNRNP70	FALSE	pp	SNRPD3 (pp) SNRNP70	0.75		0.9	0.993				0.999	0.912
pp	SNRPD3 (pp) CPSF6	FALSE	pp	SNRPD3 (pp) CPSF6	0.504							0.552	0.134
pp	SNRPD3 (pp) POLDIP3	FALSE	pp	SNRPD3 (pp) POLDIP3	0.063			0.244				0.542	0.406
pp	SNRPD3 (pp) PHF5A	FALSE	pp	SNRPD3 (pp) PHF5A	0.894		0.9	0.952				0.999	0.449
pp	SNRPD3 (pp) PABPN1	FALSE	pp	SNRPD3 (pp) PABPN1	0.528							0.579	0.145
pp	SNRPD3 (pp) CHERP	FALSE	pp	SNRPD3 (pp) CHERP	0.153		0.6	0.788				0.921
pp	SNRPD3 (pp) NUP50	FALSE	pp	SNRPD3 (pp) NUP50	0.132		0.9					0.909
pp	SNRPD3 (pp) SARNP	FALSE	pp	SNRPD3 (pp) SARNP	0.351							0.685	0.536
pp	SNRPD3 (pp) TARDBP	FALSE	pp	SNRPD3 (pp) TARDBP	0.9							0.901	0.054
pp	SNRPD3 (pp) KHSRP	FALSE	pp	SNRPD3 (pp) KHSRP	0.327							0.59	0.416
pp	SNRPD3 (pp) CNBP	FALSE	pp	SNRPD3 (pp) CNBP	0.285			0.07				0.486	0.29
pp	SNRPD3 (pp) NUPL1	FALSE	pp	SNRPD3 (pp) NUPL1	0.06		0.9					0.902	0.048
pp	SNRPD3 (pp) LSM5	FALSE	pp	SNRPD3 (pp) LSM5	0.324		0.9	0.985				0.999	0.819
pp	SNRPD3 (pp) CCT4	FALSE	pp	SNRPD3 (pp) CCT4	0.354			0.153				0.429
pp	SNRPD3 (pp) ZMAT2	FALSE	pp	SNRPD3 (pp) ZMAT2	0.286		0.9	0.985				0.998	0.082
pp	SNRPD3 (pp) HIST1H4F	FALSE	pp	SNRPD3 (pp) HIST1H4F	0.063			0.486				0.58	0.199
pp	SNRPD3 (pp) CALM1	FALSE	pp	SNRPD3 (pp) CALM1	0.062							0.471	0.459
pp	SNRPD3 (pp) SNRPA	FALSE	pp	SNRPD3 (pp) SNRPA	0.54		0.9	0.952				0.999	0.659
pp	SNRPD3 (pp) SRSF9	FALSE	pp	SNRPD3 (pp) SRSF9	0.36			0.698				0.825	0.168
pp	SNRPD3 (pp) HNRNPR	FALSE	pp	SNRPD3 (pp) HNRNPR	0.91			0.384				0.973	0.561
pp	SNRPD3 (pp) BUD13	FALSE	pp	SNRPD3 (pp) BUD13	0.068		0.9	0.906				0.991	0.175
pp	SNRPD3 (pp) RTCB	FALSE	pp	SNRPD3 (pp) RTCB	0.442							0.485	0.116
pp	SNRPD3 (pp) SNRPB	FALSE	pp	SNRPD3 (pp) SNRPB	0.557		0.9	0.995				0.999	0.913
pp	SNRPD3 (pp) WBP4	FALSE	pp	SNRPD3 (pp) WBP4	0.052		0.9	0.813				0.981	0.063
pp	SNRPD3 (pp) MBNL1	FALSE	pp	SNRPD3 (pp) MBNL1	0.614							0.652	0.136
pp	SNRPD3 (pp) HSP90AB1	FALSE	pp	SNRPD3 (pp) HSP90AB1	0.223			0.525				0.66	0.154
pp	SNRPD3 (pp) DYNC1H1	FALSE	pp	SNRPD3 (pp) DYNC1H1				0.788				0.788	0.043
pp	SNRPD3 (pp) EIF4B	FALSE	pp	SNRPD3 (pp) EIF4B	0.045			0.344				0.416	0.143
pp	SNRPD3 (pp) DDX39B	FALSE	pp	SNRPD3 (pp) DDX39B	0.94			0.348				0.965	0.193
pp	SNRPD3 (pp) TRNAU1AP	FALSE	pp	SNRPD3 (pp) TRNAU1AP				0.775				0.861	0.409
pp	SNRPD3 (pp) ZC3H14	FALSE	pp	SNRPD3 (pp) ZC3H14	0.158			0.344				0.423
pp	SNRPD3 (pp) DDX42	FALSE	pp	SNRPD3 (pp) DDX42	0.048		0.6	0.151				0.685	0.142
pp	SNRPD3 (pp) PFDN6	FALSE	pp	SNRPD3 (pp) PFDN6	0.452							0.465	0.065
pp	SNRPD3 (pp) GAR1	FALSE	pp	SNRPD3 (pp) GAR1	0.326		0.72					0.878	0.407
pp	SNRPD3 (pp) NOP16	FALSE	pp	SNRPD3 (pp) NOP16	0.412							0.425	0.063
pp	SNRPD3 (pp) LUC7L3	FALSE	pp	SNRPD3 (pp) LUC7L3	0.108		0.54	0.608				0.864	0.256
pp	SNRPD3 (pp) RAE1	FALSE	pp	SNRPD3 (pp) RAE1	0.098		0.9	0.069				0.908
pp	SNRPD3 (pp) DDX17	FALSE	pp	SNRPD3 (pp) DDX17	0.229			0.25				0.502	0.208
pp	SNRPD3 (pp) SKIV2L2	FALSE	pp	SNRPD3 (pp) SKIV2L2	0.1			0.368				0.444	0.102
pp	SNRPD3 (pp) EMG1	FALSE	pp	SNRPD3 (pp) EMG1	0.344							0.42	0.153
pp	SNRPD3 (pp) ZCRB1	FALSE	pp	SNRPD3 (pp) ZCRB1			0.72	0.344				0.827	0.138
pp	SNRPD3 (pp) CWF19L2	FALSE	pp	SNRPD3 (pp) CWF19L2	0.052			0.906				0.907	0.052
pp	SNRPD3 (pp) NCBP2	FALSE	pp	SNRPD3 (pp) NCBP2	0.472		0.6	0.774				0.973	0.508
pp	SNRPD3 (pp) RPL7A	FALSE	pp	SNRPD3 (pp) RPL7A	0.194			0.153				0.521	0.355
pp	SNRPD3 (pp) SYF2	FALSE	pp	SNRPD3 (pp) SYF2	0.063		0.9	0.904				0.992	0.304
pp	XBP1 (pp) BCL2L11	FALSE	pp	XBP1 (pp) BCL2L11								0.576	0.576
pp	ASPHD2 (pp) MYO18B	FALSE	pp	ASPHD2 (pp) MYO18B	0.062			0.057				0.561	0.544
pp	XBP1 (pp) ORMDL3	FALSE	pp	XBP1 (pp) ORMDL3								0.471	0.471
pp	XBP1 (pp) HSPA1A	FALSE	pp	XBP1 (pp) HSPA1A	0.063							0.58	0.57
pp	XBP1 (pp) EIF2AK2	FALSE	pp	XBP1 (pp) EIF2AK2	0.049							0.742	0.74
pp	XBP1 (pp) CEBPA	FALSE	pp	XBP1 (pp) CEBPA	0.062							0.502	0.491
pp	XBP1 (pp) CREB3L1	FALSE	pp	XBP1 (pp) CREB3L1								0.435	0.436
pp	XBP1 (pp) HYOU1	FALSE	pp	XBP1 (pp) HYOU1	0.101		0.9					0.96	0.598
pp	XBP1 (pp) RPL19	FALSE	pp	XBP1 (pp) RPL19				0.8				0.846	0.262
pp	XBP1 (pp) MBTPS2	FALSE	pp	XBP1 (pp) MBTPS2								0.709	0.709
pp	XBP1 (pp) RPL6	FALSE	pp	XBP1 (pp) RPL6				0.8				0.8	0.042
pp	XBP1 (pp) HSPA4	FALSE	pp	XBP1 (pp) HSPA4	0.063							0.56	0.55
pp	XBP1 (pp) ENSP00000463379	FALSE	pp	XBP1 (pp) ENSP00000463379				0.8				0.8
pp	XBP1 (pp) RPL35A	FALSE	pp	XBP1 (pp) RPL35A				0.8				0.8
pp	XBP1 (pp) BACH2	FALSE	pp	XBP1 (pp) BACH2								0.559	0.56
pp	XBP1 (pp) RPL15	FALSE	pp	XBP1 (pp) RPL15				0.8				0.802	0.053
pp	XBP1 (pp) RTCB	FALSE	pp	XBP1 (pp) RTCB								0.798	0.799
pp	XBP1 (pp) YIF1A	FALSE	pp	XBP1 (pp) YIF1A			0.9					0.9
pp	XBP1 (pp) RPL9	FALSE	pp	XBP1 (pp) RPL9				0.8				0.8
pp	XBP1 (pp) ACADVL	FALSE	pp	XBP1 (pp) ACADVL	0.06		0.9					0.901
pp	XBP1 (pp) TBPL1	FALSE	pp	XBP1 (pp) TBPL1			0.8					0.8
pp	XBP1 (pp) RPS24	FALSE	pp	XBP1 (pp) RPS24				0.8				0.811	0.097
pp	XBP1 (pp) ATG7	FALSE	pp	XBP1 (pp) ATG7								0.584	0.585
pp	XBP1 (pp) TFRC	FALSE	pp	XBP1 (pp) TFRC	0.063							0.682	0.675
pp	XBP1 (pp) RPL7A	FALSE	pp	XBP1 (pp) RPL7A				0.8				0.8
pp	XBP1 (pp) GREB1	FALSE	pp	XBP1 (pp) GREB1								0.427	0.428
pp	XBP1 (pp) CCND1	FALSE	pp	XBP1 (pp) CCND1								0.418	0.419
pp	XBP1 (pp) DNAJB11	FALSE	pp	XBP1 (pp) DNAJB11	0.132		0.9					0.958	0.564
pp	XBP1 (pp) SEL1L	FALSE	pp	XBP1 (pp) SEL1L	0.062							0.568	0.559
pp	XBP1 (pp) MAP3K5	FALSE	pp	XBP1 (pp) MAP3K5								0.713	0.713
pp	ST13 (pp) HSPA4L	FALSE	pp	ST13 (pp) HSPA4L	0.107		0.9	0.138				0.925	0.144
pp	ST13 (pp) ST5	FALSE	pp	ST13 (pp) ST5								0.645	0.645
pp	ST13 (pp) BAG1	FALSE	pp	ST13 (pp) BAG1				0.454				0.789	0.63
pp	PHF5A (pp) DDX39B	FALSE	pp	PHF5A (pp) DDX39B	0.516			0.177				0.614	0.111
pp	PHF5A (pp) NDUFA1	FALSE	pp	PHF5A (pp) NDUFA1	0.072							0.406	0.387
pp	PHF5A (pp) DDX17	FALSE	pp	PHF5A (pp) DDX17	0.17			0.177				0.434	0.238
pp	PHF5A (pp) PSMD6	FALSE	pp	PHF5A (pp) PSMD6	0.062							0.504	0.493
pp	PHF5A (pp) SYF2	FALSE	pp	PHF5A (pp) SYF2	0.076			0.551				0.681	0.294
pp	PHF5A (pp) WBP4	FALSE	pp	PHF5A (pp) WBP4			0.9	0.8				0.979
pp	PHF5A (pp) TRNAU1AP	FALSE	pp	PHF5A (pp) TRNAU1AP				0.53				0.719	0.427
pp	PHF5A (pp) HNRNPR	FALSE	pp	PHF5A (pp) HNRNPR	0.442							0.506	0.153
pp	PHF5A (pp) BUD13	FALSE	pp	PHF5A (pp) BUD13			0.9	0.927				0.998	0.751
pp	PHF5A (pp) KHSRP	FALSE	pp	PHF5A (pp) KHSRP	0.335							0.402	0.138
pp	ACO2 (pp) RNASEH1	FALSE	pp	ACO2 (pp) RNASEH1	0.062							0.437	0.425
pp	ACO2 (pp) ALDH5A1	FALSE	pp	ACO2 (pp) ALDH5A1	0.084			0.368			0.044	0.502	0.208
pp	ACO2 (pp) CHCHD3	FALSE	pp	ACO2 (pp) CHCHD3	0.063			0.404				0.602	0.344
pp	ACO2 (pp) MRPL27	FALSE	pp	ACO2 (pp) MRPL27	0.095			0.551			0.146	0.622
pp	ACO2 (pp) MRPL41	FALSE	pp	ACO2 (pp) MRPL41	0.096			0.551				0.576
pp	ACO2 (pp) OGDH	FALSE	pp	ACO2 (pp) OGDH	0.467			0.369				0.944	0.847
pp	ACO2 (pp) SLC25A27	FALSE	pp	ACO2 (pp) SLC25A27	0.062			0.137				0.634	0.585
pp	ACO2 (pp) TOMM70A	FALSE	pp	ACO2 (pp) TOMM70A	0.072		0.9					0.931	0.318
pp	ACO2 (pp) IDH1	FALSE	pp	ACO2 (pp) IDH1	0.123		0.9	0.058			0.135	0.978	0.742
pp	ACO2 (pp) SAMM50	FALSE	pp	ACO2 (pp) SAMM50	0.185			0.133				0.426	0.253
pp	ACO2 (pp) PAICS	FALSE	pp	ACO2 (pp) PAICS				0.335			0.074	0.518	0.28
pp	ACO2 (pp) PIP5K1B	FALSE	pp	ACO2 (pp) PIP5K1B	0.062							0.411	0.398
pp	SNRPD3 (pp) SNRPF	FALSE	pp	SNRPD3 (pp) SNRPF	0.983		0.9	0.996				0.999	0.918
pp	RTCB (pp) POLR1C	FALSE	pp	RTCB (pp) POLR1C	0.101			0.417			0.147	0.513
pp	RTCB (pp) LARP4B	FALSE	pp	RTCB (pp) LARP4B	0.062			0.408				0.42
pp	RTCB (pp) C17orf85	FALSE	pp	RTCB (pp) C17orf85	0.11			0.165				0.521	0.407
pp	RTCB (pp) CCT4	FALSE	pp	RTCB (pp) CCT4	0.372						0.06	0.435	0.122
pp	RTCB (pp) RPL6	FALSE	pp	RTCB (pp) RPL6	0.235							0.441	0.3
pp	RTCB (pp) HNRNPR	FALSE	pp	RTCB (pp) HNRNPR	0.339							0.532	0.322
pp	RTCB (pp) HIST1H4F	FALSE	pp	RTCB (pp) HIST1H4F				0.486				0.485
pp	RTCB (pp) CTNNB1	FALSE	pp	RTCB (pp) CTNNB1	0.07							0.474	0.457
pp	RHBDD3 (pp) LCN12	FALSE	pp	RHBDD3 (pp) LCN12								0.49	0.49
pp	RHBDD3 (pp) RHBDD1	FALSE	pp	RHBDD3 (pp) RHBDD1								0.796	0.797
pp	RHBDD3 (pp) PLD6	FALSE	pp	RHBDD3 (pp) PLD6								0.49	0.49
pp	RASL10A (pp) RHOA	FALSE	pp	RASL10A (pp) RHOA				0.677				0.681	0.054
pp	RASD2 (pp) GPR124	FALSE	pp	RASD2 (pp) GPR124	0.062			0.125				0.568	0.517
pp	RASD2 (pp) FOXRED2	FALSE	pp	RASD2 (pp) FOXRED2				0.056				0.625	0.62
pp	RASD2 (pp) GNA15	FALSE	pp	RASD2 (pp) GNA15				0.167				0.421	0.333
pp	RASD2 (pp) ADORA2A	FALSE	pp	RASD2 (pp) ADORA2A				0.056				0.407	0.398
pp	RASD2 (pp) POLDIP3	FALSE	pp	RASD2 (pp) POLDIP3				0.07				0.453	0.436
pp	RASD2 (pp) GNAL	FALSE	pp	RASD2 (pp) GNAL	0.062			0.167				0.404	0.299
pp	RASD2 (pp) ANO4	FALSE	pp	RASD2 (pp) ANO4	0.091							0.411	0.379
pp	RASD2 (pp) SYNDIG1L	FALSE	pp	RASD2 (pp) SYNDIG1L	0.121							0.43	0.379
pp	ST13 (pp) DNAJA1	FALSE	pp	ST13 (pp) DNAJA1	0.117							0.452	0.405
pp	ST13 (pp) UBE2D3	FALSE	pp	ST13 (pp) UBE2D3	0.11							0.416	0.371
pp	ST13 (pp) PPID	FALSE	pp	ST13 (pp) PPID	0.109							0.411	0.367
pp	ST13 (pp) STAT1	FALSE	pp	ST13 (pp) STAT1			0.9					0.9	0.042
pp	ST13 (pp) UNC45A	FALSE	pp	ST13 (pp) UNC45A	0.064							0.423	0.41
pp	ST13 (pp) HSPA1A	FALSE	pp	ST13 (pp) HSPA1A	0.122		0.9	0.344				0.976	0.644
pp	ST13 (pp) HSPA4	FALSE	pp	ST13 (pp) HSPA4	0.188		0.9	0.538				0.998	0.961
pp	ST13 (pp) FKBP5	FALSE	pp	ST13 (pp) FKBP5	0.145							0.402	0.33
pp	ST13 (pp) HYOU1	FALSE	pp	ST13 (pp) HYOU1	0.065			0.138				0.555	0.493
pp	ST13 (pp) HSPA14	FALSE	pp	ST13 (pp) HSPA14	0.122		0.9	0.138				0.924	0.121
pp	ST13 (pp) SAMM50	FALSE	pp	ST13 (pp) SAMM50	0.069			0.248				0.431	0.253
pp	ST13 (pp) CACYBP	FALSE	pp	ST13 (pp) CACYBP	0.634							0.634
pp	ST13 (pp) UBE2W	FALSE	pp	ST13 (pp) UBE2W	0.062							0.402	0.389
pp	ST13 (pp) NBR1	FALSE	pp	ST13 (pp) NBR1	0.062							0.472	0.461
pp	ST13 (pp) HSP90AB1	FALSE	pp	ST13 (pp) HSP90AB1	0.125			0.143				0.612	0.525
pp	ST13 (pp) STAT2	FALSE	pp	ST13 (pp) STAT2			0.9					0.9
pp	PHF5A (pp) RNASEH1	FALSE	pp	PHF5A (pp) RNASEH1	0.082							0.427	0.402
pp	PHF5A (pp) ACIN1	FALSE	pp	PHF5A (pp) ACIN1	0.17							0.492	0.413
pp	PHF5A (pp) GFM1	FALSE	pp	PHF5A (pp) GFM1	0.062			0.237				0.451	0.296
pp	PHF5A (pp) NOP16	FALSE	pp	PHF5A (pp) NOP16	0.456							0.455
pp	PHF5A (pp) ZCRB1	FALSE	pp	PHF5A (pp) ZCRB1	0.062		0.72	0.253				0.858	0.366
pp	PHF5A (pp) SNRPF	FALSE	pp	PHF5A (pp) SNRPF	0.912		0.9	0.906				0.999	0.309
pp	PHF5A (pp) SNRPB	FALSE	pp	PHF5A (pp) SNRPB	0.339		0.9	0.902				0.995	0.434
pp	PHF5A (pp) DDX42	FALSE	pp	PHF5A (pp) DDX42	0.083		0.8	0.788				0.959	0.071
pp	PHF5A (pp) SNRPA	FALSE	pp	PHF5A (pp) SNRPA	0.437			0.925				0.969	0.329
pp	PHF5A (pp) LSM5	FALSE	pp	PHF5A (pp) LSM5	0.81		0.9	0.906				0.998	0.447
pp	PHF5A (pp) EIF5B	FALSE	pp	PHF5A (pp) EIF5B	0.079				0.741			0.751
pp	PHF5A (pp) CHERP	FALSE	pp	PHF5A (pp) CHERP	0.183		0.8					0.829
pp	PHF5A (pp) SNRNP70	FALSE	pp	PHF5A (pp) SNRNP70	0.321			0.818				0.898	0.246
pp	PHF5A (pp) ENY2	FALSE	pp	PHF5A (pp) ENY2	0.84							0.84
pp	PHF5A (pp) CPSF6	FALSE	pp	PHF5A (pp) CPSF6	0.424							0.424
pp	PHF5A (pp) TARDBP	FALSE	pp	PHF5A (pp) TARDBP	0.503							0.563	0.158
pp	PHF5A (pp) ZMAT2	FALSE	pp	PHF5A (pp) ZMAT2	0.174		0.9	0.926				0.993	0.121
pp	ACO2 (pp) TFRC	FALSE	pp	ACO2 (pp) TFRC	0.062							0.5	0.489
pp	ACO2 (pp) ACADVL	FALSE	pp	ACO2 (pp) ACADVL	0.147							0.479	0.414
pp	ACO2 (pp) AK3	FALSE	pp	ACO2 (pp) AK3	0.113			0.271				0.459	0.232
pp	ACO2 (pp) SDHC	FALSE	pp	ACO2 (pp) SDHC	0.197						0.07	0.686	0.614
pp	ACO2 (pp) NDUFB9	FALSE	pp	ACO2 (pp) NDUFB9	0.107			0.35				0.466	0.154
pp	ACO2 (pp) OGG1	FALSE	pp	ACO2 (pp) OGG1								0.439	0.438
pp	ACO2 (pp) TFAM	FALSE	pp	ACO2 (pp) TFAM	0.062			0.102				0.505	0.461
pp	ACO2 (pp) ATP1B3	FALSE	pp	ACO2 (pp) ATP1B3								0.474	0.474
pp	ACO2 (pp) NDUFA9	FALSE	pp	ACO2 (pp) NDUFA9	0.197			0.252				0.601	0.39
pp	ACO2 (pp) GBE1	FALSE	pp	ACO2 (pp) GBE1	0.066			0.144			0.16	0.451	0.28
pp	ACO2 (pp) PMPCB	FALSE	pp	ACO2 (pp) PMPCB	0.459			0.261				0.658	0.214
pp	ACO2 (pp) MT-CO2	FALSE	pp	ACO2 (pp) MT-CO2	0.08							0.434	0.41
pp	ACO2 (pp) NDUFS3	FALSE	pp	ACO2 (pp) NDUFS3	0.115			0.368				0.727	0.552
pp	ACO2 (pp) HSPA4	FALSE	pp	ACO2 (pp) HSPA4	0.062			0.153				0.438	0.35
pp	ACO2 (pp) GPD1L	FALSE	pp	ACO2 (pp) GPD1L	0.09			0.636			0.076	0.738	0.247
pp	ACO2 (pp) SLC11A2	FALSE	pp	ACO2 (pp) SLC11A2							0.042	0.531	0.531
pp	SPTLC2 (pp) WNK1	FALSE	pp	SPTLC2 (pp) WNK1								0.506	0.506
pp	SPTLC2 (pp) SGPP2	FALSE	pp	SPTLC2 (pp) SGPP2	0.063			0.244				0.502	0.355
pp	SPTLC2 (pp) ORMDL3	FALSE	pp	SPTLC2 (pp) ORMDL3	0.084		0.9	0.254				0.969	0.611
pp	SPTLC2 (pp) CYP46A1	FALSE	pp	SPTLC2 (pp) CYP46A1							0.045	0.472	0.47
pp	SPTLC2 (pp) CHST2	FALSE	pp	SPTLC2 (pp) CHST2								0.494	0.494
pp	TMED8 (pp) TMEM63C	FALSE	pp	TMED8 (pp) TMEM63C	0.062							0.544	0.535
pp	SPTLC2 (pp) SHMT1	FALSE	pp	SPTLC2 (pp) SHMT1	0.052		0.8				0.075	0.841	0.203
pp	SIX4 (pp) PRRX1	FALSE	pp	SIX4 (pp) PRRX1								0.48	0.481
pp	SIX4 (pp) MEF2D	FALSE	pp	SIX4 (pp) MEF2D	0.062			0.057				0.418	0.395
pp	MTHFD1 (pp) IDH1	FALSE	pp	MTHFD1 (pp) IDH1	0.052						0.051	0.408	0.395
pp	ZFYVE21 (pp) MINA	FALSE	pp	ZFYVE21 (pp) MINA								0.437	0.438
pp	ZFYVE21 (pp) PINX1	FALSE	pp	ZFYVE21 (pp) PINX1								0.4	0.4
pp	ZFYVE21 (pp) PDAP1	FALSE	pp	ZFYVE21 (pp) PDAP1								0.507	0.508
pp	MTHFD1 (pp) PAICS	FALSE	pp	MTHFD1 (pp) PAICS	0.407			0.345			0.219	0.849	0.563
pp	MTHFD1 (pp) SHMT1	FALSE	pp	MTHFD1 (pp) SHMT1	0.173		0.9	0.532			0.167	0.996	0.91
pp	MTHFD1 (pp) MTHFS	FALSE	pp	MTHFD1 (pp) MTHFS	0.062		0.9	0.145			0.135	0.973	0.679
pp	MTHFD1 (pp) CDH2	FALSE	pp	MTHFD1 (pp) CDH2				0.619				0.619
pp	MTHFD1 (pp) DHFR	FALSE	pp	MTHFD1 (pp) DHFR	0.171		0.9				0.146	0.981	0.772
pp	MTHFD1 (pp) PPAT	FALSE	pp	MTHFD1 (pp) PPAT	0.11						0.219	0.612	0.487
pp	MTHFD1 (pp) GCH1	FALSE	pp	MTHFD1 (pp) GCH1							0.219	0.412	0.278
pp	MTHFD1 (pp) SARDH	FALSE	pp	MTHFD1 (pp) SARDH	0.108			0.15			0.111	0.646	0.538
pp	PABPN1 (pp) EXOSC10	FALSE	pp	PABPN1 (pp) EXOSC10	0.091			0.528				0.922	0.833
pp	PABPN1 (pp) SRSF11	FALSE	pp	PABPN1 (pp) SRSF11	0.08		0.8					0.835	0.179
pp	PABPN1 (pp) STAU1	FALSE	pp	PABPN1 (pp) STAU1				0.461				0.608	0.303
pp	PABPN1 (pp) CSTF2T	FALSE	pp	PABPN1 (pp) CSTF2T	0.088		0.6	0.534				0.842	0.185
pp	PABPN1 (pp) TARDBP	FALSE	pp	PABPN1 (pp) TARDBP	0.504			0.285				0.696	0.212
pp	PABPN1 (pp) POLDIP3	FALSE	pp	PABPN1 (pp) POLDIP3	0.104		0.6	0.248				0.744	0.162
pp	PABPN1 (pp) UPF3B	FALSE	pp	PABPN1 (pp) UPF3B	0.074		0.6					0.752	0.387
pp	PABPN1 (pp) C17orf85	FALSE	pp	PABPN1 (pp) C17orf85	0.143			0.477				0.532
pp	PABPN1 (pp) MBNL1	FALSE	pp	PABPN1 (pp) MBNL1	0.383							0.645	0.449
pp	PABPN1 (pp) NCBP2	FALSE	pp	PABPN1 (pp) NCBP2	0.175		0.8	0.509				0.965	0.625
pp	PABPN1 (pp) ARIH2	FALSE	pp	PABPN1 (pp) ARIH2				0.486				0.756	0.545
pp	PABPN1 (pp) PABPC1L	FALSE	pp	PABPN1 (pp) PABPC1L	0.064			0.213				0.571	0.465
pp	PABPN1 (pp) SRSF9	FALSE	pp	PABPN1 (pp) SRSF9	0.268		0.8	0.243				0.897	0.186
pp	PABPN1 (pp) SNRPA	FALSE	pp	PABPN1 (pp) SNRPA	0.264							0.49	0.336
pp	PABPN1 (pp) ENSP00000452479	FALSE	pp	PABPN1 (pp) ENSP00000452479			0.8	0.8				0.958	0.043
pp	PABPN1 (pp) CNBP	FALSE	pp	PABPN1 (pp) CNBP	0.209			0.169				0.546	0.366
pp	PABPN1 (pp) HSPA4	FALSE	pp	PABPN1 (pp) HSPA4	0.247			0.282				0.742	0.562
pp	PABPN1 (pp) PAIP1	FALSE	pp	PABPN1 (pp) PAIP1	0.078			0.242				0.542	0.398
pp	PABPN1 (pp) EIF4B	FALSE	pp	PABPN1 (pp) EIF4B	0.075			0.18				0.415	0.292
pp	PABPN1 (pp) DDX6	FALSE	pp	PABPN1 (pp) DDX6	0.111			0.349				0.656	0.454
pp	PABPN1 (pp) PFDN6	FALSE	pp	PABPN1 (pp) PFDN6	0.478							0.477
pp	PABPN1 (pp) HNRNPR	FALSE	pp	PABPN1 (pp) HNRNPR	0.623			0.243				0.703	0.046
pp	PABPN1 (pp) DNAJA1	FALSE	pp	PABPN1 (pp) DNAJA1	0.287			0.056				0.503	0.321
pp	PABPN1 (pp) SNRNP70	FALSE	pp	PABPN1 (pp) SNRNP70	0.395			0.312				0.659	0.248
pp	PABPN1 (pp) PARN	FALSE	pp	PABPN1 (pp) PARN	0.092							0.477	0.448
pp	PABPN1 (pp) EIF4E3	FALSE	pp	PABPN1 (pp) EIF4E3	0.062			0.105				0.605	0.567
pp	PABPN1 (pp) PUM2	FALSE	pp	PABPN1 (pp) PUM2	0.07							0.41	0.392
pp	PABPN1 (pp) CPSF6	FALSE	pp	PABPN1 (pp) CPSF6	0.239							0.694	0.615
pp	PABPN1 (pp) RAE1	FALSE	pp	PABPN1 (pp) RAE1	0.175							0.467	0.38
pp	PABPN1 (pp) ZC3H11A	FALSE	pp	PABPN1 (pp) ZC3H11A	0.083		0.6					0.617
pp	PABPN1 (pp) ACIN1	FALSE	pp	PABPN1 (pp) ACIN1	0.238			0.262				0.541	0.249
pp	PABPN1 (pp) THOC6	FALSE	pp	PABPN1 (pp) THOC6	0.19		0.6					0.704	0.162
pp	PABPN1 (pp) DDX39B	FALSE	pp	PABPN1 (pp) DDX39B	0.647		0.6	0.145				0.929	0.483
pp	PABPN1 (pp) SNRPF	FALSE	pp	PABPN1 (pp) SNRPF	0.508							0.548	0.121
pp	RSPO4 (pp) CTNNB1	FALSE	pp	RSPO4 (pp) CTNNB1				0.123				0.482	0.434
pp	PABPN1 (pp) SKIV2L2	FALSE	pp	PABPN1 (pp) SKIV2L2	0.156			0.348				0.921	0.869
pp	PABPN1 (pp) SARNP	FALSE	pp	PABPN1 (pp) SARNP	0.224		0.6					0.676
pp	PABPN1 (pp) ZC3H14	FALSE	pp	PABPN1 (pp) ZC3H14	0.172			0.259				0.784	0.677
pp	RSPO4 (pp) KRCC1	FALSE	pp	RSPO4 (pp) KRCC1								0.518	0.519
pp	PROKR2 (pp) SEMA3A	FALSE	pp	PROKR2 (pp) SEMA3A								0.529	0.53
pp	PROKR2 (pp) GNAQ	FALSE	pp	PROKR2 (pp) GNAQ				0.151				0.468	0.399
pp	PROKR2 (pp) ADCY8	FALSE	pp	PROKR2 (pp) ADCY8	0.109			0.056				0.641	0.608
pp	PROKR2 (pp) DTNBP1	FALSE	pp	PROKR2 (pp) DTNBP1								0.425	0.426
pp	SNTA1 (pp) LDB3	FALSE	pp	SNTA1 (pp) LDB3	0.062			0.056				0.462	0.441
pp	SNTA1 (pp) ALG10	FALSE	pp	SNTA1 (pp) ALG10								0.507	0.507
pp	SNTA1 (pp) CACNB2	FALSE	pp	SNTA1 (pp) CACNB2								0.465	0.465
pp	SNTA1 (pp) ABCA1	FALSE	pp	SNTA1 (pp) ABCA1				0.462				0.547	0.193
pp	SNTA1 (pp) KCNH2	FALSE	pp	SNTA1 (pp) KCNH2	0.069							0.691	0.682
pp	SNTA1 (pp) GPD1L	FALSE	pp	SNTA1 (pp) GPD1L	0.073							0.607	0.594
pp	SNTA1 (pp) CALM1	FALSE	pp	SNTA1 (pp) CALM1				0.213				0.51	0.403
pp	SNTA1 (pp) AZGP1	FALSE	pp	SNTA1 (pp) AZGP1								0.567	0.568
pp	SNTA1 (pp) GRB2	FALSE	pp	SNTA1 (pp) GRB2	0.064			0.586				0.885	0.727
pp	PGRMC1 (pp) EVI5L	FALSE	pp	PGRMC1 (pp) EVI5L								0.69	0.69
pp	SNTA1 (pp) KCNJ8	FALSE	pp	SNTA1 (pp) KCNJ8	0.081							0.433	0.409
pp	SNTA1 (pp) SCN3B	FALSE	pp	SNTA1 (pp) SCN3B								0.508	0.508
pp	PGRMC1 (pp) NASP	FALSE	pp	PGRMC1 (pp) NASP								0.676	0.677
pp	PGRMC1 (pp) G3BP2	FALSE	pp	PGRMC1 (pp) G3BP2	0.089							0.48	0.453
pp	PGRMC1 (pp) PAQR8	FALSE	pp	PGRMC1 (pp) PAQR8				0.068				0.716	0.708
pp	PGRMC1 (pp) EIF5B	FALSE	pp	PGRMC1 (pp) EIF5B	0.062							0.547	0.537
pp	PGRMC1 (pp) MITD1	FALSE	pp	PGRMC1 (pp) MITD1								0.694	0.694
pp	PGRMC1 (pp) TMEM121	FALSE	pp	PGRMC1 (pp) TMEM121								0.517	0.517
pp	PGRMC1 (pp) PAQR6	FALSE	pp	PGRMC1 (pp) PAQR6				0.068				0.679	0.671
pp	PGRMC1 (pp) PAQR9	FALSE	pp	PGRMC1 (pp) PAQR9	0.062			0.068				0.68	0.663
pp	PGRMC1 (pp) AKAP17A	FALSE	pp	PGRMC1 (pp) AKAP17A								0.666	0.666
pp	PCSK1N (pp) SCG2	FALSE	pp	PCSK1N (pp) SCG2	0.252							0.776	0.714
pp	PGRMC1 (pp) OXTR	FALSE	pp	PGRMC1 (pp) OXTR								0.677	0.678
pp	PCSK1N (pp) SLITRK4	FALSE	pp	PCSK1N (pp) SLITRK4	0.062							0.45	0.438
pp	PCSK1N (pp) GPR83	FALSE	pp	PCSK1N (pp) GPR83	0.062							0.47	0.459
pp	USP11 (pp) CBX6	FALSE	pp	USP11 (pp) CBX6	0.062			0.27				0.594	0.454
pp	PCSK1N (pp) SCG3	FALSE	pp	PCSK1N (pp) SCG3	0.131							0.739	0.712
pp	PCSK1N (pp) SST	FALSE	pp	PCSK1N (pp) SST	0.158							0.407	0.325
pp	USP11 (pp) EIF4B	FALSE	pp	USP11 (pp) EIF4B	0.092			0.678				0.779	0.306
pp	USP11 (pp) MPND	FALSE	pp	USP11 (pp) MPND	0.062			0.089				0.453	0.412
pp	USP11 (pp) CCT4	FALSE	pp	USP11 (pp) CCT4	0.062		0.6					0.608
pp	USP11 (pp) SPRYD3	FALSE	pp	USP11 (pp) SPRYD3	0.107			0.413				0.641	0.372
pp	USP11 (pp) RCSD1	FALSE	pp	USP11 (pp) RCSD1								0.556	0.556
pp	CAPN15 (pp) C19orf40	FALSE	pp	CAPN15 (pp) C19orf40	0.565							0.568	0.048
pp	USP11 (pp) H2AFX	FALSE	pp	USP11 (pp) H2AFX	0.062			0.503				0.722	0.452
pp	USP11 (pp) OTUD6B	FALSE	pp	USP11 (pp) OTUD6B	0.064							0.566	0.556
pp	USP11 (pp) CUL4B	FALSE	pp	USP11 (pp) CUL4B	0.16			0.105				0.427	0.3
pp	USP11 (pp) RAE1	FALSE	pp	USP11 (pp) RAE1	0.042			0.413				0.413
pp	USP11 (pp) MRPL9	FALSE	pp	USP11 (pp) MRPL9	0.174			0.244				0.435	0.168
pp	ARHGDIG (pp) WBP11	FALSE	pp	ARHGDIG (pp) WBP11								0.488	0.489
pp	ARHGDIG (pp) RHOA	FALSE	pp	ARHGDIG (pp) RHOA	0.068		0.9	0.752				0.991	0.675
pp	ARHGDIG (pp) RHOV	FALSE	pp	ARHGDIG (pp) RHOV	0.062		0.6	0.252				0.726	0.14
pp	USP11 (pp) HUWE1	FALSE	pp	USP11 (pp) HUWE1	0.341							0.514	0.293
pp	USP11 (pp) PTP4A2	FALSE	pp	USP11 (pp) PTP4A2	0.062			0.416				0.428
pp	USP11 (pp) TGFBR1	FALSE	pp	USP11 (pp) TGFBR1	0.062			0.27				0.643	0.521
pp	SCG3 (pp) SYT4	FALSE	pp	SCG3 (pp) SYT4	0.386							0.519	0.25
pp	CAPN15 (pp) TMEM178A	FALSE	pp	CAPN15 (pp) TMEM178A								0.47	0.471
pp	USP31 (pp) MRPL9	FALSE	pp	USP31 (pp) MRPL9	0.168			0.244				0.43	0.168
pp	ZFAND1 (pp) SFT2D1	FALSE	pp	ZFAND1 (pp) SFT2D1								0.556	0.557
pp	SCG3 (pp) SCG2	FALSE	pp	SCG3 (pp) SCG2	0.21							0.861	0.832
pp	RHOV (pp) ARHGEF7	FALSE	pp	RHOV (pp) ARHGEF7				0.056				0.431	0.422
pp	ZFAND1 (pp) UFD1L	FALSE	pp	ZFAND1 (pp) UFD1L	0.108			0.336				0.498	0.222
pp	ZFAND1 (pp) ZFAND6	FALSE	pp	ZFAND1 (pp) ZFAND6								0.731	0.732
pp	ZFAND1 (pp) IMPA1	FALSE	pp	ZFAND1 (pp) IMPA1	0.257							0.423	0.256
pp	ZFAND1 (pp) TUBE1	FALSE	pp	ZFAND1 (pp) TUBE1								0.422	0.423
pp	PAF1 (pp) SUPT6H	FALSE	pp	PAF1 (pp) SUPT6H	0.155		0.6	0.828				0.938	0.067
pp	ZFAND1 (pp) DHX36	FALSE	pp	ZFAND1 (pp) DHX36	0.078							0.426	0.403
pp	AES (pp) CTNNB1	FALSE	pp	AES (pp) CTNNB1	0.065		0.9	0.073				0.941	0.405
pp	PAF1 (pp) CFDP1	FALSE	pp	PAF1 (pp) CFDP1	0.099							0.405	0.367
pp	PAF1 (pp) EAF2	FALSE	pp	PAF1 (pp) EAF2	0.082		0.6					0.626	0.064
pp	AES (pp) TAX1BP3	FALSE	pp	AES (pp) TAX1BP3	0.066							0.441	0.427
pp	PAF1 (pp) NOL4	FALSE	pp	PAF1 (pp) NOL4								0.786	0.787
pp	PAF1 (pp) WAC	FALSE	pp	PAF1 (pp) WAC	0.121		0.6					0.633
pp	PPP1R37 (pp) POTEJ	FALSE	pp	PPP1R37 (pp) POTEJ								0.605	0.605
pp	USF2 (pp) UTP20	FALSE	pp	USF2 (pp) UTP20								0.414	0.415
pp	USF2 (pp) DNAJC6	FALSE	pp	USF2 (pp) DNAJC6								0.421	0.421
pp	AES (pp) TCF7L1	FALSE	pp	AES (pp) TCF7L1	0.062			0.346				0.459	0.189
pp	USF2 (pp) RAD21	FALSE	pp	USF2 (pp) RAD21								0.407	0.408
pp	USF2 (pp) RFX5	FALSE	pp	USF2 (pp) RFX5								0.46	0.461
pp	USF2 (pp) STAT1	FALSE	pp	USF2 (pp) STAT1	0.055			0.182				0.54	0.453
pp	USF2 (pp) CEBPA	FALSE	pp	USF2 (pp) CEBPA	0.07							0.557	0.544
pp	BET1 (pp) NSF	FALSE	pp	BET1 (pp) NSF			0.6	0.296				0.918	0.734
pp	BET1 (pp) VAMP4	FALSE	pp	BET1 (pp) VAMP4	0.143		0.54	0.246				0.823	0.477
pp	BET1 (pp) YIF1A	FALSE	pp	BET1 (pp) YIF1A	0.067							0.473	0.459
pp	BET1 (pp) STX5	FALSE	pp	BET1 (pp) STX5	0.093		0.8	0.853				0.999	0.993
pp	BET1 (pp) SEC24C	FALSE	pp	BET1 (pp) SEC24C	0.064		0.9	0.218				0.972	0.665
pp	BET1 (pp) NAPB	FALSE	pp	BET1 (pp) NAPB	0.073		0.6	0.34				0.816	0.34
pp	BET1 (pp) USE1	FALSE	pp	BET1 (pp) USE1	0.062		0.36	0.202				0.741	0.523
pp	BET1 (pp) SPTAN1	FALSE	pp	BET1 (pp) SPTAN1			0.6					0.6
pp	BET1 (pp) SEC24A	FALSE	pp	BET1 (pp) SEC24A	0.077			0.372				0.777	0.646
pp	PON2 (pp) APOB	FALSE	pp	PON2 (pp) APOB	0.062							0.405	0.392
pp	BET1 (pp) STX10	FALSE	pp	BET1 (pp) STX10	0.083		0.54	0.233				0.833	0.547
pp	BET1 (pp) SEC22B	FALSE	pp	BET1 (pp) SEC22B	0.237		0.8	0.685				0.997	0.954
pp	BET1 (pp) STX16	FALSE	pp	BET1 (pp) STX16	0.085		0.54	0.114				0.846	0.637
pp	BET1 (pp) CPLX3	FALSE	pp	BET1 (pp) CPLX3			0.54					0.54
pp	BET1 (pp) ACE	FALSE	pp	BET1 (pp) ACE								0.436	0.437
pp	MPP6 (pp) CADM3	FALSE	pp	MPP6 (pp) CADM3	0.062			0.077				0.74	0.724
pp	PON2 (pp) CES2	FALSE	pp	PON2 (pp) CES2								0.407	0.408
pp	PON2 (pp) LCAT	FALSE	pp	PON2 (pp) LCAT	0.062							0.518	0.507
pp	PON2 (pp) PPP1R9A	FALSE	pp	PON2 (pp) PPP1R9A	0.065							0.483	0.471
pp	PON2 (pp) PCYOX1	FALSE	pp	PON2 (pp) PCYOX1								0.44	0.44
pp	PON2 (pp) CHST10	FALSE	pp	PON2 (pp) CHST10				0.239				0.459	0.319
pp	PON2 (pp) BCHE	FALSE	pp	PON2 (pp) BCHE	0.069							0.499	0.484
pp	MPP6 (pp) APBA1	FALSE	pp	MPP6 (pp) APBA1	0.056			0.531				0.726	0.432
pp	MPP6 (pp) DLG5	FALSE	pp	MPP6 (pp) DLG5	0.062			0.137				0.402	0.321
pp	OGDH (pp) CRYZ	FALSE	pp	OGDH (pp) CRYZ	0.08			0.118			0.07	0.546	0.47
pp	MPP6 (pp) R3HCC1	FALSE	pp	MPP6 (pp) R3HCC1								0.438	0.438
pp	OGDH (pp) CLUH	FALSE	pp	OGDH (pp) CLUH	0.096							0.474	0.442
pp	MPP6 (pp) SKIV2L2	FALSE	pp	MPP6 (pp) SKIV2L2	0.081			0.992				0.995	0.427
pp	OGDH (pp) SIAH2	FALSE	pp	OGDH (pp) SIAH2	0.065			0.27				0.446	0.254
pp	OGDH (pp) IDH1	FALSE	pp	OGDH (pp) IDH1	0.229		0.9					0.97	0.652
pp	OGDH (pp) PDAP1	FALSE	pp	OGDH (pp) PDAP1								0.469	0.469
pp	OGDH (pp) SDHC	FALSE	pp	OGDH (pp) SDHC	0.552						0.185	0.811	0.525
pp	OGDH (pp) NDUFS3	FALSE	pp	OGDH (pp) NDUFS3	0.222			0.128				0.509	0.335
pp	OGDH (pp) PMPCB	FALSE	pp	OGDH (pp) PMPCB	0.143			0.238				0.426	0.193
pp	OGDH (pp) NDUFA9	FALSE	pp	OGDH (pp) NDUFA9	0.2							0.479	0.376
pp	OGDH (pp) FLAD1	FALSE	pp	OGDH (pp) FLAD1	0.071							0.599	0.586
pp	OGDH (pp) SHMT1	FALSE	pp	OGDH (pp) SHMT1	0.142							0.406	0.337
pp	OGDH (pp) MT-CO2	FALSE	pp	OGDH (pp) MT-CO2	0.233			0.128				0.563	0.4
pp	OGDH (pp) MT-CO1	FALSE	pp	OGDH (pp) MT-CO1	0.279							0.463	0.285
pp	CAV2 (pp) WDR36	FALSE	pp	CAV2 (pp) WDR36								0.645	0.645
pp	OGDH (pp) ACADVL	FALSE	pp	OGDH (pp) ACADVL	0.155						0.06	0.42	0.33
pp	OGDH (pp) ALDH5A1	FALSE	pp	OGDH (pp) ALDH5A1	0.073		0.8					0.874	0.375
pp	CAV2 (pp) HSP90AB1	FALSE	pp	CAV2 (pp) HSP90AB1			0.8					0.807	0.077
pp	CAV2 (pp) ATOH7	FALSE	pp	CAV2 (pp) ATOH7	0.062							0.426	0.414
pp	CAV2 (pp) CACNA1E	FALSE	pp	CAV2 (pp) CACNA1E	0.059							0.797	0.794
pp	CAV2 (pp) EHD2	FALSE	pp	CAV2 (pp) EHD2	0.148							0.49	0.426
pp	CAV2 (pp) FLOT1	FALSE	pp	CAV2 (pp) FLOT1				0.077				0.57	0.554
pp	CAV2 (pp) APBA1	FALSE	pp	CAV2 (pp) APBA1								0.447	0.447
pp	CAV2 (pp) CAV1	FALSE	pp	CAV2 (pp) CAV1	0.821		0.9	0.898				0.998	0.176
pp	CAV2 (pp) CACNA2D2	FALSE	pp	CAV2 (pp) CACNA2D2	0.051							0.459	0.454
pp	CAV2 (pp) AFAP1	FALSE	pp	CAV2 (pp) AFAP1	0.071							0.521	0.506
pp	CAV2 (pp) CACNA1D	FALSE	pp	CAV2 (pp) CACNA1D	0.059							0.74	0.736
pp	CHN2 (pp) PRICKLE1	FALSE	pp	CHN2 (pp) PRICKLE1				0.369				0.412	0.107
pp	CHN2 (pp) PLCG2	FALSE	pp	CHN2 (pp) PLCG2	0.062			0.058				0.435	0.412
pp	CHN2 (pp) SLC9A1	FALSE	pp	CHN2 (pp) SLC9A1	0.062							0.665	0.657
pp	CHN2 (pp) ARHGAP19	FALSE	pp	CHN2 (pp) ARHGAP19	0.062			0.369				0.492	0.211
pp	CHN2 (pp) AKAP13	FALSE	pp	CHN2 (pp) AKAP13	0.062			0.346				0.503	0.256
pp	CHN2 (pp) ARHGEF7	FALSE	pp	CHN2 (pp) ARHGEF7	0.062			0.346				0.427	0.141
pp	CHN2 (pp) TMTC4	FALSE	pp	CHN2 (pp) TMTC4	0.049							0.651	0.649
pp	CHN2 (pp) STARD13	FALSE	pp	CHN2 (pp) STARD13	0.062			0.369				0.488	0.205
pp	CHN2 (pp) PREX2	FALSE	pp	CHN2 (pp) PREX2	0.062			0.25				0.473	0.311
pp	CHN2 (pp) EDIL3	FALSE	pp	CHN2 (pp) EDIL3	0.062							0.468	0.456
pp	CHN2 (pp) MTUS1	FALSE	pp	CHN2 (pp) MTUS1	0.065							0.449	0.436
pp	CHN2 (pp) TOR3A	FALSE	pp	CHN2 (pp) TOR3A								0.612	0.613
pp	PDAP1 (pp) MTCH1	FALSE	pp	PDAP1 (pp) MTCH1								0.407	0.408
pp	PDAP1 (pp) PDGFB	FALSE	pp	PDAP1 (pp) PDGFB				0.27				0.697	0.603
pp	PDAP1 (pp) PFDN6	FALSE	pp	PDAP1 (pp) PFDN6	0.182							0.515	0.432
pp	CHN2 (pp) EPHA3	FALSE	pp	CHN2 (pp) EPHA3	0.05			0.14				0.415	0.342
pp	CHN2 (pp) PLXND1	FALSE	pp	CHN2 (pp) PLXND1	0.062							0.431	0.419
pp	PDAP1 (pp) DAP	FALSE	pp	PDAP1 (pp) DAP								0.549	0.549
pp	PDAP1 (pp) UTP14A	FALSE	pp	PDAP1 (pp) UTP14A	0.112							0.564	0.53
pp	AIMP2 (pp) KARS	FALSE	pp	AIMP2 (pp) KARS	0.341		0.9	0.984				0.999	0.914
pp	AIMP2 (pp) C19orf57	FALSE	pp	AIMP2 (pp) C19orf57				0.479				0.479
pp	PDAP1 (pp) FAM50A	FALSE	pp	PDAP1 (pp) FAM50A	0.062							0.45	0.438
pp	AIMP2 (pp) PARP1	FALSE	pp	AIMP2 (pp) PARP1	0.116			0.27				0.585	0.409
pp	AIMP2 (pp) HSPA4	FALSE	pp	AIMP2 (pp) HSPA4	0.15			0.27				0.788	0.686
pp	AIMP2 (pp) CCT4	FALSE	pp	AIMP2 (pp) CCT4	0.418							0.417
pp	AIMP2 (pp) EARS2	FALSE	pp	AIMP2 (pp) EARS2	0.109			0.249				0.569	0.409
pp	AIMP2 (pp) NOP16	FALSE	pp	AIMP2 (pp) NOP16	0.675							0.727	0.196
pp	AIMP2 (pp) PSMC1	FALSE	pp	AIMP2 (pp) PSMC1	0.437							0.436
pp	AIMP2 (pp) GAR1	FALSE	pp	AIMP2 (pp) GAR1	0.195							0.739	0.689
pp	AIMP2 (pp) EMG1	FALSE	pp	AIMP2 (pp) EMG1	0.549							0.548
pp	AIMP2 (pp) PNRC1	FALSE	pp	AIMP2 (pp) PNRC1								0.444	0.444
pp	AIMP2 (pp) QARS	FALSE	pp	AIMP2 (pp) QARS	0.123		0.9	0.957				0.998	0.738
pp	AIMP2 (pp) HSD17B4	FALSE	pp	AIMP2 (pp) HSD17B4	0.066							0.61	0.6
pp	AIMP2 (pp) ASTN2	FALSE	pp	AIMP2 (pp) ASTN2								0.672	0.672
pp	AIMP2 (pp) ZNF34	FALSE	pp	AIMP2 (pp) ZNF34								0.679	0.679
pp	RBM28 (pp) REXO4	FALSE	pp	RBM28 (pp) REXO4	0.656			0.182				0.706
pp	RBM28 (pp) UTP14A	FALSE	pp	RBM28 (pp) UTP14A	0.824		0.9	0.096				0.987	0.285
pp	RBM28 (pp) TRUB2	FALSE	pp	RBM28 (pp) TRUB2	0.486			0.348				0.656	0.058
pp	RBM28 (pp) AP2A2	FALSE	pp	RBM28 (pp) AP2A2								0.404	0.404
pp	RBM28 (pp) LTV1	FALSE	pp	RBM28 (pp) LTV1	0.856							0.859	0.061
pp	RBM28 (pp) NCAPD3	FALSE	pp	RBM28 (pp) NCAPD3	0.101							0.47	0.435
pp	RBM28 (pp) GAR1	FALSE	pp	RBM28 (pp) GAR1	0.276			0.752				0.812
pp	RBM28 (pp) POLR1C	FALSE	pp	RBM28 (pp) POLR1C	0.564							0.564
pp	RBM28 (pp) DDX51	FALSE	pp	RBM28 (pp) DDX51	0.824			0.182				0.875	0.206
pp	RBM28 (pp) EMG1	FALSE	pp	RBM28 (pp) EMG1	0.286		0.9					0.958	0.459
pp	RBM28 (pp) PINX1	FALSE	pp	RBM28 (pp) PINX1	0.874			0.392				0.92
pp	RBM28 (pp) DDX17	FALSE	pp	RBM28 (pp) DDX17	0.522			0.259				0.646	0.082
pp	RBM28 (pp) SKIV2L2	FALSE	pp	RBM28 (pp) SKIV2L2	0.848							0.849	0.049
pp	RBM28 (pp) RBM38	FALSE	pp	RBM28 (pp) RBM38								0.401	0.401
pp	RBM28 (pp) LYAR	FALSE	pp	RBM28 (pp) LYAR	0.833							0.832
pp	RBM28 (pp) UTP20	FALSE	pp	RBM28 (pp) UTP20	0.532		0.9	0.281				0.965	0.101
pp	RBM28 (pp) ENSP00000482107	FALSE	pp	RBM28 (pp) ENSP00000482107	0.811			0.357				0.882	0.108
pp	RBM28 (pp) EIF4B	FALSE	pp	RBM28 (pp) EIF4B	0.321			0.155				0.491	0.186
pp	RBM28 (pp) NOM1	FALSE	pp	RBM28 (pp) NOM1	0.837							0.837
pp	RBM28 (pp) PES1	FALSE	pp	RBM28 (pp) PES1	0.908			0.671				0.973	0.189
pp	RBM28 (pp) WDR36	FALSE	pp	RBM28 (pp) WDR36	0.873		0.9					0.99	0.309
pp	RBM28 (pp) DDX24	FALSE	pp	RBM28 (pp) DDX24	0.881			0.564				0.974	0.552
pp	RBM28 (pp) CNBP	FALSE	pp	RBM28 (pp) CNBP	0.155			0.275				0.449	0.174
pp	RBM28 (pp) EXOSC10	FALSE	pp	RBM28 (pp) EXOSC10	0.488			0.062				0.524	0.09
pp	RBM28 (pp) STAU1	FALSE	pp	RBM28 (pp) STAU1				0.618				0.618
pp	RBM28 (pp) SBDS	FALSE	pp	RBM28 (pp) SBDS	0.065							0.579	0.569
pp	RBM28 (pp) EPS15L1	FALSE	pp	RBM28 (pp) EPS15L1				0.246				0.561	0.442
pp	RBM28 (pp) UTP15	FALSE	pp	RBM28 (pp) UTP15	0.869		0.9					0.986	0.081
pp	RBM28 (pp) LSG1	FALSE	pp	RBM28 (pp) LSG1	0.84			0.391				0.925	0.297
pp	RBM28 (pp) GNL2	FALSE	pp	RBM28 (pp) GNL2	0.876			0.257				0.929	0.302
pp	RBM28 (pp) DDX27	FALSE	pp	RBM28 (pp) DDX27	0.884			0.788				0.975	0.082
pp	RBM28 (pp) RPL35A	FALSE	pp	RBM28 (pp) RPL35A	0.065							0.62	0.611
pp	RBM28 (pp) IMPDH1	FALSE	pp	RBM28 (pp) IMPDH1	0.146							0.625	0.58
pp	RBM28 (pp) RRP12	FALSE	pp	RBM28 (pp) RRP12	0.903			0.869				0.987	0.114
pp	RBM28 (pp) WAC	FALSE	pp	RBM28 (pp) WAC	0.091							0.449	0.419
pp	RPL19 (pp) PPP1R9A	FALSE	pp	RPL19 (pp) PPP1R9A	0.482							0.482
pp	RBM28 (pp) RBM19	FALSE	pp	RBM28 (pp) RBM19	0.868							0.868
pp	RPL19 (pp) EIF3C	FALSE	pp	RPL19 (pp) EIF3C	0.413							0.422	0.056
pp	RPL19 (pp) SNRPF	FALSE	pp	RPL19 (pp) SNRPF	0.397							0.412	0.067
pp	RPL19 (pp) DDX39B	FALSE	pp	RPL19 (pp) DDX39B	0.333			0.147				0.41	0.048
pp	RPL19 (pp) PSMC1	FALSE	pp	RPL19 (pp) PSMC1	0.515	0.216						0.618	0.079
pp	RPL19 (pp) HSP90AB1	FALSE	pp	RPL19 (pp) HSP90AB1	0.283			0.244				0.511	0.172
pp	RPL19 (pp) UBQLN1	FALSE	pp	RPL19 (pp) UBQLN1	0.241			0.327				0.494	0.089
pp	RPL19 (pp) KCNC4	FALSE	pp	RPL19 (pp) KCNC4	0.224			0.262				0.419	0.067
pp	RPL19 (pp) KCNS3	FALSE	pp	RPL19 (pp) KCNS3	0.224			0.262				0.431	0.086
pp	RPL19 (pp) PAICS	FALSE	pp	RPL19 (pp) PAICS	0.34							0.44	0.188
pp	RPL19 (pp) GSPT1	FALSE	pp	RPL19 (pp) GSPT1	0.183			0.836				0.865	0.076
pp	RPL19 (pp) EIF2AK2	FALSE	pp	RPL19 (pp) EIF2AK2	0.305							0.412	0.19
pp	RPL19 (pp) KCNC2	FALSE	pp	RPL19 (pp) KCNC2	0.224			0.262				0.419	0.067
pp	RPL19 (pp) RPL9	FALSE	pp	RPL19 (pp) RPL9	0.994	0.388		0.997			0.295	0.999	0.821
pp	RPL19 (pp) RPL15	FALSE	pp	RPL19 (pp) RPL15	0.995	0.405		0.997				0.999	0.839
pp	RPL19 (pp) RPL35A	FALSE	pp	RPL19 (pp) RPL35A	0.997			0.995				0.999	0.824
pp	RPL19 (pp) HIST1H4F	FALSE	pp	RPL19 (pp) HIST1H4F	0.062			0.364				0.421	0.107
pp	RPL19 (pp) ENSP00000463379	FALSE	pp	RPL19 (pp) ENSP00000463379	0.651			0.951			0.167	0.991	0.452
pp	RPL19 (pp) RPS24	FALSE	pp	RPL19 (pp) RPS24	0.994			0.992				0.999	0.699
pp	RPL19 (pp) LSG1	FALSE	pp	RPL19 (pp) LSG1	0.081			0.872				0.881	0.074
pp	RPL19 (pp) HNRNPR	FALSE	pp	RPL19 (pp) HNRNPR	0.5							0.508	0.058
pp	RPL19 (pp) PES1	FALSE	pp	RPL19 (pp) PES1	0.175			0.558				0.619
pp	RPL19 (pp) KCNG1	FALSE	pp	RPL19 (pp) KCNG1	0.224			0.262				0.419	0.067
pp	RPL19 (pp) GUSB	FALSE	pp	RPL19 (pp) GUSB								0.417	0.418
pp	RPL19 (pp) LYAR	FALSE	pp	RPL19 (pp) LYAR	0.168			0.8				0.826
pp	RPL19 (pp) UBQLN2	FALSE	pp	RPL19 (pp) UBQLN2	0.183			0.327				0.437	0.059
pp	RPL19 (pp) QARS	FALSE	pp	RPL19 (pp) QARS	0.512			0.454				0.764	0.188
pp	RPL19 (pp) GFM1	FALSE	pp	RPL19 (pp) GFM1	0.184			0.526				0.609	0.071
pp	RPL19 (pp) KCNG3	FALSE	pp	RPL19 (pp) KCNG3	0.224			0.262				0.419	0.067
pp	RPL19 (pp) KCNA6	FALSE	pp	RPL19 (pp) KCNA6	0.224			0.262				0.419	0.067
pp	RPL19 (pp) LARP4B	FALSE	pp	RPL19 (pp) LARP4B	0.051		0.9					0.901
pp	RPL19 (pp) KPNA6	FALSE	pp	RPL19 (pp) KPNA6	0.342			0.156				0.472	0.127
pp	RPL19 (pp) RPL7A	FALSE	pp	RPL19 (pp) RPL7A	0.995		0.72	0.997				0.999	0.794
pp	RPL19 (pp) EARS2	FALSE	pp	RPL19 (pp) EARS2	0.375			0.399				0.668	0.188
pp	RPL19 (pp) EMG1	FALSE	pp	RPL19 (pp) EMG1	0.321							0.438	0.207
pp	RPL19 (pp) EIF5B	FALSE	pp	RPL19 (pp) EIF5B	0.246	0.278		0.923				0.956	0.082
pp	RPL19 (pp) RPL6	FALSE	pp	RPL19 (pp) RPL6	0.996		0.9	0.997			0.177	0.999	0.809
pp	RPL19 (pp) SBDS	FALSE	pp	RPL19 (pp) SBDS	0.051			0.368				0.442	0.145
pp	RPL19 (pp) RPSAP58	FALSE	pp	RPL19 (pp) RPSAP58	0.817	0.278		0.788				0.977	0.303
pp	RPL19 (pp) TARDBP	FALSE	pp	RPL19 (pp) TARDBP	0.287			0.27				0.457
pp	RPL19 (pp) GNL2	FALSE	pp	RPL19 (pp) GNL2	0.064			0.872				0.89	0.159
pp	RPL19 (pp) CCT4	FALSE	pp	RPL19 (pp) CCT4	0.665	0.319						0.764	0.049
pp	RPL19 (pp) MRPL41	FALSE	pp	RPL19 (pp) MRPL41	0.098							0.519	0.489
pp	RPL19 (pp) EXOSC10	FALSE	pp	RPL19 (pp) EXOSC10	0.068			0.389				0.416	0.058
pp	TAX1BP3 (pp) ARHGEF7	FALSE	pp	TAX1BP3 (pp) ARHGEF7								0.456	0.456
pp	TAX1BP3 (pp) CUTA	FALSE	pp	TAX1BP3 (pp) CUTA	0.055							0.535	0.528
pp	TAX1BP3 (pp) CTNNB1	FALSE	pp	TAX1BP3 (pp) CTNNB1	0.09			0.776				0.988	0.949
pp	RPL19 (pp) KCNA5	FALSE	pp	RPL19 (pp) KCNA5	0.224			0.262				0.419	0.067
pp	RPL19 (pp) PLEC	FALSE	pp	RPL19 (pp) PLEC	0.624			0.728				0.932	0.397
pp	RPL19 (pp) UBQLN4	FALSE	pp	RPL19 (pp) UBQLN4	0.223			0.327				0.464	0.059
pp	TAX1BP3 (pp) METTL8	FALSE	pp	TAX1BP3 (pp) METTL8								0.82	0.82
pp	TAX1BP3 (pp) TMEM65	FALSE	pp	TAX1BP3 (pp) TMEM65				0.621				0.621
pp	MRPL27 (pp) NDUFB9	FALSE	pp	MRPL27 (pp) NDUFB9	0.824							0.824
pp	TAX1BP3 (pp) RHOA	FALSE	pp	TAX1BP3 (pp) RHOA	0.045		0.6					0.705	0.292
pp	TAX1BP3 (pp) GOPC	FALSE	pp	TAX1BP3 (pp) GOPC								0.412	0.412
pp	MRPL27 (pp) CTU1	FALSE	pp	MRPL27 (pp) CTU1	0.052						0.244	0.524	0.39
pp	TAX1BP3 (pp) GRIN2B	FALSE	pp	TAX1BP3 (pp) GRIN2B								0.448	0.448
pp	MRPL27 (pp) C3orf20	FALSE	pp	MRPL27 (pp) C3orf20	0.475			0.104				0.509
pp	MRPL27 (pp) MRPL41	FALSE	pp	MRPL27 (pp) MRPL41	0.664		0.8	0.992				0.999
pp	MRPL27 (pp) RPL9	FALSE	pp	MRPL27 (pp) RPL9	0.49			0.739				0.911	0.39
pp	MRPL27 (pp) AURKAIP1	FALSE	pp	MRPL27 (pp) AURKAIP1	0.428			0.811				0.887
pp	MRPL27 (pp) RPSAP58	FALSE	pp	MRPL27 (pp) RPSAP58	0.416			0.526			0.053	0.769	0.223
pp	MRPL27 (pp) SDHC	FALSE	pp	MRPL27 (pp) SDHC	0.589							0.589
pp	MRPL27 (pp) ENSP00000463379	FALSE	pp	MRPL27 (pp) ENSP00000463379	0.452			0.526				0.78	0.223
pp	MRPL27 (pp) NDUFS3	FALSE	pp	MRPL27 (pp) NDUFS3	0.573							0.572
pp	MRPL27 (pp) MRPL9	FALSE	pp	MRPL27 (pp) MRPL9	0.728		0.8	0.949			0.042	0.998	0.39
pp	MRPL27 (pp) EIF5B	FALSE	pp	MRPL27 (pp) EIF5B	0.183			0.341			0.135	0.609	0.261
pp	MRPL27 (pp) MTG2	FALSE	pp	MRPL27 (pp) MTG2	0.119	0.2		0.377			0.219	0.714	0.296
pp	MRPL27 (pp) IMPA1	FALSE	pp	MRPL27 (pp) IMPA1	0.062							0.49	0.479
pp	MRPL27 (pp) GFM1	FALSE	pp	MRPL27 (pp) GFM1	0.184			0.881				0.916	0.206
pp	MRPL27 (pp) POLR1C	FALSE	pp	MRPL27 (pp) POLR1C	0.185			0.343				0.57	0.263
pp	RCVRN (pp) TUBA1B	FALSE	pp	RCVRN (pp) TUBA1B				0.39				0.414	0.08
pp	RCVRN (pp) ATOH7	FALSE	pp	RCVRN (pp) ATOH7								0.537	0.537
pp	RCVRN (pp) SLC24A1	FALSE	pp	RCVRN (pp) SLC24A1				0.057				0.408	0.399
pp	RCVRN (pp) PNMA2	FALSE	pp	RCVRN (pp) PNMA2								0.636	0.636
pp	GAR1 (pp) POLR1C	FALSE	pp	GAR1 (pp) POLR1C	0.412			0.272				0.654	0.257
pp	RCVRN (pp) AMPH	FALSE	pp	RCVRN (pp) AMPH	0.063			0.058				0.597	0.581
pp	RCVRN (pp) GAD2	FALSE	pp	RCVRN (pp) GAD2				0.134				0.563	0.516
pp	RCVRN (pp) LHX2	FALSE	pp	RCVRN (pp) LHX2				0.069				0.513	0.499
pp	RCVRN (pp) HSPA4L	FALSE	pp	RCVRN (pp) HSPA4L				0.159				0.435	0.357
pp	GAR1 (pp) DDX51	FALSE	pp	GAR1 (pp) DDX51	0.165			0.314				0.402
pp	GAR1 (pp) DDX17	FALSE	pp	GAR1 (pp) DDX17	0.259			0.251				0.436	0.067
pp	GAR1 (pp) RPL7A	FALSE	pp	GAR1 (pp) RPL7A	0.383			0.369				0.656	0.188
pp	GAR1 (pp) PINX1	FALSE	pp	GAR1 (pp) PINX1	0.215			0.581				0.712	0.195
pp	GAR1 (pp) SNRPF	FALSE	pp	GAR1 (pp) SNRPF	0.378		0.36					0.584
pp	GAR1 (pp) TRUB2	FALSE	pp	GAR1 (pp) TRUB2	0.491			0.54				0.809	0.253
pp	GAR1 (pp) EMG1	FALSE	pp	GAR1 (pp) EMG1	0.657							0.864	0.621
pp	GAR1 (pp) NOP16	FALSE	pp	GAR1 (pp) NOP16	0.288			0.252				0.491	0.122
pp	GAR1 (pp) PES1	FALSE	pp	GAR1 (pp) PES1	0.818							0.837	0.144
pp	GAR1 (pp) SNRPB	FALSE	pp	GAR1 (pp) SNRPB	0.179		0.72					0.839	0.359
pp	GAR1 (pp) ENSP00000482107	FALSE	pp	GAR1 (pp) ENSP00000482107	0.504			0.357				0.667
pp	GAR1 (pp) RPS24	FALSE	pp	GAR1 (pp) RPS24	0.445			0.06				0.486	0.095
pp	GAR1 (pp) ASTN2	FALSE	pp	GAR1 (pp) ASTN2								0.616	0.616
pp	GAR1 (pp) CCNA1	FALSE	pp	GAR1 (pp) CCNA1			0.9					0.9
pp	GAR1 (pp) LYAR	FALSE	pp	GAR1 (pp) LYAR	0.672							0.673	0.047
pp	GAR1 (pp) ZC3H14	FALSE	pp	GAR1 (pp) ZC3H14	0.084			0.248				0.473	0.297
pp	GAR1 (pp) DDX27	FALSE	pp	GAR1 (pp) DDX27	0.235			0.392				0.558	0.128
pp	GAR1 (pp) EIF4B	FALSE	pp	GAR1 (pp) EIF4B	0.567			0.244				0.661	0.048
pp	GAR1 (pp) LSG1	FALSE	pp	GAR1 (pp) LSG1	0.237			0.392				0.556	0.12
pp	GAR1 (pp) HNRNPR	FALSE	pp	GAR1 (pp) HNRNPR	0.145							0.491	0.43
pp	GAR1 (pp) RPL35A	FALSE	pp	GAR1 (pp) RPL35A	0.398							0.445	0.117
pp	GAR1 (pp) ENSP00000463379	FALSE	pp	GAR1 (pp) ENSP00000463379	0.514							0.514
pp	GAR1 (pp) RPSAP58	FALSE	pp	GAR1 (pp) RPSAP58	0.502							0.502
pp	GAR1 (pp) TBCD	FALSE	pp	GAR1 (pp) TBCD	0.042							0.439	0.439
pp	GAR1 (pp) RPL15	FALSE	pp	GAR1 (pp) RPL15	0.83			0.077				0.893	0.373
pp	GAR1 (pp) RPL9	FALSE	pp	GAR1 (pp) RPL9	0.66							0.675	0.083
pp	GAR1 (pp) POP1	FALSE	pp	GAR1 (pp) POP1	0.116		0.72					0.766	0.133
pp	GAR1 (pp) CCNA2	FALSE	pp	GAR1 (pp) CCNA2	0.148		0.9					0.911
pp	GAR1 (pp) PLEC	FALSE	pp	GAR1 (pp) PLEC	0.435							0.435
pp	GAR1 (pp) RRP12	FALSE	pp	GAR1 (pp) RRP12	0.187			0.271				0.488	0.207
pp	GAR1 (pp) GNL2	FALSE	pp	GAR1 (pp) GNL2	0.215			0.391				0.542	0.12
pp	GAR1 (pp) RPL6	FALSE	pp	GAR1 (pp) RPL6	0.415			0.077				0.437
pp	GAR1 (pp) SNRNP70	FALSE	pp	GAR1 (pp) SNRNP70	0.11			0.306				0.404	0.114
pp	GAR1 (pp) KHSRP	FALSE	pp	GAR1 (pp) KHSRP	0.068							0.426	0.41
pp	GAR1 (pp) UTP15	FALSE	pp	GAR1 (pp) UTP15	0.243							0.447	0.3
pp	GAR1 (pp) WDR36	FALSE	pp	GAR1 (pp) WDR36	0.174			0.736				0.772
pp	GAR1 (pp) SHQ1	FALSE	pp	GAR1 (pp) SHQ1	0.097			0.944				0.99	0.821
pp	CD82 (pp) ACKR1	FALSE	pp	CD82 (pp) ACKR1								0.987	0.987
pp	CD82 (pp) ST5	FALSE	pp	CD82 (pp) ST5								0.669	0.67
pp	CD82 (pp) ANXA7	FALSE	pp	CD82 (pp) ANXA7								0.611	0.611
pp	CD82 (pp) HSPA4	FALSE	pp	CD82 (pp) HSPA4								0.425	0.426
pp	CD82 (pp) FLOT1	FALSE	pp	CD82 (pp) FLOT1	0.062							0.458	0.446
pp	CD82 (pp) TPMT	FALSE	pp	CD82 (pp) TPMT								0.804	0.804
pp	CCND1 (pp) HSPA4	FALSE	pp	CCND1 (pp) HSPA4	0.069			0.056				0.483	0.46
pp	CD82 (pp) CTNNB1	FALSE	pp	CD82 (pp) CTNNB1								0.406	0.406
pp	CD82 (pp) ANXA11	FALSE	pp	CD82 (pp) ANXA11								0.63	0.63
pp	CCND1 (pp) CHKA	FALSE	pp	CCND1 (pp) CHKA								0.603	0.603
pp	CCND1 (pp) TFDP1	FALSE	pp	CCND1 (pp) TFDP1	0.062		0.9	0.114				0.945	0.421
pp	CCND1 (pp) IDH1	FALSE	pp	CCND1 (pp) IDH1	0.065							0.406	0.391
pp	CCND1 (pp) JUNB	FALSE	pp	CCND1 (pp) JUNB			0.9					0.931	0.347
pp	CCND1 (pp) CCNA2	FALSE	pp	CCND1 (pp) CCNA2	0.085		0.72	0.098				0.816	0.299
pp	CCND1 (pp) GRB2	FALSE	pp	CCND1 (pp) GRB2	0.063							0.472	0.46
pp	CCND1 (pp) WIF1	FALSE	pp	CCND1 (pp) WIF1								0.528	0.528
pp	CCND1 (pp) RORA	FALSE	pp	CCND1 (pp) RORA			0.9					0.91	0.141
pp	CCND1 (pp) STAT1	FALSE	pp	CCND1 (pp) STAT1	0.049			0.139				0.895	0.882
pp	CCND1 (pp) ENSP00000452479	FALSE	pp	CCND1 (pp) ENSP00000452479								0.4	0.4
pp	CCND1 (pp) CTNNB1	FALSE	pp	CCND1 (pp) CTNNB1	0.083		0.9	0.471				0.993	0.887
pp	CCND1 (pp) CDH2	FALSE	pp	CCND1 (pp) CDH2	0.081							0.705	0.693
pp	CCND1 (pp) SOX4	FALSE	pp	CCND1 (pp) SOX4								0.52	0.52
pp	CCND1 (pp) ORAOV1	FALSE	pp	CCND1 (pp) ORAOV1	0.138							0.566	0.518
pp	CCND1 (pp) RICTOR	FALSE	pp	CCND1 (pp) RICTOR								0.465	0.466
pp	CCND1 (pp) FGFR3	FALSE	pp	CCND1 (pp) FGFR3	0.183							0.684	0.63
pp	CCND1 (pp) WNT4	FALSE	pp	CCND1 (pp) WNT4								0.532	0.533
pp	CCND1 (pp) DHFR	FALSE	pp	CCND1 (pp) DHFR	0.062							0.409	0.396
pp	CCND1 (pp) STAT2	FALSE	pp	CCND1 (pp) STAT2	0.049			0.139				0.44	0.372
pp	CCND1 (pp) PTEN	FALSE	pp	CCND1 (pp) PTEN								0.802	0.802
pp	CCND1 (pp) MAPK14	FALSE	pp	CCND1 (pp) MAPK14								0.55	0.55
pp	CCND1 (pp) HSP90AB1	FALSE	pp	CCND1 (pp) HSP90AB1								0.664	0.665
pp	CCND1 (pp) SFRP2	FALSE	pp	CCND1 (pp) SFRP2	0.063							0.483	0.472
pp	CCND1 (pp) PSMC1	FALSE	pp	CCND1 (pp) PSMC1			0.9					0.91	0.14
pp	CCND1 (pp) CBFB	FALSE	pp	CCND1 (pp) CBFB	0.062		0.6					0.609	0.043
pp	CCND1 (pp) CDKN3	FALSE	pp	CCND1 (pp) CDKN3	0.069							0.715	0.707
pp	CCND1 (pp) H2AFX	FALSE	pp	CCND1 (pp) H2AFX	0.068		0.9					0.948	0.495
pp	CCND1 (pp) PSME1	FALSE	pp	CCND1 (pp) PSME1	0.062		0.9					0.902	0.045
pp	CCND1 (pp) GREB1	FALSE	pp	CCND1 (pp) GREB1								0.452	0.452
pp	CCND1 (pp) KLF5	FALSE	pp	CCND1 (pp) KLF5	0.069			0.056				0.482	0.458
pp	CCND1 (pp) BCL9	FALSE	pp	CCND1 (pp) BCL9								0.405	0.406
pp	CCND1 (pp) CEBPA	FALSE	pp	CCND1 (pp) CEBPA								0.477	0.478
pp	CCND1 (pp) MNAT1	FALSE	pp	CCND1 (pp) MNAT1	0.062		0.9					0.909	0.108
pp	CCND1 (pp) SHH	FALSE	pp	CCND1 (pp) SHH								0.623	0.624
pp	CCND1 (pp) PARP1	FALSE	pp	CCND1 (pp) PARP1								0.553	0.554
pp	CCND1 (pp) BCL2L11	FALSE	pp	CCND1 (pp) BCL2L11								0.642	0.643
pp	CCND1 (pp) MAFB	FALSE	pp	CCND1 (pp) MAFB	0.062							0.479	0.468
pp	CCND1 (pp) RHOA	FALSE	pp	CCND1 (pp) RHOA	0.062			0.059				0.581	0.564
pp	CCND1 (pp) KDM1A	FALSE	pp	CCND1 (pp) KDM1A	0.064							0.405	0.391
pp	CCND1 (pp) CAV1	FALSE	pp	CCND1 (pp) CAV1	0.214							0.669	0.597
pp	CCND1 (pp) FGF13	FALSE	pp	CCND1 (pp) FGF13								0.49	0.491
pp	CCND1 (pp) DNMT3A	FALSE	pp	CCND1 (pp) DNMT3A			0.65					0.782	0.405
pp	CCND1 (pp) JAG2	FALSE	pp	CCND1 (pp) JAG2	0.065							0.47	0.457
pp	CCND1 (pp) FAT1	FALSE	pp	CCND1 (pp) FAT1	0.198							0.494	0.395
pp	CCND1 (pp) PSEN2	FALSE	pp	CCND1 (pp) PSEN2								0.466	0.466
pp	CCND1 (pp) SMO	FALSE	pp	CCND1 (pp) SMO	0.098							0.447	0.412
pp	CCND1 (pp) FADD	FALSE	pp	CCND1 (pp) FADD	0.099							0.496	0.464
pp	CCND1 (pp) MCM2	FALSE	pp	CCND1 (pp) MCM2	0.092			0.27				0.618	0.471
pp	CCND1 (pp) SDHC	FALSE	pp	CCND1 (pp) SDHC								0.559	0.559
pp	CCND1 (pp) TAF1L	FALSE	pp	CCND1 (pp) TAF1L								0.45	0.45
pp	CCND1 (pp) CCNA1	FALSE	pp	CCND1 (pp) CCNA1	0.062		0.9	0.098				0.928	0.258
pp	CCND1 (pp) KIT	FALSE	pp	CCND1 (pp) KIT	0.049							0.612	0.609
pp	CCND1 (pp) CCNL1	FALSE	pp	CCND1 (pp) CCNL1				0.077				0.518	0.499
pp	CCND1 (pp) THRB	FALSE	pp	CCND1 (pp) THRB				0.281				0.434	0.246
pp	CCND1 (pp) CARD11	FALSE	pp	CCND1 (pp) CARD11				0.27				0.422	0.241
pp	CCND1 (pp) CEP57	FALSE	pp	CCND1 (pp) CEP57				0.345				0.413	0.14
pp	CCND1 (pp) MCM7	FALSE	pp	CCND1 (pp) MCM7	0.088			0.27				0.645	0.51
pp	MLEC (pp) OST4	FALSE	pp	MLEC (pp) OST4				0.8				0.826	0.17
pp	CCND1 (pp) CDKN1B	FALSE	pp	CCND1 (pp) CDKN1B	0.062		0.9	0.985				0.999	0.98
pp	MLEC (pp) MAN1B1	FALSE	pp	MLEC (pp) MAN1B1	0.066							0.473	0.459
pp	CCND1 (pp) KLF4	FALSE	pp	CCND1 (pp) KLF4				0.056				0.538	0.532
pp	CCND1 (pp) RND3	FALSE	pp	CCND1 (pp) RND3	0.214			0.059				0.457	0.325
pp	CCND1 (pp) PSMD6	FALSE	pp	CCND1 (pp) PSMD6			0.9	0.085				0.904
pp	MLEC (pp) DDOST	FALSE	pp	MLEC (pp) DDOST	0.093			0.958				0.972	0.333
pp	MLEC (pp) TMLHE	FALSE	pp	MLEC (pp) TMLHE								0.433	0.433
pp	MLEC (pp) GANAB	FALSE	pp	MLEC (pp) GANAB	0.177		0.9					0.934	0.269
pp	RAD51AP1 (pp) NCAPG2	FALSE	pp	RAD51AP1 (pp) NCAPG2	0.618							0.618
pp	MLEC (pp) SEL1L	FALSE	pp	MLEC (pp) SEL1L	0.063							0.557	0.547
pp	RAD51AP1 (pp) MCM2	FALSE	pp	RAD51AP1 (pp) MCM2	0.695							0.787	0.331
pp	RAD51AP1 (pp) POLD1	FALSE	pp	RAD51AP1 (pp) POLD1	0.181		0.9					0.933	0.258
pp	RAD51AP1 (pp) FAM83D	FALSE	pp	RAD51AP1 (pp) FAM83D	0.393							0.438	0.113
pp	RAD51AP1 (pp) RAB22A	FALSE	pp	RAD51AP1 (pp) RAB22A								0.826	0.826
pp	RAD51AP1 (pp) NDUFA9	FALSE	pp	RAD51AP1 (pp) NDUFA9	0.108							0.508	0.472
pp	RAD51AP1 (pp) LIG3	FALSE	pp	RAD51AP1 (pp) LIG3	0.106							0.514	0.479
pp	RAD51AP1 (pp) CCNA2	FALSE	pp	RAD51AP1 (pp) CCNA2	0.828							0.865	0.249
pp	RAD51AP1 (pp) FBXO5	FALSE	pp	RAD51AP1 (pp) FBXO5	0.793							0.792
pp	RAD51AP1 (pp) RACGAP1	FALSE	pp	RAD51AP1 (pp) RACGAP1	0.792							0.82	0.172
pp	RAD51AP1 (pp) NCAPD2	FALSE	pp	RAD51AP1 (pp) NCAPD2	0.367							0.438	0.15
pp	RAD51AP1 (pp) USP46	FALSE	pp	RAD51AP1 (pp) USP46				0.877				0.901	0.232
pp	RAD51AP1 (pp) DNA2	FALSE	pp	RAD51AP1 (pp) DNA2	0.326		0.6					0.778	0.245
pp	RAD51AP1 (pp) CDKN3	FALSE	pp	RAD51AP1 (pp) CDKN3	0.785							0.793	0.08
pp	RAD51AP1 (pp) RPA2	FALSE	pp	RAD51AP1 (pp) RPA2	0.163		0.9					0.92	0.122
pp	RAD51AP1 (pp) POLQ	FALSE	pp	RAD51AP1 (pp) POLQ	0.655							0.663	0.066
pp	AKAP3 (pp) RHOA	FALSE	pp	AKAP3 (pp) RHOA								0.454	0.454
pp	RAD51AP1 (pp) WDHD1	FALSE	pp	RAD51AP1 (pp) WDHD1	0.657							0.657
pp	RAD51AP1 (pp) MCM7	FALSE	pp	RAD51AP1 (pp) MCM7	0.404							0.524	0.236
pp	RAD51AP1 (pp) LSM5	FALSE	pp	RAD51AP1 (pp) LSM5	0.136							0.467	0.409
pp	RAD51AP1 (pp) TPX2	FALSE	pp	RAD51AP1 (pp) TPX2	0.802							0.838	0.218
pp	AKAP3 (pp) AKAP13	FALSE	pp	AKAP3 (pp) AKAP13								0.569	0.569
pp	RAD51AP1 (pp) PLK4	FALSE	pp	RAD51AP1 (pp) PLK4	0.788							0.787
pp	RAD51AP1 (pp) NAT9	FALSE	pp	RAD51AP1 (pp) NAT9								0.497	0.497
pp	AKAP3 (pp) PRKAR2B	FALSE	pp	AKAP3 (pp) PRKAR2B	0.062			0.695				0.84	0.488
pp	CDKN1B (pp) PTEN	FALSE	pp	CDKN1B (pp) PTEN	0.062							0.695	0.688
pp	AKAP3 (pp) CABYR	FALSE	pp	AKAP3 (pp) CABYR	0.065							0.884	0.881
pp	CDKN1B (pp) CDK5R1	FALSE	pp	CDKN1B (pp) CDK5R1	0.065			0.417				0.497	0.152
pp	CDKN1B (pp) YWHAH	FALSE	pp	CDKN1B (pp) YWHAH			0.9	0.225				0.92	0.057
pp	CDKN1B (pp) KIT	FALSE	pp	CDKN1B (pp) KIT								0.469	0.47
pp	CDKN1B (pp) CCNA1	FALSE	pp	CDKN1B (pp) CCNA1	0.061		0.9	0.898				0.994	0.477
pp	CDKN1B (pp) MAPK14	FALSE	pp	CDKN1B (pp) MAPK14				0.057				0.414	0.404
pp	CDKN1B (pp) DDB2	FALSE	pp	CDKN1B (pp) DDB2			0.9					0.913	0.171
pp	CDKN1B (pp) WDTC1	FALSE	pp	CDKN1B (pp) WDTC1			0.54					0.54
pp	CDKN1B (pp) CDKN3	FALSE	pp	CDKN1B (pp) CDKN3								0.805	0.806
pp	CDKN1B (pp) FBXW5	FALSE	pp	CDKN1B (pp) FBXW5			0.9					0.905	0.089
pp	CDKN1B (pp) MCM7	FALSE	pp	CDKN1B (pp) MCM7	0.063			0.345				0.824	0.737
pp	CDKN1B (pp) EVL	FALSE	pp	CDKN1B (pp) EVL								0.42	0.421
pp	CDKN1B (pp) CUL4B	FALSE	pp	CDKN1B (pp) CUL4B			0.9	0.057				0.922	0.248
pp	CDKN1B (pp) PDPK1	FALSE	pp	CDKN1B (pp) PDPK1			0.65					0.71	0.206
pp	CDKN1B (pp) GLMN	FALSE	pp	CDKN1B (pp) GLMN			0.72					0.72	0.043
pp	CDKN1B (pp) CHKA	FALSE	pp	CDKN1B (pp) CHKA								0.61	0.61
pp	CDKN1B (pp) NUP50	FALSE	pp	CDKN1B (pp) NUP50				0.345				0.649	0.486
pp	CDKN1B (pp) DCAF12	FALSE	pp	CDKN1B (pp) DCAF12			0.72					0.72
pp	CDKN1B (pp) TFDP1	FALSE	pp	CDKN1B (pp) TFDP1	0.062		0.9					0.923	0.251
pp	CDKN1B (pp) RHOA	FALSE	pp	CDKN1B (pp) RHOA			0.9	0.594				0.998	0.968
pp	CDKN1B (pp) CTNNB1	FALSE	pp	CDKN1B (pp) CTNNB1								0.602	0.602
pp	CDKN1B (pp) CCNA2	FALSE	pp	CDKN1B (pp) CCNA2	0.061		0.8	0.985				0.999	0.988
pp	CDKN1B (pp) KPNA6	FALSE	pp	CDKN1B (pp) KPNA6				0.501				0.554	0.144
pp	CDKN1B (pp) BCL2L11	FALSE	pp	CDKN1B (pp) BCL2L11								0.616	0.617
pp	CDKN1B (pp) GRB2	FALSE	pp	CDKN1B (pp) GRB2				0.678				0.897	0.693
pp	CDKN1B (pp) PUM2	FALSE	pp	CDKN1B (pp) PUM2								0.675	0.676
pp	CDKN1B (pp) MNAT1	FALSE	pp	CDKN1B (pp) MNAT1	0.054		0.9					0.903	0.057
pp	SRSF9 (pp) SRSF11	FALSE	pp	SRSF9 (pp) SRSF11	0.081		0.8	0.128				0.948	0.718
pp	SRSF9 (pp) TARDBP	FALSE	pp	SRSF9 (pp) TARDBP	0.304			0.158				0.444	0.127
pp	SRSF9 (pp) KHSRP	FALSE	pp	SRSF9 (pp) KHSRP	0.144			0.167				0.431	0.267
pp	CDKN1B (pp) MYH14	FALSE	pp	CDKN1B (pp) MYH14			0.65					0.65
pp	CDKN1B (pp) KPNA4	FALSE	pp	CDKN1B (pp) KPNA4				0.434				0.522	0.19
pp	SRSF9 (pp) POLDIP3	FALSE	pp	SRSF9 (pp) POLDIP3	0.062		0.6	0.212				0.704	0.119
pp	SRSF9 (pp) ZCRB1	FALSE	pp	SRSF9 (pp) ZCRB1	0.062			0.182				0.401	0.282
pp	SRSF9 (pp) CSTF2T	FALSE	pp	SRSF9 (pp) CSTF2T	0.062		0.6					0.608
pp	SRSF9 (pp) NCBP2	FALSE	pp	SRSF9 (pp) NCBP2	0.078		0.6	0.563				0.836	0.107
pp	SRSF9 (pp) RBM38	FALSE	pp	SRSF9 (pp) RBM38	0.054							0.617	0.613
pp	SRSF9 (pp) MBNL1	FALSE	pp	SRSF9 (pp) MBNL1	0.182							0.441	0.345
pp	SRSF9 (pp) SNRPB	FALSE	pp	SRSF9 (pp) SNRPB	0.252			0.213				0.47	0.173
pp	SRSF9 (pp) SNRNP70	FALSE	pp	SRSF9 (pp) SNRNP70	0.271			0.537				0.874	0.658
pp	SRSF9 (pp) DUSP11	FALSE	pp	SRSF9 (pp) DUSP11	0.063			0.208				0.685	0.61
pp	SRSF9 (pp) UPF3B	FALSE	pp	SRSF9 (pp) UPF3B	0.069		0.8					0.819	0.107
pp	SRSF9 (pp) CHERP	FALSE	pp	SRSF9 (pp) CHERP	0.074			0.698				0.708
pp	SRSF9 (pp) SNRPA	FALSE	pp	SRSF9 (pp) SNRPA	0.144			0.199				0.633	0.509
pp	SRSF9 (pp) HNRNPR	FALSE	pp	SRSF9 (pp) HNRNPR	0.349			0.457				0.696	0.211
pp	SRSF9 (pp) TNPO3	FALSE	pp	SRSF9 (pp) TNPO3	0.091			0.256				0.402	0.188
pp	FGFR1OP2 (pp) CNTRL	FALSE	pp	FGFR1OP2 (pp) CNTRL	0.063		0.5					0.703	0.419
pp	SRSF9 (pp) RSF1	FALSE	pp	SRSF9 (pp) RSF1	0.049							0.572	0.569
pp	SRSF9 (pp) SARNP	FALSE	pp	SRSF9 (pp) SARNP	0.153		0.6					0.697	0.178
pp	SRSF9 (pp) ARHGEF7	FALSE	pp	SRSF9 (pp) ARHGEF7				0.109				0.489	0.45
pp	SRSF9 (pp) SNRPF	FALSE	pp	SRSF9 (pp) SNRPF	0.403			0.695				0.813	0.058
pp	SRSF9 (pp) TK2	FALSE	pp	SRSF9 (pp) TK2	0.111							0.506	0.468
pp	SRSF9 (pp) THOC6	FALSE	pp	SRSF9 (pp) THOC6	0.141		0.6					0.642	0.044
pp	SRSF9 (pp) DDX39B	FALSE	pp	SRSF9 (pp) DDX39B	0.334		0.6	0.102			0.042	0.787	0.216
pp	FGFR1OP2 (pp) MAP4K4	FALSE	pp	FGFR1OP2 (pp) MAP4K4				0.467				0.532	0.159
pp	SRSF9 (pp) ZC3H11A	FALSE	pp	SRSF9 (pp) ZC3H11A	0.082		0.6					0.621	0.052
pp	FGFR1OP2 (pp) CPSF6	FALSE	pp	FGFR1OP2 (pp) CPSF6	0.064		0.5					0.61	0.235
pp	FGFR1OP2 (pp) MYO18A	FALSE	pp	FGFR1OP2 (pp) MYO18A			0.5	0.076				0.822	0.647
pp	FGFR1OP2 (pp) ZNF609	FALSE	pp	FGFR1OP2 (pp) ZNF609								0.405	0.405
pp	SRSF9 (pp) HSP90AB1	FALSE	pp	SRSF9 (pp) HSP90AB1	0.172			0.368				0.488	0.101
pp	RSPH4A (pp) CLVS2	FALSE	pp	RSPH4A (pp) CLVS2								0.455	0.455
pp	FGFR1OP2 (pp) STRN4	FALSE	pp	FGFR1OP2 (pp) STRN4	0.053			0.74				0.862	0.488
pp	FGFR1OP2 (pp) BAG4	FALSE	pp	FGFR1OP2 (pp) BAG4	0.062		0.5					0.51
pp	RSPH4A (pp) DNAH9	FALSE	pp	RSPH4A (pp) DNAH9	0.084							0.612	0.594
pp	RSPH4A (pp) LRRC23	FALSE	pp	RSPH4A (pp) LRRC23	0.085							0.415	0.388
pp	RSPH4A (pp) EFHC2	FALSE	pp	RSPH4A (pp) EFHC2	0.143							0.507	0.448
pp	FGFR1OP2 (pp) STAT1	FALSE	pp	FGFR1OP2 (pp) STAT1			0.65					0.671	0.101
pp	ADTRP (pp) MAFB	FALSE	pp	ADTRP (pp) MAFB								0.437	0.437
pp	ADTRP (pp) SCN3B	FALSE	pp	ADTRP (pp) SCN3B								0.439	0.439
pp	FBXO5 (pp) FBXW5	FALSE	pp	FBXO5 (pp) FBXW5								0.432	0.433
pp	FBXO5 (pp) MCM7	FALSE	pp	FBXO5 (pp) MCM7	0.381							0.496	0.219
pp	FBXO5 (pp) NASP	FALSE	pp	FBXO5 (pp) NASP	0.797							0.801	0.06
pp	FBXO5 (pp) TPX2	FALSE	pp	FBXO5 (pp) TPX2	0.579							0.656	0.218
pp	FBXO5 (pp) PLK4	FALSE	pp	FBXO5 (pp) PLK4	0.618			0.398				0.864	0.456
pp	FBXO5 (pp) MAPRE2	FALSE	pp	FBXO5 (pp) MAPRE2	0.062							0.467	0.455
pp	FBXO5 (pp) CCNA2	FALSE	pp	FBXO5 (pp) CCNA2	0.961							0.985	0.636
pp	FBXO5 (pp) TFDP1	FALSE	pp	FBXO5 (pp) TFDP1	0.111		0.9					0.911	0.084
pp	FBXO5 (pp) NCAPG2	FALSE	pp	FBXO5 (pp) NCAPG2	0.422			0.398				0.637
pp	FBXO5 (pp) WDHD1	FALSE	pp	FBXO5 (pp) WDHD1	0.575							0.596	0.09
pp	FBXO5 (pp) CDKN3	FALSE	pp	FBXO5 (pp) CDKN3	0.618							0.649	0.12
pp	FBXO5 (pp) RACGAP1	FALSE	pp	FBXO5 (pp) RACGAP1	0.711							0.752	0.181
pp	FBXO5 (pp) FBXO34	FALSE	pp	FBXO5 (pp) FBXO34								0.407	0.407
pp	FBXO5 (pp) MCM2	FALSE	pp	FBXO5 (pp) MCM2	0.422							0.53	0.22
pp	MAPK14 (pp) ZNF629	FALSE	pp	MAPK14 (pp) ZNF629				0.133				0.501	0.448
pp	MAPK14 (pp) PLCB3	FALSE	pp	MAPK14 (pp) PLCB3			0.9	0.079				0.912	0.129
pp	MAPK14 (pp) MEF2D	FALSE	pp	MAPK14 (pp) MEF2D	0.066		0.9	0.618				0.971	0.305
pp	FBXO5 (pp) CCNA1	FALSE	pp	FBXO5 (pp) CCNA1	0.388							0.641	0.438
pp	FBXO5 (pp) SLBP	FALSE	pp	FBXO5 (pp) SLBP	0.583							0.587	0.053
pp	MAPK14 (pp) CALM1	FALSE	pp	MAPK14 (pp) CALM1				0.354				0.501	0.26
pp	MAPK14 (pp) BCL2L11	FALSE	pp	MAPK14 (pp) BCL2L11								0.405	0.405
pp	MAPK14 (pp) H2AFX	FALSE	pp	MAPK14 (pp) H2AFX			0.9					0.921	0.252
pp	MAPK14 (pp) RHOA	FALSE	pp	MAPK14 (pp) RHOA	0.062			0.214				0.633	0.542
pp	MAPK14 (pp) PARP1	FALSE	pp	MAPK14 (pp) PARP1	0.061							0.428	0.416
pp	MAPK14 (pp) CEBPA	FALSE	pp	MAPK14 (pp) CEBPA	0.062		0.9	0.061				0.932	0.321
pp	MAPK14 (pp) KHSRP	FALSE	pp	MAPK14 (pp) KHSRP			0.9					0.923	0.267
pp	MAPK14 (pp) DNMT3A	FALSE	pp	MAPK14 (pp) DNMT3A								0.456	0.456
pp	MAPK14 (pp) CBX6	FALSE	pp	MAPK14 (pp) CBX6			0.9					0.9	0.049
pp	MAPK14 (pp) SLC9A1	FALSE	pp	MAPK14 (pp) SLC9A1			0.9	0.268				0.936	0.205
pp	MAPK14 (pp) HSPA1A	FALSE	pp	MAPK14 (pp) HSPA1A				0.186				0.404	0.298
pp	MAPK14 (pp) SRF	FALSE	pp	MAPK14 (pp) SRF	0.123		0.9	0.243				0.95	0.346
pp	MAPK14 (pp) MEF2C	FALSE	pp	MAPK14 (pp) MEF2C	0.066		0.9	0.502				0.965	0.339
pp	MAPK14 (pp) CSNK2B	FALSE	pp	MAPK14 (pp) CSNK2B	0.049			0.501				0.54	0.11
pp	MAPK14 (pp) RPS6KA4	FALSE	pp	MAPK14 (pp) RPS6KA4	0.085		0.9	0.893				0.991	0.198
pp	MAPK14 (pp) PTPRA	FALSE	pp	MAPK14 (pp) PTPRA	0.059			0.185				0.745	0.694
pp	MAPK14 (pp) GNG10	FALSE	pp	MAPK14 (pp) GNG10			0.65					0.65
pp	MAPK14 (pp) RICTOR	FALSE	pp	MAPK14 (pp) RICTOR				0.329				0.447	0.209
pp	MAPK14 (pp) GNAQ	FALSE	pp	MAPK14 (pp) GNAQ	0.078		0.9	0.195				0.937	0.257
pp	MAPK14 (pp) STAT1	FALSE	pp	MAPK14 (pp) STAT1	0.062		0.9	0.243				0.963	0.541
pp	MAPK14 (pp) JUNB	FALSE	pp	MAPK14 (pp) JUNB			0.6	0.305				0.748	0.169
pp	MAPK14 (pp) GRB2	FALSE	pp	MAPK14 (pp) GRB2	0.064			0.213				0.587	0.485
pp	MAPK14 (pp) CDH2	FALSE	pp	MAPK14 (pp) CDH2			0.6					0.73	0.354
pp	MAPK14 (pp) CTNNB1	FALSE	pp	MAPK14 (pp) CTNNB1	0.065		0.6	0.056				0.822	0.558
pp	MAPK14 (pp) ATG13	FALSE	pp	MAPK14 (pp) ATG13				0.27				0.576	0.444
pp	MAPK14 (pp) APOB	FALSE	pp	MAPK14 (pp) APOB			0.65					0.69	0.153
pp	MAPK14 (pp) DUSP8	FALSE	pp	MAPK14 (pp) DUSP8			0.9	0.244				0.941	0.291
pp	MAPK14 (pp) AKAP13	FALSE	pp	MAPK14 (pp) AKAP13				0.101				0.623	0.598
pp	MAPK14 (pp) HSPA4	FALSE	pp	MAPK14 (pp) HSPA4				0.185				0.438	0.339
pp	MAPK14 (pp) HSP90AB1	FALSE	pp	MAPK14 (pp) HSP90AB1	0.054			0.288				0.54	0.372
pp	MAPK14 (pp) PPM1L	FALSE	pp	MAPK14 (pp) PPM1L				0.244				0.512	0.381
pp	MAPK14 (pp) DIABLO	FALSE	pp	MAPK14 (pp) DIABLO								0.408	0.409
pp	MAPK14 (pp) GRIN2B	FALSE	pp	MAPK14 (pp) GRIN2B	0.062			0.142				0.534	0.467
pp	MAPK14 (pp) TOLLIP	FALSE	pp	MAPK14 (pp) TOLLIP	0.062			0.27				0.473	0.292
pp	MAPK14 (pp) TGFBR1	FALSE	pp	MAPK14 (pp) TGFBR1	0.057			0.351				0.638	0.456
pp	MAPK14 (pp) GNA15	FALSE	pp	MAPK14 (pp) GNA15	0.078		0.9	0.195				0.922	0.082
pp	MAPK14 (pp) PTEN	FALSE	pp	MAPK14 (pp) PTEN				0.188				0.58	0.504
pp	MAPK14 (pp) MBP	FALSE	pp	MAPK14 (pp) MBP	0.054			0.78				0.841	0.3
pp	MAPK14 (pp) MT-ND1	FALSE	pp	MAPK14 (pp) MT-ND1								0.609	0.609
pp	ACOT13 (pp) EMG1	FALSE	pp	ACOT13 (pp) EMG1	0.062							0.505	0.494
pp	MAPK14 (pp) PRKAG2	FALSE	pp	MAPK14 (pp) PRKAG2	0.062			0.138				0.513	0.446
pp	MAPK14 (pp) KIF13B	FALSE	pp	MAPK14 (pp) KIF13B	0.062			0.058				0.478	0.456
pp	ACOT13 (pp) NDUFS3	FALSE	pp	ACOT13 (pp) NDUFS3	0.203			0.271			0.044	0.487	0.187
pp	MAPK14 (pp) MAP3K5	FALSE	pp	MAPK14 (pp) MAP3K5	0.049		0.8	0.117				0.863	0.284
pp	ACOT13 (pp) BAG4	FALSE	pp	ACOT13 (pp) BAG4								0.531	0.531
pp	ACOT13 (pp) HSD17B4	FALSE	pp	ACOT13 (pp) HSD17B4	0.089						0.214	0.412	0.245
pp	ACOT13 (pp) DCDC2	FALSE	pp	ACOT13 (pp) DCDC2								0.739	0.739
pp	ACOT13 (pp) GCFC2	FALSE	pp	ACOT13 (pp) GCFC2								0.519	0.519
pp	ACOT13 (pp) ANTXR1	FALSE	pp	ACOT13 (pp) ANTXR1								0.668	0.669
pp	SNX3 (pp) ANXA7	FALSE	pp	SNX3 (pp) ANXA7								0.69	0.69
pp	ACOT13 (pp) C2CD3	FALSE	pp	ACOT13 (pp) C2CD3								0.461	0.462
pp	SNX3 (pp) TFRC	FALSE	pp	SNX3 (pp) TFRC	0.063							0.546	0.535
pp	ACOT13 (pp) RPL6	FALSE	pp	ACOT13 (pp) RPL6								0.428	0.428
pp	ACOT13 (pp) C6orf62	FALSE	pp	ACOT13 (pp) C6orf62								0.561	0.561
pp	SNX3 (pp) AMPH	FALSE	pp	SNX3 (pp) AMPH	0.079			0.076				0.639	0.61
pp	SNX3 (pp) ZC3H11A	FALSE	pp	SNX3 (pp) ZC3H11A	0.062			0.616				0.624
pp	SNX3 (pp) SUGP1	FALSE	pp	SNX3 (pp) SUGP1	0.063			0.655				0.662
pp	SNX3 (pp) DYNLL1	FALSE	pp	SNX3 (pp) DYNLL1	0.169			0.272				0.408	0.101
pp	SNX3 (pp) TBC1D5	FALSE	pp	SNX3 (pp) TBC1D5	0.062			0.397				0.79	0.66
pp	SNX3 (pp) SBDS	FALSE	pp	SNX3 (pp) SBDS	0.066			0.615				0.644	0.092
pp	SNX3 (pp) SORT1	FALSE	pp	SNX3 (pp) SORT1	0.073			0.078				0.573	0.541
pp	SNX3 (pp) MTAP	FALSE	pp	SNX3 (pp) MTAP				0.409				0.408
pp	SNX3 (pp) SORCS2	FALSE	pp	SNX3 (pp) SORCS2	0.073			0.078				0.508	0.471
pp	SNX3 (pp) RBMS1	FALSE	pp	SNX3 (pp) RBMS1				0.616				0.632	0.081
pp	EXOC2 (pp) RASEF	FALSE	pp	EXOC2 (pp) RASEF				0.258				0.408	0.236
pp	SNX3 (pp) RAB9A	FALSE	pp	SNX3 (pp) RAB9A	0.096			0.174				0.401	0.263
pp	EXOC2 (pp) RHOA	FALSE	pp	EXOC2 (pp) RHOA				0.155				0.549	0.489
pp	EXOC2 (pp) NSF	FALSE	pp	EXOC2 (pp) NSF				0.115				0.582	0.547
pp	EXOC2 (pp) XPOT	FALSE	pp	EXOC2 (pp) XPOT	0.062							0.447	0.435
pp	EXOC2 (pp) ATG14	FALSE	pp	EXOC2 (pp) ATG14				0.27				0.554	0.415
pp	EXOC2 (pp) ASAP1	FALSE	pp	EXOC2 (pp) ASAP1			0.6					0.605	0.054
pp	EXOC2 (pp) VAMP4	FALSE	pp	EXOC2 (pp) VAMP4				0.182				0.628	0.564
pp	EXOC2 (pp) EXOC6B	FALSE	pp	EXOC2 (pp) EXOC6B	0.066		0.54	0.824				0.976	0.723
pp	EXOC2 (pp) PUM2	FALSE	pp	EXOC2 (pp) PUM2				0.118				0.449	0.402
pp	EXOC2 (pp) TANK	FALSE	pp	EXOC2 (pp) TANK								0.434	0.434
pp	EXOC2 (pp) NBAS	FALSE	pp	EXOC2 (pp) NBAS	0.103							0.47	0.434
pp	EXOC2 (pp) TNFAIP2	FALSE	pp	EXOC2 (pp) TNFAIP2	0.094		0.54	0.655				0.886	0.303
pp	SKIV2L2 (pp) PES1	FALSE	pp	SKIV2L2 (pp) PES1	0.839			0.058				0.882	0.291
pp	EXOC2 (pp) ASPSCR1	FALSE	pp	EXOC2 (pp) ASPSCR1			0.65					0.65
pp	EXOC2 (pp) UBE2J2	FALSE	pp	EXOC2 (pp) UBE2J2								0.569	0.569
pp	SKIV2L2 (pp) PAIP1	FALSE	pp	SKIV2L2 (pp) PAIP1	0.426			0.056				0.444	0.058
pp	SKIV2L2 (pp) NOM1	FALSE	pp	SKIV2L2 (pp) NOM1	0.813							0.829	0.124
pp	EXOC2 (pp) MAP4K4	FALSE	pp	EXOC2 (pp) MAP4K4								0.413	0.412
pp	SKIV2L2 (pp) HN1L	FALSE	pp	SKIV2L2 (pp) HN1L	0.069							0.494	0.48
pp	SKIV2L2 (pp) SMARCA1	FALSE	pp	SKIV2L2 (pp) SMARCA1	0.183			0.057				0.415	0.302
pp	SKIV2L2 (pp) DDX6	FALSE	pp	SKIV2L2 (pp) DDX6	0.123			0.169				0.589	0.482
pp	SKIV2L2 (pp) EIF4B	FALSE	pp	SKIV2L2 (pp) EIF4B	0.47			0.232				0.608	0.117
pp	SKIV2L2 (pp) SUPT6H	FALSE	pp	SKIV2L2 (pp) SUPT6H	0.188							0.532	0.448
pp	SKIV2L2 (pp) RPS24	FALSE	pp	SKIV2L2 (pp) RPS24	0.15			0.389				0.458
pp	SKIV2L2 (pp) LYAR	FALSE	pp	SKIV2L2 (pp) LYAR	0.559							0.559
pp	SKIV2L2 (pp) ZC3H14	FALSE	pp	SKIV2L2 (pp) ZC3H14	0.145			0.345				0.573	0.3
pp	SKIV2L2 (pp) POLDIP3	FALSE	pp	SKIV2L2 (pp) POLDIP3	0.122			0.348				0.614	0.381
pp	SKIV2L2 (pp) FAM120A	FALSE	pp	SKIV2L2 (pp) FAM120A	0.073							0.517	0.501
pp	SKIV2L2 (pp) COPS2	FALSE	pp	SKIV2L2 (pp) COPS2	0.242							0.433	0.283
pp	SKIV2L2 (pp) GNL2	FALSE	pp	SKIV2L2 (pp) GNL2	0.67			0.125				0.866	0.575
pp	SKIV2L2 (pp) EXOSC10	FALSE	pp	SKIV2L2 (pp) EXOSC10	0.667		0.6	0.976				0.999	0.994
pp	SKIV2L2 (pp) DDX24	FALSE	pp	SKIV2L2 (pp) DDX24	0.834			0.169				0.917	0.453
pp	SKIV2L2 (pp) ENSP00000482107	FALSE	pp	SKIV2L2 (pp) ENSP00000482107	0.807			0.389				0.898	0.208
pp	SKIV2L2 (pp) DDX17	FALSE	pp	SKIV2L2 (pp) DDX17	0.651			0.231				0.817	0.373
pp	SKIV2L2 (pp) NCBP2	FALSE	pp	SKIV2L2 (pp) NCBP2	0.25			0.765				0.908	0.521
pp	SKIV2L2 (pp) EMG1	FALSE	pp	SKIV2L2 (pp) EMG1	0.255		0.9	0.567				0.965	0.06
pp	SKIV2L2 (pp) UTP14A	FALSE	pp	SKIV2L2 (pp) UTP14A	0.777		0.9	0.534				0.994	0.562
pp	SKIV2L2 (pp) LTV1	FALSE	pp	SKIV2L2 (pp) LTV1	0.814			0.056				0.872	0.332
pp	SKIV2L2 (pp) RRP12	FALSE	pp	SKIV2L2 (pp) RRP12	0.883			0.272				0.915	0.086
pp	SKIV2L2 (pp) DDX27	FALSE	pp	SKIV2L2 (pp) DDX27	0.857			0.788				0.971	0.141
pp	SKIV2L2 (pp) DDX51	FALSE	pp	SKIV2L2 (pp) DDX51	0.643			0.169				0.864	0.58
pp	SKIV2L2 (pp) DDX39B	FALSE	pp	SKIV2L2 (pp) DDX39B	0.123			0.169				0.65	0.558
pp	SKIV2L2 (pp) RAE1	FALSE	pp	SKIV2L2 (pp) RAE1	0.068							0.464	0.449
pp	SKIV2L2 (pp) CNOT6	FALSE	pp	SKIV2L2 (pp) CNOT6	0.098			0.183				0.433	0.293
pp	SKIV2L2 (pp) LSG1	FALSE	pp	SKIV2L2 (pp) LSG1	0.825			0.171				0.878	0.229
pp	SKIV2L2 (pp) MTF2	FALSE	pp	SKIV2L2 (pp) MTF2	0.115							0.435	0.389
pp	SKIV2L2 (pp) PARN	FALSE	pp	SKIV2L2 (pp) PARN	0.081							0.439	0.415
pp	SKIV2L2 (pp) UTP15	FALSE	pp	SKIV2L2 (pp) UTP15	0.843		0.9	0.559				0.994	0.318
pp	SKIV2L2 (pp) CNBP	FALSE	pp	SKIV2L2 (pp) CNBP	0.208			0.344				0.492	0.101
pp	SKIV2L2 (pp) UTP20	FALSE	pp	SKIV2L2 (pp) UTP20	0.685		0.9	0.559				0.985	0.094
pp	SKIV2L2 (pp) RBM19	FALSE	pp	SKIV2L2 (pp) RBM19	0.825							0.825
pp	SKIV2L2 (pp) API5	FALSE	pp	SKIV2L2 (pp) API5	0.346							0.519	0.296
pp	SKIV2L2 (pp) DHX36	FALSE	pp	SKIV2L2 (pp) DHX36	0.256			0.058				0.475	0.311
pp	SKIV2L2 (pp) WDR36	FALSE	pp	SKIV2L2 (pp) WDR36	0.878		0.9	0.583				0.995	0.275
pp	SKIV2L2 (pp) ENSP00000452479	FALSE	pp	SKIV2L2 (pp) ENSP00000452479	0.108			0.348				0.559	0.303
pp	DAP (pp) CAMK1	FALSE	pp	DAP (pp) CAMK1								0.431	0.431
pp	SKIV2L2 (pp) XPOT	FALSE	pp	SKIV2L2 (pp) XPOT	0.463							0.551	0.199
pp	SKIV2L2 (pp) PABPC1L	FALSE	pp	SKIV2L2 (pp) PABPC1L	0.168			0.347				0.53	0.206
pp	DAP (pp) ATG13	FALSE	pp	DAP (pp) ATG13								0.475	0.476
pp	PCDHB7 (pp) LRRC61	FALSE	pp	PCDHB7 (pp) LRRC61				0.056				0.431	0.422
pp	LNPEP (pp) ACE	FALSE	pp	LNPEP (pp) ACE	0.062							0.418	0.405
pp	LNPEP (pp) HLA-C	FALSE	pp	LNPEP (pp) HLA-C			0.6					0.616	0.08
pp	LNPEP (pp) GYS1	FALSE	pp	LNPEP (pp) GYS1	0.121							0.426	0.374
pp	LNPEP (pp) CXorf57	FALSE	pp	LNPEP (pp) CXorf57								0.622	0.623
pp	LNPEP (pp) GNE	FALSE	pp	LNPEP (pp) GNE								0.419	0.42
pp	LNPEP (pp) TFRC	FALSE	pp	LNPEP (pp) TFRC	0.082			0.155				0.434	0.329
pp	LNPEP (pp) DNAJC6	FALSE	pp	LNPEP (pp) DNAJC6	0.062							0.4	0.387
pp	EIF2AK2 (pp) G3BP1	FALSE	pp	EIF2AK2 (pp) G3BP1	0.088							0.403	0.372
pp	LNPEP (pp) OXTR	FALSE	pp	LNPEP (pp) OXTR								0.534	0.534
pp	ZBTB47 (pp) CEPT1	FALSE	pp	ZBTB47 (pp) CEPT1	0.062							0.447	0.435
pp	LNPEP (pp) YWHAH	FALSE	pp	LNPEP (pp) YWHAH	0.063		0.9	0.058				0.907	0.075
pp	LNPEP (pp) LGMN	FALSE	pp	LNPEP (pp) LGMN								0.654	0.654
pp	LNPEP (pp) OST4	FALSE	pp	LNPEP (pp) OST4								0.404	0.404
pp	LNPEP (pp) SLCO4C1	FALSE	pp	LNPEP (pp) SLCO4C1								0.573	0.574
pp	LNPEP (pp) TNKS1BP1	FALSE	pp	LNPEP (pp) TNKS1BP1								0.536	0.536
pp	EIF2AK2 (pp) MBNL2	FALSE	pp	EIF2AK2 (pp) MBNL2								0.501	0.501
pp	EIF2AK2 (pp) TOLLIP	FALSE	pp	EIF2AK2 (pp) TOLLIP			0.9	0.157				0.927	0.207
pp	EIF2AK2 (pp) STAT2	FALSE	pp	EIF2AK2 (pp) STAT2	0.204							0.603	0.523
pp	EIF2AK2 (pp) MAP4K4	FALSE	pp	EIF2AK2 (pp) MAP4K4			0.9					0.905	0.093
pp	EIF2AK2 (pp) RPS24	FALSE	pp	EIF2AK2 (pp) RPS24	0.506							0.557	0.141
pp	EIF2AK2 (pp) DHX58	FALSE	pp	EIF2AK2 (pp) DHX58	0.153			0.397				0.686	0.435
pp	EIF2AK2 (pp) STAU1	FALSE	pp	EIF2AK2 (pp) STAU1				0.458				0.573	0.245
pp	EIF2AK2 (pp) FADD	FALSE	pp	EIF2AK2 (pp) FADD			0.8					0.864	0.35
pp	EIF2AK2 (pp) FANCC	FALSE	pp	EIF2AK2 (pp) FANCC				0.486				0.861	0.741
pp	EIF2AK2 (pp) OAS2	FALSE	pp	EIF2AK2 (pp) OAS2	0.499			0.325				0.838	0.56
pp	EIF2AK2 (pp) IFIT5	FALSE	pp	EIF2AK2 (pp) IFIT5	0.298			0.141				0.629	0.435
pp	EIF2AK2 (pp) CNBP	FALSE	pp	EIF2AK2 (pp) CNBP	0.048							0.414	0.41
pp	EIF2AK2 (pp) OAS1	FALSE	pp	EIF2AK2 (pp) OAS1	0.304							0.754	0.661
pp	EIF2AK2 (pp) TRAF5	FALSE	pp	EIF2AK2 (pp) TRAF5	0.065			0.433				0.524	0.175
pp	EIF2AK2 (pp) STAT1	FALSE	pp	EIF2AK2 (pp) STAT1	0.579		0.3	0.486				0.933	0.611
pp	EIF2AK2 (pp) ADAR	FALSE	pp	EIF2AK2 (pp) ADAR	0.212			0.395				0.621	0.269
pp	EIF2AK2 (pp) ATG14	FALSE	pp	EIF2AK2 (pp) ATG14								0.431	0.431
pp	EIF2AK2 (pp) RPL6	FALSE	pp	EIF2AK2 (pp) RPL6	0.271			0.27				0.457	0.062
pp	APOB (pp) ABCG8	FALSE	pp	APOB (pp) ABCG8	0.296							0.747	0.656
pp	APOB (pp) CPT1A	FALSE	pp	APOB (pp) CPT1A	0.062							0.563	0.554
pp	APOB (pp) DNAJB11	FALSE	pp	APOB (pp) DNAJB11								0.487	0.488
pp	APOB (pp) TMEM41B	FALSE	pp	APOB (pp) TMEM41B				0.647				0.647
pp	APOB (pp) TFRC	FALSE	pp	APOB (pp) TFRC	0.085							0.477	0.452
pp	APOB (pp) LCAT	FALSE	pp	APOB (pp) LCAT	0.065		0.72					0.933	0.766
pp	APOB (pp) APOL1	FALSE	pp	APOB (pp) APOL1	0.053		0.72					0.843	0.457
pp	APOB (pp) PLA2G7	FALSE	pp	APOB (pp) PLA2G7			0.72					0.967	0.887
pp	APOB (pp) LDLR	FALSE	pp	APOB (pp) LDLR	0.062		0.8	0.696				0.999	0.989
pp	APOB (pp) ACOX1	FALSE	pp	APOB (pp) ACOX1	0.063							0.516	0.506
pp	APOB (pp) SEC22B	FALSE	pp	APOB (pp) SEC22B								0.463	0.463
pp	APOB (pp) SORT1	FALSE	pp	APOB (pp) SORT1			0.8					0.991	0.96
pp	APOB (pp) OLR1	FALSE	pp	APOB (pp) OLR1			0.6					0.95	0.882
pp	APOB (pp) CBX6	FALSE	pp	APOB (pp) CBX6								0.534	0.534
pp	APOB (pp) ACE	FALSE	pp	APOB (pp) ACE	0.063							0.617	0.609
pp	APOB (pp) HBA1	FALSE	pp	APOB (pp) HBA1	0.07							0.409	0.391
pp	APOB (pp) ACADVL	FALSE	pp	APOB (pp) ACADVL	0.065							0.401	0.386
pp	APOB (pp) BGN	FALSE	pp	APOB (pp) BGN	0.076			0.282				0.681	0.557
pp	APOB (pp) GCKR	FALSE	pp	APOB (pp) GCKR	0.082							0.479	0.456
pp	APOB (pp) HSPA4	FALSE	pp	APOB (pp) HSPA4								0.682	0.682
pp	APOB (pp) SOAT1	FALSE	pp	APOB (pp) SOAT1								0.42	0.42
pp	APOB (pp) LRP12	FALSE	pp	APOB (pp) LRP12	0.062		0.9	0.076				0.909	0.08
pp	APOB (pp) BCHE	FALSE	pp	APOB (pp) BCHE	0.156			0.123				0.458	0.327
pp	APOB (pp) RBP4	FALSE	pp	APOB (pp) RBP4	0.26							0.58	0.456
pp	APOB (pp) ABCA1	FALSE	pp	APOB (pp) ABCA1	0.06							0.824	0.821
pp	APOB (pp) F7	FALSE	pp	APOB (pp) F7	0.225			0.056				0.646	0.556
pp	APOB (pp) PNPLA2	FALSE	pp	APOB (pp) PNPLA2	0.053							0.596	0.591
pp	APOB (pp) PCYOX1	FALSE	pp	APOB (pp) PCYOX1			0.72					0.764	0.193
pp	FAHD2A (pp) FAM178B	FALSE	pp	FAHD2A (pp) FAM178B								0.562	0.562
pp	SPR (pp) GCH1	FALSE	pp	SPR (pp) GCH1				0.175			0.057	0.928	0.915
pp	FAHD2A (pp) CCDC85C	FALSE	pp	FAHD2A (pp) CCDC85C								0.469	0.469
pp	SLC1A4 (pp) SLC38A3	FALSE	pp	SLC1A4 (pp) SLC38A3	0.064			0.066				0.529	0.505
pp	SLC1A4 (pp) SLC16A2	FALSE	pp	SLC1A4 (pp) SLC16A2	0.053							0.433	0.426
pp	SLC1A4 (pp) SLC16A1	FALSE	pp	SLC1A4 (pp) SLC16A1								0.425	0.426
pp	SPR (pp) SMYD1	FALSE	pp	SPR (pp) SMYD1								0.521	0.522
pp	SPR (pp) DHFR	FALSE	pp	SPR (pp) DHFR	0.051		0.9					0.972	0.73
pp	SPR (pp) SUGP1	FALSE	pp	SPR (pp) SUGP1				0.656				0.656
pp	CLCN6 (pp) CHRNE	FALSE	pp	CLCN6 (pp) CHRNE								0.48	0.481
pp	SPR (pp) ADAD2	FALSE	pp	SPR (pp) ADAD2								0.558	0.559
pp	SPR (pp) PTPRA	FALSE	pp	SPR (pp) PTPRA				0.056				0.434	0.426
pp	CLCN6 (pp) CNKSR2	FALSE	pp	CLCN6 (pp) CNKSR2	0.049		0.6					0.603
pp	CLCN6 (pp) ATG7	FALSE	pp	CLCN6 (pp) ATG7			0.6					0.612	0.072
pp	CLCN6 (pp) CLN3	FALSE	pp	CLCN6 (pp) CLN3	0.051							0.555	0.551
pp	CLCN6 (pp) ACY1	FALSE	pp	CLCN6 (pp) ACY1	0.062							0.423	0.411
pp	CLCN6 (pp) LRRC23	FALSE	pp	CLCN6 (pp) LRRC23								0.442	0.443
pp	CLCN6 (pp) MKRN1	FALSE	pp	CLCN6 (pp) MKRN1								0.666	0.666
pp	SPR (pp) SBDS	FALSE	pp	SPR (pp) SBDS				0.618				0.618
pp	CLCN6 (pp) BCL2L11	FALSE	pp	CLCN6 (pp) BCL2L11			0.6					0.6
pp	BCL9 (pp) PDS5B	FALSE	pp	BCL9 (pp) PDS5B								0.443	0.443
pp	BCL9 (pp) PRRG1	FALSE	pp	BCL9 (pp) PRRG1								0.406	0.406
pp	BCL9 (pp) FAT1	FALSE	pp	BCL9 (pp) FAT1								0.451	0.452
pp	BCL9 (pp) CTNNB1	FALSE	pp	BCL9 (pp) CTNNB1	0.062		0.9	0.971				0.999	0.99
pp	BCL9 (pp) H2AFX	FALSE	pp	BCL9 (pp) H2AFX			0.9					0.9
pp	BCL9 (pp) LDB1	FALSE	pp	BCL9 (pp) LDB1	0.049		0.9					0.9
pp	BCL9 (pp) FMO5	FALSE	pp	BCL9 (pp) FMO5								0.561	0.561
pp	VAMP4 (pp) EXOC6B	FALSE	pp	VAMP4 (pp) EXOC6B				0.173				0.505	0.427
pp	BCL9 (pp) HIST1H3J	FALSE	pp	BCL9 (pp) HIST1H3J				0.8				0.817	0.123
pp	C1orf21 (pp) CEP162	FALSE	pp	C1orf21 (pp) CEP162								0.538	0.538
pp	BCL9 (pp) TCF7L1	FALSE	pp	BCL9 (pp) TCF7L1			0.6					0.758	0.421
pp	VAMP4 (pp) RAB6C	FALSE	pp	VAMP4 (pp) RAB6C	0.066			0.177				0.41	0.295
pp	VAMP4 (pp) RAB6B	FALSE	pp	VAMP4 (pp) RAB6B	0.066		0.6	0.177				0.754	0.295
pp	VAMP4 (pp) STX5	FALSE	pp	VAMP4 (pp) STX5	0.076		0.54	0.564				0.965	0.835
pp	VAMP4 (pp) ARFRP1	FALSE	pp	VAMP4 (pp) ARFRP1			0.6	0.058				0.691	0.247
pp	VAMP4 (pp) SYT7	FALSE	pp	VAMP4 (pp) SYT7				0.163				0.685	0.64
pp	VAMP4 (pp) USE1	FALSE	pp	VAMP4 (pp) USE1	0.062		0.36	0.698				0.884	0.439
pp	VAMP4 (pp) NBAS	FALSE	pp	VAMP4 (pp) NBAS				0.623				0.627	0.053
pp	VAMP4 (pp) STX16	FALSE	pp	VAMP4 (pp) STX16	0.064		0.8	0.872				0.998	0.936
pp	VAMP4 (pp) STX10	FALSE	pp	VAMP4 (pp) STX10	0.082		0.54	0.762				0.979	0.823
pp	VAMP4 (pp) SH3GL2	FALSE	pp	VAMP4 (pp) SH3GL2								0.419	0.42
pp	VAMP4 (pp) KIAA1147	FALSE	pp	VAMP4 (pp) KIAA1147								0.469	0.469
pp	VAMP4 (pp) TFRC	FALSE	pp	VAMP4 (pp) TFRC			0.5					0.638	0.306
pp	VAMP4 (pp) COL4A3BP	FALSE	pp	VAMP4 (pp) COL4A3BP								0.414	0.414
pp	VAMP4 (pp) RAB43	FALSE	pp	VAMP4 (pp) RAB43	0.079		0.9	0.155				0.921	0.116
pp	VAMP4 (pp) NSF	FALSE	pp	VAMP4 (pp) NSF	0.065		0.6	0.377				0.862	0.479
pp	VAMP4 (pp) AP2A2	FALSE	pp	VAMP4 (pp) AP2A2	0.062		0.6	0.062				0.693	0.232
pp	VAMP4 (pp) RAB6A	FALSE	pp	VAMP4 (pp) RAB6A	0.066		0.6	0.177				0.852	0.576
pp	VAMP4 (pp) SNX7	FALSE	pp	VAMP4 (pp) SNX7	0.064			0.182				0.513	0.416
pp	VAMP4 (pp) NAPB	FALSE	pp	VAMP4 (pp) NAPB	0.076		0.6	0.482				0.827	0.206
pp	VAMP4 (pp) SYT14	FALSE	pp	VAMP4 (pp) SYT14				0.163				0.475	0.399
pp	VAMP4 (pp) SYT4	FALSE	pp	VAMP4 (pp) SYT4	0.062			0.163				0.67	0.614
pp	VAMP4 (pp) VPS39	FALSE	pp	VAMP4 (pp) VPS39	0.106			0.296				0.48	0.241
pp	VAMP4 (pp) GOLGA1	FALSE	pp	VAMP4 (pp) GOLGA1			0.6					0.817	0.563
pp	VAMP4 (pp) HIP1R	FALSE	pp	VAMP4 (pp) HIP1R	0.049			0.056				0.429	0.416
pp	SYF2 (pp) BUD13	FALSE	pp	SYF2 (pp) BUD13	0.068			0.702				0.793	0.317
pp	VAMP4 (pp) FGD6	FALSE	pp	VAMP4 (pp) FGD6	0.062							0.426	0.414
pp	VAMP4 (pp) PICALM	FALSE	pp	VAMP4 (pp) PICALM	0.063			0.142				0.53	0.463
pp	VAMP4 (pp) CPLX3	FALSE	pp	VAMP4 (pp) CPLX3	0.052		0.54	0.185				0.642	0.112
pp	VAMP4 (pp) GCC1	FALSE	pp	VAMP4 (pp) GCC1			0.6					0.74	0.378
pp	VAMP4 (pp) SEC22B	FALSE	pp	VAMP4 (pp) SEC22B	0.062		0.54	0.118				0.867	0.692
pp	VAMP4 (pp) RAB5C	FALSE	pp	VAMP4 (pp) RAB5C	0.064							0.406	0.392
pp	SYF2 (pp) GFM1	FALSE	pp	SYF2 (pp) GFM1				0.369				0.432	0.138
pp	SYF2 (pp) GCFC2	FALSE	pp	SYF2 (pp) GCFC2	0.071		0.54	0.48				0.758
pp	SYF2 (pp) KHSRP	FALSE	pp	SYF2 (pp) KHSRP	0.098							0.405	0.368
pp	SYF2 (pp) SNRPF	FALSE	pp	SYF2 (pp) SNRPF	0.075		0.9	0.904				0.991	0.14
pp	SYF2 (pp) CWF19L2	FALSE	pp	SYF2 (pp) CWF19L2	0.099		0.54	0.923				0.968	0.119
pp	SYF2 (pp) SNRPB	FALSE	pp	SYF2 (pp) SNRPB	0.045		0.9	0.902				0.992	0.279
pp	SYF2 (pp) CCDC12	FALSE	pp	SYF2 (pp) CCDC12	0.112		0.54	0.626				0.833
pp	TBPL1 (pp) POLR1C	FALSE	pp	TBPL1 (pp) POLR1C	0.063	0.256		0.369				0.651	0.302
pp	SYF2 (pp) TTF1	FALSE	pp	SYF2 (pp) TTF1				0.369				0.459	0.178
pp	TBPL1 (pp) APOL1	FALSE	pp	TBPL1 (pp) APOL1								0.467	0.468
pp	TBPL1 (pp) TAF7	FALSE	pp	TBPL1 (pp) TAF7	0.128			0.377				0.692	0.479
pp	TBPL1 (pp) CREM	FALSE	pp	TBPL1 (pp) CREM								0.578	0.578
pp	TBPL1 (pp) SMARCA1	FALSE	pp	TBPL1 (pp) SMARCA1	0.064			0.316				0.428	0.179
pp	TBPL1 (pp) TAF2	FALSE	pp	TBPL1 (pp) TAF2	0.091			0.711				0.84	0.441
pp	TBPL1 (pp) SUPT3H	FALSE	pp	TBPL1 (pp) SUPT3H	0.049			0.723				0.838	0.435
pp	TBPL1 (pp) ATXN7	FALSE	pp	TBPL1 (pp) ATXN7	0.062			0.332				0.486	0.247
pp	TBPL1 (pp) SUPT6H	FALSE	pp	TBPL1 (pp) SUPT6H	0.163							0.469	0.392
pp	TBPL1 (pp) TAF1L	FALSE	pp	TBPL1 (pp) TAF1L	0.107			0.622				0.762	0.353
pp	TBPL1 (pp) MNAT1	FALSE	pp	TBPL1 (pp) MNAT1	0.087			0.291				0.404	0.153
pp	TBPL1 (pp) TADA2A	FALSE	pp	TBPL1 (pp) TADA2A	0.064			0.368				0.451	0.147
pp	TBPL1 (pp) KPNA4	FALSE	pp	TBPL1 (pp) KPNA4	0.1			0.368				0.406
pp	ACYP1 (pp) PIGK	FALSE	pp	ACYP1 (pp) PIGK								0.439	0.439
pp	TBPL1 (pp) ATG14	FALSE	pp	TBPL1 (pp) ATG14	0.063							0.632	0.624
pp	ACYP1 (pp) LRRC34	FALSE	pp	ACYP1 (pp) LRRC34	0.062							0.486	0.475
pp	ACYP1 (pp) MRC2	FALSE	pp	ACYP1 (pp) MRC2								0.422	0.422
pp	ACYP1 (pp) ALDH3A2	FALSE	pp	ACYP1 (pp) ALDH3A2	0.046		0.65					0.675	0.107
pp	ACYP1 (pp) ACSS1	FALSE	pp	ACYP1 (pp) ACSS1	0.049		0.9					0.9
pp	PRRX1 (pp) CTNNB1	FALSE	pp	PRRX1 (pp) CTNNB1				0.063				0.496	0.485
pp	PRRX1 (pp) MMS19	FALSE	pp	PRRX1 (pp) MMS19				0.057				0.443	0.434
pp	PRRX1 (pp) COL16A1	FALSE	pp	PRRX1 (pp) COL16A1	0.309			0.056				0.431	0.198
pp	PRRX1 (pp) POSTN	FALSE	pp	PRRX1 (pp) POSTN	0.348							0.508	0.277
pp	PRRX1 (pp) BGN	FALSE	pp	PRRX1 (pp) BGN	0.364			0.068				0.47	0.178
pp	PRRX1 (pp) CAV1	FALSE	pp	PRRX1 (pp) CAV1	0.152			0.059				0.426	0.339
pp	PRRX1 (pp) SLC25A23	FALSE	pp	PRRX1 (pp) SLC25A23								0.546	0.546
pp	PRRX1 (pp) TGFBR1	FALSE	pp	PRRX1 (pp) TGFBR1				0.07				0.465	0.449
pp	PRRX1 (pp) PSIP1	FALSE	pp	PRRX1 (pp) PSIP1								0.576	0.576
pp	PRRX1 (pp) CCDC6	FALSE	pp	PRRX1 (pp) CCDC6								0.435	0.435
pp	PRRX1 (pp) SRF	FALSE	pp	PRRX1 (pp) SRF				0.343				0.812	0.725
pp	PRRX1 (pp) KCNN3	FALSE	pp	PRRX1 (pp) KCNN3	0.062							0.489	0.478
pp	PRRX1 (pp) COL5A2	FALSE	pp	PRRX1 (pp) COL5A2	0.292			0.056				0.441	0.232
pp	PRRX1 (pp) ZFHX3	FALSE	pp	PRRX1 (pp) ZFHX3								0.64	0.641
pp	TARDBP (pp) G3BP1	FALSE	pp	TARDBP (pp) G3BP1	0.129			0.495				0.854	0.695
pp	TARDBP (pp) UBQLN1	FALSE	pp	TARDBP (pp) UBQLN1	0.159			0.434				0.802	0.618
pp	PRRX1 (pp) KLF4	FALSE	pp	PRRX1 (pp) KLF4				0.058				0.42	0.41
pp	PRRX1 (pp) COL6A1	FALSE	pp	PRRX1 (pp) COL6A1	0.296			0.056				0.478	0.279
pp	TARDBP (pp) DDX39B	FALSE	pp	TARDBP (pp) DDX39B	0.943			0.299				0.958	0.046
pp	TARDBP (pp) NDUFA1	FALSE	pp	TARDBP (pp) NDUFA1			0.6					0.61	0.067
pp	TARDBP (pp) DDX17	FALSE	pp	TARDBP (pp) DDX17	0.29			0.314				0.559	0.168
pp	TARDBP (pp) SNRPF	FALSE	pp	TARDBP (pp) SNRPF	0.935							0.935
pp	TARDBP (pp) MT-ND1	FALSE	pp	TARDBP (pp) MT-ND1			0.6					0.605	0.055
pp	TARDBP (pp) MBNL1	FALSE	pp	TARDBP (pp) MBNL1	0.623			0.142				0.752	0.296
pp	TARDBP (pp) UBQLN2	FALSE	pp	TARDBP (pp) UBQLN2	0.042			0.38				0.842	0.757
pp	TARDBP (pp) MT-ND4	FALSE	pp	TARDBP (pp) MT-ND4			0.6					0.6
pp	TARDBP (pp) UBQLN4	FALSE	pp	TARDBP (pp) UBQLN4	0.105			0.257				0.557	0.389
pp	TARDBP (pp) SARNP	FALSE	pp	TARDBP (pp) SARNP	0.442							0.441
pp	TARDBP (pp) NDUFA9	FALSE	pp	TARDBP (pp) NDUFA9			0.6					0.6
pp	TARDBP (pp) DDX6	FALSE	pp	TARDBP (pp) DDX6	0.106			0.299				0.427	0.16
pp	TARDBP (pp) ADAR	FALSE	pp	TARDBP (pp) ADAR	0.144			0.286				0.452	0.175
pp	TARDBP (pp) PSEN2	FALSE	pp	TARDBP (pp) PSEN2								0.486	0.487
pp	TARDBP (pp) SNRPA	FALSE	pp	TARDBP (pp) SNRPA	0.44							0.606	0.327
pp	TARDBP (pp) RPL9	FALSE	pp	TARDBP (pp) RPL9	0.272			0.284				0.456
pp	TARDBP (pp) NDUFB9	FALSE	pp	TARDBP (pp) NDUFB9			0.6					0.6
pp	TARDBP (pp) KPNA4	FALSE	pp	TARDBP (pp) KPNA4	0.103			0.27				0.544	0.36
pp	TARDBP (pp) NDUFS3	FALSE	pp	TARDBP (pp) NDUFS3			0.6					0.6
pp	TARDBP (pp) G3BP2	FALSE	pp	TARDBP (pp) G3BP2	0.085			0.298				0.501	0.286
pp	TARDBP (pp) EXOSC10	FALSE	pp	TARDBP (pp) EXOSC10	0.155			0.473				0.798	0.583
pp	TARDBP (pp) SLC1A2	FALSE	pp	TARDBP (pp) SLC1A2				0.139				0.496	0.439
pp	TARDBP (pp) HSPA4	FALSE	pp	TARDBP (pp) HSPA4	0.239			0.675				0.849	0.441
pp	TARDBP (pp) STAU1	FALSE	pp	TARDBP (pp) STAU1				0.486				0.621	0.294
pp	TARDBP (pp) HNRNPR	FALSE	pp	TARDBP (pp) HNRNPR	0.943			0.491				0.98	0.374
pp	TARDBP (pp) MT-ND6	FALSE	pp	TARDBP (pp) MT-ND6			0.6					0.634	0.124
pp	TARDBP (pp) SNRNP70	FALSE	pp	TARDBP (pp) SNRNP70	0.861			0.235				0.917	0.282
pp	TARDBP (pp) RPL6	FALSE	pp	TARDBP (pp) RPL6	0.249			0.27				0.428
pp	TARDBP (pp) KHSRP	FALSE	pp	TARDBP (pp) KHSRP	0.628			0.284				0.785	0.259
pp	TARDBP (pp) CPSF6	FALSE	pp	TARDBP (pp) CPSF6	0.742							0.747	0.064
pp	SLC35B1 (pp) TMEM208	FALSE	pp	SLC35B1 (pp) TMEM208	0.138			0.101				0.441	0.337
pp	SLC35B1 (pp) DNAJB11	FALSE	pp	SLC35B1 (pp) DNAJB11	0.839							0.867	0.209
pp	SLC35B1 (pp) EFR3A	FALSE	pp	SLC35B1 (pp) EFR3A	0.053							0.512	0.506
pp	KCNJ8 (pp) CACNA1D	FALSE	pp	KCNJ8 (pp) CACNA1D				0.102				0.409	0.369
pp	KCNJ8 (pp) RGS5	FALSE	pp	KCNJ8 (pp) RGS5	0.138			0.059				0.423	0.346
pp	KCNJ8 (pp) GPD1L	FALSE	pp	KCNJ8 (pp) GPD1L								0.681	0.681
pp	KCNJ8 (pp) KCNA5	FALSE	pp	KCNJ8 (pp) KCNA5	0.084							0.581	0.562
pp	KCNJ8 (pp) KCNIP2	FALSE	pp	KCNJ8 (pp) KCNIP2								0.455	0.455
pp	KCNJ8 (pp) KCNH2	FALSE	pp	KCNJ8 (pp) KCNH2	0.062							0.615	0.607
pp	KCNJ8 (pp) ATP1B3	FALSE	pp	KCNJ8 (pp) ATP1B3			0.54					0.54	0.043
pp	KCNJ8 (pp) SCN3B	FALSE	pp	KCNJ8 (pp) SCN3B	0.062							0.689	0.683
pp	KCNJ8 (pp) KCNC2	FALSE	pp	KCNJ8 (pp) KCNC2								0.401	0.402
pp	KCNJ8 (pp) SLC9A1	FALSE	pp	KCNJ8 (pp) SLC9A1			0.54					0.559	0.082
pp	KCNJ8 (pp) KCNS3	FALSE	pp	KCNJ8 (pp) KCNS3	0.089							0.464	0.436
pp	KCNJ8 (pp) KCNC4	FALSE	pp	KCNJ8 (pp) KCNC4								0.437	0.437
pp	KCNJ8 (pp) ABCC3	FALSE	pp	KCNJ8 (pp) ABCC3	0.065			0.148				0.491	0.413
pp	KCNJ8 (pp) KCNK3	FALSE	pp	KCNJ8 (pp) KCNK3	0.062							0.55	0.54
pp	KCNJ8 (pp) CACNB2	FALSE	pp	KCNJ8 (pp) CACNB2								0.663	0.664
pp	KCNJ8 (pp) ABCG8	FALSE	pp	KCNJ8 (pp) ABCG8			0.54					0.561	0.086
pp	EEPD1 (pp) DIDO1	FALSE	pp	EEPD1 (pp) DIDO1	0.426							0.483	0.137
pp	KCNJ8 (pp) KCNAB1	FALSE	pp	KCNJ8 (pp) KCNAB1								0.404	0.405
pp	RASL11A (pp) DUSP15	FALSE	pp	RASL11A (pp) DUSP15				0.126				0.408	0.351
pp	EEPD1 (pp) TMEM254	FALSE	pp	EEPD1 (pp) TMEM254								0.4	0.401
pp	EEPD1 (pp) EXOSC10	FALSE	pp	EEPD1 (pp) EXOSC10	0.223			0.144			0.043	0.426	0.206
pp	EEPD1 (pp) DNA2	FALSE	pp	EEPD1 (pp) DNA2	0.077							0.479	0.459
pp	ATP7B (pp) SLC39A11	FALSE	pp	ATP7B (pp) SLC39A11							0.073	0.441	0.422
pp	ATP7B (pp) SLC11A2	FALSE	pp	ATP7B (pp) SLC11A2	0.063			0.139			0.055	0.703	0.657
pp	FAAH (pp) HTR1A	FALSE	pp	FAAH (pp) HTR1A								0.519	0.519
pp	ATP7B (pp) HSPA4	FALSE	pp	ATP7B (pp) HSPA4				0.059				0.468	0.457
pp	FAAH (pp) MGLL	FALSE	pp	FAAH (pp) MGLL	0.052						0.051	0.924	0.922
pp	FAAH (pp) NCEH1	FALSE	pp	FAAH (pp) NCEH1	0.061							0.54	0.531
pp	ATP7B (pp) PLCB4	FALSE	pp	ATP7B (pp) PLCB4								0.511	0.511
pp	FAAH (pp) BCL11B	FALSE	pp	FAAH (pp) BCL11B				0.056				0.552	0.546
pp	FAAH (pp) NTRK2	FALSE	pp	FAAH (pp) NTRK2	0.062							0.41	0.397
pp	SNRPA (pp) CPSF6	FALSE	pp	SNRPA (pp) CPSF6	0.619							0.771	0.426
pp	FAAH (pp) EARS2	FALSE	pp	FAAH (pp) EARS2	0.084			0.335			0.076	0.453	0.143
pp	FAAH (pp) PNPLA6	FALSE	pp	FAAH (pp) PNPLA6	0.089							0.452	0.424
pp	SNRPA (pp) NOVA2	FALSE	pp	SNRPA (pp) NOVA2	0.062			0.177				0.439	0.332
pp	SNRPA (pp) LSM5	FALSE	pp	SNRPA (pp) LSM5	0.15			0.872				0.909	0.24
pp	SNRPA (pp) BUD13	FALSE	pp	SNRPA (pp) BUD13	0.064			0.385				0.424	0.081
pp	SNRPA (pp) ZMAT2	FALSE	pp	SNRPA (pp) ZMAT2	0.131			0.385				0.456	0.065
pp	FAAH (pp) QARS	FALSE	pp	FAAH (pp) QARS	0.084			0.335			0.076	0.453	0.143
pp	SNRPA (pp) HNRNPR	FALSE	pp	SNRPA (pp) HNRNPR	0.339							0.418	0.156
pp	SNRPA (pp) CSTF2T	FALSE	pp	SNRPA (pp) CSTF2T	0.065			0.199				0.654	0.576
pp	SNRPA (pp) KHSRP	FALSE	pp	SNRPA (pp) KHSRP	0.719							0.734	0.095
pp	SNRPA (pp) RBM4B	FALSE	pp	SNRPA (pp) RBM4B				0.116				0.419	0.371
pp	SNRPA (pp) API5	FALSE	pp	SNRPA (pp) API5	0.579							0.588	0.062
pp	SNRPA (pp) AGMAT	FALSE	pp	SNRPA (pp) AGMAT	0.062			0.616				0.624
pp	SNRPA (pp) NCBP2	FALSE	pp	SNRPA (pp) NCBP2	0.15			0.503				0.779	0.52
pp	SNRPA (pp) LUC7L3	FALSE	pp	SNRPA (pp) LUC7L3	0.192		0.54					0.754	0.393
pp	SNRPA (pp) SNRPF	FALSE	pp	SNRPA (pp) SNRPF	0.6		0.9	0.974				0.999	0.335
pp	SNRPA (pp) ZCRB1	FALSE	pp	SNRPA (pp) ZCRB1	0.062			0.249				0.412	0.233
pp	SNRPA (pp) SNRPB	FALSE	pp	SNRPA (pp) SNRPB	0.703		0.9	0.94				0.999	0.657
pp	SNRPA (pp) SNRNP70	FALSE	pp	SNRPA (pp) SNRNP70	0.381		0.9	0.965				0.999	0.96
pp	SNRPA (pp) MBNL2	FALSE	pp	SNRPA (pp) MBNL2				0.474				0.532	0.148
pp	SNRPA (pp) ARL5A	FALSE	pp	SNRPA (pp) ARL5A				0.057				0.52	0.512
pp	SNRPA (pp) DDX39B	FALSE	pp	SNRPA (pp) DDX39B	0.48			0.299				0.736	0.334
pp	SNRPA (pp) WBP4	FALSE	pp	SNRPA (pp) WBP4				0.277				0.424	0.236
pp	SNRPA (pp) QARS	FALSE	pp	SNRPA (pp) QARS	0.222				0.249			0.458	0.146
pp	SNRPA (pp) MBNL1	FALSE	pp	SNRPA (pp) MBNL1	0.273							0.477	0.311
pp	SNRPA (pp) TRNAU1AP	FALSE	pp	SNRPA (pp) TRNAU1AP	0.065			0.353				0.476	0.204
pp	GPR83 (pp) ADCY8	FALSE	pp	GPR83 (pp) ADCY8	0.063			0.056				0.595	0.579
pp	GPR83 (pp) KCNH5	FALSE	pp	GPR83 (pp) KCNH5								0.453	0.454
pp	GPR83 (pp) GPR150	FALSE	pp	GPR83 (pp) GPR150	0.062							0.739	0.733
pp	GPR83 (pp) GPR22	FALSE	pp	GPR83 (pp) GPR22	0.085							0.461	0.436
pp	GPR83 (pp) FOXP3	FALSE	pp	GPR83 (pp) FOXP3				0.057				0.545	0.537
pp	ACTR5 (pp) DDB2	FALSE	pp	ACTR5 (pp) DDB2			0.9					0.9
pp	GPR83 (pp) GPR146	FALSE	pp	GPR83 (pp) GPR146								0.674	0.675
pp	ACTR5 (pp) INO80E	FALSE	pp	ACTR5 (pp) INO80E	0.06		0.9	0.87				0.986
pp	ACTR5 (pp) HIST1H4F	FALSE	pp	ACTR5 (pp) HIST1H4F				0.892				0.892
pp	ACTR5 (pp) CUL4B	FALSE	pp	ACTR5 (pp) CUL4B	0.08		0.9					0.904
pp	ACTR5 (pp) MED13	FALSE	pp	ACTR5 (pp) MED13								0.557	0.558
pp	RAB22A (pp) ACAP2	FALSE	pp	RAB22A (pp) ACAP2	0.091			0.145				0.518	0.431
pp	ACTR5 (pp) SMARCA1	FALSE	pp	ACTR5 (pp) SMARCA1	0.085			0.213				0.581	0.465
pp	ACTR5 (pp) HIST1H3J	FALSE	pp	ACTR5 (pp) HIST1H3J				0.947				0.947
pp	RAB22A (pp) STX16	FALSE	pp	RAB22A (pp) STX16	0.172			0.056				0.436	0.336
pp	RAB22A (pp) RINL	FALSE	pp	RAB22A (pp) RINL				0.161				0.439	0.359
pp	RAB22A (pp) APPL1	FALSE	pp	RAB22A (pp) APPL1	0.062			0.413				0.661	0.434
pp	RAB22A (pp) SGSM3	FALSE	pp	RAB22A (pp) SGSM3	0.053			0.133				0.467	0.403
pp	RAB22A (pp) RABGAP1L	FALSE	pp	RAB22A (pp) RABGAP1L	0.053			0.133				0.642	0.599
pp	RAB22A (pp) RAB11FIP2	FALSE	pp	RAB22A (pp) RAB11FIP2	0.077							0.47	0.45
pp	RAB22A (pp) PPP4R1	FALSE	pp	RAB22A (pp) PPP4R1	0.063							0.633	0.625
pp	RAB22A (pp) VPS39	FALSE	pp	RAB22A (pp) VPS39	0.063			0.251				0.51	0.359
pp	ACTR5 (pp) CETN2	FALSE	pp	ACTR5 (pp) CETN2			0.9					0.9
pp	ACTR5 (pp) COPS2	FALSE	pp	ACTR5 (pp) COPS2	0.054		0.9					0.901
pp	RAB22A (pp) SNX19	FALSE	pp	RAB22A (pp) SNX19								0.435	0.435
pp	HIST1H4F (pp) KDM5A	FALSE	pp	HIST1H4F (pp) KDM5A				0.396				0.599	0.364
pp	RAB22A (pp) EHD2	FALSE	pp	RAB22A (pp) EHD2	0.049							0.701	0.699
pp	HIST1H4F (pp) ING4	FALSE	pp	HIST1H4F (pp) ING4	0.062			0.368				0.627	0.422
pp	HIST1H4F (pp) DDB2	FALSE	pp	HIST1H4F (pp) DDB2				0.9				0.925	0.282
pp	HIST1H4F (pp) SAP30	FALSE	pp	HIST1H4F (pp) SAP30				0.462				0.61	0.305
pp	HIST1H4F (pp) KLF4	FALSE	pp	HIST1H4F (pp) KLF4	0.062			0.286				0.461	0.261
pp	HIST1H4F (pp) HIST2H2AB	FALSE	pp	HIST1H4F (pp) HIST2H2AB	0.234			0.528	0.004			0.71	0.264
pp	HIST1H4F (pp) SUPT6H	FALSE	pp	HIST1H4F (pp) SUPT6H				0.37				0.602	0.395
pp	HIST1H4F (pp) MCM2	FALSE	pp	HIST1H4F (pp) MCM2	0.063			0.94				0.963	0.395
pp	HIST1H4F (pp) MCM7	FALSE	pp	HIST1H4F (pp) MCM7	0.062			0.639				0.768	0.372
pp	HIST1H4F (pp) RPL7A	FALSE	pp	HIST1H4F (pp) RPL7A	0.066			0.364				0.413	0.092
pp	HIST1H4F (pp) RBBP7	FALSE	pp	HIST1H4F (pp) RBBP7				0.832				0.994	0.971
pp	HIST1H4F (pp) TTF1	FALSE	pp	HIST1H4F (pp) TTF1				0.284				0.478	0.302
pp	HIST1H4F (pp) SMARCA1	FALSE	pp	HIST1H4F (pp) SMARCA1	0.06			0.341				0.779	0.672
pp	HIST1H4F (pp) TAF1L	FALSE	pp	HIST1H4F (pp) TAF1L	0.051			0.318				0.871	0.817
pp	HIST1H4F (pp) OGT	FALSE	pp	HIST1H4F (pp) OGT				0.339				0.443	0.193
pp	HIST1H4F (pp) RAD21	FALSE	pp	HIST1H4F (pp) RAD21	0.062			0.676				0.749	0.242
pp	HIST1H4F (pp) INTS1	FALSE	pp	HIST1H4F (pp) INTS1				0.486				0.485
pp	HIST1H4F (pp) NCAPD2	FALSE	pp	HIST1H4F (pp) NCAPD2	0.065							0.469	0.455
pp	HIST1H4F (pp) ZMYND8	FALSE	pp	HIST1H4F (pp) ZMYND8				0.742				0.822	0.341
pp	HIST1H4F (pp) CALM1	FALSE	pp	HIST1H4F (pp) CALM1	0.063			0.425				0.485	0.123
pp	HIST1H4F (pp) PELP1	FALSE	pp	HIST1H4F (pp) PELP1				0.486				0.485
pp	HIST1H4F (pp) DNMT3A	FALSE	pp	HIST1H4F (pp) DNMT3A				0.233				0.696	0.619
pp	HIST1H4F (pp) UBQLN4	FALSE	pp	HIST1H4F (pp) UBQLN4	0.06			0.546				0.557	0.047
pp	HIST1H4F (pp) NASP	FALSE	pp	HIST1H4F (pp) NASP	0.062			0.83				0.932	0.611
pp	HIST1H4F (pp) LIG3	FALSE	pp	HIST1H4F (pp) LIG3	0.066			0.486				0.523	0.087
pp	HIST1H4F (pp) H2AFX	FALSE	pp	HIST1H4F (pp) H2AFX	0.108			0.98	0.004			0.992	0.587
pp	HIST1H4F (pp) TADA2A	FALSE	pp	HIST1H4F (pp) TADA2A				0.326				0.479	0.259
pp	HIST1H4F (pp) HNMT	FALSE	pp	HIST1H4F (pp) HNMT								0.519	0.519
pp	HIST1H4F (pp) ZNF629	FALSE	pp	HIST1H4F (pp) ZNF629	0.062			0.286				0.43	0.218
pp	HIST1H4F (pp) RPA2	FALSE	pp	HIST1H4F (pp) RPA2	0.067			0.539				0.631	0.212
pp	HIST1H4F (pp) RPL6	FALSE	pp	HIST1H4F (pp) RPL6	0.063			0.552				0.562
pp	HIST1H4F (pp) KANSL3	FALSE	pp	HIST1H4F (pp) KANSL3				0.27				0.444	0.271
pp	HIST1H4F (pp) KMT2B	FALSE	pp	HIST1H4F (pp) KMT2B	0.049			0.37				0.88	0.817
pp	HIST1H4F (pp) RRP12	FALSE	pp	HIST1H4F (pp) RRP12				0.497				0.497
pp	HIST1H4F (pp) KDM1A	FALSE	pp	HIST1H4F (pp) KDM1A				0.519				0.763	0.528
pp	HIST1H4F (pp) PARP1	FALSE	pp	HIST1H4F (pp) PARP1				0.713				0.845	0.481
pp	HIST1H4F (pp) POLDIP3	FALSE	pp	HIST1H4F (pp) POLDIP3				0.486				0.485
pp	HIST1H4F (pp) CEBPA	FALSE	pp	HIST1H4F (pp) CEBPA				0.27				0.429	0.251
pp	HIST1H4F (pp) POLR1C	FALSE	pp	HIST1H4F (pp) POLR1C	0.064			0.376				0.432	0.106
pp	HIST1H4F (pp) PSIP1	FALSE	pp	HIST1H4F (pp) PSIP1				0.85				0.889	0.288
pp	HIST1H4F (pp) CSRP2BP	FALSE	pp	HIST1H4F (pp) CSRP2BP				0.487				0.617	0.285
pp	HIST1H4F (pp) NCAPD3	FALSE	pp	HIST1H4F (pp) NCAPD3				0.27				0.439	0.264
pp	HIST1H4F (pp) HSPH1	FALSE	pp	HIST1H4F (pp) HSPH1	0.064			0.449				0.472	0.06
pp	HIST1H4F (pp) TAF7	FALSE	pp	HIST1H4F (pp) TAF7				0.27				0.486	0.325
pp	HIST1H4F (pp) PHF6	FALSE	pp	HIST1H4F (pp) PHF6	0.049			0.37				0.401	0.082
pp	HIST1H4F (pp) RCOR1	FALSE	pp	HIST1H4F (pp) RCOR1				0.354				0.697	0.55
pp	HIST1H4F (pp) SUV39H2	FALSE	pp	HIST1H4F (pp) SUV39H2	0.049			0.172				0.549	0.474
pp	HIST1H4F (pp) BAZ2B	FALSE	pp	HIST1H4F (pp) BAZ2B				0.377				0.468	0.183
pp	HIST1H4F (pp) ERCC6	FALSE	pp	HIST1H4F (pp) ERCC6	0.049			0.39				0.466	0.154
pp	HIST1H4F (pp) NAA40	FALSE	pp	HIST1H4F (pp) NAA40				0.337				0.621	0.453
pp	HIST1H4F (pp) PNKP	FALSE	pp	HIST1H4F (pp) PNKP	0.062			0.486				0.505	0.057
pp	HIST1H4F (pp) RACGAP1	FALSE	pp	HIST1H4F (pp) RACGAP1	0.062			0.486				0.527	0.098
pp	HIST1H4F (pp) MIS18A	FALSE	pp	HIST1H4F (pp) MIS18A				0.065				0.424	0.409
pp	HIST1H4F (pp) SUDS3	FALSE	pp	HIST1H4F (pp) SUDS3				0.297				0.461	0.266
pp	HIST1H4F (pp) CHD4	FALSE	pp	HIST1H4F (pp) CHD4				0.906				0.945	0.441
pp	HIST1H4F (pp) DNAJA1	FALSE	pp	HIST1H4F (pp) DNAJA1				0.494				0.508	0.068
pp	HIST1H4F (pp) UBE2D3	FALSE	pp	HIST1H4F (pp) UBE2D3	0.062			0.286				0.404	0.182
pp	HIST1H4F (pp) HNRNPR	FALSE	pp	HIST1H4F (pp) HNRNPR				0.425				0.462	0.103
pp	HIST1H4F (pp) TBRG1	FALSE	pp	HIST1H4F (pp) TBRG1	0.049			0.37				0.418	0.108
pp	HIST1H4F (pp) PARP2	FALSE	pp	HIST1H4F (pp) PARP2				0.561				0.628	0.19
pp	HIST1H4F (pp) DDX24	FALSE	pp	HIST1H4F (pp) DDX24				0.497				0.497
pp	HIST1H4F (pp) HIST1H3J	FALSE	pp	HIST1H4F (pp) HIST1H3J	0.21		0.9	0.915	0.008			0.997	0.628
pp	HIST1H4F (pp) SMYD2	FALSE	pp	HIST1H4F (pp) SMYD2	0.049			0.172				0.458	0.367
pp	HIST1H4F (pp) HLTF	FALSE	pp	HIST1H4F (pp) HLTF				0.554				0.591	0.121
pp	HIST1H4F (pp) CLOCK	FALSE	pp	HIST1H4F (pp) CLOCK				0.285				0.407	0.205
pp	HIST1H4F (pp) HSPA4	FALSE	pp	HIST1H4F (pp) HSPA4	0.064			0.078				0.42	0.382
pp	HIST1H4F (pp) MDC1	FALSE	pp	HIST1H4F (pp) MDC1	0.062			0.496				0.748	0.511
pp	HIST1H4F (pp) SLBP	FALSE	pp	HIST1H4F (pp) SLBP	0.065							0.436	0.422
pp	HIST1H4F (pp) CETN2	FALSE	pp	HIST1H4F (pp) CETN2	0.062			0.512				0.562	0.12
pp	SOX4 (pp) TCF7L1	FALSE	pp	SOX4 (pp) TCF7L1	0.062		0.6	0.153				0.681	0.116
pp	HIST1H4F (pp) CCNA2	FALSE	pp	HIST1H4F (pp) CCNA2	0.065			0.071				0.436	0.403
pp	HIST1H4F (pp) POP1	FALSE	pp	HIST1H4F (pp) POP1				0.486				0.485
pp	HIST1H4F (pp) DIDO1	FALSE	pp	HIST1H4F (pp) DIDO1				0.52				0.549	0.101
pp	SOX4 (pp) CTNNB1	FALSE	pp	SOX4 (pp) CTNNB1			0.6	0.056				0.955	0.892
pp	SOX4 (pp) CDH2	FALSE	pp	SOX4 (pp) CDH2								0.45	0.45
pp	SOX4 (pp) KLF5	FALSE	pp	SOX4 (pp) KLF5				0.101				0.706	0.686
pp	SOX4 (pp) KLF4	FALSE	pp	SOX4 (pp) KLF4				0.101				0.46	0.424
pp	CPNE5 (pp) LRRC10B	FALSE	pp	CPNE5 (pp) LRRC10B	0.062							0.621	0.613
pp	ARL2 (pp) TBCEL	FALSE	pp	ARL2 (pp) TBCEL								0.431	0.431
pp	CPNE5 (pp) DDN	FALSE	pp	CPNE5 (pp) DDN	0.098							0.582	0.556
pp	ARL2 (pp) RPA2	FALSE	pp	ARL2 (pp) RPA2	0.067							0.485	0.471
pp	ARL2 (pp) SPRYD3	FALSE	pp	ARL2 (pp) SPRYD3								0.459	0.459
pp	ARL2 (pp) E4F1	FALSE	pp	ARL2 (pp) E4F1								0.48	0.48
pp	SBDS (pp) NAA20	FALSE	pp	SBDS (pp) NAA20	0.11			0.252				0.436	0.221
pp	ARL2 (pp) TPX2	FALSE	pp	ARL2 (pp) TPX2	0.408							0.408
pp	SBDS (pp) GFM1	FALSE	pp	SBDS (pp) GFM1	0.046			0.25			0.148	0.455	0.212
pp	SBDS (pp) EMG1	FALSE	pp	SBDS (pp) EMG1	0.122							0.663	0.632
pp	SBDS (pp) TIMM44	FALSE	pp	SBDS (pp) TIMM44				0.616				0.616
pp	ARL2 (pp) TBCD	FALSE	pp	ARL2 (pp) TBCD	0.066		0.9	0.957				0.999	0.99
pp	ARL2 (pp) PDE6D	FALSE	pp	ARL2 (pp) PDE6D	0.062		0.6	0.888				0.987	0.742
pp	SBDS (pp) TOMM70A	FALSE	pp	SBDS (pp) TOMM70A	0.477							0.477
pp	SBDS (pp) SARNP	FALSE	pp	SBDS (pp) SARNP	0.045			0.616				0.617
pp	SBDS (pp) RNF115	FALSE	pp	SBDS (pp) RNF115	0.062							0.605	0.597
pp	SBDS (pp) EIF5B	FALSE	pp	SBDS (pp) EIF5B	0.183							0.484	0.395
pp	SBDS (pp) LSG1	FALSE	pp	SBDS (pp) LSG1	0.105			0.056				0.769	0.749
pp	SBDS (pp) RPL35A	FALSE	pp	SBDS (pp) RPL35A	0.071			0.368				0.801	0.689
pp	SBDS (pp) RPS24	FALSE	pp	SBDS (pp) RPS24				0.368				0.722	0.579
pp	SBDS (pp) GNL2	FALSE	pp	SBDS (pp) GNL2	0.063			0.056				0.489	0.469
pp	SBDS (pp) RPL15	FALSE	pp	SBDS (pp) RPL15	0.048			0.368			0.295	0.66	0.294
pp	SBDS (pp) RPSAP58	FALSE	pp	SBDS (pp) RPSAP58				0.26				0.459	0.299
pp	SBDS (pp) RBMS1	FALSE	pp	SBDS (pp) RBMS1				0.611				0.611
pp	SBDS (pp) RPL6	FALSE	pp	SBDS (pp) RPL6	0.053			0.291				0.46	0.261
pp	SBDS (pp) TPST1	FALSE	pp	SBDS (pp) TPST1								0.74	0.74
pp	SBDS (pp) RPL9	FALSE	pp	SBDS (pp) RPL9	0.048			0.368				0.433	0.134
pp	SBDS (pp) CLN3	FALSE	pp	SBDS (pp) CLN3				0.257				0.629	0.522
pp	SUGP1 (pp) PBX4	FALSE	pp	SUGP1 (pp) PBX4								0.459	0.459
pp	SUGP1 (pp) PXDC1	FALSE	pp	SUGP1 (pp) PXDC1								0.425	0.426
pp	SUGP1 (pp) TIMM44	FALSE	pp	SUGP1 (pp) TIMM44				0.618				0.618
pp	SUGP1 (pp) ZC3H11A	FALSE	pp	SUGP1 (pp) ZC3H11A	0.112			0.615				0.643
pp	ATG14 (pp) PRKAG2	FALSE	pp	ATG14 (pp) PRKAG2			0.9					0.901	0.057
pp	ATG14 (pp) CAV1	FALSE	pp	ATG14 (pp) CAV1								0.445	0.445
pp	ATG14 (pp) LAMP2	FALSE	pp	ATG14 (pp) LAMP2	0.062			0.27				0.686	0.579
pp	SUGP1 (pp) RBMS1	FALSE	pp	SUGP1 (pp) RBMS1				0.616				0.616
pp	ATG14 (pp) ATG13	FALSE	pp	ATG14 (pp) ATG13	0.073		0.9	0.27				0.999	0.987
pp	ATG14 (pp) WAC	FALSE	pp	ATG14 (pp) WAC	0.062							0.53	0.52
pp	ATG14 (pp) ATG7	FALSE	pp	ATG14 (pp) ATG7	0.062							0.906	0.904
pp	ATG14 (pp) ATG4C	FALSE	pp	ATG14 (pp) ATG4C	0.049							0.711	0.709
pp	ATG14 (pp) PRKAA1	FALSE	pp	ATG14 (pp) PRKAA1	0.053		0.9					0.914	0.17
pp	ATG14 (pp) DYNLL1	FALSE	pp	ATG14 (pp) DYNLL1			0.6					0.608	0.061
pp	ATG14 (pp) NBR1	FALSE	pp	ATG14 (pp) NBR1	0.062							0.675	0.668
pp	ATG14 (pp) WDR45B	FALSE	pp	ATG14 (pp) WDR45B	0.062							0.539	0.529
pp	ATG14 (pp) ATG4B	FALSE	pp	ATG14 (pp) ATG4B	0.056							0.789	0.786
pp	OMG (pp) SEMA5A	FALSE	pp	OMG (pp) SEMA5A	0.062							0.569	0.56
pp	OMG (pp) SEMA3A	FALSE	pp	OMG (pp) SEMA3A								0.56	0.56
pp	OMG (pp) MOBP	FALSE	pp	OMG (pp) MOBP	0.209							0.478	0.369
pp	OMG (pp) CA14	FALSE	pp	OMG (pp) CA14	0.482							0.482
pp	OMG (pp) NTRK2	FALSE	pp	OMG (pp) NTRK2	0.286			0.089				0.463	0.241
pp	OMG (pp) EMG1	FALSE	pp	OMG (pp) EMG1	0.062							0.641	0.633
pp	OMG (pp) DPYSL2	FALSE	pp	OMG (pp) DPYSL2	0.086			0.056				0.417	0.379
pp	OMG (pp) MDM1	FALSE	pp	OMG (pp) MDM1								0.489	0.49
pp	OMG (pp) MBP	FALSE	pp	OMG (pp) MBP	0.233			0.056				0.607	0.502
pp	OMG (pp) CAV1	FALSE	pp	OMG (pp) CAV1								0.448	0.448
pp	OMG (pp) AK3	FALSE	pp	OMG (pp) AK3								0.508	0.508
pp	OMG (pp) CDH19	FALSE	pp	OMG (pp) CDH19	0.524			0.056				0.531
pp	OMG (pp) REEP5	FALSE	pp	OMG (pp) REEP5								0.416	0.416
pp	OMG (pp) SEMA6A	FALSE	pp	OMG (pp) SEMA6A								0.52	0.52
pp	OMG (pp) NCAN	FALSE	pp	OMG (pp) NCAN	0.144			0.07				0.525	0.452
pp	ABHD8 (pp) CYP27A1	FALSE	pp	ABHD8 (pp) CYP27A1	0.069			0.069				0.596	0.572
pp	OMG (pp) RHOA	FALSE	pp	OMG (pp) RHOA			0.6	0.125				0.851	0.609
pp	ABHD8 (pp) ABHD2	FALSE	pp	ABHD8 (pp) ABHD2	0.062			0.062				0.753	0.743
pp	ABHD8 (pp) ABHD14A	FALSE	pp	ABHD8 (pp) ABHD14A	0.06							0.634	0.628
pp	GFER (pp) INTS1	FALSE	pp	GFER (pp) INTS1	0.664							0.664
pp	ABHD8 (pp) ABHD15	FALSE	pp	ABHD8 (pp) ABHD15	0.062			0.062				0.533	0.512
pp	GFER (pp) CHCHD3	FALSE	pp	GFER (pp) CHCHD3			0.9					0.936	0.393
pp	GFER (pp) MT-CO2	FALSE	pp	GFER (pp) MT-CO2	0.063							0.425	0.412
pp	GFER (pp) ZNF92	FALSE	pp	GFER (pp) ZNF92								0.681	0.681
pp	GFER (pp) COA4	FALSE	pp	GFER (pp) COA4			0.9					0.94	0.426
pp	GFER (pp) TOMM70A	FALSE	pp	GFER (pp) TOMM70A								0.647	0.648
pp	GFER (pp) TIMM44	FALSE	pp	GFER (pp) TIMM44	0.088							0.744	0.732
pp	GFER (pp) GRPEL2	FALSE	pp	GFER (pp) GRPEL2	0.087							0.501	0.476
pp	GFER (pp) R3HCC1	FALSE	pp	GFER (pp) R3HCC1	0.821							0.821
pp	GFER (pp) ZNF451	FALSE	pp	GFER (pp) ZNF451								0.476	0.477
pp	GFER (pp) DNAJC6	FALSE	pp	GFER (pp) DNAJC6	0.552							0.555	0.048
pp	GFER (pp) ERV3-1	FALSE	pp	GFER (pp) ERV3-1								0.602	0.602
pp	GFER (pp) WSB1	FALSE	pp	GFER (pp) WSB1	0.049							0.402	0.397
pp	GFER (pp) SAMM50	FALSE	pp	GFER (pp) SAMM50	0.063							0.688	0.681
pp	GFER (pp) MMS19	FALSE	pp	GFER (pp) MMS19								0.507	0.507
pp	MTERF1 (pp) MT-CYB	FALSE	pp	MTERF1 (pp) MT-CYB								0.411	0.411
pp	GFER (pp) COPS2	FALSE	pp	GFER (pp) COPS2				0.508				0.539	0.103
pp	GFER (pp) ALMS1	FALSE	pp	GFER (pp) ALMS1	0.541							0.552	0.066
pp	GFER (pp) TK2	FALSE	pp	GFER (pp) TK2								0.459	0.46
pp	GFER (pp) NOXA1	FALSE	pp	GFER (pp) NOXA1	0.076							0.58	0.565
pp	MTERF1 (pp) MT-CO1	FALSE	pp	MTERF1 (pp) MT-CO1								0.662	0.662
pp	MTERF1 (pp) MT-ND1	FALSE	pp	MTERF1 (pp) MT-ND1								0.49	0.49
pp	MTERF1 (pp) MT-CO2	FALSE	pp	MTERF1 (pp) MT-CO2	0.063							0.409	0.395
pp	MTERF1 (pp) TTF1	FALSE	pp	MTERF1 (pp) TTF1	0.062							0.644	0.636
pp	MTERF1 (pp) MT-ND4	FALSE	pp	MTERF1 (pp) MT-ND4								0.455	0.456
pp	MTERF1 (pp) ATAD3C	FALSE	pp	MTERF1 (pp) ATAD3C	0.066							0.475	0.461
pp	MTERF1 (pp) ATAD3B	FALSE	pp	MTERF1 (pp) ATAD3B	0.066							0.475	0.461
pp	RASL11B (pp) MAGI1	FALSE	pp	RASL11B (pp) MAGI1	0.087			0.37				0.4
pp	MTERF1 (pp) MT-ATP6	FALSE	pp	MTERF1 (pp) MT-ATP6								0.455	0.456
pp	MTERF1 (pp) TFAM	FALSE	pp	MTERF1 (pp) TFAM	0.063							0.755	0.75
pp	MTERF1 (pp) MT-ND6	FALSE	pp	MTERF1 (pp) MT-ND6								0.519	0.52
pp	RASL11B (pp) PLEKHG5	FALSE	pp	RASL11B (pp) PLEKHG5	0.073			0.153				0.582	0.511
pp	TUBGCP6 (pp) TUBA1B	FALSE	pp	TUBGCP6 (pp) TUBA1B	0.068			0.254				0.401	0.208
pp	RASL11B (pp) QARS	FALSE	pp	RASL11B (pp) QARS								0.525	0.526
pp	RASL11B (pp) CDC42EP3	FALSE	pp	RASL11B (pp) CDC42EP3								0.559	0.559
pp	TUBGCP6 (pp) PLK4	FALSE	pp	TUBGCP6 (pp) PLK4	0.073			0.142				0.785	0.752
pp	TUBGCP6 (pp) XPOT	FALSE	pp	TUBGCP6 (pp) XPOT	0.06							0.536	0.527
pp	TUBGCP6 (pp) MARK4	FALSE	pp	TUBGCP6 (pp) MARK4	0.062		0.72					0.726	0.042
pp	TUBGCP6 (pp) NUPL1	FALSE	pp	TUBGCP6 (pp) NUPL1	0.074							0.549	0.534
pp	TUBGCP6 (pp) CEP152	FALSE	pp	TUBGCP6 (pp) CEP152	0.049							0.61	0.607
pp	TUBGCP6 (pp) CETN2	FALSE	pp	TUBGCP6 (pp) CETN2	0.066							0.426	0.411
pp	SGSM3 (pp) IL17REL	FALSE	pp	SGSM3 (pp) IL17REL								0.545	0.546
pp	TUBGCP6 (pp) FBXW5	FALSE	pp	TUBGCP6 (pp) FBXW5	0.062							0.689	0.682
pp	TUBGCP6 (pp) POLD1	FALSE	pp	TUBGCP6 (pp) POLD1	0.388							0.45	0.14
pp	TUBGCP6 (pp) GRIP2	FALSE	pp	TUBGCP6 (pp) GRIP2								0.53	0.531
pp	SGSM3 (pp) RGMB	FALSE	pp	SGSM3 (pp) RGMB								0.536	0.536
pp	SGSM3 (pp) CDKL1	FALSE	pp	SGSM3 (pp) CDKL1								0.436	0.436
pp	SGSM3 (pp) RAB43	FALSE	pp	SGSM3 (pp) RAB43	0.062			0.057				0.436	0.414
pp	SGSM3 (pp) RAB6A	FALSE	pp	SGSM3 (pp) RAB6A	0.051			0.141				0.406	0.33
pp	SGSM3 (pp) RAB5C	FALSE	pp	SGSM3 (pp) RAB5C	0.053			0.375				0.409	0.083
pp	YWHAH (pp) BAD	FALSE	pp	YWHAH (pp) BAD			0.9	0.686				0.969	0.113
pp	YWHAH (pp) MARK4	FALSE	pp	YWHAH (pp) MARK4	0.062			0.596				0.625	0.091
pp	YWHAH (pp) PASK	FALSE	pp	YWHAH (pp) PASK	0.049			0.533				0.549	0.068
pp	YWHAH (pp) CTNNB1	FALSE	pp	YWHAH (pp) CTNNB1	0.062		0.9	0.058				0.921	0.212
pp	YWHAH (pp) HSPA4	FALSE	pp	YWHAH (pp) HSPA4	0.062			0.386				0.529	0.249
pp	YWHAH (pp) SH3PXD2A	FALSE	pp	YWHAH (pp) SH3PXD2A				0.247				0.415	0.256
pp	YWHAH (pp) CDC14B	FALSE	pp	YWHAH (pp) CDC14B				0.368				0.547	0.314
pp	YWHAH (pp) GRB2	FALSE	pp	YWHAH (pp) GRB2	0.062		0.9	0.27				0.932	0.134
pp	YWHAH (pp) HSP90AB1	FALSE	pp	YWHAH (pp) HSP90AB1	0.084			0.254				0.437	0.243
pp	YWHAH (pp) CYFIP2	FALSE	pp	YWHAH (pp) CYFIP2	0.079			0.426				0.526	0.176
pp	YWHAH (pp) CCDC88A	FALSE	pp	YWHAH (pp) CCDC88A				0.415				0.414
pp	YWHAH (pp) MAP3K5	FALSE	pp	YWHAH (pp) MAP3K5				0.64				0.714	0.24
pp	YWHAH (pp) CBY1	FALSE	pp	YWHAH (pp) CBY1			0.9	0.13				0.947	0.448
pp	PMPCB (pp) NDUFS3	FALSE	pp	PMPCB (pp) NDUFS3	0.671			0.471				0.826	0.084
pp	YWHAH (pp) TUBA1B	FALSE	pp	YWHAH (pp) TUBA1B	0.148			0.247				0.456	0.222
pp	YWHAH (pp) PLEKHA2	FALSE	pp	YWHAH (pp) PLEKHA2				0.448				0.448
pp	YWHAH (pp) SPRYD3	FALSE	pp	YWHAH (pp) SPRYD3	0.061			0.432				0.443
pp	YWHAH (pp) KCTD20	FALSE	pp	YWHAH (pp) KCTD20	0.049			0.234				0.402	0.245
pp	YWHAH (pp) MEX3B	FALSE	pp	YWHAH (pp) MEX3B				0.485				0.485
pp	YWHAH (pp) PDPK1	FALSE	pp	YWHAH (pp) PDPK1				0.438				0.518	0.179
pp	YWHAH (pp) DDIT4	FALSE	pp	YWHAH (pp) DDIT4			0.9					0.903	0.074
pp	YWHAH (pp) RIN1	FALSE	pp	YWHAH (pp) RIN1				0.285				0.493	0.321
pp	PMPCB (pp) SDHC	FALSE	pp	PMPCB (pp) SDHC	0.633						0.049	0.73	0.289
pp	PMPCB (pp) NDUFA9	FALSE	pp	PMPCB (pp) NDUFA9	0.813			0.403				0.923	0.373
pp	PMPCB (pp) SHMT1	FALSE	pp	PMPCB (pp) SHMT1	0.065							0.728	0.722
pp	PMPCB (pp) TIMM44	FALSE	pp	PMPCB (pp) TIMM44	0.149		0.9	0.08				0.949	0.431
pp	PMPCB (pp) GRPEL2	FALSE	pp	PMPCB (pp) GRPEL2	0.069		0.9					0.929	0.301
pp	PMPCB (pp) ZYG11B	FALSE	pp	PMPCB (pp) ZYG11B								0.641	0.642
pp	PMPCB (pp) HSPA14	FALSE	pp	PMPCB (pp) HSPA14	0.12			0.124				0.55	0.464
pp	PMPCB (pp) SAMM50	FALSE	pp	PMPCB (pp) SAMM50	0.127			0.105			0.165	0.506	0.333
pp	PMPCB (pp) NDUFB9	FALSE	pp	PMPCB (pp) NDUFB9	0.265			0.366				0.514
pp	PMPCB (pp) TNIK	FALSE	pp	PMPCB (pp) TNIK								0.57	0.57
pp	PMPCB (pp) TOMM70A	FALSE	pp	PMPCB (pp) TOMM70A	0.23							0.584	0.482
pp	PMPCB (pp) MT-CO2	FALSE	pp	PMPCB (pp) MT-CO2	0.065			0.778			0.114	0.858	0.32
pp	PMPCB (pp) MT-CO1	FALSE	pp	PMPCB (pp) MT-CO1				0.758			0.082	0.824	0.272
pp	PMPCB (pp) MT-CYB	FALSE	pp	PMPCB (pp) MT-CYB				0.749				0.818	0.308
pp	SMO (pp) GPR161	FALSE	pp	SMO (pp) GPR161	0.069							0.653	0.643
pp	SMO (pp) PTCH2	FALSE	pp	SMO (pp) PTCH2	0.062		0.8	0.839				0.992	0.787
pp	SMO (pp) CTNNB1	FALSE	pp	SMO (pp) CTNNB1	0.062			0.089				0.676	0.652
pp	SMO (pp) SHH	FALSE	pp	SMO (pp) SHH			0.9	0.277				0.99	0.878
pp	SMO (pp) KMT2B	FALSE	pp	SMO (pp) KMT2B				0.394				0.425	0.09
pp	SMO (pp) CHKA	FALSE	pp	SMO (pp) CHKA								0.435	0.435
pp	SMO (pp) CDR1	FALSE	pp	SMO (pp) CDR1								0.454	0.454
pp	SMO (pp) ADRBK2	FALSE	pp	SMO (pp) ADRBK2			0.8	0.368				0.888	0.189
pp	SMO (pp) SMURF1	FALSE	pp	SMO (pp) SMURF1				0.316				0.502	0.303
pp	TMOD2 (pp) NEB	FALSE	pp	TMOD2 (pp) NEB	0.063		0.6					0.708	0.285
pp	TMOD2 (pp) MYO6	FALSE	pp	TMOD2 (pp) MYO6	0.055			0.485				0.584	0.214
pp	TMOD2 (pp) HSP90AB1	FALSE	pp	TMOD2 (pp) HSP90AB1				0.533				0.534	0.045
pp	SMO (pp) RAB23	FALSE	pp	SMO (pp) RAB23	0.063			0.078				0.739	0.722
pp	TMOD2 (pp) HSPH1	FALSE	pp	TMOD2 (pp) HSPH1				0.148				0.553	0.497
pp	TMOD2 (pp) ABHD15	FALSE	pp	TMOD2 (pp) ABHD15								0.448	0.448
pp	TMOD2 (pp) PLCG2	FALSE	pp	TMOD2 (pp) PLCG2				0.533				0.533
pp	TMOD2 (pp) MYH3	FALSE	pp	TMOD2 (pp) MYH3	0.063		0.6					0.629	0.09
pp	TMOD2 (pp) GABRB3	FALSE	pp	TMOD2 (pp) GABRB3	0.099							0.416	0.379
pp	PARP2 (pp) DDB2	FALSE	pp	PARP2 (pp) DDB2	0.062		0.6					0.697	0.258
pp	PARP2 (pp) ERCC5	FALSE	pp	PARP2 (pp) ERCC5	0.109		0.6					0.705	0.24
pp	PARP2 (pp) CUL4B	FALSE	pp	PARP2 (pp) CUL4B	0.064		0.6					0.629	0.09
pp	PARP2 (pp) PIAS3	FALSE	pp	PARP2 (pp) PIAS3	0.066		0.9					0.904	0.059
pp	PARP2 (pp) POLD1	FALSE	pp	PARP2 (pp) POLD1	0.108		0.6					0.724	0.289
pp	PARP2 (pp) PNKP	FALSE	pp	PARP2 (pp) PNKP	0.065							0.585	0.574
pp	PARP2 (pp) OGT	FALSE	pp	PARP2 (pp) OGT	0.518							0.523	0.052
pp	PARP2 (pp) RAD21	FALSE	pp	PARP2 (pp) RAD21	0.472							0.533	0.153
pp	PARP2 (pp) MDC1	FALSE	pp	PARP2 (pp) MDC1	0.128							0.439	0.383
pp	PARP2 (pp) H2AFX	FALSE	pp	PARP2 (pp) H2AFX				0.248				0.56	0.44
pp	PARP2 (pp) CETN2	FALSE	pp	PARP2 (pp) CETN2	0.06		0.6					0.627	0.09
pp	PARP2 (pp) PARP1	FALSE	pp	PARP2 (pp) PARP1	0.098		0.3	0.678				0.804	0.153
pp	PARP2 (pp) OGG1	FALSE	pp	PARP2 (pp) OGG1				0.153				0.548	0.488
pp	PARP2 (pp) LIG3	FALSE	pp	PARP2 (pp) LIG3	0.099			0.149				0.772	0.728
pp	PARP2 (pp) MNAT1	FALSE	pp	PARP2 (pp) MNAT1	0.152		0.6					0.697	0.181
pp	ZC3H14 (pp) DDX19A	FALSE	pp	ZC3H14 (pp) DDX19A	0.073			0.175				0.464	0.356
pp	ZC3H14 (pp) PABPC1L	FALSE	pp	ZC3H14 (pp) PABPC1L	0.052			0.276				0.479	0.303
pp	PARP2 (pp) RPA2	FALSE	pp	PARP2 (pp) RPA2	0.064		0.6	0.356				0.797	0.26
pp	PARP2 (pp) POLQ	FALSE	pp	PARP2 (pp) POLQ	0.183		0.6					0.791	0.415
pp	ZC3H14 (pp) ENSP00000452479	FALSE	pp	ZC3H14 (pp) ENSP00000452479	0.053			0.259				0.507	0.354
pp	ZC3H14 (pp) DDX39B	FALSE	pp	ZC3H14 (pp) DDX39B	0.172			0.244				0.69	0.545
pp	ZC3H14 (pp) SNRNP70	FALSE	pp	ZC3H14 (pp) SNRNP70	0.139			0.34				0.458	0.124
pp	ZC3H14 (pp) TNPO3	FALSE	pp	ZC3H14 (pp) TNPO3	0.089							0.458	0.43
pp	ZC3H14 (pp) HUWE1	FALSE	pp	ZC3H14 (pp) HUWE1	0.064			0.177				0.401	0.285
pp	ZC3H14 (pp) RAE1	FALSE	pp	ZC3H14 (pp) RAE1	0.141			0.181				0.638	0.528
pp	ZC3H14 (pp) THOC6	FALSE	pp	ZC3H14 (pp) THOC6	0.086							0.456	0.43
pp	ZC3H14 (pp) EFCAB11	FALSE	pp	ZC3H14 (pp) EFCAB11				0.078				0.607	0.592
pp	ZC3H14 (pp) SNRPF	FALSE	pp	ZC3H14 (pp) SNRPF	0.153			0.344				0.42
pp	ZC3H14 (pp) EXOSC10	FALSE	pp	ZC3H14 (pp) EXOSC10	0.116			0.344				0.821	0.717
pp	ZC3H14 (pp) SARNP	FALSE	pp	ZC3H14 (pp) SARNP	0.095			0.182				0.482	0.357
pp	ZC3H14 (pp) PABPC1L2A	FALSE	pp	ZC3H14 (pp) PABPC1L2A				0.256				0.414	0.245
pp	ZC3H14 (pp) POLDIP3	FALSE	pp	ZC3H14 (pp) POLDIP3				0.691				0.836	0.492
pp	ZC3H14 (pp) C17orf85	FALSE	pp	ZC3H14 (pp) C17orf85	0.088			0.483				0.508
pp	PBX4 (pp) SORT1	FALSE	pp	PBX4 (pp) SORT1								0.502	0.502
pp	ZC3H14 (pp) ZNF34	FALSE	pp	ZC3H14 (pp) ZNF34				0.07				0.432	0.415
pp	ZC3H14 (pp) NCBP2	FALSE	pp	ZC3H14 (pp) NCBP2	0.062			0.56				0.684	0.296
pp	SLX1A (pp) ACIN1	FALSE	pp	SLX1A (pp) ACIN1								0.556	0.555
pp	PBX4 (pp) NCAN	FALSE	pp	PBX4 (pp) NCAN								0.602	0.602
pp	SLX1A (pp) FAN1	FALSE	pp	SLX1A (pp) FAN1	0.064							0.762	0.757
pp	SLX1A (pp) C19orf40	FALSE	pp	SLX1A (pp) C19orf40	0.085							0.767	0.757
pp	SLX1A (pp) C17orf70	FALSE	pp	SLX1A (pp) C17orf70								0.524	0.525
pp	SLX1A (pp) MDC1	FALSE	pp	SLX1A (pp) MDC1				0.234				0.61	0.512
pp	SLX1A (pp) FANCC	FALSE	pp	SLX1A (pp) FANCC								0.463	0.464
pp	SLX1A (pp) DNA2	FALSE	pp	SLX1A (pp) DNA2	0.064							0.693	0.686
pp	SLX1A (pp) RECQL5	FALSE	pp	SLX1A (pp) RECQL5	0.063			0.301				0.595	0.432
pp	RABGAP1L (pp) GOLGA1	FALSE	pp	RABGAP1L (pp) GOLGA1	0.053							0.493	0.487
pp	SLX1A (pp) ERCC5	FALSE	pp	SLX1A (pp) ERCC5	0.076							0.532	0.515
pp	DHX58 (pp) TANK	FALSE	pp	DHX58 (pp) TANK								0.505	0.505
pp	RABGAP1L (pp) TBCD	FALSE	pp	RABGAP1L (pp) TBCD	0.062			0.06				0.403	0.378
pp	DHX58 (pp) IRF8	FALSE	pp	DHX58 (pp) IRF8	0.111							0.429	0.385
pp	DHX58 (pp) PUM2	FALSE	pp	DHX58 (pp) PUM2	0.062							0.47	0.458
pp	DHX58 (pp) IFIT5	FALSE	pp	DHX58 (pp) IFIT5	0.252							0.629	0.526
pp	DHX58 (pp) STAT2	FALSE	pp	DHX58 (pp) STAT2	0.284							0.666	0.553
pp	DHX58 (pp) SAMD9	FALSE	pp	DHX58 (pp) SAMD9	0.198							0.538	0.448
pp	DHX58 (pp) DHX36	FALSE	pp	DHX58 (pp) DHX36	0.084							0.751	0.74
pp	DHX58 (pp) HLTF	FALSE	pp	DHX58 (pp) HLTF	0.064			0.348				0.569	0.351
pp	ACTR3C (pp) ARPC5	FALSE	pp	ACTR3C (pp) ARPC5	0.1		0.36	0.66				0.861	0.378
pp	DHX58 (pp) STAU1	FALSE	pp	DHX58 (pp) STAU1	0.062			0.386				0.408	0.055
pp	DHX58 (pp) STAT1	FALSE	pp	DHX58 (pp) STAT1	0.307							0.704	0.591
pp	DHX58 (pp) ADAR	FALSE	pp	DHX58 (pp) ADAR	0.168							0.462	0.381
pp	ACTR3C (pp) DAAM2	FALSE	pp	ACTR3C (pp) DAAM2	0.063			0.176				0.456	0.353
pp	DHX58 (pp) TRAF5	FALSE	pp	DHX58 (pp) TRAF5				0.27				0.461	0.293
pp	DHX58 (pp) OAS1	FALSE	pp	DHX58 (pp) OAS1	0.361							0.668	0.502
pp	DHX58 (pp) OAS2	FALSE	pp	DHX58 (pp) OAS2	0.567							0.79	0.536
pp	ACTR3C (pp) CYFIP2	FALSE	pp	ACTR3C (pp) CYFIP2	0.062			0.15				0.441	0.356
pp	ACTR3C (pp) LRRC61	FALSE	pp	ACTR3C (pp) LRRC61	0.052			0.122				0.731	0.703
pp	KCNA5 (pp) KCNC4	FALSE	pp	KCNA5 (pp) KCNC4	0.063		0.5	0.178				0.647	0.193
pp	ACTR3C (pp) DCTN5	FALSE	pp	ACTR3C (pp) DCTN5				0.246				0.634	0.535
pp	KCNA5 (pp) CAV1	FALSE	pp	KCNA5 (pp) CAV1				0.675				0.863	0.597
pp	KCNA5 (pp) KCNK3	FALSE	pp	KCNA5 (pp) KCNK3	0.062							0.657	0.65
pp	KCNA5 (pp) SCN3A	FALSE	pp	KCNA5 (pp) SCN3A	0.096			0.165				0.425	0.3
pp	KCNA5 (pp) KCNH2	FALSE	pp	KCNA5 (pp) KCNH2	0.09		0.5					0.903	0.805
pp	ACTR3C (pp) NCKIPSD	FALSE	pp	ACTR3C (pp) NCKIPSD	0.054			0.74				0.754	0.082
pp	ACTR3C (pp) NCKAP1	FALSE	pp	ACTR3C (pp) NCKAP1	0.062			0.073				0.435	0.403
pp	KCNA5 (pp) KCNS3	FALSE	pp	KCNA5 (pp) KCNS3	0.063	0.128	0.5	0.178				0.674	0.179
pp	KCNA5 (pp) KCNN3	FALSE	pp	KCNA5 (pp) KCNN3	0.106							0.579	0.549
pp	KCNA5 (pp) KCNIP2	FALSE	pp	KCNA5 (pp) KCNIP2	0.089			0.153				0.762	0.717
pp	KCNA5 (pp) RPL15	FALSE	pp	KCNA5 (pp) RPL15	0.234			0.262				0.427	0.069
pp	KCNA5 (pp) KCNC2	FALSE	pp	KCNA5 (pp) KCNC2	0.087		0.5	0.178				0.65	0.178
pp	KCNA5 (pp) RPL9	FALSE	pp	KCNA5 (pp) RPL9	0.228			0.262				0.436	0.09
pp	KCNA5 (pp) RPL35A	FALSE	pp	KCNA5 (pp) RPL35A	0.231			0.262				0.445	0.101
pp	KCNA5 (pp) CACNA1D	FALSE	pp	KCNA5 (pp) CACNA1D	0.064			0.142				0.569	0.507
pp	KCNA5 (pp) KCNAB3	FALSE	pp	KCNA5 (pp) KCNAB3	0.065		0.6	0.338				0.927	0.741
pp	KCNA5 (pp) RPS24	FALSE	pp	KCNA5 (pp) RPS24	0.236			0.262				0.44	0.088
pp	KCNA5 (pp) SCN3B	FALSE	pp	KCNA5 (pp) SCN3B	0.066							0.47	0.456
pp	KCNA5 (pp) KCNG1	FALSE	pp	KCNA5 (pp) KCNG1	0.062	0.142	0.5	0.165				0.654	0.13
pp	KCNA5 (pp) TECTA	FALSE	pp	KCNA5 (pp) TECTA								0.537	0.537
pp	KCNA5 (pp) KCNH5	FALSE	pp	KCNA5 (pp) KCNH5	0.063		0.5	0.213				0.723	0.338
pp	CNN1 (pp) EHD2	FALSE	pp	CNN1 (pp) EHD2	0.107							0.666	0.642
pp	KCNA5 (pp) CACNB2	FALSE	pp	KCNA5 (pp) CACNB2	0.062							0.417	0.405
pp	KCNA5 (pp) BMPR2	FALSE	pp	KCNA5 (pp) BMPR2								0.503	0.503
pp	KCNA5 (pp) KCNG3	FALSE	pp	KCNA5 (pp) KCNG3		0.123	0.5	0.165				0.634	0.12
pp	KCNA5 (pp) KCNAB1	FALSE	pp	KCNA5 (pp) KCNAB1	0.065		0.6	0.496				0.975	0.886
pp	CNN1 (pp) NAV3	FALSE	pp	CNN1 (pp) NAV3								0.7	0.7
pp	CNN1 (pp) CLMN	FALSE	pp	CNN1 (pp) CLMN	0.062			0.167				0.457	0.361
pp	CNN1 (pp) PLEC	FALSE	pp	CNN1 (pp) PLEC	0.062			0.167				0.556	0.478
pp	CNN1 (pp) SRF	FALSE	pp	CNN1 (pp) SRF	0.062							0.547	0.537
pp	CNN1 (pp) LDB3	FALSE	pp	CNN1 (pp) LDB3	0.063			0.067				0.567	0.545
pp	CNN1 (pp) CALM1	FALSE	pp	CNN1 (pp) CALM1	0.055			0.487				0.709	0.449
pp	CNN1 (pp) NAV2	FALSE	pp	CNN1 (pp) NAV2								0.72	0.72
pp	XPO7 (pp) XPOT	FALSE	pp	XPO7 (pp) XPOT	0.095			0.213				0.69	0.6
pp	XPO7 (pp) KPNA6	FALSE	pp	XPO7 (pp) KPNA6	0.07			0.144				0.409	0.318
pp	NCAN (pp) CHST12	FALSE	pp	NCAN (pp) CHST12	0.06		0.9					0.91	0.119
pp	XPO7 (pp) NSF	FALSE	pp	XPO7 (pp) NSF	0.066							0.463	0.449
pp	XPO7 (pp) G3BP2	FALSE	pp	XPO7 (pp) G3BP2								0.454	0.454
pp	XPO7 (pp) TNPO3	FALSE	pp	XPO7 (pp) TNPO3	0.072							0.6	0.587
pp	XPO7 (pp) ARRDC1	FALSE	pp	XPO7 (pp) ARRDC1								0.434	0.434
pp	XPO7 (pp) TRIM58	FALSE	pp	XPO7 (pp) TRIM58	0.076			0.102				0.455	0.397
pp	XPO7 (pp) GPR124	FALSE	pp	XPO7 (pp) GPR124				0.057				0.592	0.586
pp	NCAN (pp) SLC1A2	FALSE	pp	NCAN (pp) SLC1A2	0.353							0.449	0.184
pp	NCAN (pp) ZNF804A	FALSE	pp	NCAN (pp) ZNF804A	0.076							0.413	0.391
pp	NCAN (pp) SAMM50	FALSE	pp	NCAN (pp) SAMM50								0.472	0.472
pp	NCAN (pp) STMN2	FALSE	pp	NCAN (pp) STMN2	0.373							0.416	0.107
pp	NCAN (pp) RTN4RL2	FALSE	pp	NCAN (pp) RTN4RL2	0.076			0.07				0.411	0.37
pp	NCAN (pp) TENM4	FALSE	pp	NCAN (pp) TENM4	0.097							0.617	0.594
pp	NCAN (pp) L1CAM	FALSE	pp	NCAN (pp) L1CAM	0.158		0.8	0.462				0.943	0.452
pp	NCAN (pp) CLVS2	FALSE	pp	NCAN (pp) CLVS2	0.491							0.491
pp	NCAN (pp) OPCML	FALSE	pp	NCAN (pp) OPCML	0.416							0.506	0.189
pp	NCAN (pp) CADM3	FALSE	pp	NCAN (pp) CADM3	0.361							0.433	0.15
pp	NCAN (pp) GCKR	FALSE	pp	NCAN (pp) GCKR								0.602	0.602
pp	NCAN (pp) GRIN1	FALSE	pp	NCAN (pp) GRIN1	0.352							0.4	0.114
pp	NCAN (pp) BGN	FALSE	pp	NCAN (pp) BGN			0.3	0.07				0.639	0.491
pp	NCAN (pp) GAD2	FALSE	pp	NCAN (pp) GAD2	0.347							0.453	0.197
pp	NCAN (pp) NRXN1	FALSE	pp	NCAN (pp) NRXN1	0.358							0.465	0.202
pp	NCAN (pp) SEMA3A	FALSE	pp	NCAN (pp) SEMA3A								0.524	0.525
pp	LAMA5 (pp) COL4A3	FALSE	pp	LAMA5 (pp) COL4A3				0.102				0.474	0.439
pp	NCAN (pp) LY6H	FALSE	pp	NCAN (pp) LY6H	0.417							0.417
pp	NCAN (pp) NTRK2	FALSE	pp	NCAN (pp) NTRK2	0.347							0.432	0.167
pp	LAMA5 (pp) NTN4	FALSE	pp	LAMA5 (pp) NTN4	0.187		0.6	0.23				0.736	0.071
pp	LAMA5 (pp) LAMA2	FALSE	pp	LAMA5 (pp) LAMA2	0.062		0.9					0.925	0.272
pp	LAMA5 (pp) ARHGEF7	FALSE	pp	LAMA5 (pp) ARHGEF7			0.9					0.901	0.051
pp	LAMA5 (pp) CABLES2	FALSE	pp	LAMA5 (pp) CABLES2	0.072							0.457	0.44
pp	LAMA5 (pp) COL6A1	FALSE	pp	LAMA5 (pp) COL6A1	0.112			0.102				0.492	0.414
pp	LAMA5 (pp) ITGA11	FALSE	pp	LAMA5 (pp) ITGA11	0.062		0.6	0.153				0.732	0.256
pp	LAMA5 (pp) COL5A2	FALSE	pp	LAMA5 (pp) COL5A2	0.087			0.168				0.447	0.33
pp	LAMA5 (pp) COL11A1	FALSE	pp	LAMA5 (pp) COL11A1	0.064			0.262				0.461	0.283
pp	HIP1R (pp) EPS15L1	FALSE	pp	HIP1R (pp) EPS15L1	0.064			0.279				0.567	0.41
pp	HIP1R (pp) PICALM	FALSE	pp	HIP1R (pp) PICALM	0.068		0.6	0.824				0.96	0.464
pp	HIP1R (pp) SORT1	FALSE	pp	HIP1R (pp) SORT1	0.064		0.9					0.903	0.049
pp	HIP1R (pp) SH3GL2	FALSE	pp	HIP1R (pp) SH3GL2	0.063		0.6					0.75	0.389
pp	HIP1R (pp) ARPC5	FALSE	pp	HIP1R (pp) ARPC5				0.247				0.541	0.416
pp	HIP1R (pp) REPS2	FALSE	pp	HIP1R (pp) REPS2								0.416	0.416
pp	HIP1R (pp) RAB5C	FALSE	pp	HIP1R (pp) RAB5C			0.6	0.221				0.714	0.157
pp	HIP1R (pp) AMPH	FALSE	pp	HIP1R (pp) AMPH				0.078				0.522	0.504
pp	HIP1R (pp) DNAJC6	FALSE	pp	HIP1R (pp) DNAJC6	0.166		0.6	0.058				0.82	0.496
pp	HIP1R (pp) TFRC	FALSE	pp	HIP1R (pp) TFRC	0.062		0.6					0.686	0.231
pp	HIP1R (pp) SYT4	FALSE	pp	HIP1R (pp) SYT4	0.055							0.521	0.515
pp	ARHGEF9 (pp) GABRB1	FALSE	pp	ARHGEF9 (pp) GABRB1	0.088		0.6					0.677	0.187
pp	ARHGEF9 (pp) RPS6KA6	FALSE	pp	ARHGEF9 (pp) RPS6KA6								0.434	0.434
pp	ARHGEF9 (pp) RHOA	FALSE	pp	ARHGEF9 (pp) RHOA				0.206				0.477	0.369
pp	ARHGEF9 (pp) MTMR6	FALSE	pp	ARHGEF9 (pp) MTMR6								0.574	0.575
pp	ARHGEF9 (pp) IGSF9B	FALSE	pp	ARHGEF9 (pp) IGSF9B	0.062			0.061				0.43	0.405
pp	ARHGEF9 (pp) NLGN4X	FALSE	pp	ARHGEF9 (pp) NLGN4X	0.092							0.678	0.66
pp	ARHGEF9 (pp) GLRA3	FALSE	pp	ARHGEF9 (pp) GLRA3	0.081							0.483	0.461
pp	ARHGEF9 (pp) NRXN1	FALSE	pp	ARHGEF9 (pp) NRXN1	0.158							0.618	0.566
pp	ARHGEF9 (pp) PNKP	FALSE	pp	ARHGEF9 (pp) PNKP								0.575	0.575
pp	ARHGEF9 (pp) GAD2	FALSE	pp	ARHGEF9 (pp) GAD2	0.137							0.427	0.364
pp	ARHGEF9 (pp) SMURF1	FALSE	pp	ARHGEF9 (pp) SMURF1				0.27				0.596	0.469
pp	ARHGEF9 (pp) C15orf59	FALSE	pp	ARHGEF9 (pp) C15orf59	0.064							0.661	0.653
pp	ARHGEF9 (pp) GABRB3	FALSE	pp	ARHGEF9 (pp) GABRB3	0.108		0.6					0.752	0.363
pp	PCDHAC1 (pp) ZNF154	FALSE	pp	PCDHAC1 (pp) ZNF154				0.056				0.562	0.556
pp	ARHGEF9 (pp) IQSEC2	FALSE	pp	ARHGEF9 (pp) IQSEC2	0.063							0.432	0.419
pp	ARHGEF9 (pp) MAGI2	FALSE	pp	ARHGEF9 (pp) MAGI2	0.131							0.4	0.339
pp	C3orf20 (pp) ADAD2	FALSE	pp	C3orf20 (pp) ADAD2								0.574	0.575
pp	PCDHGA3 (pp) CCDC85A	FALSE	pp	PCDHGA3 (pp) CCDC85A	0.142							0.432	0.366
pp	FMO5 (pp) DAK	FALSE	pp	FMO5 (pp) DAK								0.406	0.406
pp	FMO5 (pp) ALDH3A2	FALSE	pp	FMO5 (pp) ALDH3A2	0.063							0.473	0.461
pp	FMO5 (pp) LIX1L	FALSE	pp	FMO5 (pp) LIX1L	0.063							0.462	0.45
pp	FMO5 (pp) NAA30	FALSE	pp	FMO5 (pp) NAA30								0.546	0.546
pp	FMO5 (pp) WNT4	FALSE	pp	FMO5 (pp) WNT4								0.434	0.434
pp	FMO5 (pp) CES2	FALSE	pp	FMO5 (pp) CES2	0.064						0.05	0.454	0.436
pp	FMO5 (pp) CYP2D6	FALSE	pp	FMO5 (pp) CYP2D6	0.063		0.9	0.085			0.043	0.936	0.348
pp	C19orf57 (pp) EHBP1L1	FALSE	pp	C19orf57 (pp) EHBP1L1								0.524	0.524
pp	EFR3A (pp) KIAA1671	FALSE	pp	EFR3A (pp) KIAA1671								0.401	0.401
pp	EFR3A (pp) TAF2	FALSE	pp	EFR3A (pp) TAF2	0.184							0.424	0.323
pp	EFR3A (pp) COL5A2	FALSE	pp	EFR3A (pp) COL5A2								0.648	0.649
pp	EFR3A (pp) NLGN4X	FALSE	pp	EFR3A (pp) NLGN4X								0.575	0.575
pp	NASP (pp) TBCD	FALSE	pp	NASP (pp) TBCD				0.407				0.406
pp	RAMP1 (pp) GPR156	FALSE	pp	RAMP1 (pp) GPR156			0.54					0.548	0.058
pp	RAMP1 (pp) GALR1	FALSE	pp	RAMP1 (pp) GALR1								0.494	0.495
pp	NASP (pp) SLC9A7	FALSE	pp	NASP (pp) SLC9A7								0.443	0.444
pp	NASP (pp) SLBP	FALSE	pp	NASP (pp) SLBP	0.924							0.986	0.828
pp	NASP (pp) CCNA2	FALSE	pp	NASP (pp) CCNA2	0.391							0.462	0.153
pp	NASP (pp) NCAPD3	FALSE	pp	NASP (pp) NCAPD3	0.272							0.462	0.291
pp	NASP (pp) HSP90AB1	FALSE	pp	NASP (pp) HSP90AB1	0.135							0.686	0.653
pp	NASP (pp) HIST1H3J	FALSE	pp	NASP (pp) HIST1H3J	0.063			0.93				0.956	0.388
pp	NASP (pp) ATG7	FALSE	pp	NASP (pp) ATG7	0.076			0.484				0.503
pp	NASP (pp) H2AFX	FALSE	pp	NASP (pp) H2AFX	0.109			0.339				0.421	0.096
pp	NASP (pp) WDHD1	FALSE	pp	NASP (pp) WDHD1	0.71							0.709
pp	NASP (pp) MNAT1	FALSE	pp	NASP (pp) MNAT1	0.085							0.42	0.393
pp	NASP (pp) RPA2	FALSE	pp	NASP (pp) RPA2	0.467							0.467
pp	NASP (pp) RBBP7	FALSE	pp	NASP (pp) RBBP7	0.483			0.822				0.977	0.771
pp	NASP (pp) MCM7	FALSE	pp	NASP (pp) MCM7	0.899							0.937	0.405
pp	NASP (pp) MCM2	FALSE	pp	NASP (pp) MCM2	0.907							0.938	0.363
pp	NASP (pp) NCAPD2	FALSE	pp	NASP (pp) NCAPD2	0.319							0.456	0.235
pp	NASP (pp) POLD1	FALSE	pp	NASP (pp) POLD1	0.671							0.696	0.114
pp	PABPC1L (pp) ENSP00000452479	FALSE	pp	PABPC1L (pp) ENSP00000452479	0.064			0.213				0.44	0.302
pp	PABPC1L (pp) PUM2	FALSE	pp	PABPC1L (pp) PUM2	0.064			0.227				0.761	0.697
pp	PABPC1L (pp) GSPT1	FALSE	pp	PABPC1L (pp) GSPT1	0.125			0.368				0.58	0.303
pp	PABPC1L (pp) CES2	FALSE	pp	PABPC1L (pp) CES2								0.52	0.52
pp	PABPC1L (pp) PARN	FALSE	pp	PABPC1L (pp) PARN	0.062							0.755	0.749
pp	PABPC1L (pp) PAIP1	FALSE	pp	PABPC1L (pp) PAIP1	0.149		0.8	0.49				0.952	0.517
pp	PABPC1L (pp) CNOT6	FALSE	pp	PABPC1L (pp) CNOT6	0.049			0.338				0.519	0.298
pp	PABPC1L (pp) DDX27	FALSE	pp	PABPC1L (pp) DDX27	0.166			0.179				0.415	0.215
pp	PABPC1L (pp) NCBP2	FALSE	pp	PABPC1L (pp) NCBP2	0.065			0.331				0.494	0.256
pp	SYT4 (pp) NBR1	FALSE	pp	SYT4 (pp) NBR1				0.656				0.656
pp	PABPC1L (pp) SEL1L3	FALSE	pp	PABPC1L (pp) SEL1L3	0.064							0.444	0.431
pp	SYT4 (pp) SYN3	FALSE	pp	SYT4 (pp) SYN3	0.158			0.101				0.736	0.68
pp	PABPC1L (pp) DDX6	FALSE	pp	PABPC1L (pp) DDX6	0.062			0.403				0.693	0.497
pp	PABPC1L (pp) EIF4B	FALSE	pp	PABPC1L (pp) EIF4B	0.514			0.147				0.74	0.425
pp	SYT4 (pp) LY6H	FALSE	pp	SYT4 (pp) LY6H	0.399							0.444	0.113
pp	SYT4 (pp) RIMBP2	FALSE	pp	SYT4 (pp) RIMBP2	0.346							0.449	0.192
pp	SYT4 (pp) DYSF	FALSE	pp	SYT4 (pp) DYSF	0.107							0.608	0.58
pp	SYT4 (pp) SH3GL2	FALSE	pp	SYT4 (pp) SH3GL2	0.447			0.061				0.577	0.251
pp	SYT4 (pp) OPCML	FALSE	pp	SYT4 (pp) OPCML	0.445			0.078				0.494	0.091
pp	SYT4 (pp) GAD2	FALSE	pp	SYT4 (pp) GAD2	0.493							0.529	0.111
pp	SYT4 (pp) CPLX3	FALSE	pp	SYT4 (pp) CPLX3	0.214							0.416	0.288
pp	SYT4 (pp) SST	FALSE	pp	SYT4 (pp) SST	0.314							0.415	0.183
pp	SYT4 (pp) NRXN1	FALSE	pp	SYT4 (pp) NRXN1	0.481			0.226				0.738	0.401
pp	SYT4 (pp) CACNA1E	FALSE	pp	SYT4 (pp) CACNA1E	0.297			0.149				0.442	0.143
pp	SYT4 (pp) GRIN1	FALSE	pp	SYT4 (pp) GRIN1	0.424							0.472	0.122
pp	SYT4 (pp) CSRNP3	FALSE	pp	SYT4 (pp) CSRNP3	0.331							0.406	0.15
pp	SYT4 (pp) SCN3B	FALSE	pp	SYT4 (pp) SCN3B	0.348							0.447	0.189
pp	SYT4 (pp) CLVS2	FALSE	pp	SYT4 (pp) CLVS2	0.462							0.462
pp	SYT4 (pp) JPH4	FALSE	pp	SYT4 (pp) JPH4	0.361							0.427	0.14
pp	SYT4 (pp) SYN1	FALSE	pp	SYT4 (pp) SYN1	0.414			0.101				0.795	0.643
pp	SYT4 (pp) NSF	FALSE	pp	SYT4 (pp) NSF	0.182			0.059				0.426	0.315
pp	SYT4 (pp) CHRNA4	FALSE	pp	SYT4 (pp) CHRNA4	0.361							0.405	0.108
pp	SYT4 (pp) STMN2	FALSE	pp	SYT4 (pp) STMN2	0.586							0.638	0.162
pp	MYH4 (pp) OBSCN	FALSE	pp	MYH4 (pp) OBSCN	0.065			0.184				0.473	0.365
pp	SYT4 (pp) SCG2	FALSE	pp	SYT4 (pp) SCG2	0.297							0.583	0.432
pp	SYT4 (pp) SLC1A2	FALSE	pp	SYT4 (pp) SLC1A2	0.317							0.42	0.186
pp	MYH4 (pp) ATP2A1	FALSE	pp	MYH4 (pp) ATP2A1	0.468			0.331				0.786	0.449
pp	MYH4 (pp) MYH14	FALSE	pp	MYH4 (pp) MYH14			0.72	0.165				0.762	0.067
pp	MYH4 (pp) BICD1	FALSE	pp	MYH4 (pp) BICD1								0.571	0.571
pp	MYH4 (pp) MYH3	FALSE	pp	MYH4 (pp) MYH3	0.064		0.72	0.181				0.769	0.053
pp	MYH4 (pp) NEB	FALSE	pp	MYH4 (pp) NEB	0.108			0.104				0.608	0.549
pp	MYH4 (pp) FBXO32	FALSE	pp	MYH4 (pp) FBXO32	0.054			0.182				0.677	0.617
pp	MYH4 (pp) LDB3	FALSE	pp	MYH4 (pp) LDB3	0.122			0.149				0.524	0.415
pp	MYH4 (pp) KY	FALSE	pp	MYH4 (pp) KY	0.063			0.276				0.417	0.21
pp	MYH4 (pp) UNC45A	FALSE	pp	MYH4 (pp) UNC45A	0.108			0.369				0.598	0.344
pp	MYH4 (pp) CALM1	FALSE	pp	MYH4 (pp) CALM1				0.243				0.539	0.416
pp	MYH4 (pp) MEF2C	FALSE	pp	MYH4 (pp) MEF2C	0.062			0.071				0.428	0.397
pp	CCNA1 (pp) TFDP1	FALSE	pp	CCNA1 (pp) TFDP1	0.134		0.9	0.13				0.931	0.202
pp	MYH4 (pp) MYH7	FALSE	pp	MYH4 (pp) MYH7	0.089		0.72	0.112				0.756	0.052
pp	CCNA1 (pp) CCNA2	FALSE	pp	CCNA1 (pp) CCNA2	0.066		0.9	0.288				0.931	0.097
pp	CCNA1 (pp) ARHGAP11B	FALSE	pp	CCNA1 (pp) ARHGAP11B	0.601							0.601
pp	CCNA1 (pp) CTNNB1	FALSE	pp	CCNA1 (pp) CTNNB1	0.054			0.335				0.507	0.28
pp	CCNA1 (pp) KIF4B	FALSE	pp	CCNA1 (pp) KIF4B	0.493			0.139				0.552	0.058
pp	CCNA1 (pp) RACGAP1	FALSE	pp	CCNA1 (pp) RACGAP1	0.461			0.066				0.475
pp	CCNA1 (pp) UBQLN1	FALSE	pp	CCNA1 (pp) UBQLN1				0.077				0.418	0.395
pp	CCNA1 (pp) GINS4	FALSE	pp	CCNA1 (pp) GINS4	0.351			0.059				0.441	0.158
pp	CCNA1 (pp) MCM2	FALSE	pp	CCNA1 (pp) MCM2	0.269		0.9	0.221				0.953	0.281
pp	CCNA1 (pp) MNAT1	FALSE	pp	CCNA1 (pp) MNAT1	0.062		0.9					0.91	0.126
pp	CCNA1 (pp) CABLES1	FALSE	pp	CCNA1 (pp) CABLES1	0.062		0.9	0.227				0.925	0.094
pp	CCNA1 (pp) UBQLN2	FALSE	pp	CCNA1 (pp) UBQLN2				0.077				0.436	0.415
pp	RNF128 (pp) TBC1D5	FALSE	pp	RNF128 (pp) TBC1D5	0.062							0.49	0.479
pp	CCNA1 (pp) MCM7	FALSE	pp	CCNA1 (pp) MCM7	0.431		0.9	0.165				0.962	0.304
pp	CCNA1 (pp) TPX2	FALSE	pp	CCNA1 (pp) TPX2	0.513							0.544	0.103
pp	RNF128 (pp) KCNS3	FALSE	pp	RNF128 (pp) KCNS3	0.097							0.485	0.454
pp	RNF128 (pp) KIAA1217	FALSE	pp	RNF128 (pp) KIAA1217	0.077							0.47	0.45
pp	RNF128 (pp) STX5	FALSE	pp	RNF128 (pp) STX5								0.645	0.645
pp	MKRN1 (pp) FADD	FALSE	pp	MKRN1 (pp) FADD				0.27				0.4	0.213
pp	MKRN1 (pp) SH3RF1	FALSE	pp	MKRN1 (pp) SH3RF1								0.419	0.419
pp	MKRN1 (pp) SIAH2	FALSE	pp	MKRN1 (pp) SIAH2	0.1							0.449	0.413
pp	TEX15 (pp) RPA2	FALSE	pp	TEX15 (pp) RPA2			0.9					0.9
pp	MKRN1 (pp) PTEN	FALSE	pp	MKRN1 (pp) PTEN	0.053		0.9					0.916	0.192
pp	MKRN1 (pp) GOPC	FALSE	pp	MKRN1 (pp) GOPC				0.06				0.49	0.48
pp	MKRN1 (pp) UBE2Z	FALSE	pp	MKRN1 (pp) UBE2Z				0.058	0.227			0.551	0.433
pp	MKRN1 (pp) G3BP1	FALSE	pp	MKRN1 (pp) G3BP1								0.448	0.448
pp	TEX15 (pp) SLC29A3	FALSE	pp	TEX15 (pp) SLC29A3								0.518	0.519
pp	TEX15 (pp) H2AFX	FALSE	pp	TEX15 (pp) H2AFX			0.9					0.901	0.054
pp	TEX15 (pp) OR2W3	FALSE	pp	TEX15 (pp) OR2W3								0.452	0.452
pp	SARAF (pp) JPH4	FALSE	pp	SARAF (pp) JPH4								0.71	0.711
pp	SARAF (pp) TMEM178A	FALSE	pp	SARAF (pp) TMEM178A								0.449	0.449
pp	TEX15 (pp) PURG	FALSE	pp	TEX15 (pp) PURG	0.067							0.411	0.395
pp	SARAF (pp) SEL1L	FALSE	pp	SARAF (pp) SEL1L				0.27				0.595	0.468
pp	SARAF (pp) MBP	FALSE	pp	SARAF (pp) MBP	0.059							0.556	0.548
pp	SARAF (pp) DNAJB6	FALSE	pp	SARAF (pp) DNAJB6	0.064							0.416	0.402
pp	SARAF (pp) ORMDL3	FALSE	pp	SARAF (pp) ORMDL3	0.062							0.511	0.5
pp	SARAF (pp) CHERP	FALSE	pp	SARAF (pp) CHERP								0.673	0.673
pp	CAMK1 (pp) SYN3	FALSE	pp	CAMK1 (pp) SYN3	0.079			0.153				0.547	0.466
pp	CAMK1 (pp) ARHGEF7	FALSE	pp	CAMK1 (pp) ARHGEF7	0.052		0.9					0.928	0.304
pp	CAMK1 (pp) CREM	FALSE	pp	CAMK1 (pp) CREM				0.143				0.448	0.383
pp	CAMK1 (pp) SYN1	FALSE	pp	CAMK1 (pp) SYN1	0.079			0.305				0.681	0.543
pp	CAMK1 (pp) CREB3L1	FALSE	pp	CAMK1 (pp) CREB3L1			0.6	0.065				0.61
pp	CAMK1 (pp) CHCHD3	FALSE	pp	CAMK1 (pp) CHCHD3								0.567	0.567
pp	CAMK1 (pp) ITIH5	FALSE	pp	CAMK1 (pp) ITIH5								0.57	0.57
pp	GSTM3 (pp) RHOA	FALSE	pp	GSTM3 (pp) RHOA				0.078				0.554	0.537
pp	CAMK1 (pp) CALM1	FALSE	pp	CAMK1 (pp) CALM1				0.873				0.963	0.723
pp	GSTM3 (pp) GSTT2B	FALSE	pp	GSTM3 (pp) GSTT2B	0.065		0.65	0.147				0.896	0.672
pp	GSTM3 (pp) MGST2	FALSE	pp	GSTM3 (pp) MGST2			0.65					0.72	0.235
pp	GSTM3 (pp) GSTM4	FALSE	pp	GSTM3 (pp) GSTM4	0.062	0.052	0.65	0.88				0.958	0.061
pp	GSTM3 (pp) CTNNB1	FALSE	pp	GSTM3 (pp) CTNNB1								0.42	0.42
pp	GSTM3 (pp) CHAC2	FALSE	pp	GSTM3 (pp) CHAC2			0.65					0.65
pp	SORT1 (pp) CASP6	FALSE	pp	SORT1 (pp) CASP6			0.9					0.9	0.043
pp	GSTM3 (pp) CYP2D6	FALSE	pp	GSTM3 (pp) CYP2D6				0.057				0.4	0.39
pp	SORT1 (pp) PSAP	FALSE	pp	SORT1 (pp) PSAP	0.066			0.182				0.981	0.977
pp	SORT1 (pp) NGFRAP1	FALSE	pp	SORT1 (pp) NGFRAP1			0.9					0.933	0.366
pp	SORT1 (pp) SORCS2	FALSE	pp	SORT1 (pp) SORCS2	0.07			0.164				0.412	0.304
pp	SORT1 (pp) APH1B	FALSE	pp	SORT1 (pp) APH1B			0.9					0.901	0.054
pp	SORT1 (pp) ANXA7	FALSE	pp	SORT1 (pp) ANXA7								0.444	0.444
pp	SORT1 (pp) LDLR	FALSE	pp	SORT1 (pp) LDLR				0.056				0.679	0.673
pp	SORT1 (pp) TFRC	FALSE	pp	SORT1 (pp) TFRC	0.088		0.9					0.927	0.264
pp	SORT1 (pp) SEC24A	FALSE	pp	SORT1 (pp) SEC24A				0.056				0.485	0.477
pp	SORT1 (pp) RAB5C	FALSE	pp	SORT1 (pp) RAB5C	0.062		0.9	0.101				0.933	0.302
pp	SORT1 (pp) ARFGEF2	FALSE	pp	SORT1 (pp) ARFGEF2	0.062							0.561	0.552
pp	SORT1 (pp) ABCA1	FALSE	pp	SORT1 (pp) ABCA1	0.062							0.408	0.395
pp	SORT1 (pp) NTRK2	FALSE	pp	SORT1 (pp) NTRK2	0.089			0.543				0.983	0.963
pp	SORT1 (pp) PICALM	FALSE	pp	SORT1 (pp) PICALM	0.051		0.9					0.922	0.252
pp	SORT1 (pp) DNAJC6	FALSE	pp	SORT1 (pp) DNAJC6	0.081		0.9					0.907	0.077
pp	SORT1 (pp) SH3GL2	FALSE	pp	SORT1 (pp) SH3GL2	0.096		0.6					0.63	0.059
pp	SORT1 (pp) MAGED1	FALSE	pp	SORT1 (pp) MAGED1			0.9					0.942	0.45
pp	CABLES1 (pp) GLRA3	FALSE	pp	CABLES1 (pp) GLRA3								0.607	0.608
pp	CABLES1 (pp) CDH2	FALSE	pp	CABLES1 (pp) CDH2			0.9					0.9	0.046
pp	CABLES1 (pp) TENM2	FALSE	pp	CABLES1 (pp) TENM2								0.47	0.47
pp	CABLES1 (pp) ATRAID	FALSE	pp	CABLES1 (pp) ATRAID								0.439	0.439
pp	CABLES1 (pp) CTNNB1	FALSE	pp	CABLES1 (pp) CTNNB1			0.9					0.911	0.15
pp	CABLES1 (pp) ROBO1	FALSE	pp	CABLES1 (pp) ROBO1			0.9					0.9
pp	CABLES1 (pp) CCNA2	FALSE	pp	CABLES1 (pp) CCNA2	0.062		0.9	0.058				0.94	0.406
pp	CABLES1 (pp) MKX	FALSE	pp	CABLES1 (pp) MKX								0.434	0.434
pp	CABLES1 (pp) SH3GL3	FALSE	pp	CABLES1 (pp) SH3GL3	0.062							0.416	0.403
pp	CABLES1 (pp) TTC12	FALSE	pp	CABLES1 (pp) TTC12								0.404	0.405
pp	CABLES1 (pp) CDK5R1	FALSE	pp	CABLES1 (pp) CDK5R1								0.5	0.5
pp	CABLES1 (pp) C17orf67	FALSE	pp	CABLES1 (pp) C17orf67								0.424	0.424
pp	DDB2 (pp) HIST1H3J	FALSE	pp	DDB2 (pp) HIST1H3J	0.053			0.814				0.856	0.251
pp	DDB2 (pp) ERCC5	FALSE	pp	DDB2 (pp) ERCC5	0.09		0.6					0.859	0.645
pp	DDB2 (pp) RFX5	FALSE	pp	DDB2 (pp) RFX5								0.624	0.624
pp	DDB2 (pp) PIAS3	FALSE	pp	DDB2 (pp) PIAS3	0.063		0.9					0.902
pp	DDB2 (pp) ERCC6	FALSE	pp	DDB2 (pp) ERCC6	0.062			0.103				0.612	0.576
pp	DDB2 (pp) INO80E	FALSE	pp	DDB2 (pp) INO80E			0.9					0.9
pp	DDB2 (pp) POLD1	FALSE	pp	DDB2 (pp) POLD1	0.066		0.6					0.682	0.218
pp	DDB2 (pp) SESN1	FALSE	pp	DDB2 (pp) SESN1	0.062							0.542	0.532
pp	DDB2 (pp) WDTC1	FALSE	pp	DDB2 (pp) WDTC1	0.064		0.9					0.937	0.387
pp	DDB2 (pp) RBBP7	FALSE	pp	DDB2 (pp) RBBP7	0.061		0.9	0.082				0.935	0.34
pp	DDB2 (pp) CUL4B	FALSE	pp	DDB2 (pp) CUL4B	0.062		0.9	0.888				0.997	0.815
pp	DDB2 (pp) COMMD3	FALSE	pp	DDB2 (pp) COMMD3			0.6					0.6
pp	DDB2 (pp) BCO1	FALSE	pp	DDB2 (pp) BCO1								0.441	0.442
pp	DDB2 (pp) FBXW5	FALSE	pp	DDB2 (pp) FBXW5			0.9					0.923	0.265
pp	DDB2 (pp) PARP1	FALSE	pp	DDB2 (pp) PARP1	0.062		0.6	0.27				0.989	0.966
pp	DDB2 (pp) CETN2	FALSE	pp	DDB2 (pp) CETN2	0.057		0.6	0.078				0.877	0.687
pp	DDB2 (pp) UFD1L	FALSE	pp	DDB2 (pp) UFD1L								0.469	0.468
pp	DDB2 (pp) COPS2	FALSE	pp	DDB2 (pp) COPS2			0.6	0.873				0.984	0.72
pp	DDB2 (pp) RPA2	FALSE	pp	DDB2 (pp) RPA2			0.6	0.267				0.793	0.351
pp	DDB2 (pp) DCAF12	FALSE	pp	DDB2 (pp) DCAF12			0.72					0.792	0.291
pp	DDB2 (pp) MNAT1	FALSE	pp	DDB2 (pp) MNAT1	0.056		0.6					0.764	0.427
pp	DDB2 (pp) LONRF1	FALSE	pp	DDB2 (pp) LONRF1	0.065							0.511	0.499
pp	DDB2 (pp) OGG1	FALSE	pp	DDB2 (pp) OGG1	0.066							0.551	0.54
pp	DDB2 (pp) ABCA1	FALSE	pp	DDB2 (pp) ABCA1				0.061				0.46	0.448
pp	DDB2 (pp) H2AFX	FALSE	pp	DDB2 (pp) H2AFX				0.064				0.47	0.457
pp	DDB2 (pp) GLMN	FALSE	pp	DDB2 (pp) GLMN			0.72					0.721	0.046
pp	SEMA6A (pp) SHH	FALSE	pp	SEMA6A (pp) SHH								0.462	0.463
pp	SEMA6A (pp) TMEM136	FALSE	pp	SEMA6A (pp) TMEM136	0.062							0.567	0.558
pp	SEMA6A (pp) FADD	FALSE	pp	SEMA6A (pp) FADD								0.435	0.435
pp	SEMA6A (pp) PCDHAC2	FALSE	pp	SEMA6A (pp) PCDHAC2	0.084			0.057				0.404	0.366
pp	SEMA6A (pp) TBC1D16	FALSE	pp	SEMA6A (pp) TBC1D16	0.066							0.498	0.485
pp	SEMA6A (pp) UNC5C	FALSE	pp	SEMA6A (pp) UNC5C	0.065							0.497	0.485
pp	SEMA6A (pp) NTNG2	FALSE	pp	SEMA6A (pp) NTNG2				0.068				0.407	0.39
pp	SEMA6A (pp) DPYSL2	FALSE	pp	SEMA6A (pp) DPYSL2	0.056							0.414	0.406
pp	SEMA6A (pp) ROBO1	FALSE	pp	SEMA6A (pp) ROBO1	0.094							0.58	0.555
pp	SEMA6A (pp) RHOA	FALSE	pp	SEMA6A (pp) RHOA	0.053			0.117				0.546	0.501
pp	SEMA6A (pp) PLXNB2	FALSE	pp	SEMA6A (pp) PLXNB2				0.213				0.524	0.42
pp	SEMA6A (pp) DSCAML1	FALSE	pp	SEMA6A (pp) DSCAML1	0.073			0.103				0.442	0.383
pp	SEMA6A (pp) NRP1	FALSE	pp	SEMA6A (pp) NRP1	0.062			0.182				0.89	0.868
pp	SEMA6A (pp) SDK2	FALSE	pp	SEMA6A (pp) SDK2	0.084			0.103				0.407	0.338
pp	SEMA6A (pp) EVL	FALSE	pp	SEMA6A (pp) EVL				0.27				0.789	0.723
pp	SEMA6A (pp) SORBS1	FALSE	pp	SEMA6A (pp) SORBS1	0.117			0.431				0.481	0.051
pp	SEMA6A (pp) PLXND1	FALSE	pp	SEMA6A (pp) PLXND1	0.062			0.213				0.911	0.889
pp	SEMA6A (pp) FLT4	FALSE	pp	SEMA6A (pp) FLT4								0.41	0.41
pp	ADAM19 (pp) POSTN	FALSE	pp	ADAM19 (pp) POSTN								0.452	0.453
pp	SEMA6A (pp) CELSR1	FALSE	pp	SEMA6A (pp) CELSR1	0.049			0.057				0.459	0.446
pp	ADAM19 (pp) SH3PXD2A	FALSE	pp	ADAM19 (pp) SH3PXD2A			0.6	0.128				0.791	0.45
pp	ADAM19 (pp) WIF1	FALSE	pp	ADAM19 (pp) WIF1								0.66	0.66
pp	ADAM19 (pp) EPHA3	FALSE	pp	ADAM19 (pp) EPHA3	0.063							0.405	0.391
pp	ADAM19 (pp) SH3GL2	FALSE	pp	ADAM19 (pp) SH3GL2	0.063			0.205				0.526	0.416
pp	ADAM19 (pp) HECTD3	FALSE	pp	ADAM19 (pp) HECTD3								0.462	0.462
pp	ADAM19 (pp) PTHLH	FALSE	pp	ADAM19 (pp) PTHLH								0.467	0.468
pp	HRK (pp) BAD	FALSE	pp	HRK (pp) BAD				0.213				0.519	0.414
[truncated: 7,036 more rows]

## Sheet: combined top hits
1st	Count 1st	overlap w L5 2nd	overlap with L5UD_1st	2nd	2nd count		Combo	Count		Combo	Count	Add	Final count
ATG7	21	TRUE	TRUE	ATG7	14		CTNNB1	145		CTNNB1	145		145
CALM1	15	TRUE	TRUE	CALM1	27		HSPA4	106		HSPA4	106		106
CAV1	26	TRUE	TRUE	CAV1	26		PTEN	86		PTEN	86		86
CCNA2	33	TRUE	TRUE	CCNA2	15		RHOA	75		RHOA	75	11	86
CCT4	12	TRUE	TRUE	CCT4	39		HIST1H4F	72		HIST1H4F	72	5	77
CDKN3	16	TRUE	TRUE	CDKN3	15		GRB2	63		CCND1	62	1	63
CETN2	15	TRUE	TRUE	CETN2	18		HSP90AB1	63		GRB2	63		63
CHD4	27	TRUE	TRUE	CHD4	17		CCND1	62		HSP90AB1	63		63
CPSF6	24	TRUE	TRUE	CPSF6	19		DDX39B	54		DDX39B	54		54
CTNNB1	77	TRUE	TRUE	CTNNB1	68		CAV1	52		H2AFX	52	2	54
DDX17	14	TRUE	TRUE	DDX17	32		H2AFX	52		RPL6	44	9	53
DDX39B	15	TRUE	TRUE	DDX39B	39		CCT4	51		CAV1	52		52
DDX51	9	TRUE	TRUE	DDX51	16		EXOSC10	51		RPL9	42	10	52
DNA2	18	TRUE	TRUE	DNA2	14		GRIN1	51		CCT4	51		51
DNAJA1	10	TRUE	TRUE	DNAJA1	21		HSPA1A	51		EXOSC10	51		51
DNAJC6	10	TRUE	TRUE	DNAJC6	18		SNRPF	51		GRIN1	51		51
EIF4B	11	TRUE	TRUE	EIF4B	27		RBBP7	50		HSPA1A	51		51
EPHB2	10	TRUE	TRUE	EPHB2	15		SNRPD3	50		SNRPD3	50	1	51
ERCC5	15	TRUE	TRUE	ERCC5	11		NCBP2	49		SNRPF	51		51
EXOSC10	22	TRUE	TRUE	EXOSC10	29		CCNA2	48		NRXN1	41	9	50
FADD	15	TRUE	TRUE	FADD	9		KDM1A	48		RBBP7	50		50
FGF13	29	TRUE	TRUE	FGF13	10		RPL15	48		NCBP2	49		49
GAD2	15	TRUE	TRUE	GAD2	25		RPL19	47		RPS24	41	8	49
GNL2	16	TRUE	TRUE	GNL2	23		DDX17	46		CCNA2	48		48
GRB2	16	TRUE	TRUE	GRB2	47		GRIN2B	46		KDM1A	48		48
GRIN1	19	TRUE	TRUE	GRIN1	32		PARP1	46		RPL15	48		48
HSP90AB1	27	TRUE	TRUE	HSP90AB1	36		MAPK14	45		RPL19	47	1	48
HSPA14	14	TRUE	TRUE	HSPA14	18		PES1	45		MAPK14	45	2	47
HSPA1A	21	TRUE	TRUE	HSPA1A	30		CHD4	44		SKIV2L2	42	5	47
HSPA4	76	TRUE	TRUE	HSPA4	30		MCM7	44		DDX17	46		46
HSPH1	20	TRUE	TRUE	HSPH1	9		RPL6	44		GRIN2B	46	0	46
HUWE1	19	TRUE	TRUE	HUWE1	14		STAT1	44		PARP1	46		46
KARS	18	TRUE	TRUE	KARS	10		CPSF6	43		RPL35A	41	5	46
KDM1A	13	TRUE	TRUE	KDM1A	35		NTRK2	43		PES1	45		45
KIT	28	TRUE	TRUE	KIT	11		CALM1	42		CHD4	44		44
LYAR	18	TRUE	TRUE	LYAR	10		RPL9	42		MCM7	44		44
MBNL1	12	TRUE	TRUE	MBNL1	10		SHH	42		STAT1	44		44
MCM7	27	TRUE	TRUE	MCM7	17		SKIV2L2	42		CPSF6	43		43
MT-ATP6	14	TRUE	TRUE	MT-ATP6	10		DDX27	41		NTRK2	43		43
MT-CO1	11	TRUE	TRUE	MT-CO1	10		NRXN1	41		CALM1	42		42
MT-CYB	16	TRUE	TRUE	MT-CYB	9		RPL35A	41		SHH	42		42
NCBP2	33	TRUE	TRUE	NCBP2	16		RPS24	41		DDX27	41	0	41
NDUFA9	19	TRUE	TRUE	NDUFA9	10		GAD2	40		GAR1	38	3	41
NTRK2	34	TRUE	TRUE	NTRK2	9		RPA2	40		GNAQ	36	5	41
NUP50	12	TRUE	TRUE	NUP50	11		RPL7A	40		DDX24	38	2	40
PARP1	23	TRUE	TRUE	PARP1	23		FGF13	39		GAD2	40		40
PES1	25	TRUE	TRUE	PES1	20		GNL2	39		GFM1	37	3	40
PLEC	25	TRUE	TRUE	PLEC	11		KIT	39		RPA2	40		40
POLR1C	19	TRUE	TRUE	POLR1C	17		DDX24	38		RPL7A	40		40
PRKAG2	19	TRUE	TRUE	PRKAG2	11		EIF4B	38		SH3GL2	28	12	40
PTEN	35	TRUE	TRUE	PTEN	51		GAR1	38		CDH2	30	9	39
RAB6A	17	TRUE	TRUE	RAB6A	9		UBQLN1	38		FGF13	39		39
RBBP7	16	TRUE	TRUE	RBBP7	34		EMID1	37		GNL2	39		39
RPA2	12	TRUE	TRUE	RPA2	28		GFM1	37		KIT	39		39
RPL15	35	TRUE	TRUE	RPL15	13		PABPN1	37		PABPN1	37	2	39
RPL7A	20	TRUE	TRUE	RPL7A	20		POLD1	37		POLD1	37	2	39
SEMA6A	19	TRUE	TRUE	SEMA6A	16		SNRNP70	37		PSMC1	36	3	39
SHH	28	TRUE	TRUE	SHH	14		GNAQ	36		EIF4B	38		38
SNRPF	37	TRUE	TRUE	SNRPF	14		PLEC	36		SNRPB	30	8	38
STAT1	23	TRUE	TRUE	STAT1	21		POLR1C	36		TARDBP	32	6	38
TFRC	15	TRUE	TRUE	TFRC	20		PSMC1	36		UBQLN1	38		38
TPX2	16	TRUE	TRUE	TPX2	11		RBM28	36		WDR36	32	6	38
UBE2D3	13	TRUE	TRUE	UBE2D3	11		ATG7	35		EIF5B	29	8	37
UBQLN1	12	TRUE	TRUE	UBQLN1	26		CEBPA	35		EMID1	37	0	37
UBQLN2	14	TRUE	TRUE	UBQLN2	13		SEMA6A	35		MCM2	30	7	37
UTP15	24	TRUE	TRUE	UTP15	9		TFRC	35		NSF	26	11	37
VPS39	13	TRUE	TRUE	VPS39	9		DDX6	34		RBM28	36	1	37
ACE	11	FALSE	FALSE	ARFRP1	16		CETN2	33		SNRNP70	37	0	37
ACO2	28	FALSE	FALSE	ARHGAP11B	12		HUWE1	33		SYN1	28	9	37
ACOT13	10	FALSE	FALSE	ARHGEF7	18		UTP15	33		CEBPA	35	1	36
ACOX1	10	FALSE	FALSE	ARNTL	14		DNA2	32		PLEC	36		36
ACTR5	9	FALSE	FALSE	ATG13	14		HSPA14	32		POLR1C	36		36
ADAR	11	FALSE	FALSE	ATXN7	19		TARDBP	32		ATG7	35		35
ADCY8	16	FALSE	FALSE	BAG1	18		WDR36	32		CUL4B	31	4	35
AIMP2	15	FALSE	FALSE	BCL2L11	26		YTHDC2	32		DDX6	34	1	35
AMPH	13	FALSE	FALSE	C17orf85	12		CDKN3	31		RRP12	30	5	35
AP2A2	22	FALSE	FALSE	C19orf40	16		CUL4B	31		SEMA6A	35		35
AP3M1	9	FALSE	FALSE	CACNA1E	12		DNAJA1	31		TFRC	35		35
APBA1	14	FALSE	FALSE	CACNA2D2	10		ENSP00000482107	31		CETN2	33		33
APOB	28	FALSE	FALSE	CACNB2	11		VAMP4	31		HUWE1	33		33
ARHGEF9	15	FALSE	FALSE	CACYBP	10		CDH2	30		KCNH2	30	3	33
ATG14	12	FALSE	FALSE	CBFB	11		KCNH2	30		PLK4	27	6	33
BAG4	23	FALSE	FALSE	CBX6	13		MCM2	30		UTP15	33		33
BCL9	9	FALSE	FALSE	CBY1	11		PRKAG2	30		VAMP4	31	2	33
BET1	14	FALSE	FALSE	CEBPA	35		RRP12	30		DNA2	32		32
BICD1	12	FALSE	FALSE	CEP152	10		SNRPB	30		ENSP00000482107	31	1	32
BUD13	11	FALSE	FALSE	CEP162	10		CDKN1B	29		GSPT1	25	7	32
CACNA1D	14	FALSE	FALSE	CEPT1	11		EIF5B	29		HSPA14	32		32
CAV2	11	FALSE	FALSE	CHERP	15		HSPH1	29		YTHDC2	32	0	32
CBX5	24	FALSE	FALSE	CHRM2	13		NDUFA9	29		APOB	28	3	31
CCNA1	14	FALSE	FALSE	CHRNA4	12		NGFR	29		CDKN3	31		31
CCND1	62	FALSE	FALSE	CLN3	11		XBP1	29		DNAJA1	31		31
CDH2	30	FALSE	FALSE	CNBP	14		ACO2	28		POLDIP3	27	4	31
CDKN1B	29	FALSE	FALSE	CNTRL	10		APOB	28		RAE1	25	6	31
CEP164	19	FALSE	FALSE	COL11A1	12		DNAJC6	28		BCL2L11	26	4	30
CHCHD3	13	FALSE	FALSE	COL16A1	10		KARS	28		CDKN1B	29	1	30
CHKA	11	FALSE	FALSE	COL4A3	16		LYAR	28		DDB2	26	4	30
CHN2	14	FALSE	FALSE	COL4A3BP	10		RELN	28		PRKAG2	30		30
CHRD	12	FALSE	FALSE	COL5A2	15		SH3GL2	28		RELN	28	2	30
COPS2	20	FALSE	FALSE	COL6A1	17		SYN1	28		XBP1	29	1	30
DCTN5	15	FALSE	FALSE	COL9A2	11		MBP	27		DNMT3A	25	4	29
DDB2	26	FALSE	FALSE	CSNK2B	13		PHF5A	27		HSPH1	29		29
DGCR8	10	FALSE	FALSE	CUL4B	31		PLK4	27		MBP	27	2	29
DHX58	14	FALSE	FALSE	CYFIP2	10		POLDIP3	27		NDUFA9	29		29
DIDO1	11	FALSE	FALSE	DDOST	17		SLBP	27		NGFR	29	0	29
DNAJB6	18	FALSE	FALSE	DDX24	38		TPX2	27		SLBP	27	2	29
DNMT3A	25	FALSE	FALSE	DDX27	41		UBQLN2	27		ACO2	28	0	28
DPYSL2	11	FALSE	FALSE	DDX42	14		BCL2L11	26		DNAJC6	28		28
EIF2AK2	19	FALSE	FALSE	DDX6	34		DDB2	26		KARS	28		28
EIF3C	18	FALSE	FALSE	DHFR	24		ERCC5	26		LYAR	28		28
EIF5B	29	FALSE	FALSE	DHX36	10		FKBP5	26		PHF5A	27	1	28
EXOC2	15	FALSE	FALSE	DIABLO	15		NSF	26		SRSF9	26	2	28
FAIM2	15	FALSE	FALSE	DNAJB11	17		RAB6A	26		UFD1L	25	3	28
FANCC	14	FALSE	FALSE	DPYD	10		SRSF9	26		DHFR	24	3	27
FBXO5	16	FALSE	FALSE	DYNC1H1	11		TFAM	26		IDH1	25	2	27
FLT3	16	FALSE	FALSE	DYNLL1	15		DDX51	25		TFAM	26	1	27
GAR1	38	FALSE	FALSE	DYSF	12		DNMT3A	25		TPX2	27		27
GFER	19	FALSE	FALSE	EARS2	17		EPHB2	25		UBQLN2	27		27
GNAQ	36	FALSE	FALSE	EIF4E3	9		GSPT1	25		ERCC5	26		26
GRIK5	16	FALSE	FALSE	EMID1	37		IDH1	25		FKBP5	26	0	26
HERC2	17	FALSE	FALSE	ENSP00000452479	17		ITCH	25		RAB6A	26		26
HIST1H4F	72	FALSE	FALSE	ENSP00000463379	21		MT-CYB	25		DDX51	25		25
HLTF	13	FALSE	FALSE	ENSP00000482107	31		RAE1	25		EPHB2	25		25
HSPA4L	22	FALSE	FALSE	ENY2	16		UFD1L	25		ITCH	25	0	25
HSPB8	14	FALSE	FALSE	EPS15L1	17		CBX5	24		MT-CYB	25		25
ITGA3	18	FALSE	FALSE	FBXL16	9		DHFR	24		CBX5	24	0	24
KCNA5	23	FALSE	FALSE	FGFR3	9		FADD	24
KCNA6	6	FALSE	FALSE	FKBP5	26		HNRNPR	24
KCNH2	30	FALSE	FALSE	FLOT1	13		KCNC2	24
KCNJ8	17	FALSE	FALSE	FOXP3	18		MT-ATP6	24
LCAT	14	FALSE	FALSE	G3BP1	18		PLCG2	24
LRRTM1	16	FALSE	FALSE	GBE1	11		RACGAP1	24
LSG1	21	FALSE	FALSE	GCH1	15		SNRPA	24
MAPK14	45	FALSE	FALSE	GFM1	37		UBE2D3	24
MAPRE2	12	FALSE	FALSE	GIGYF2	9		BAG4	23
MCM2	30	FALSE	FALSE	GNG10	13		KCNA5	23
MNAT1	18	FALSE	FALSE	GOLGA1	16		KHSRP	23
MRPL27	16	FALSE	FALSE	GRB10	10		NUP50	23
NASP	17	FALSE	FALSE	GRIN2B	46		PSMD6	23
NCAN	19	FALSE	FALSE	GRM3	13		RBM19	23
NCKIPSD	16	FALSE	FALSE	GSPT1	25		SLC1A2	23
NDEL1	10	FALSE	FALSE	H2AFX	52		SYT4	23
NDUFB9	15	FALSE	FALSE	HIST1H3J	15		UPF3B	23
NDUFS3	19	FALSE	FALSE	HLA-C	12		AP2A2	22
NGFR	29	FALSE	FALSE	HNRNPR	24		HSPA4L	22
NOM1	21	FALSE	FALSE	HSD17B4	9		KMT2B	22
NRP1	14	FALSE	FALSE	HTR1A	9		LDB3	22
OGDH	15	FALSE	FALSE	HYOU1	17		MBNL1	22
OGG1	17	FALSE	FALSE	IDH1	25		MDC1	22
OMG	16	FALSE	FALSE	INTS1	10		NCAPG2	22
PABPN1	37	FALSE	FALSE	INTS2	10		PAICS	22
PAIP1	17	FALSE	FALSE	INTS4	14		RAD21	22
PARP2	17	FALSE	FALSE	IQSEC2	10		RAD51AP1	22
PDGFB	13	FALSE	FALSE	IRF2	8		ROBO1	22
PHF5A	27	FALSE	FALSE	ITCH	25		SEC22B	22
PLK4	27	FALSE	FALSE	KCNAB1	13		VPS39	22
PMPCB	15	FALSE	FALSE	KCNC2	24		ENSP00000463379	21
PNKP	11	FALSE	FALSE	KCNC4	9		LSG1	21
PPAT	14	FALSE	FALSE	KCNG1	10		MT-CO1	21
PRKAR2B	16	FALSE	FALSE	KCNIP2	10		NOM1	21
PRKD1	11	FALSE	FALSE	KCNN3	11		RPSAP58	21
PRRX1	16	FALSE	FALSE	KCNS3	18		UTP14A	21
PSMC1	36	FALSE	FALSE	KDM3A	8		YWHAH	21
PUM2	12	FALSE	FALSE	KDM5A	11		COPS2	20
QARS	15	FALSE	FALSE	KHSRP	23		LDLR	20
RAB22A	11	FALSE	FALSE	KIF4B	11		SDHC	20
RAB6B	18	FALSE	FALSE	KLF4	18		SST	20
RAD21	22	FALSE	FALSE	KMT2B	22		ATXN7	19
RAD51AP1	22	FALSE	FALSE	KPNA4	8		CEP164	19
RBM28	36	FALSE	FALSE	KPNA6	14		EIF2AK2	19
RCOR1	19	FALSE	FALSE	L1CAM	10		GFER	19
RECQL5	13	FALSE	FALSE	LAMA2	16		NCAN	19
RICTOR	19	FALSE	FALSE	LAMP2	17		NDUFS3	19
RORA	16	FALSE	FALSE	LARP4B	11		RCOR1	19
RPL19	47	FALSE	FALSE	LDB1	10		RICTOR	19
SBDS	19	FALSE	FALSE	LDB3	22		SBDS	19
SEMA3A	16	FALSE	FALSE	LDLR	20		ST13	19
SEMA3F	13	FALSE	FALSE	LIG3	15		STX5	19
SH3GL1	12	FALSE	FALSE	LRRK1	9		USP9X	19
SKIV2L2	42	FALSE	FALSE	LSM5	16		WDHD1	19
SLC1A2	23	FALSE	FALSE	LTV1	13		ARHGEF7	18
SLC9A1	13	FALSE	FALSE	LUC7L3	14		BAG1	18
SNRPA	24	FALSE	FALSE	LY6H	10		DNAJB6	18
SNRPD3	50	FALSE	FALSE	MAGED1	10		EIF3C	18
SORT1	17	FALSE	FALSE	MAN1B1	9		FOXP3	18
SRSF9	26	FALSE	FALSE	MAP3K5	16		G3BP1	18
SST	20	FALSE	FALSE	MBP	27		ITGA3	18
ST13	19	FALSE	FALSE	MDC1	22		KCNS3	18
STX5	19	FALSE	FALSE	MMS19	15		KLF4	18
SUPT6H	17	FALSE	FALSE	MPND	11		MNAT1	18
SYN1	28	FALSE	FALSE	MPP3	11		RAB6B	18
SYT4	23	FALSE	FALSE	MT-ATP8	10		SCN3B	18
TARDBP	32	FALSE	FALSE	MT-CO2	14		STMN2	18
TBPL1	14	FALSE	FALSE	MT-ND1	14		UTP20	18
TIMM44	17	FALSE	FALSE	MT-ND4	12		ZC3H14	18
UFD1L	25	FALSE	FALSE	MT-ND6	9		COL6A1	17
UPF3B	23	FALSE	FALSE	MYH14	13		DDOST	17
USE1	13	FALSE	FALSE	MYH3	12		DNAJB11	17
USP11	14	FALSE	FALSE	MYO18A	12		EARS2	17
USP9X	19	FALSE	FALSE	MYO6	13		ENSP00000452479	17
UTP20	18	FALSE	FALSE	NAPB	16		EPS15L1	17
VAMP4	31	FALSE	FALSE	NBR1	14		HERC2	17
VPS41	14	FALSE	FALSE	NCAPD2	16		HYOU1	17
XBP1	29	FALSE	FALSE	NCAPD3	14		KCNJ8	17
YTHDC2	32	FALSE	FALSE	NCAPG2	22		LAMP2	17
YWHAH	21	FALSE	FALSE	NCEH1	8		NASP	17
ZC3H14	18	FALSE	FALSE	NDUFA1	14		OGG1	17
		FALSE	FALSE	NEB	11		PAIP1	17
		FALSE	FALSE	NIN	11		PARP2	17
		FALSE	FALSE	NLGN4X	11		PLCB3	17
		FALSE	FALSE	NOP16	13		SORT1	17
		FALSE	FALSE	NPHP4	10		STX10	17
		FALSE	FALSE	NRXN1	41		SUPT6H	17
		FALSE	FALSE	NSF	26		TAF1L	17
		FALSE	FALSE	NTNG2	8		TIMM44	17
		FALSE	FALSE	NUPL1	15		ADCY8	16
		FALSE	FALSE	OAS1	12		ARFRP1	16
		FALSE	FALSE	OBSCN	15		C19orf40	16
		FALSE	FALSE	OGT	14		COL4A3	16
		FALSE	FALSE	OPCML	11		ENY2	16
		FALSE	FALSE	ORMDL3	9		FBXO5	16
		FALSE	FALSE	PAICS	22		FLT3	16
		FALSE	FALSE	PARN	14		GOLGA1	16
		FALSE	FALSE	PCGF5	12		GRIK5	16
		FALSE	FALSE	PFDN6	16		LAMA2	16
		FALSE	FALSE	PFKFB3	9		LRRTM1	16
		FALSE	FALSE	PIAS3	10		LSM5	16
		FALSE	FALSE	PICALM	16		MAP3K5	16
		FALSE	FALSE	PLCB3	17		MRPL27	16
		FALSE	FALSE	PLCB4	15		NAPB	16
		FALSE	FALSE	PLCG2	24		NCAPD2	16
		FALSE	FALSE	PLXNB2	10		NCKIPSD	16
		FALSE	FALSE	PNPLA6	11		OMG	16
		FALSE	FALSE	POLD1	37		PFDN6	16
		FALSE	FALSE	POLDIP3	27		PICALM	16
		FALSE	FALSE	POSTN	15		PRKAR2B	16
		FALSE	FALSE	PPP1R9A	15		PRRX1	16
		FALSE	FALSE	PRICKLE1	10		RAB5C	16
		FALSE	FALSE	PRKAA1	10		RORA	16
		FALSE	FALSE	PSEN2	12		SEMA3A	16
		FALSE	FALSE	PSIP1	10		SMARCA1	16
		FALSE	FALSE	PSMD6	23		SPTAN1	16
		FALSE	FALSE	PTPRA	11		TADA2A	16
		FALSE	FALSE	RAB5C	16		AIMP2	15
		FALSE	FALSE	RAB9A	12		ARHGEF9	15
		FALSE	FALSE	RACGAP1	24		CHERP	15
		FALSE	FALSE	RAE1	25		COL5A2	15
		FALSE	FALSE	RBM19	23		DCTN5	15
		FALSE	FALSE	RELN	28		DIABLO	15
		FALSE	FALSE	RHOA	75		DYNLL1	15
		FALSE	FALSE	ROBO1	22		EXOC2	15
		FALSE	FALSE	RPL35A	41		FAIM2	15
		FALSE	FALSE	RPL6	44		GCH1	15
		FALSE	FALSE	RPL9	42		HIST1H3J	15
		FALSE	FALSE	RPS24	41		LIG3	15
		FALSE	FALSE	RPSAP58	21		MMS19	15
		FALSE	FALSE	RRP12	30		NDUFB9	15
		FALSE	FALSE	SAMM50	13		NUPL1	15
		FALSE	FALSE	SARNP	13		OBSCN	15
		FALSE	FALSE	SCN3B	18		OGDH	15
		FALSE	FALSE	SDHC	20		PLCB4	15
		FALSE	FALSE	SEC22B	22		PMPCB	15
		FALSE	FALSE	SH3GL2	28		POSTN	15
		FALSE	FALSE	SLBP	27		PPP1R9A	15
		FALSE	FALSE	SMARCA1	16		QARS	15
		FALSE	FALSE	SMURF1	14		SRSF11	15
		FALSE	FALSE	SNRNP70	37		TGFBR1	15
		FALSE	FALSE	SNRPB	30		ZC3H11A	15
		FALSE	FALSE	SORCS2	8		APBA1	14
		FALSE	FALSE	SPTAN1	16		ARNTL	14
		FALSE	FALSE	SRSF11	15		ATG13	14
		FALSE	FALSE	STMN2	18		BET1	14
		FALSE	FALSE	STX10	17		CACNA1D	14
		FALSE	FALSE	STX16	13		CCNA1	14
		FALSE	FALSE	SUDS3	11		CHN2	14
		FALSE	FALSE	TADA2A	16		CNBP	14
		FALSE	FALSE	TAF1L	17		DDX42	14
		FALSE	FALSE	TFAM	26		DHX58	14
		FALSE	FALSE	TFDP1	12		FANCC	14
		FALSE	FALSE	TGFBR1	15		HSPB8	14
		FALSE	FALSE	THRB	11		INTS4	14
		FALSE	FALSE	TMEM237	10		KPNA6	14
		FALSE	FALSE	TNIK	12		LCAT	14
		FALSE	FALSE	TRUB2	12		LUC7L3	14
		FALSE	FALSE	TTC12	12		MT-CO2	14
		FALSE	FALSE	TUBA1B	9		MT-ND1	14
		FALSE	FALSE	UBE2J2	11		NBR1	14
		FALSE	FALSE	UBE2W	9		NCAPD3	14
		FALSE	FALSE	UBQLN4	11		NDUFA1	14
		FALSE	FALSE	UNC45A	14		NRP1	14
		FALSE	FALSE	UTP14A	21		OGT	14
		FALSE	FALSE	WAC	10		PARN	14
		FALSE	FALSE	WDHD1	19		PPAT	14
		FALSE	FALSE	WDR36	32		SMURF1	14
		FALSE	FALSE	ZC3H11A	15		TBPL1	14
							UNC45A	14
							USP11	14
							VPS41	14
							AMPH	13
							CBX6	13
							CHCHD3	13
							CHRM2	13
							CSNK2B	13
							FLOT1	13
							GNG10	13
							GRM3	13
							HLTF	13
							KCNAB1	13
							LTV1	13
							MYH14	13
							MYO6	13
							NOP16	13
							PDGFB	13
							RECQL5	13
							SAMM50	13
							SARNP	13
							SEMA3F	13
							SLC9A1	13
							STX16	13
							USE1	13
							ARHGAP11B	12
							ATG14	12
							BICD1	12
							C17orf85	12
							CACNA1E	12
							CHRD	12
							CHRNA4	12
							COL11A1	12
							DYSF	12
							HLA-C	12
							MAPRE2	12
							MT-ND4	12
							MYH3	12
							MYO18A	12
							OAS1	12
							PCGF5	12
							PSEN2	12
							PUM2	12
							RAB9A	12
							SH3GL1	12
							TFDP1	12
							TNIK	12
							TRUB2	12
							TTC12	12
							ACE	11
							ADAR	11
							BUD13	11
							CACNB2	11
							CAV2	11
							CBFB	11
							CBY1	11
							CEPT1	11
							CHKA	11
							CLN3	11
							COL9A2	11
							DIDO1	11
							DPYSL2	11
							DYNC1H1	11
							GBE1	11
							KCNN3	11
							KDM5A	11
							KIF4B	11
							LARP4B	11
							MPND	11
							MPP3	11
							NEB	11
							NIN	11
							NLGN4X	11
							OPCML	11
							PNKP	11
							PNPLA6	11
							PRKD1	11
							PTPRA	11
							RAB22A	11
							SUDS3	11
							THRB	11
							UBE2J2	11
							UBQLN4	11
							ACOT13	10
							ACOX1	10
							CACNA2D2	10
							CACYBP	10
							CEP152	10
							CEP162	10
							CNTRL	10
							COL16A1	10
							COL4A3BP	10
							CYFIP2	10
							DGCR8	10
							DHX36	10
							DPYD	10
							GRB10	10
							INTS1	10
							INTS2	10
							IQSEC2	10
							KCNG1	10
							KCNIP2	10
							L1CAM	10
							LDB1	10
							LY6H	10
							MAGED1	10
							MT-ATP8	10
							NDEL1	10
							NPHP4	10
							PIAS3	10
							PLXNB2	10
							PRICKLE1	10
							PRKAA1	10
							PSIP1	10
							TMEM237	10
							WAC	10
							ACTR5	9
							AP3M1	9
							BCL9	9
							EIF4E3	9
							FBXL16	9
							FGFR3	9
							GIGYF2	9
							HSD17B4	9
							HTR1A	9
							KCNC4	9
							LRRK1	9
							MAN1B1	9
							MT-ND6	9
							ORMDL3	9
							PFKFB3	9
							TUBA1B	9
							UBE2W	9
							IRF2	8
							KDM3A	8
							KPNA4	8
							NCEH1	8
							NTNG2	8
							SORCS2	8
							KCNA6	6
