# Supplementary material for: Down syndrome frontal cortex layer III and layer V pyramidal neurons exhibit lamina specific degeneration in aged individuals
Source: Acta Neuropathol Commun. 2024 Nov 27;12:182. doi: 10.1186/s40478-024-01891-z (PMC11603868; doi:10.1186/s40478-024-01891-z)
Supplement: Supplementary file 6 — Supplementary Material 6 [file 40478_2024_1891_MOESM6_ESM.xlsx]

## Sheet: L3 U&D Canonical
Ingenuity Canonical Pathways_L3 uDEG	-log(p-value)	zScore	Ratio	Molecules	Breakdown	overlap L3 All	overlap L3-5 Conv	Overlap w L5 All	Overlap w L5 uDEG
RHO GTPase cycle	12.3	3.25159	0.229	ABR,ACBD5,ACTB,ACTG1,ARAP2,ARAP3,ARFGAP3,ARHGAP12,ARHGAP18,ARHGAP23,ARHGAP24,ARHGAP25,ARHGAP28,ARHGAP30,ARHGAP31,ARHGAP4,ARHGAP42,ARHGAP45,ARHGDIA,ARHGDIB,ARHGEF10,ARHGEF10L,ARHGEF26,ARMCX3,BAIAP2L2,BASP1,CAVIN1,CCP110,CCT2,CCT7,CDC37,CDC42BPA,CHN1,CHN2,CLTC,CPNE8,CYBA,DOCK10,DOCK3,DOCK4,DOCK5,DOCK6,DOCK7,DOCK8,DSP,DST,ELMO2,EMD,EPHA2,EPSTI1,FAM169A,FARP2,FGD3,FLOT2,FNBP1L,FRS3,GIT1,GNA13,IQGAP1,…	unique genotype	No	no	no	y- z dir match
Opioid Signaling Pathway	10.4	0.762001	0.25	ADCY10,ADCY2,ADCY7,AKT3,BRAF,CACNA1I,CACNA2D3,CACNB3,CACNG2,CALM1 (includes others),CAMK1D,CAMK2B,CAMK2D,CAMK4,CLTC,CREB3L2,EP300,FGR,FOSB,FYN,GNA13,GNAI3,GNG11,GNG13,GNG3,GNG5,GRIN2A,GRIN2C,GRINA,GRK5,GSK3B,GUCY1A1,ITPR2,ITPR3,KCNJ5,KCNJ9,MAP2K2,MAP2K3,MAPK15,MAPK4,MYC,NFKB2,NOS1,NPBWR1,OPRD1,PDE1A,PDE1B,PIK3CG,PLD2,PPP3CA,PPP3R1,PPP3R2,PRKACA,PRKCA,PRKCB,RAC2,RAF1,RALB,RAP2A,RGS1,RGS16,RGS20,RG…	genotype	y- z dir match	y- z dir match	y- z dir match	y- z dir match
Synaptogenesis Signaling Pathway	7.28	-0.881917	0.216	ADCY10,ADCY2,ADCY7,AKT3,BRAF,CACNB3,CALM1 (includes others),CAMK2B,CAMK2D,CDH12,CDH20,CDH3,CDH7,CHN1,CNTNAP1,CNTNAP2,CREB3L2,CRKL,CTNND1,DLG4,EFNA5,EFNB1,EIF4EBP1,EPHA2,EPHA6,EPHB1,EPHB4,FGR,FYN,GRIN2A,GRIN2C,GRINA,GRM7,GSK3B,GUCY1A1,LRP1,MAP1B,MAPT,MTOR,NAP1L1,PAK1,PIK3C2B,PIK3C3,PIK3CG,PIK3R1,PIK3R5,PRKACA,RAF1,RALB,RAP2A,RAPGEF1,RASGRP1,RASGRP2,SHC3,SHE,SHF,STXBP2,STXBP3,SYN3,SYT11,SYT13,SYT2,…	Convergent?- matches closely to L3	y- z dir match	y- z dir match	y-z dir opp	y-z dir opp
Serotonin Receptor Signaling	7.13	1.15311	0.194	ABHD3,ADCY10,ADCY2,ADCY7,ADRA1A,ADRA2A,ADRB1,ADRB2,AKT3,BRAF,CACNA1I,CACNA2D3,CACNB3,CACNG2,CALM1 (includes others),CAMK2B,CAMK2D,CASP3,CREB3L2,EIF4EBP1,F13A1,FGR,FYN,GNA13,GNAI3,GNG11,GNG13,GNG3,GNG5,GPLD1,GSK3B,GUCY1A1,HTR2B,HTR3B,HTR6,HTR7,IL33,ITGB1,ITGB3,KCNJ5,KCNJ9,MAOA,MAP1LC3B,MAP2K2,MAP2K3,MAPT,MMP2,MTOR,MYC,MYLK,NFKB2,ORAI1,PAK1,PAK6,PIK3C2B,PIK3C3,PIK3CG,PIK3R1,PIK3R5,PLA2R1,PLAAT5,PLA…	only sign in L3, L3UD and L5UD	y- z dir 0- up/down >0.1	no	no	y- z dir match
Gαq Signaling	6.8	0.169031	0.253	ADRA1A,AKT3,CALM1 (includes others),CHRM3,CHRM5,GNA13,GNAI3,GNG11,GNG13,GNG3,GNG5,GPLD1,GSK3B,HTR2B,IKBKE,IKBKG,ITPR2,ITPR3,MAP2K2,NFATC2,NFKB2,PIK3C2B,PIK3C3,PIK3CG,PIK3R1,PIK3R5,PLD2,PLD5,PPP3CA,PPP3R1,PPP3R2,PRKCA,PRKCB,PTK2B,RAC2,RAF1,RELA,RGS16,RGS7,RHOBTB1,RHOJ,RHOQ,RND1	genotype	y- z dir match	y- z dir match	y- z dir match	no
cAMP-mediated signaling	6.77	-1.73205	0.229	ADCY10,ADCY2,ADCY7,ADRA2A,ADRB1,ADRB2,AKAP1,AKAP10,AKAP6,APLNR,BRAF,CALM1 (includes others),CAMK1D,CAMK2B,CAMK2D,CAMK4,CHRM3,CHRM4,CHRM5,CNGA3,CNGB1,CREB3L2,CRHR1,DRD1,GABBR1,GNAI3,GPER1,GPR17,GRM7,GUCY1A1,HTR6,HTR7,MAP2K2,MC1R,OPRD1,P2RY12,PALM2AKAP2,PDE1A,PDE1B,PDE4D,PDE6D,PDE7A,PDE7B,PDE8B,PDE9A,PPP3CA,PPP3R1,PPP3R2,PRKACA,RAF1,RGS7,RPS6KA1,SSTR3,VIPR2	layer specific	y- z dir match	y-z dir opp	y-z dir opp	y-z dir opp
G-Protein Coupled Receptor Signaling	6.71	1.81071	0.175	ACKR3,ADCY10,ADCY2,ADCY7,ADGRA3,ADGRB3,ADGRD1,ADGRG6,ADGRL4,ADGRV1,ADRA1A,ADRA2A,ADRB1,ADRB2,AKT3,APLNR,BDKRB2,BRAF,C3AR1,C5AR1,CALM1 (includes others),CAMK2B,CAMK2D,CAMK4,CARD10,CCR10,CHRM3,CHRM4,CHRM5,CNGA3,CNGB1,CREB3L2,CRHR1,CYSLTR2,DRD1,EDNRB,FYN,FZD1,FZD4,GABBR1,GNA13,GNAI3,GNG11,GNG13,GNG3,GNG5,GPER1,GPR107,GPR108,GPR137B,GPR153,GPR17,GPR27,GPR62,GPR75,GPR89A/GPR89B,GPRC5C,GRK5,GRM7,GSK3B,…	genotype	y- z dir match	y- z dir match	y- z dir match	no
Glutaminergic Receptor Signaling Pathway (Enhanced)	6.4	0.122169	0.206	ABHD3,ADCY10,ADCY2,ADCY7,AGK,AKT3,CACNA1I,CACNA2D3,CACNB3,CACNG2,CALM1 (includes others),CAMK2B,CAMK2D,CAMK4,CREB3L2,DGKE,DGKH,EIF4E,GABBR1,GABRE,GABRG2,GLUD1,GNAI3,GPLD1,GRIK1,GRIK3,GRIK4,GRIN2A,GRIN2C,GRINA,GRM7,GUCY1A1,IKBKE,IKBKG,ITPR2,ITPR3,KCNK10,KCNK2,KCNK9,MKNK1,MTOR,NFKB2,NR3C1,PIK3C2B,PIK3C3,PIK3CG,PIK3R1,PIK3R5,PLA2R1,PLAAT5,PLB1,PLCH1,PLCL2,PLD2,PLD5,PPP3CA,PPP3R1,PPP3R2,PRDX6,PRKACA,…	unique genotype	No	no	no	y- z dir match
Actin Cytoskeleton Signaling	6.28	0.666667	0.221	ACTA2,ACTB,ACTG1,ACTN2,ARHGAP24,CRKL,EZR,FGD3,FGF1,FGF10,FGF12,FGF9,FLNA,GIT1,GNA13,GSN,IQGAP1,IQGAP2,IQGAP3,ITGA5,ITGA9,ITGAL,ITGAM,ITGB1,ITGB3,ITGB5,KNG1,MAP2K2,MYH10,MYH11,MYLK,MYO10,MYO5C,NCKAP1L,PAK1,PAK6,PDGFA,PDGFC,PIK3C2B,PIK3C3,PIK3CG,PIK3R1,PIK3R5,PPP1R12A,RAC2,RAF1,RALB,RAP2A,RDX,SSH2,SSH3,VAV1,VAV2,WAS	genotype	y- z dir match	y- z dir match	y- z dir match	no
Phagosome Formation	6.22	3.10376	0.172	ABHD3,ACKR3,ADGRA3,ADGRB3,ADGRD1,ADGRG6,ADGRL4,ADGRV1,ADRA1A,ADRA2A,ADRB1,ADRB2,AKT3,AP1S1,AP1S2,APLNR,BDKRB2,C3AR1,C5AR1,CCR10,CHRM3,CHRM4,CHRM5,CLEC7A,CLIP1,CR1,CRHR1,CRKL,CYSLTR2,DRD1,EDNRB,ELMO2,FCGR1A,FGR,FYN,FZD1,FZD4,GABBR1,GPER1,GPLD1,GPR107,GPR108,GPR137B,GPR153,GPR17,GPR27,GPR62,GPR75,GPR89A/GPR89B,GPRC5C,GRM7,HTR2B,HTR6,HTR7,ITGA5,ITGA9,ITGAL,ITGAM,ITGB1,ITGB3,ITGB5,ITPR2,ITPR3,LAT,LPA…	genotype	y- z dir match	y- z dir match	y- z dir match	no
CREB Signaling in Neurons	6.08	2.24537	0.176	ACKR3,ADCY10,ADCY2,ADCY7,ADGRA3,ADGRB3,ADGRD1,ADGRG6,ADGRL4,ADGRV1,ADRA1A,ADRA2A,ADRB1,ADRB2,AKT3,APLNR,BDKRB2,C3AR1,C5AR1,CACNA1I,CACNA2D3,CACNB3,CACNG2,CALM1 (includes others),CAMK2B,CAMK2D,CAMK4,CCR10,CHRM3,CHRM4,CHRM5,CREB3L2,CRHR1,CYSLTR2,DRD1,EDNRB,EGFR,EP300,FZD1,FZD4,GABBR1,GNA13,GNAI3,GNG11,GNG13,GNG3,GNG5,GPER1,GPR107,GPR108,GPR137B,GPR153,GPR17,GPR27,GPR62,GPR75,GPR89A/GPR89B,GPRC5C,GR…	genotype	y- z dir match	y- z dir match	y- z dir match	y- z dir match
Axonal Guidance Signaling	6.01		0.182	ADAM10,ADAM28,ADAM33,ADAMTS16,ADAMTS19,ADAMTS4,AFG3L2,AKT3,BMP3,BMP4,BMP8A,CRKL,CXCL12,CXCR4,DCC,DPYSL5,EFNA5,EFNB1,EIF4E,EPHA2,EPHA6,EPHB1,EPHB4,ERBB2,FARP2,FYN,FZD1,FZD4,GIT1,GLI2,GNA13,GNAI3,GNG11,GNG13,GNG3,GNG5,GSK3B,ITGA5,ITGA9,ITGAL,ITGAM,ITGB1,ITGB3,ITGB5,KLC1,MAP2K2,MET,MICAL1,MKNK1,MMP2,MYSM1,NFATC2,NTNG1,NTRK3,PAK1,PAK6,PDGFA,PDGFC,PGF,PIK3C2B,PIK3C3,PIK3CG,PIK3R1,PIK3R5,PLCH1,PLCL2,PL…	genotype	y- z dir match	y- z dir match	y- z dir match	y- z dir match
Myelination Signaling Pathway	5.97	1.72328	0.202	ADGRG6,AKT3,ARHGAP12,ARHGAP4,ASCL1,BMP3,BMP4,BMP8A,BRAF,CALM1 (includes others),CREB3L2,EGFR,EIF4E,EIF4EBP1,EP300,ERBB2,ERBB4,FGR,FYN,FZD1,FZD4,GLI2,GPR17,GSK3B,HDAC10,HDAC4,HDAC9,ID4,IGF2R,ITGB1,ITGB3,ITGB5,LAMA1,LAMA2,LAMB2,MAP2K2,MTOR,NFATC2,NFKB2,PDGFA,PDGFC,PDGFRB,PIK3C2B,PIK3C3,PIK3CG,PIK3R1,PIK3R5,PLP1,PPP3CA,PPP3R1,PPP3R2,PRKACA,PTK2B,RAF1,RALB,RAP2A,RHEB,SLC2A1,SMAD3,SMARCA4,SOX2,TCF4,WN…	genotype	y- z dir match	y- z dir match	y- z dir match	no
IL-8 Signaling	5.7	2.16025	0.224	AKT3,ANGPT1,BRAF,EGFR,EIF4EBP1,GNA13,GNAI3,GNG11,GNG13,GNG3,GNG5,GPLD1,HBEGF,IKBKE,IKBKG,IQGAP1,IRAK3,IRAK4,ITGAM,ITGB3,KDR,MAP2K2,MAPK10,MMP2,MTOR,NCF2,PDGFC,PGF,PIK3C2B,PIK3C3,PIK3CG,PIK3R1,PIK3R5,PLD2,PLD5,PRKCA,PRKCB,PTK2B,RAC2,RAF1,RALB,RAP2A,RELA,RHOBTB1,RHOJ,RHOQ,RND1	genotype	y- z dir match	y- z dir match	y- z dir match	no
Ephrin Receptor Signaling	5.43	1.34715	0.223	ADAM10,AKT3,ANGPT1,CREB3L2,CRKL,CXCL12,CXCR4,EFNA5,EFNB1,EPHA2,EPHA6,EPHB1,EPHB4,FGF1,FYN,GNA13,GNAI3,GNG11,GNG13,GNG3,GNG5,GRIN2A,GRIN2C,GRINA,ITGA5,ITGA9,ITGAL,ITGAM,ITGB1,ITGB3,ITGB5,MAP2K2,PAK1,PAK6,PDGFA,PDGFC,PGF,PIK3CG,RAC2,RAF1,RALB,RAP2A,RAPGEF1,SDC2,WAS	genotype	y- z dir match	y- z dir match	y- z dir match	y- z dir match
Synaptic adhesion-like molecules	5.42	-2.7136	0.524	DLG1,DLG3,DLG4,FLOT2,GRIN2A,GRIN2C,LRFN1,LRFN2,LRFN4,PTPRD,RTN3	unique specific	No	no	no	no
Signaling by VEGF	5.35	-0.19245	0.269	ACTB,ACTG1,AHCYL1,AKT3,CALM1 (includes others),CTNND1,CYBA,ELMO2,FYN,ITGB3,ITPR2,ITPR3,KDR,MAPKAP1,MTOR,NCF2,NCF4,NCKAP1L,PAK1,PGF,PIK3R1,PRKACA,PRKCA,PRKCB,PTK2B,SHB,VAV1,VAV2,WASF3	unique specific	No	no	no	no
ILK Signaling	5.12	1.21854	0.219	ACTA2,ACTB,ACTG1,ACTN2,AKT3,CASP3,CREB3L2,DSP,FLNA,FLNB,GSK3B,ITGB1,ITGB3,ITGB5,LIMS1,MAPK10,MTOR,MYC,MYH10,MYH11,MYO10,MYO5C,NFKB2,NOS2,PARVA,PARVB,PDGFC,PGF,PIK3C2B,PIK3C3,PIK3CG,PIK3R1,PIK3R5,PPP1R12A,PPP2R1B,PPP2R2C,RAC2,RELA,RHOBTB1,RHOJ,RHOQ,RND1,SNAI2,TGFB1I1	genotype	y- z dir match	y- z dir match	y- z dir match	no
Signaling by Rho Family GTPases	5.04	1.94666	0.202	ACTA2,ACTB,ACTG1,ARHGEF10,CDH12,CDH20,CDH3,CDH7,CLIP1,EZR,GNA13,GNAI3,GNG11,GNG13,GNG3,GNG5,IQGAP1,ITGA5,ITGA9,ITGAL,ITGAM,ITGB1,ITGB3,ITGB5,MAP2K2,MAPK10,MYLK,NCF2,NEDD4,NFKB2,PAK1,PAK6,PARD3,PARD6A,PIK3C2B,PIK3C3,PIK3CG,PIK3R1,PIK3R5,PPP1R12A,PTK2B,RAC2,RAF1,RDX,RELA,RHOBTB1,RHOJ,RHOQ,RND1,SEPTIN2,SEPTIN5,SEPTIN7,WAS,WASF3	genotype	y- z dir match	y- z dir match	y- z dir match	no
Integrin Signaling	4.86	1.62221	0.212	ACTA2,ACTB,ACTG1,ACTN2,AKT3,ARF3,ARF5,BRAF,CRKL,FYN,GIT1,GSK3B,GSN,ITGA5,ITGA9,ITGAL,ITGAM,ITGB1,ITGB3,ITGB5,LIMS1,MAP2K2,MYLK,PAK1,PAK6,PARVA,PARVB,PIK3C2B,PIK3C3,PIK3CG,PIK3R1,PIK3R5,PPP1R12A,RAC2,RAF1,RALB,RAP2A,RAPGEF1,RHOBTB1,RHOJ,RHOQ,RND1,TSPAN2,TSPAN5,WAS	genotype	y- z dir match	y- z dir match	y- z dir match	no
Reelin Signaling in Neurons	4.82	0.185695	0.239	AKT3,ARHGEF10,ARHGEF10L,ARHGEF26,CAMK2B,CAMK2D,CRKL,DNALI1,FGR,FYN,GRIN2A,GRIN2C,GRINA,GSK3B,ITGA5,ITGB1,MAP1B,MAP2K2,MAP2K3,MAPK10,MAPT,MTOR,NDEL1,PAFAH1B2,PDK3,PIK3C2B,PIK3C3,PIK3CG,PIK3R1,PIK3R5,RAPGEF1,VLDLR,YES1	genotype	y- z dir match	y- z dir match	y- z dir match	no
HIF1α Signaling	4.67	-0.762493	0.211	AKT3,BRAF,CAMK1D,CAMK2B,CAMK2D,CAMK4,EIF4E,EIF4EBP1,EP300,GPI,HGF,HK1,HSPA2,HSPA6,IGF2,KDR,MAP2K2,MAP2K3,MET,MKNK1,MMP2,MTOR,NCF2,NOS2,PDGFC,PGF,PIK3C2B,PIK3C3,PIK3CG,PIK3R1,PIK3R5,PPP3CA,PPP3R1,PPP3R2,PRKCA,PRKCB,RAC2,RAF1,RALB,RAP2A,RPS6,SLC2A1,STUB1,VHL	unique specific	y- z dir opposite	y-z dir opp	y-z dir opp	no
Semaphorin Neuronal Repulsive Signaling Pathway	4.43	-0.522233	0.227	AKT3,CRMP1,DPYSL5,ERBB2,FARP2,FYN,GSK3B,GUCY1A1,ITGA5,ITGA9,ITGAL,ITGAM,ITGB1,ITGB3,ITGB5,MAP2K2,MAP2K3,MAPT,MICAL1,PAK1,PAK6,PDE4D,PIK3C2B,PIK3C3,PIK3CG,PIK3R1,PIK3R5,PLXNB1,PPP1R12A,PRKACA,RND1,SEMA3E,SEMA6D,VCAN	genotype	y- z dir match	y- z dir match	y- z dir match	no
Semaphorin interactions	4.37	-0.229416	0.297	CRMP1,DPYSL5,ERBB2,FARP2,FYN,GSK3B,ITGB1,MET,MYH10,MYH11,PAK1,PLXNA4,PLXNB1,PTPRC,RND1,SEMA3E,SEMA6D,SEMA7A,TREM2	unique specific	No	no	no	y-z dir opp
Mitochondrial Dysfunction	4.34	2.64575	0.183	ACADL,ADCY10,ATP1A1,ATP5F1A,ATP5F1B,ATP5MC3,ATP5MG,ATP5PD,BECN1,BID,CACNA1I,CACNA2D3,CACNB3,CACNG2,CALM1 (includes others),CAMK2B,CAMK2D,CASP3,COX4I1,COX5A,COX6C,COX7B,COX8A,CREB3L2,CYC1,CYCS,DLD,GPX3,GSTT2/GSTT2B,ITPR2,ITPR3,LRRK2,MAOA,MAPK10,MAPT,MTOR,NDUFA10,NDUFA8,NDUFAB1,NDUFB2,NDUFB5,NDUFB6,NDUFB7,NFE2L2,NOS1,PARK7,PDHA1,PIK3C2B,PIK3C3,PIK3CG,PIK3R1,PIK3R5,PPARGC1A,PPP3CA,PPP3R1,PPP3R2,PRDX…	genotype	y- z dir match	y- z dir 0- up/down >0.1	y- z dir match	y- z dir match
P2Y Purigenic Receptor Signaling Pathway	4.34	0.784465	0.233	ADCY10,ADCY2,ADCY7,AKT3,CREB3L2,GNAI3,GNG11,GNG13,GNG3,GNG5,GUCY1A1,ITGB3,MAP2K2,MYC,NFKB2,P2RY12,P2RY6,PIK3C2B,PIK3C3,PIK3CG,PIK3R1,PIK3R5,PLCH1,PLCL2,PRKACA,PRKCA,PRKCB,RAF1,RALB,RAP2A,RELA	genotype	y- z dir match	y- z dir match	y- z dir match	no
RAF/MAP kinase cascade	4.33	-0.140028	0.195	ACTB,ACTG1,ACTN2,ANGPT1,BRAF,CALM1 (includes others),CAMK2B,CAMK2D,CSF2RB,DLG1,DLG3,DLG4,DUSP2,DUSP7,EGFR,ERBB2,ERBB4,FGF1,FGF10,FGF9,FRS3,FYN,HBEGF,HGF,IQGAP1,ITGB3,LAT,MAP2K2,MARK3,MET,PDGFA,PDGFRB,PEBP1,PIK3R1,PPP2R1B,PSMB2,PSMB3,PSMB5,PSMB8,PSMC3,PSMD11,PSMD12,PSMD2,RAF1,RASA4,RASAL2,RASAL3,RASGRP1,RGL3,SEM1,SHC3	unique specific	No	no	no	no
Renin-Angiotensin Signaling	4.33	-0.2	0.24	ADCY10,ADCY2,ADCY7,AGT,CCL2,GUCY1A1,ITPR2,ITPR3,MAP2K2,MAPK10,NFKB2,PAK1,PAK6,PIK3C2B,PIK3C3,PIK3CG,PIK3R1,PIK3R5,PRKACA,PRKCA,PRKCB,PTK2B,RAF1,RALB,RAP2A,RELA,SHC3,SHE,SHF	unique specific	y- z dir opposite	y-z dir opp	y-z dir opp	no
Regulation of eIF4 and p70S6K Signaling	4.28	0	0.212	AGO3,AGO4,AKT3,EIF3A,EIF3L,EIF4E,EIF4EBP1,EIF4G3,ITGA5,ITGA9,ITGAL,ITGAM,ITGB1,ITGB3,ITGB5,MAP2K2,MKNK1,MTOR,PAIP2,PIK3C2B,PIK3C3,PIK3CG,PIK3R1,PIK3R5,PPP2R1B,PPP2R2C,RAF1,RALB,RAP2A,RPS12,RPS17,RPS19,RPS23,RPS25,RPS27L,RPS29,RPS3A,RPS6,RPSA	genotype: up in all but this one	y- z dir 0- up/down >0.1	y- z dir 0- up/down >0.1	y- z dir 0- up/down >0.1	no
Senescence Pathway	4.21	-0.83205	0.187	ACVR1C,AKT3,ANAPC11,BRAF,CACNA2D3,CACNB3,CACNG2,CALM1 (includes others),CAT,DHCR24,DLD,EIF4E,EIF4EBP1,ELK3,EP300,ETS2,FZR1,HBP1,HIPK2,IKBKE,IKBKG,ING1,ITPR2,ITPR3,MAP2K2,MAP2K3,MAPK15,MAPK4,MRE11,MTOR,NFATC2,NFKB2,PCGF1,PDHA1,PDK3,PHF19,PIK3C2B,PIK3C3,PIK3CG,PIK3R1,PIK3R5,PML,PPP2R1B,PPP2R2C,PPP3CA,PPP3R1,PPP3R2,RAD50,RAF1,RALB,RAP2A,RB1,RBL2,SIRT1,SMAD3,VHL	unique specific	y- z dir opposite	y-z dir opp	y-z dir opp	no
Oxytocin in Brain Signaling Pathway	4.17	-1.26491	0.206	ABHD3,ADCYAP1,AKT3,CACNA1I,CACNA2D3,CACNB3,CACNG2,CALM1 (includes others),CAMKK1,CASP1,CREB3L2,DDIT3,EGFR,GNAI3,GNG11,GNG13,GNG3,GNG5,ITPR2,ITPR3,MAP2K2,MEF2A,MTOR,NFKB2,PIK3C2B,PIK3C3,PIK3CG,PIK3R1,PIK3R5,PLA2R1,PLAAT5,PLB1,PRDX6,PRKCA,PRKCB,RAF1,RALB,RAP2A,SLC12A5,TLR4,TRPV1	unique specific	y- z dir opposite	no	y-z dir opp	y-z dir opp
Syndecan interactions	4.13	2.11058	0.407	COL1A1,COL1A2,COL5A1,ITGB1,ITGB3,ITGB5,PRKCA,SDC1,SDC2,SDC4,TNC	unique specific	No	no	no	no
CXCR4 Signaling	4.11	0.185695	0.214	ADCY10,ADCY2,ADCY7,AKT3,CD4,CXCL12,CXCR4,ELMO2,GNA13,GNAI3,GNG11,GNG13,GNG3,GNG5,GUCY1A1,ITPR2,ITPR3,MAP2K2,MAPK10,PAK1,PAK6,PIK3C2B,PIK3C3,PIK3CG,PIK3R1,PIK3R5,PRKCA,PRKCB,RAC2,RAF1,RALB,RAP2A,RHOBTB1,RHOJ,RHOQ,RND1	genotype	y- z dir match	y- z dir match	y- z dir match	no
DAG and IP3 signaling	4.1	-1.1547	0.341	ADCY2,ADCY7,AHCYL1,CALM1 (includes others),CAMK2B,CAMK2D,CAMK4,CAMKK1,ITPR2,ITPR3,PDE1A,PDE1B,PRKACA,PRKCA	unique specific	No	no	no	no
Acetylcholine Receptor Signaling Pathway	4.09	-0.632456	0.206	ACHE,ADAM10,ADCY10,ADCY2,ADCY7,AKT3,CACNA1I,CACNA2D3,CACNB3,CACNG2,CALM1 (includes others),CAMK2B,CAMK2D,CASP1,CASP2,CASP3,CASP4,CHRM3,CHRM4,CHRM5,CHRNA2,CREB3L2,FYN,GNAI3,GUCY1A1,ITPR2,ITPR3,NFE2L2,NFKB2,NOS2,PIK3C2B,PIK3C3,PIK3CG,PIK3R1,PIK3R5,PLCH1,PLCL2,PRKACA,PRKCA,PRKCB	unique genotype	No	no	no	y- z dir 0- up/down >0.1
Prolactin Signaling	4.08	-0.258199	0.253	ABCC9,EP300,FYN,KCNJ8,KCNMA1,KCNMB2,LRRC38,LRRC55,MAP2K2,MYC,NMI,NR3C1,PIK3C2B,PIK3C3,PIK3CG,PIK3R1,PIK3R5,PRKCA,PRKCB,RAF1,RALB,RAP2A,SOCS2,SOCS5	unique specific	y- z dir opposite	y-z dir opp	y-z dir opp	no
S100 Family Signaling Pathway	4.07	3.28634	0.155	ACKR3,ADAM10,ADGRA3,ADGRB3,ADGRD1,ADGRG6,ADGRL4,ADGRV1,ADRA1A,ADRA2A,ADRB1,ADRB2,AKT3,APLNR,ATP5F1A,ATP5F1B,BCL3,BDKRB2,BRAF,C3AR1,C5AR1,CACNA1I,CACNA2D3,CACNB3,CACNG2,CALM1 (includes others),CAMK2B,CAMK2D,CASP3,CCR10,CHRM3,CHRM4,CHRM5,CREB3L2,CRHR1,CTSD,CYSLTR2,DRD1,EDNRB,EGFR,ERBB2,EZR,FCGR1A,FZD1,FZD4,GABBR1,GPER1,GPR107,GPR108,GPR137B,GPR153,GPR17,GPR27,GPR62,GPR75,GPR89A/GPR89B,GPRC5C,GRM7,G…	genotype	y- z dir match	y- z dir match	y- z dir match	no
Selenoamino acid metabolism	4.06	3.92232	0.243	AHCY,CBS/LOC102724560,GNMT,RPL10,RPL10A,RPL12,RPL13,RPL23,RPL23A,RPL26,RPL3,RPL34,RPL37,RPL41,RPLP2,RPS12,RPS17,RPS19,RPS23,RPS25,RPS27L,RPS29,RPS3A,RPS6,RPSA,SARS1	unique specific	No	no	no	no
Opioid Signalling	4.02	-1.09109	0.256	ADCY2,ADCY7,AHCYL1,CALM1 (includes others),CAMK2B,CAMK2D,CAMK4,CAMKK1,GNAI3,GNG11,GNG13,GNG3,GNG5,ITPR2,ITPR3,PDE1A,PDE1B,PDE4D,PPP2R1B,PPP3CA,PPP3R1,PRKACA,PRKCA	unique specific	No	no	no	no
Gαs Signaling	4	0.654654	0.23	ADCY10,ADCY2,ADCY7,ADRB1,ADRB2,BRAF,CHRM3,CHRM5,CNGA3,CNGB1,CREB3L2,CRHR1,DRD1,GNA13,GNAI3,GNG11,GNG13,GNG3,GNG5,GPER1,GUCY1A1,HTR6,HTR7,MAP2K2,MC1R,PRKACA,RYR1,RYR3,VIPR2	genotype	y- z dir match	y- z dir match	y- z dir match	no
Sphingosine-1-phosphate Signaling	3.99	0	0.233	ADCY10,ADCY2,ADCY7,AKT3,CASP1,CASP2,CASP3,CASP4,GNA13,GNAI3,GUCY1A1,PDGFA,PDGFC,PDGFRB,PIK3C2B,PIK3C3,PIK3CG,PIK3R1,PIK3R5,PLCH1,PLCL2,PTK2B,RAC2,RHOBTB1,RHOJ,RHOQ,RND1,SMPD2	genotype: up in all but this one	y- z dir 0- up/down >0.1	y- z dir 0- up/down >0.1	y- z dir 0- up/down >0.1	no
IL-3 Signaling	3.98	-1.09109	0.266	AKT3,CRKL,CSF2RB,INPP5D,MAP2K2,PAK1,PIK3C2B,PIK3C3,PIK3CG,PIK3R1,PIK3R5,PPP3CA,PPP3R1,PPP3R2,PRKCA,PRKCB,RAF1,RALB,RAP2A,RAPGEF1,STAT6	unique specific	y- z dir opposite	y-z dir opp	y-z dir opp	no
Protein Kinase A Signaling	3.97	0	0.173	ADCY10,ADCY2,ADCY7,AKAP1,AKAP10,AKAP6,ANAPC11,BRAF,CALM1 (includes others),CAMK2B,CAMK2D,CNGA3,CNGB1,CREB3L2,DCC,DUSP2,DUSP3,DUSP7,FLNA,FLNB,GNA13,GNAI3,GNG11,GNG13,GNG3,GNG5,GSK3B,GUCY1A1,ITPR2,ITPR3,KDELR1,MAP2K2,MTMR3,MYH10,MYLK,NFATC2,NFKB2,PALM2AKAP2,PDE1A,PDE1B,PDE4D,PDE6D,PDE7A,PDE7B,PDE8B,PDE9A,PLCH1,PLCL2,PPP1R11,PPP1R12A,PPP1R14C,PPP3CA,PPP3R1,PPP3R2,PRKACA,PRKCA,PRKCB,PTK2B,PTPN21,PTPR…	genotype: up in all but this one	y- z dir 0- up/down >0.1	y- z dir 0- up/down >0.1	y- z dir 0- up/down >0.1	y- z dir 0- up/down >0.1
Intra-Golgi and retrograde Golgi-to-ER traffic	3.97	-1.71791	0.202	ARF3,ARF5,ARFGAP3,CENPE,COG3,COG5,COPG1,CUX1,CYTH4,DCTN1,DCTN2,GALNT2,GBF1,GCC2,IGF2R,KDELR1,KIF18B,KIF19,KIF1A,KIF1C,KIF20B,KIF21A,KIF21B,KIF5B,KLC1,KLC2,NAA35,PAFAH1B2,RAB1B,RAB30,RAB3GAP2,RHOBTB3,SNAP29,STX18,TMED7,TUBA4A,TUBA8,TUBB4A,TUBB4B,VPS51,VPS52	unique specific-both L3UD and L5UD	No	no	no	y-z dir opp
EIF2 Signaling	3.95	1.88982	0.196	ACTA2,ACTB,AGO3,AGO4,AKT3,DDIT3,EIF2AK3,EIF2AK4,EIF3A,EIF3L,EIF4E,EIF4G3,GSK3B,MAP2K2,MYC,PIK3C2B,PIK3C3,PIK3CG,PIK3R1,PIK3R5,RAF1,RALB,RAP2A,RPL10,RPL10A,RPL12,RPL13,RPL23,RPL23A,RPL26,RPL3,RPL34,RPL37,RPL41,RPLP2,RPS12,RPS17,RPS19,RPS23,RPS25,RPS27L,RPS29,RPS3A,RPS6,RPSA	Convergent?- matches closely to L3	y- z dir match	y- z dir match	no	no
Autophagy	3.94	-0.92582	0.198	AKT3,ATG101,ATG2A,ATG3,BECN1,CALM1 (includes others),CREB3L2,DDIT3,DRAM1,EIF2AK3,FUNDC1,GNAI3,GORASP2,GSK3B,HGF,MAP1LC3B,MAP2K2,MAPK10,MTOR,MYC,NFKB2,PI4K2A,PIK3C2B,PIK3C3,PIK3CG,PIK3R1,PIK3R5,PPP2R1B,PPP2R2C,PPP3CA,PPP3R1,PPP3R2,PRKACA,RAB7B,RAF1,RALB,RIPK2,SIRT1,SLC1A5,SNAP29,TLR4,VPS18,VPS33B	layer specific	y- z dir match	y-z dir opp	y-z dir opp	no
Endocannabinoid Developing Neuron Pathway	3.93	-0.408248	0.228	ADCY10,ADCY2,ADCY7,AKT3,BRAF,CREB3L2,GNAI3,GNG11,GNG13,GNG3,GNG5,GSK3B,GUCY1A1,MAP2K2,MAP2K3,MAPK10,MAPK15,MAPK4,MTOR,PIK3C2B,PIK3C3,PIK3CG,PIK3R1,PIK3R5,PRKACA,RAC2,RAF1,RALB,RAP2A	unique specific	y- z dir opposite	y-z dir opp	y-z dir opp	y-z dir opp
Response of EIF2AK4 (GCN2) to amino acid deficiency	3.92	4.6	0.243	DDIT3,EIF2AK4,GCN1,RPL10,RPL10A,RPL12,RPL13,RPL23,RPL23A,RPL26,RPL3,RPL34,RPL37,RPL41,RPLP2,RPS12,RPS17,RPS19,RPS23,RPS25,RPS27L,RPS29,RPS3A,RPS6,RPSA	unique specific	No	no	no	no
TR/RXR Activation	3.87	0.185695	0.227	ACACA,ADRB1,AKR1C1/AKR1C2,AKT3,BCL3,CAMK4,COL6A3,DIO2,EP300,FOXM1,ITGA5,ITGB3,KLF9,MTOR,NCOA6,NCOR1,NXPH2,PDGFC,PGF,PIK3C2B,PIK3C3,PIK3CG,PIK3R1,PIK3R5,PPARGC1A,RCAN2,SLC16A3,SLC2A1,SYT2	layer specific	y- z dir 0- up/down >0.1	no	no	no
Amyotrophic Lateral Sclerosis Signaling	3.85	1.09109	0.233	AKT3,BID,CACNA2D3,CACNB3,CACNG2,CASP1,CASP3,CAT,CYCS,GRIK1,GRIK3,GRIK4,GRIN2A,GRIN2C,GRINA,NEFH,NEFM,NOS1,PAK1,PDGFC,PGF,PIK3C2B,PIK3C3,PIK3CG,PIK3R1,PIK3R5,PPP3CA	genotype	y- z dir match	y- z dir match	y- z dir match	no
Calcium Signaling	3.8	-0.928477	0.195	ACTA2,ATP2B1,CACNA1I,CACNA2D3,CACNB3,CACNG2,CALM1 (includes others),CALR,CAMK1D,CAMK2B,CAMK2D,CAMK4,CAMKK1,CHRM5,CHRNA2,CREB3L2,EP300,GRIK1,GRIN2A,GRIN2C,GRINA,HDAC10,HDAC4,HDAC9,ITPR2,ITPR3,MEF2A,MYH10,MYH11,MYO10,MYO5C,NFATC2,PPP3CA,PPP3R1,PPP3R2,PRKACA,RAP2A,RCAN2,RYR1,RYR3,SLC8A2,SLC8B1,TPM3	genotype-ok 0.2 opp only L5UD	y- z dir match	y- z dir match	y- z dir match	y-z dir opp
Neuroinflammation Signaling Pathway	3.77	2.66053	0.18	ACVR1C,AKT3,CALB2,CASP1,CASP3,CCL2,CD40,CD86,CREB3L2,CXCL12,FZD1,GABBR1,GABRE,GABRG2,GRIN2A,GRIN2C,GRINA,GSK3B,HLA-DOA,HLA-DPB1,HLA-DQB1,HLA-DRB1,HLA-DRB5,IKBKE,IKBKG,IL18,IL1R1,IRAK3,IRAK4,IRF7,KCNJ5,KCNJ9,MAPK10,MAPK15,MAPK4,MAPT,MFGE8,NCF2,NFATC2,NFE2L2,NFKB2,NOS2,PIK3C2B,PIK3C3,PIK3CG,PIK3R1,PIK3R5,PPP3CA,PPP3R1,PPP3R2,RAC2,RELA,S100B,SYK,TLR4,TLR6,TREM2	genotype	y- z dir match	y- z dir match	y- z dir match	no
Gap Junction Signaling	3.74	0.132453	0.178	ACTA2,ACTB,ACTG1,ADCY10,ADCY2,ADCY7,ADRB1,AKT3,CALM1 (includes others),CASP3,CCN3,CREB3L2,DLG1,DRD1,EGFR,GJA4,GNAI3,GRIK1,GRIK3,GSK3B,GUCY1A1,HTR2B,ITPR2,ITPR3,LRP5,MAP2K2,MAPK10,MYC,NFKB2,NT5C,P2RY12,P2RY6,PDGFRB,PIK3C2B,PIK3C3,PIK3CG,PIK3R1,PIK3R5,PLCH1,PLCL2,PPP3CA,PPP3R1,PPP3R2,PRKACA,PRKCA,PRKCB,PTPRM,RAF1,RALB,RAP2A,RELA,SMAD3,TCF4,TLR4,TUBA4A,TUBA8,TUBB4A,TUBB4B	Genotype:	y- z dir 0- up/down >0.1	y- z dir 0- up/down >0.1	y- z dir 0- up/down >0.1	y- z dir match
Docosahexaenoic Acid (DHA) Signaling	3.67	0.729325	0.188	ABHD3,ADAM10,ADCY10,ADCY2,ADCY7,AKT3,BID,BRAF,CASP3,CAT,CREB3L2,CYCS,EIF2AK3,GSK3B,GUCY1A1,HGF,ITPR2,ITPR3,KCNMA1,MAP2K2,MTOR,NFE2L2,OSGIN1,PIK3C2B,PIK3C3,PIK3CG,PIK3R1,PIK3R5,PLA2R1,PLAAT5,PLB1,PLCH1,PLCL2,PRDX6,PRKACA,PRKCA,PRKCB,RAF1,RELA,SERPINF1,STXBP2,STXBP3,SYT11,SYT13,SYT2,SYT3,SYT6	only sign in L3, L3UD and L5UD	y- z dir match	no	no	y- z dir match
Activation of kainate receptors upon glutamate binding	3.65	-0.301511	0.367	CALM1 (includes others),DLG1,DLG3,DLG4,GNG11,GNG13,GNG3,GNG5,GRIK1,GRIK3,GRIK4	unique specific	No	no	no	no
Eukaryotic Translation Elongation	3.64	4.3788	0.242	EEF1D,RPL10,RPL10A,RPL12,RPL13,RPL23,RPL23A,RPL26,RPL3,RPL34,RPL37,RPL41,RPLP2,RPS12,RPS17,RPS19,RPS23,RPS25,RPS27L,RPS29,RPS3A,RPS6,RPSA	unique specific	No	no	no	no
C-type lectin receptors (CLRs)	3.61	0.365148	0.214	AHCYL1,CALM1 (includes others),CLEC7A,EP300,FYN,ICAM2,IKBKG,ITPR2,ITPR3,MUC5B,NFATC2,NFKB2,PAK1,PPP3CA,PPP3R1,PRKACA,PSMB2,PSMB3,PSMB5,PSMB8,PSMC3,PSMD11,PSMD12,PSMD2,RAF1,RELA,SEM1,SYK,TAB2,UBE2M,UBE2N	unique specific	No	no	no	no
Autism Signaling Pathway	3.59	0.816497	0.179	ADSL,AKT3,ALDH1A2,ALDH4A1,BRAF,CACNA2D3,CACNB3,CACNG2,CAMK2B,CAMK2D,CAMKK1,CBS/LOC102724560,CCL2,CNTNAP2,DLD,EDA,EIF4E,EIF4EBP1,EP300,FZD1,FZD4,GLI2,GRIN2A,GRIN2C,GRINA,GRM7,GSK3B,HGF,HPRT1,IGF2,IGF2R,IL18,IL33,LRP5,MAP2K2,MET,MTOR,NOS1,PIK3C2B,PIK3C3,PIK3CG,PIK3R1,PIK3R5,PRKACA,RAF1,RALB,RAP2A,RARB,RHEB,RPS6,RPS6KA1,SCN1A,TCF4,WNT16,WNT7B	no call	No	no	no	y- z dir match
GABAergic Receptor Signaling Pathway (Enhanced)	3.58	-0.730297	0.216	ADCY10,ADCY2,ADCY7,CACNA1I,CACNA2D3,CACNB3,CACNG2,CNTNAP1,CNTNAP2,GABBR1,GABRE,GABRG2,GLUD1,GNAI3,GNG11,GNG13,GNG3,GNG5,GPHN,GRIN2A,GRIN2C,GRINA,GUCY1A1,ITPR2,ITPR3,KCNJ5,KCNJ9,PRKACA,SLC12A5,SLC32A1	unique specific	No	no	no	y-z dir opp
Thrombin Signaling	3.57	0.179605	0.191	ADCY10,ADCY2,ADCY7,AKT3,ARHGEF10,ARHGEF10L,ARHGEF26,CAMK1D,CAMK2B,CAMK2D,CAMK4,EGFR,GNA13,GNAI3,GNG11,GNG13,GNG3,GNG5,GUCY1A1,ITPR2,ITPR3,MAP2K2,MYLK,NFKB2,PIK3C2B,PIK3C3,PIK3CG,PIK3R1,PIK3R5,PLCH1,PLCL2,PPP1R12A,PRKCA,PRKCB,RAC2,RAF1,RALB,RAP2A,RELA,RHOBTB1,RHOJ,RHOQ,RND1	genotype	y- z dir match	y- z dir match	y- z dir match	no
Estrogen Receptor Signaling	3.57	0.816497	0.169	ADCY10,ADCY2,ADCY7,AGT,AKT3,ATP5F1A,ATP5F1B,CACNA2D3,CACNB3,CACNG2,CREB3L2,CTBP2,CYC1,DLG4,EGFR,EIF4E,EIF4EBP1,EP300,GNA13,GNAI3,GNG11,GNG13,GNG3,GNG5,GPER1,GSK3B,GUCY1A1,IGF2,IGF2R,LEPR,MAP2K2,MDK,MED27,MMP2,MTOR,MYC,NCOR1,NDUFA10,NDUFA8,NDUFAB1,NDUFB2,NDUFB5,NDUFB6,NDUFB7,NFKB2,NR3C1,PAK1,PDGFC,PGF,PIK3C2B,PIK3C3,PIK3CG,PIK3R1,PIK3R5,PLCH1,PLCL2,PPARGC1A,PPP1R12A,PRKACA,PRKCA,PRKCB,RAF1,RALB,RA…	genotype	y- z dir match	y- z dir match	y- z dir match	y- z dir match
GP6 Signaling Pathway	3.55	0.392232	0.22	ADAM10,AKT3,CALM1 (includes others),COL11A2,COL1A1,COL1A2,COL20A1,COL5A1,COL6A3,COL8A1,FYN,GSK3B,ITGB3,LAMA1,LAMA2,LAMB2,LAT,PIK3C2B,PIK3C3,PIK3CG,PIK3R1,PIK3R5,PRKCA,PRKCB,RASGRP2,SYK,VAV1,VAV2	genotype	y- z dir match	y- z dir match	y- z dir match	y- z dir match
SRP-dependent cotranslational protein targeting to membrane	3.52	3.92232	0.226	RPL10,RPL10A,RPL12,RPL13,RPL23,RPL23A,RPL26,RPL3,RPL34,RPL37,RPL41,RPLP2,RPS12,RPS17,RPS19,RPS23,RPS25,RPS27L,RPS29,RPS3A,RPS6,RPSA,SEC61A1,SEC61G,SRPRA,SRPRB	unique specific	No	no	no	no
Insulin Secretion Signaling Pathway	3.51	0.762493	0.182	ABCC9,ADCY10,ADCY2,ADCY7,AGO3,AGO4,CACNA1I,CACNA2D3,CACNB3,CACNG2,CAMK2B,CAMK2D,CHRM3,CREB3L2,DLD,EIF2AK3,EIF4E,EIF4EBP1,EIF4G3,FGR,FYN,GUCY1A1,ITPR2,ITPR3,KCNJ11,KCNJ8,KLF11,MTOR,NEUROD1,PCSK2,PDHA1,PIK3C2B,PIK3C3,PIK3CG,PIK3R1,PIK3R5,PLCH1,PLCL2,PRKACA,PRKCA,PRKCB,RYR1,RYR3,SEC61A1,SEC61G,SLC2A1,STAT4,STAT6,VTI1B,YES1	genotype	y- z dir match	y- z dir match	y- z dir match	no
Dopamine-DARPP32 Feedback in cAMP Signaling	3.51	0.377964	0.199	ADCY10,ADCY2,ADCY7,CACNA2D3,CACNB3,CACNG2,CALM1 (includes others),CALY,CAMK4,CAMKK1,CREB3L2,DRD1,GNAI3,GRIN2A,GRIN2C,GRINA,GUCY1A1,ITPR2,ITPR3,KCNJ11,KCNJ5,KCNJ8,KCNJ9,NOS1,PLCH1,PLCL2,PPP1R11,PPP1R12A,PPP1R14C,PPP2R1B,PPP2R2C,PPP3CA,PPP3R1,PPP3R2,PRKACA,PRKCA,PRKCB	genotype	y- z dir match	y- z dir match	y- z dir match	y- z dir match
Major pathway of rRNA processing in the nucleolus and cytosol	3.51	1.15079	0.199	BMS1,BOP1,BYSL,DDX21,DDX49,EBNA1BP2,EXOSC6,RPL10,RPL10A,RPL12,RPL13,RPL23,RPL23A,RPL26,RPL3,RPL34,RPL37,RPL41,RPLP2,RPS12,RPS17,RPS19,RPS23,RPS25,RPS27L,RPS29,RPS3A,RPS6,RPSA,RRP1,RRP9,SNU13,TBL3,TSR1,WDR12,WDR18,WDR75	unique specific	No	no	no	no
α-Adrenergic Signaling	3.51	-0.774597	0.229	ADCY10,ADCY2,ADCY7,ADRA1A,ADRA2A,CALM1 (includes others),CAMK4,GNA13,GNAI3,GNG11,GNG13,GNG3,GNG5,GUCY1A1,ITPR2,ITPR3,MAP2K2,PRKACA,PRKCA,PRKCB,PYGB,RAF1,RALB,RAP2A,SLC8A2	unique specific-both L3UD and L5UD	y- z dir opposite	y-z dir opp	y-z dir opp	y- z dir 0- up/down >0.1
RHO GTPases activate IQGAPs	3.5	-0.904534	0.355	ACTB,ACTG1,CALM1 (includes others),CLIP1,IQGAP1,IQGAP2,IQGAP3,TUBA4A,TUBA8,TUBB4A,TUBB4B	unique specific	No	no	no	no
Netrin Signaling	3.5	0.169031	0.202	AKT3,CACNA1I,CACNA2D3,CACNB3,CACNG2,CAMK2B,CAMK2D,CRMP1,DCC,DPYSL5,DRAXIN,FYN,ITPR2,ITPR3,MAP2K2,MTOR,NEO1,NFATC2,NFKB2,PAK1,PIK3C2B,PIK3C3,PIK3CG,PIK3R1,PIK3R5,PPP3CA,PPP3R1,PPP3R2,PRKACA,PRKCA,PRKCB,RAC2,RYR1,RYR3,VTI1B	unique specific	y- z dir opposite	y-z dir opp	y-z dir opp	no
Eukaryotic Translation Initiation	3.47	3.65655	0.221	EIF3A,EIF3L,EIF4E,EIF4EBP1,EIF4H,RPL10,RPL10A,RPL12,RPL13,RPL23,RPL23A,RPL26,RPL3,RPL34,RPL37,RPL41,RPLP2,RPS12,RPS17,RPS19,RPS23,RPS25,RPS27L,RPS29,RPS3A,RPS6,RPSA	unique specific	No	no	no	no
mTOR Signaling	3.46	-0.625543	0.192	AKT3,EIF3A,EIF3L,EIF4E,EIF4EBP1,EIF4G3,GPLD1,MAPKAP1,MTOR,PDGFC,PGF,PIK3C2B,PIK3C3,PIK3CG,PIK3R1,PIK3R5,PLD2,PLD5,PPP2R1B,PPP2R2C,PRKCA,PRKCB,RAC2,RALB,RAP2A,RHEB,RHOBTB1,RHOJ,RHOQ,RND1,RPS12,RPS17,RPS19,RPS23,RPS25,RPS27L,RPS29,RPS3A,RPS6,RPS6KA1,RPSA	no call	y- z dir opposite	y-z dir opp	y- z dir match	no
Huntington's Disease Signaling	3.43	-0.208514	0.18	AKT3,ATP5F1A,ATP5F1B,CASP1,CASP2,CASP3,CASP4,CLTC,CREB3L2,CTSD,CYCS,DCTN1,DLG4,EGFR,EP300,GNG11,GNG13,GNG3,GNG5,HDAC10,HDAC4,HDAC9,HIP1,HSPA2,HSPA6,IFT57,MTOR,NCOR1,NEUROD1,PACSIN1,PIK3C2B,PIK3C3,PIK3CG,PIK3R1,PIK3R5,POLR2A,PRKCA,PRKCB,PSMB2,PSMB3,PSMB5,PSMB8,PSMC3,PSMD11,PSMD12,PSMD2,REST,SEM1,SGK1,SHC3,VTI1B	unique specific	y- z dir opposite	y-z dir opp	y-z dir opp	no
ERK/MAPK Signaling	3.42	0.507093	0.191	BRAF,CREB3L2,CRKL,DUSP2,EIF4E,EIF4EBP1,ELK3,ETS2,FYN,ITGA5,ITGA9,ITGAL,ITGAM,ITGB1,ITGB3,ITGB5,MAP2K2,MKNK1,MYC,PAK1,PAK6,PIK3C2B,PIK3C3,PIK3CG,PIK3R1,PIK3R5,PPP1R11,PPP1R12A,PPP1R14C,PPP2R1B,PPP2R2C,PRKACA,PRKCA,PRKCB,PTK2B,RAC2,RAF1,RALB,RAP2A,RAPGEF1,RPS6KA1	genotype	y- z dir match	y- z dir match	y- z dir match	no
PAK Signaling	3.39	0.218218	0.222	CASP3,GIT1,ITGA5,ITGA9,ITGAL,ITGAM,ITGB1,ITGB3,ITGB5,MAP2K2,MAPK10,MYLK,PAK1,PAK6,PDGFA,PDGFC,PDGFRB,PIK3C2B,PIK3C3,PIK3CG,PIK3R1,PIK3R5,PTK2B,RAF1,RALB,RAP2A	genotype	y- z dir match	y- z dir match	y- z dir match	no
CLEAR Signaling Pathway	3.39	0	0.179	AKT3,ATP6V0A1,ATP6V0A2,ATP6V0A4,ATP6V0C,ATP6V1A,ATP6V1B2,ATP6V1C1,BECN1,BLOC1S1,BMT2,CREB3L2,CTSD,EGFR,EIF2AK3,EP300,GNPTG,GSK3B,HGF,IGF2R,ITPR2,ITPR3,KDR,LAMTOR1,MAPK15,MAPK4,MTOR,NTRK3,PDGFRB,PML,PPARGC1A,PPP2R1B,PPP2R2C,PPP3CA,PPP3R1,PPP3R2,PRKCA,PRKCB,RALB,RAP2A,RHEB,RRAGB,RRAGD,STUB1,TLR4,TLR6,VPS18,VPS8,WDR45,WDR59,ZKSCAN3	genotype-convergent: up in all but unique L3 and L5	y- z dir 0- up/down >0.1	y- z dir 0- up/down >0.1	y- z dir 0- up/down >0.1	no
Endocannabinoid Neuronal Synapse Pathway	3.39	-0.6	0.208	ADCY10,ADCY2,ADCY7,CACNA1I,CACNA2D3,CACNB3,CACNG2,DNALI1,GNAI3,GNG11,GNG13,GNG3,GNG5,GRIN2A,GRIN2C,GRINA,GUCY1A1,ITPR2,ITPR3,KCNJ5,KCNJ9,MAPK10,MAPK15,MAPK4,PLCH1,PLCL2,PPP3CA,PPP3R1,PPP3R2,PRKACA,TRPV1	unique specific	y- z dir opposite	y-z dir opp	y-z dir opp	y-z dir opp
Caveolar-mediated Endocytosis Signaling	3.37		0.253	ACTA2,ACTB,ACTG1,CAVIN1,COPG1,DYRK3,EGFR,FLNA,FLNB,FLOT2,FYN,ITGA5,ITGA9,ITGAL,ITGAM,ITGB1,ITGB3,ITGB5,PRKCA	genotype	y- z dir match	y- z dir match	y- z dir match	no
GM-CSF Signaling	3.31	-0.534522	0.257	AKT3,CAMK2B,CAMK2D,CSF2RB,MAP2K2,PIK3C2B,PIK3C3,PIK3CG,PIK3R1,PIK3R5,PIM1,PPP3CA,PPP3R1,PPP3R2,PRKCB,RAF1,RALB,RAP2A	unique specific	y- z dir opposite	y-z dir opp	y-z dir opp	no
Eukaryotic Translation Termination	3.29	4.26401	0.234	RPL10,RPL10A,RPL12,RPL13,RPL23,RPL23A,RPL26,RPL3,RPL34,RPL37,RPL41,RPLP2,RPS12,RPS17,RPS19,RPS23,RPS25,RPS27L,RPS29,RPS3A,RPS6,RPSA	unique specific	No	no	no	no
L1CAM interactions	3.29	-1.34715	0.216	ACTB,ACTG1,CD24,CLTC,CNTNAP1,DLG1,DLG3,DLG4,EGFR,EZR,ITGA5,ITGA9,ITGB1,ITGB3,LAMA1,MAP2K2,PAK1,RDX,RPS6KA1,SCN1A,SCN2B,SCN5A,TUBA4A,TUBA8,TUBB4A,TUBB4B,VAV2	unique specific-both L3UD and L5UD	No	no	no	y-z dir opp
Ribonucleotide Reductase Signaling Pathway	3.27	1.21854	0.199	ACTB,ACTL6B,AKT3,BRAF,CASP3,CDH3,CREB3L2,EGFR,EIF4E,EIF4EBP1,ERBB2,FOXM1,HGF,MAPK10,MET,MMP2,MTOR,MYC,NFKB2,NFYC,PARP14,PARP4,PHF10,PIK3C2B,PIK3C3,PIK3CG,PIK3R1,PIK3R5,RB1,SMARCA4,SMARCD2,SNAI2,WEE1,YBX1	Convergent?- matches closely to L3	y- z dir match	y- z dir match	no	no
HGF Signaling	3.26	-0.218218	0.212	AKT3,CRKL,ELK3,ETS2,GAB1,HGF,ITGA5,ITGA9,ITGAL,ITGAM,ITGB1,ITGB3,ITGB5,MAP2K2,MAPK10,MET,PAK1,PIK3C2B,PIK3C3,PIK3CG,PIK3R1,PIK3R5,PRKCA,PRKCB,RAF1,RALB,RAP2A,RAPGEF1	unique specific	y- z dir opposite	y-z dir opp	y-z dir opp	no
Synaptic Long Term Potentiation	3.26	-0.392232	0.212	CALM1 (includes others),CAMK2B,CAMK2D,CAMK4,CREB3L2,EP300,GRIN2A,GRIN2C,GRINA,GRM7,ITPR2,ITPR3,MAP2K2,PLCH1,PLCL2,PPP1R11,PPP1R12A,PPP1R14C,PPP3CA,PPP3R1,PPP3R2,PRKACA,PRKCA,PRKCB,RAF1,RALB,RAP2A,RPS6KA1	unique specific	y- z dir opposite	y-z dir opp	y-z dir opp	y-z dir opp
Cachexia Signaling Pathway	3.26	0	0.168	ACVR1C,ADCY10,ADCY2,ADCY7,ADRB1,ADRB2,AGO3,AGO4,AGT,AKT3,BECN1,CASP1,CASP2,CASP3,CASP4,CCL2,EDA,EIF2AK3,EP300,GSK3B,GUCY1A1,HSPA2,HSPA6,IGFBP3,IKBKE,IKBKG,IL18,IL1R1,IL1RAP,IL33,INHBB,MAP1LC3B,MAPK10,MTOR,NFKB2,NOS2,NR3C1,PIK3C2B,PIK3C3,PIK3CG,PIK3R1,PIK3R5,PLIN1,PRKACA,PRKCA,PRKCB,PSMB2,PSMB3,PSMB5,PSMB8,PSMC3,PSMD11,PSMD12,PSMD2,PTH2R,RYR1,SERPINA1,SIRT1,SMAD3,STAT4,STAT6,TLR4	unique specific-both L3UD and L5UD	No	no	no	y- z dir 0- up/down >0.1
RHOGDI Signaling	3.21	-1.4596	0.186	ACTA2,ACTB,ACTG1,ARHGAP12,ARHGAP4,ARHGDIA,ARHGDIB,ARHGEF10,CDH12,CDH20,CDH3,CDH7,EP300,EZR,GNA13,GNAI3,GNG11,GNG13,GNG3,GNG5,ITGA5,ITGA9,ITGAL,ITGAM,ITGB1,ITGB3,ITGB5,MYH10,MYH11,MYO10,MYO5C,PAK1,PAK6,PPP1R12A,PRKCA,RAC2,RDX,RHOBTB1,RHOJ,RHOQ,RND1	genotype	y- z dir match	y- z dir match	y- z dir match	y- z dir match
Sirtuin Signaling Pathway	3.18	-1.26491	0.175	ACADL,ADAM10,ATG101,ATG16L2,ATG2A,ATG3,ATG4D,ATP5F1A,ATP5F1B,BECN1,CYC1,GLUD1,GSK3B,LDHD,MAP1LC3B,MAPK15,MAPK4,MTOR,MYC,NDUFA10,NDUFA8,NDUFAB1,NDUFB2,NDUFB5,NDUFB6,NDUFB7,NEDD4,NFE2L2,NFKB2,NOS2,NR1H2,PDHA1,PGAM1,POLR1A,PPARGC1A,RARB,RELA,RRP9,SIRT1,SIRT5,SLC25A5,SLC25A6,SLC2A1,SMARCA5,TIMM17A,TOMM22,TSPO,TUBA4A,TUBA8,UQCRFS1,ZIC2	unique specific	y- z dir opposite	y-z dir opp	y-z dir opp	y-z dir opp
Citrulline-Nitric Oxide Cycle	3.16	-1	0.8	ASL,ASS1,NOS1,NOS2	layer specific	y- z dir match	no	no	no
IL-1 Signaling	3.15	1.1547	0.229	ADCY10,ADCY2,ADCY7,GNA13,GNAI3,GNG11,GNG13,GNG3,GNG5,GUCY1A1,IKBKE,IKBKG,IL1R1,IL1RAP,IRAK3,IRAK4,MAP2K3,MAPK10,NFKB2,PRKACA,RELA,TAB2	genotype	y- z dir match	y- z dir match	y- z dir match	no
Activation of NMDA receptors and postsynaptic events	3.14	-1.50756	0.238	ACTN2,CALM1 (includes others),CAMK2B,CAMK2D,CAMK4,CAMKK1,DLG1,DLG3,DLG4,ERBB4,GIT1,GRIN2A,GRIN2C,MAPT,PRKACA,RPS6KA1,TUBA4A,TUBA8,TUBB4A,TUBB4B	unique specific-both L3UD and L5UD	No	no	no	y-z dir opp
Potassium Channels	3.1	0.208514	0.223	ABCC9,GABBR1,GNG11,GNG13,GNG3,GNG5,KCNA6,KCNAB2,KCNC1,KCNH7,KCNJ11,KCNJ5,KCNJ8,KCNJ9,KCNK10,KCNK13,KCNK2,KCNK6,KCNK9,KCNMA1,KCNMB2,KCNQ5,KCNS2	unique specific-both L3UD and L5UD	No	no	no	y- z dir match
Relaxin Signaling	3.08	1.41421	0.2	ADCY10,ADCY2,ADCY7,AKT3,BRAF,GNA13,GNAI3,GNG11,GNG13,GNG3,GNG5,GUCY1A1,NFKB2,NOS2,NT5C,PDE1A,PDE1B,PDE4D,PDE6D,PDE7A,PDE7B,PDE8B,PDE9A,PIK3C2B,PIK3C3,PIK3CG,PIK3R1,PIK3R5,PRKACA,RELA,RXFP1	genotype	y- z dir match	y- z dir match	y- z dir match	no
Signaling by MET	3.07	1.14708	0.241	COL11A2,COL1A1,COL1A2,COL5A1,CRKL,DOCK7,EPS15,GAB1,HGF,HPN,ITGB1,LAMA1,LAMA2,LAMB2,MET,PIK3R1,RAB4B,RANBP10,RAPGEF1	unique specific-both L3UD and L5UD	No	no	no	y- z dir match
IL-15 Production	3.05	2.74563	0.211	ALK,DDR2,DYRK3,EGFR,EPHA2,EPHA6,EPHB1,EPHB4,ERBB2,ERBB4,FGR,FYN,KDR,MAP2K3,MET,NFKB2,NTRK3,PDGFRB,PTK2B,PTK7,RELA,ROS1,STYK1,SYK,TYRO3,YES1	genotype	y- z dir match	y- z dir match	y- z dir match	no
WNT/SHH Axonal Guidance Signaling Pathway	3.05	1.09545	0.201	ADCY10,ADCY2,ADCY7,BOC,CAMK2B,CAMK2D,FGR,FYN,FZD1,FZD4,GLI2,GSK3B,GUCY1A1,ITPR2,ITPR3,MAPK10,PARD6A,PIK3C2B,PIK3C3,PIK3CG,PIK3R1,PIK3R5,PRKACA,PRKCA,SEMA3D,SEMA3E,TCF4,WNT16,WNT7B,YES1	unique specific	No	no	no	no
Nonsense-Mediated Decay (NMD)	3.02	4.6	0.214	PNRC2,RPL10,RPL10A,RPL12,RPL13,RPL23,RPL23A,RPL26,RPL3,RPL34,RPL37,RPL41,RPLP2,RPS12,RPS17,RPS19,RPS23,RPS25,RPS27L,RPS29,RPS3A,RPS6,RPSA,SMG8,SMG9	unique specific	No	no	no	no
Neuregulin Signaling	3.02	-0.242536	0.214	AKT3,CRKL,DCN,DLG4,EGFR,ERBB2,ERBB4,HBEGF,ITGA5,ITGA9,ITGAL,ITGAM,ITGB1,ITGB3,ITGB5,MAP2K2,MTOR,MYC,PIK3R1,PRKCA,PRKCB,RAF1,RALB,RAP2A,RPS6	unique specific	y- z dir opposite	y-z dir opp	y-z dir opp	no
Cell junction organization	3.01	1.09109	0.228	ACTB,ACTG1,CADM2,CD151,CDH12,CDH3,CDH7,CLDN10,CLDN5,CTNND1,DST,F11R,FLNA,ITGB1,KRT5,LIMS1,NECTIN2,PARD3,PARD6A,PARVA,PARVB	unique specific	No	no	no	no
Cilium Assembly	3.01	-1.80839	0.186	B9D1,BBS7,CCP110,CCT2,CCT5,CCT7,CEP162,CEP70,CLUAP1,CNGB1,CNTRL,DCTN1,DCTN2,EXOC1,EXOC3,EXOC6,GBF1,HAUS2,HAUS5,IFT140,IFT22,IFT46,IFT52,IFT57,LZTFL1,NEDD1,PDE6D,PRKACA,RAB3IP,RP2,SEPTIN2,SSNA1,SSTR3,TTC8,TUBA4A,TUBA8,TUBB4A,TUBB4B	unique specific-both L3UD and L5UD	No	no	no	y-z dir opp
PTEN Regulation	3	-1.09109	0.2	AGO3,AGO4,AKT3,BMI1,CBX4,CHD3,LAMTOR1,MECOM,MOV10,MTOR,NEDD4,NR2E1,PML,PSMB2,PSMB3,PSMB5,PSMB8,PSMC3,PSMD11,PSMD12,PSMD2,REST,RHEB,RNF146,RRAGB,RRAGD,SEM1,SNAI2,STUB1,WWP2	unique specific	No	no	no	no
RAC Signaling	2.99	0.654654	0.204	IQGAP1,IQGAP2,IQGAP3,ITGA5,ITGA9,ITGAL,ITGAM,ITGB1,ITGB3,ITGB5,MAP2K2,NCF2,NFKB2,PAK1,PAK6,PARD3,PARD6A,PIK3C2B,PIK3C3,PIK3CG,PIK3R1,PIK3R5,PTK2B,RAC2,RAF1,RALB,RAP2A,RELA	genotype	y- z dir match	y- z dir match	y- z dir match	no
GPVI-mediated activation cascade	2.99	2.7136	0.314	COL1A1,COL1A2,FYN,LAT,PIK3CG,PIK3R1,PIK3R5,RAC2,SYK,VAV1,VAV2	unique specific	No	no	no	no
Oxytocin Signaling Pathway	2.99	-0.145865	0.174	ABCC9,AKT3,ATP2B1,CACNA2D3,CACNB3,CACNG2,CALM1 (includes others),CAMKK1,CREB3L2,EGFR,GNA13,GNAI3,GNG11,GNG13,GNG3,GNG5,GSK3B,GUCY1A1,ITPR2,ITPR3,KCNJ8,MAPK10,MAPK15,MAPK4,MYH10,MYH11,MYLK,MYO10,MYO5C,NFE2L2,NFKB2,NT5C,PIK3C2B,PIK3C3,PIK3CG,PIK3R1,PIK3R5,PPP1R12A,PPP3CA,PPP3R1,PPP3R2,PRKACA,PRKCA,PRKCB,RAF1,RALB,RAP2A,RELA,SHC3	unique specific	y- z dir opposite	y-z dir opp	y-z dir opp	y-z dir opp
GNRH Signaling	2.98	0.19245	0.188	ADCY10,ADCY2,ADCY7,CACNA1I,CACNA2D3,CACNB3,CACNG2,CALM1 (includes others),CAMK2B,CAMK2D,CREB3L2,EGFR,GNAI3,GNG11,GNG13,GNG3,GNG5,GUCY1A1,HBEGF,ITPR2,ITPR3,MAP2K2,MAP2K3,MAPK10,MMP2,NFKB2,PAK1,PAK6,PRKACA,PRKCA,PRKCB,PTK2B,RAF1,RALB,RAP2A,RELA	genotype	y- z dir match	y- z dir match	y- z dir match	y- z dir match
Protein Sorting Signaling Pathway	2.95	-0.342997	0.191	ADCY10,ADCY2,ADCY7,AP1S1,AP1S2,AP3S2,CLTC,COPG1,FGR,FYN,GBA2,GPLD1,GUCY1A1,IGF2R,KDELR1,PI4K2A,PLD2,PLD5,PLPP1,PLPP3,PRKACA,PSD4,RAB11B,RAB11FIP1,RER1,SNX10,SNX11,SNX18,SNX25,SNX4,SNX8,TMED4,TMED7,YES1	unique specific	No	no	no	no
ERBB Signaling	2.95	-0.447214	0.226	EGFR,ERBB2,ERBB4,GSK3B,HBEGF,MAP2K2,MAP2K3,MAPK10,MTOR,PAK1,PAK6,PIK3C2B,PIK3C3,PIK3CG,PIK3R1,PIK3R5,PRKCA,PRKCB,RAF1,RALB,RAP2A	unique specific	y- z dir opposite	y-z dir opp	y-z dir opp	no
MSP-RON Signaling Pathway	2.88		0.259	ACTA2,ACTB,ACTG1,CCL2,CSF2RB,F12,ITGAM,MST1,NOS2,PIK3C2B,PIK3C3,PIK3CG,PIK3R1,PIK3R5,TLR4	layer specific	y- z dir match	no	no	no
TCR signaling	2.88	1.1767	0.206	CD247,CD4,HLA-DPB1,HLA-DQB1,HLA-DRB1,HLA-DRB5,IKBKG,INPP5D,LAT,PAK1,PIK3R1,PSMB2,PSMB3,PSMB5,PSMB8,PSMC3,PSMD11,PSMD12,PSMD2,PTPRC,RELA,RIPK2,SEM1,TAB2,UBE2N,WAS	unique specific	No	no	no	no
TP53 Regulates Metabolic Genes	2.87	-3.1305	0.227	AGO3,AGO4,AKT3,COX4I1,COX5A,COX6C,COX7B,COX8A,CYCS,GPI,LAMTOR1,MOV10,MTOR,PRDX1,PRDX2,PRDX5,RHEB,RRAGB,RRAGD,TIGAR	unique specific	No	no	no	no
Paxillin Signaling	2.86	-0.942809	0.215	ACTA2,ACTB,ACTG1,ACTN2,ITGA5,ITGA9,ITGAL,ITGAM,ITGB1,ITGB3,ITGB5,MAPK10,PAK1,PAK6,PARVA,PIK3C2B,PIK3C3,PIK3CG,PIK3R1,PIK3R5,PTK2B,RALB,RAP2A	unique specific	y- z dir opposite	y-z dir opp	y-z dir opp	no
Ephrin A Signaling	2.85		0.277	ADAM10,EFNA5,EPHA2,EPHA6,FYN,PAK1,PIK3C2B,PIK3C3,PIK3CG,PIK3R1,PIK3R5,VAV1,VAV2	genotype	y- z dir match	y- z dir match	y- z dir match	no
Interleukin-1 processing	2.84	2.23607	0.556	CASP1,GSDMD,IL18,NFKB2,RELA	unique specific	No	no	no	no
BBSome Signaling Pathway	2.8	1.85996	0.155	ACKR3,ADGRA3,ADGRB3,ADGRD1,ADGRG6,ADGRL4,ADGRV1,ADRA1A,ADRA2A,ADRB1,ADRB2,APLNR,BBS7,BDKRB2,C3AR1,C5AR1,CCR10,CCT2,CCT5,CCT7,CHRM3,CHRM4,CHRM5,CLUAP1,CRHR1,CXCL12,CYSLTR2,DRD1,DZIP1,EDNRB,FZD1,FZD4,GABBR1,GLI2,GPER1,GPR107,GPR108,GPR137B,GPR153,GPR17,GPR27,GPR62,GPR75,GPR89A/GPR89B,GPRC5C,GRM7,HTR2B,HTR6,HTR7,IFT140,IFT22,IFT46,IFT52,IFT57,LEPR,LPAR3,LTB4R2,LZTFL1,MC1R,NPBWR1,NPY2R,NTSR2,OPRD1,P2…	unique specific	No	no	no	no
Beta-catenin independent WNT signaling	2.78	-0.852803	0.216	AGO3,AGO4,CALM1 (includes others),CLTC,FZD1,FZD4,GNG11,GNG13,GNG3,GNG5,ITPR2,ITPR3,MOV10,MYC,NLK,PARD6A,PPP3CA,PPP3R1,PRKCA,PRKCB,RAC2,SMURF2	unique specific	No	no	no	no
Orexin Signaling Pathway	2.78	-1.54303	0.176	ADCY10,ADCY2,ADCY7,AKT3,ATP6V0A1,ATP6V0A2,ATP6V0A4,ATP6V0C,ATP6V1A,ATP6V1B2,ATP6V1C1,CACNA1I,CACNA2D3,CACNB3,CACNG2,CALM1 (includes others),CAMK2B,CASP3,GNG11,GNG13,GNG3,GNG5,GUCY1A1,ITPR2,ITPR3,KCNJ5,KCNJ9,MTOR,NFKB2,PIK3C2B,PIK3C3,PIK3CG,PIK3R1,PIK3R5,PLCH1,PLCL2,PPARGC1A,PRDM16,PRKACA,PRKCA,PRKCB,SLC8A2	unique specific	No	no	no	no
Sleep NREM Signaling Pathway	2.78	-0.408248	0.209	ADCY10,ADCY2,ADCY7,ADRB1,ADRB2,BRAF,CAMK2B,CAMK2D,CREB3L2,EGFR,GABRE,GABRG2,GNAI3,GUCY1A1,HDAC4,LOC102724428/SIK1,MAP2K2,MAP2K3,PRKACA,PRKCA,RAD52,RAF1,RALB,RAP2A	unique specific	No	no	no	no
Detoxification of Reactive Oxygen Species	2.77	0.301511	0.297	CAT,CYBA,CYCS,GPX3,NCF2,NCF4,NUDT2,PRDX1,PRDX2,PRDX5,PRDX6	unique specific	No	no	no	no
Sumoylation Pathway	2.73	-1.80739	0.214	ARHGDIA,ARHGDIB,CBX4,CTBP2,EP300,ISG20,MAPK10,NFKB2,NR3C1,PML,RAC2,RFC1,RHOBTB1,RHOJ,RHOQ,RND1,SAE1,SENP7,SIRT1,SLC19A1,STUB1,TDG	layer specific	y- z dir match	no	no	no
G Beta Gamma Signaling	2.73	-0.408248	0.202	ADCY2,AKT3,CACNA1I,CACNA2D3,CACNB3,CACNG2,EGFR,GNA13,GNAI3,GNG11,GNG13,GNG3,GNG5,HBEGF,ITPR2,ITPR3,KCNJ5,KCNJ9,PAK1,PIK3CG,PRKACA,PRKCA,PRKCB,RAF1,RALB,RAP2A	no call	y- z dir opposite	y-z dir opp	y-z dir opp	y-z dir opp
eNOS Signaling	2.72	0.392232	0.192	ADCY10,ADCY2,ADCY7,AKT3,BDKRB2,CALM1 (includes others),CASP3,CHRM5,CHRNA2,CNGA3,CNGB1,GUCY1A1,HSPA2,HSPA6,ITPR2,ITPR3,KDR,KNG1,LPAR3,PDGFC,PGF,PIK3C2B,PIK3C3,PIK3CG,PIK3R1,PIK3R5,PRKACA,PRKCA,PRKCB,STUB1	layer specific	y- z dir match	no	y-z dir opp	y-z dir opp
Assembly and cell surface presentation of NMDA receptors	2.71	-2.3094	0.279	ACTN2,CAMK2B,CAMK2D,DLG1,DLG3,DLG4,GRIN2A,GRIN2C,TUBA4A,TUBA8,TUBB4A,TUBB4B	unique specific	No	no	no	no
Phagosome Maturation	2.67		0.189	ATP6V0A1,ATP6V0A2,ATP6V0A4,ATP6V0C,ATP6V1A,ATP6V1B2,ATP6V1C1,CALR,CTSD,CTSH,CTSO,CTSZ,DYNLT1,HLA-DRB1,HLA-DRB5,NCF2,NOS1,PIK3C3,PRDX1,PRDX2,PRDX5,PRDX6,RAB7B,RAC2,TUBA4A,TUBA8,TUBB4A,TUBB4B,VPS18,VPS33B,VTI1B	no call	y- z dir match	not significant	y- z dir match	no
DHCR24 Signaling Pathway	2.67	-0.19245	0.197	AGT,AKT3,APOB,APOC1,APOC2,CASP3,DHCR24,GSK3B,KNG1,MAPT,NFKB2,NR1H2,PDGFA,PDGFC,PIK3C2B,PIK3C3,PIK3CG,PIK3R1,PIK3R5,PLTP,PRKCA,PRKCB,RALB,RAP2A,REST,SERPINA1,SERPINF1	unique specific	No	no	no	no
Transport of inorganic cations/anions and amino acids/oligopeptides	2.67	1.2792	0.212	CALM1 (includes others),SLC12A4,SLC12A5,SLC12A7,SLC15A3,SLC17A6,SLC1A5,SLC24A4,SLC25A18,SLC25A29,SLC26A6,SLC32A1,SLC4A3,SLC6A6,SLC7A11,SLC7A3,SLC7A6,SLC8A2,SLC8B1,SLC9A2,SLC9A8,SLC9A9	unique specific	No	no	no	no
LPS-stimulated MAPK Signaling	2.67	-0.229416	0.224	IKBKE,IKBKG,MAP2K2,MAP2K3,MAPK10,NFKB2,PAK1,PIK3C2B,PIK3C3,PIK3CG,PIK3R1,PIK3R5,PRKCA,PRKCB,RAF1,RALB,RAP2A,RELA,TLR4	unique specific	y- z dir opposite	y-z dir opp	y-z dir opp	no
PTEN Signaling	2.64	-1.04257	0.192	AKT3,CASP3,EGFR,GSK3B,IGF2R,IKBKE,IKBKG,INPP5D,ITGA5,ITGA9,ITGAL,ITGAM,ITGB1,ITGB3,ITGB5,KDR,MAP2K2,MCRS1,NFKB2,NTRK3,PDGFRB,PIK3CG,PIK3R1,PIK3R5,RAC2,RAF1,RALB,RAP2A,RELA	genotype ?? Look at L5 all probably ok	y- z dir match	y- z dir match	y- z dir match	y-z dir opp
Kinesins	2.64	-0.774597	0.246	CENPE,KIF18B,KIF19,KIF1A,KIF1C,KIF20B,KIF21A,KIF21B,KIF5B,KLC1,KLC2,TUBA4A,TUBA8,TUBB4A,TUBB4B	unique specific	No	no	no	no
PI3K/AKT Signaling	2.62	-0.654654	0.18	AKT3,CDC37,CSF2RB,EIF4E,EIF4EBP1,GAB1,GSK3B,IKBKE,IKBKG,IL11RA,IL17RB,IL17RC,IL1R1,IL27RA,INPP5D,ITGA5,ITGA9,ITGAL,ITGAM,ITGB1,ITGB3,ITGB5,LIMS1,MAP2K2,MCL1,MTOR,NFKB2,PIK3CG,PIK3R1,PPP2R1B,PPP2R2C,RAF1,RALB,RAP2A,RELA,RHEB	unique specific	y- z dir opposite	y-z dir opp	y-z dir opp	no
Glycosaminoglycan metabolism	2.59	0.471405	0.225	B3GAT1,B4GALT2,B4GALT4,B4GALT7,CHSY1,DCN,EXT2,GLCE,GPC2,GPC5,NDST2,SDC1,SDC2,SDC4,SLC35B2,SLC35D2,ST3GAL3,VCAN	unique specific	No	no	no	no
NR1H2 and NR1H3-mediated signaling	2.59	0.27735	0.26	AGO3,AGO4,APOC1,APOC2,EP300,KDM1B,KDM4A,MOV10,NCOR1,NR1H2,PLIN1,PLTP,TBL1X	unique specific	No	no	no	no
Hedgehog 'off' state	2.54	0	0.204	ADCY10,ADCY2,ADCY7,GLI2,GSK3B,IFT140,IFT52,IFT57,PRKACA,PSMB2,PSMB3,PSMB5,PSMB8,PSMC3,PSMD11,PSMD12,PSMD2,SEM1,SUFU,TUBA4A,TUBB4A,TUBB4B,TULP3	unique specific	No	no	no	no
Chemokine Signaling	2.53	-0.471405	0.222	CALM1 (includes others),CAMK1D,CAMK2B,CAMK2D,CAMK4,CCL2,CXCL12,CXCR4,GNAI3,MAP2K2,PIK3CG,PPP1R12A,PRKCA,PRKCB,PTK2B,RAF1,RALB,RAP2A	unique specific	y- z dir opposite	y-z dir opp	y-z dir opp	no
IL-10 Signaling	2.51	-0.928477	0.188	AHR,AKT3,BCL3,CD86,CDKN2D,CREB3L2,GSK3B,HLA-DOA,HLA-DPB1,HLA-DQB1,HLA-DRB1,HLA-DRB5,IKBKE,IKBKG,IL18,IL1R1,IL1RAP,IL33,INPP5D,MAF,MAFB,MAP2K3,MTOR,NFKB2,NOS2,PRDM1,RELA,SIRT1,TLR4	genotype	y- z dir match	y- z dir match	y- z dir match	no
ROBO SLIT Signaling Pathway	2.5	-1.8	0.197	AKT3,ARF3,ARF5,CASP3,CNTNAP1,CNTNAP2,CTNND1,DCC,FGR,FYN,GIT1,GSK3B,KDR,MMP2,MYO9B,NEDD4,NPHS1,PAK1,PAK6,PDGFC,PGF,PRDM16,PRKACA,SLIT1,YES1	unique specific	No	no	no	no
Transcriptional Regulation by MECP2	2.5	0	0.238	AGO3,AGO4,CALM1 (includes others),CAMK2B,CAMK2D,CAMK4,GRIN2A,HIPK2,MET,MOV10,NCOR1,PRKACA,SGK1,SOX2,TBL1X	unique specific-both L3UD and L5UD	No	no	no	y- z dir 0- up/down >0.1
Electron transport, ATP synthesis, and heat production by uncoupling proteins	2.46	-5	0.195	ATP5F1A,ATP5F1B,ATP5MC3,ATP5MG,ATP5PD,COX4I1,COX5A,COX6C,COX7B,COX8A,CYC1,CYCS,ETFB,NDUFA10,NDUFA8,NDUFAB1,NDUFAF5,NDUFAF6,NDUFB2,NDUFB5,NDUFB6,NDUFB7,UQCRC1,UQCRFS1,UQCRH	no call	No	no	no	y- z dir match
IL-27 Signaling Pathway	2.46	1.4	0.195	AHR,AKT3,BECN1,C5AR1,CASP1,CD40,ENTPD1,IL1R1,IL1RAP,IL27RA,MAF,MCL1,MTOR,NFKB2,NOS2,PIK3C2B,PIK3C3,PIK3CG,PIK3R1,PIK3R5,PPARGC1A,RELA,SMAD3,TLR4,TLR6	unique specific	No	no	no	no
CDK5 Signaling	2.44	0.894427	0.2	ADCY10,ADCY2,ADCY7,DRD1,FOSB,GUCY1A1,ITGB1,LAMA1,LAMA2,MAP2K2,MAPK10,MAPK15,MAPK4,MAPT,PPP1R11,PPP1R12A,PPP1R14C,PPP2R1B,PPP2R2C,PRKACA,RAF1,RALB,RAP2A	layer specific	y- z dir match	y-z dir opp	y-z dir opp	y- z dir match
HOTAIR Regulatory Pathway	2.43	2.55604	0.184	AGO3,AGO4,AKT3,ATG3,COL1A1,COL1A2,DNMT3B,EP300,ERBB2,FOXM1,KMT2A,KMT2C,MET,MMP2,MYC,NFKB2,PCDH10,PIK3C2B,PIK3C3,PIK3CG,PIK3R1,PIK3R5,RELA,REST,SNAI2,TCF4,TLR4,TWIST1,WNT16,WNT7B	layer specific	y- z dir match	no	no	no
RAB GEFs exchange GTP for GDP on RABs	2.43	0.229416	0.213	AKT3,CCZ1/CCZ1B,DENND1B,DENND2A,DENND2C,DENND2D,DENND5B,MADD,RAB1B,RAB32,RAB3GAP2,RAB3IP,RAB7B,RIN2,RIN3,SBF2,TRAPPC11,TRAPPC2L,TRAPPC9	unique specific	No	no	no	no
Heparan Sulfate Biosynthesis	2.37	-0.942809	0.211	AARSD1,B3GAT1,B4GALT7,CHST15,EXT2,EXTL2,EXTL3,GLCE,HS2ST1,HS3ST2,HS3ST3A1,HS3ST3B1,NDST2,PRDX6,SULT1A1,SULT1C4,SULT4A1,WSCD2,XYLT1	layer specific	y- z dir match	no	no	no
Th2 Pathway	2.36	3.4	0.19	ACVR1C,BHLHE41,CD247,CD4,CD40,CD86,CXCR4,HLA-DOA,HLA-DPB1,HLA-DQB1,HLA-DRB1,HLA-DRB5,IL17RB,IL33,MAF,NFATC2,NOTCH3,PIK3C2B,PIK3C3,PIK3CG,PIK3R1,PIK3R5,SPI1,STAT4,STAT6,VAV1	Convergent?- matches closely to L3	y- z dir match	y- z dir match	y-z dir opp	no
Clathrin-mediated Endocytosis Signaling	2.33		0.173	ACTA2,ACTB,ACTG1,AP1S1,AP1S2,AP3S2,APOB,APOC1,APOC2,CLTC,EPS15,FGF1,FGF10,FGF12,FGF9,HIP1,ITGA5,ITGB1,ITGB3,ITGB5,MET,PDGFA,PDGFC,PGF,PIK3C2B,PIK3C3,PIK3CG,PIK3R1,PIK3R5,PPP3CA,PPP3R1,PPP3R2,RAB11B,RAB4B,SERPINA1,SH3GLB2	genotype	y- z dir match	y- z dir match	y- z dir match	y- z dir match
Costimulation by the CD28 family	2.33	1.21268	0.218	AKT3,CD247,CD4,CD86,FYN,HLA-DPB1,HLA-DQB1,HLA-DRB1,HLA-DRB5,MAPKAP1,MTOR,PAK1,PIK3R1,PPP2R1B,TNFRSF14,VAV1,YES1	unique specific	No	no	no	no
ID1 Signaling Pathway	2.32	1.02899	0.174	ACVR1C,AKT3,BCL3,BMP4,BRAF,CHRM5,CHRNA2,EGFR,EP300,FGR,FYN,FZR1,GLI2,GSK3B,IGF2,MMP2,MYC,NFKB2,PARK7,PDGFC,PGF,PIK3C2B,PIK3C3,PIK3CG,PIK3R1,PIK3R5,PLXNB1,PTK7,RAF1,RALB,RAP2A,REST,SMAD3,STMN3,YES1	genotype	y- z dir match	y- z dir match	y- z dir match	no
G alpha (s) signalling events	2.31	-0.19245	0.186	ADCY2,ADCY7,ADCYAP1,ADRB1,ADRB2,CRHR1,CYSLTR2,DRD1,GNAI3,GNG11,GNG13,GNG3,GNG5,GPR27,GRK5,HTR6,HTR7,MC1R,PDE1A,PDE1B,PDE4D,PDE7A,PDE7B,PDE8B,PTH2R,RXFP1,VIPR2	unique specific	No	no	no	no
BAG2 Signaling Pathway	2.29	0.333333	0.212	ATXN3,CASP3,HSPA2,HSPA6,MAPT,MYC,NFKB2,PSMB2,PSMB3,PSMB5,PSMB8,PSMC3,PSMD11,PSMD12,PSMD2,RELA,SEM1,STUB1	Convergent?- matches closely to L3	y- z dir match	y- z dir match	no	no
Asparagine N-linked glycosylation	2.28	0.333333	0.29	ASGR2,CALR,DOLPP1,DPAGT1,FCSK,GFPT2,NUDT14,PGM3,SLC35C1	unique specific	No	no	no	no
G alpha (z) signalling events	2.28	1.1547	0.25	ADCY2,ADCY7,ADRA2A,GNAI3,GNG11,GNG13,GNG3,GNG5,PRKCA,PRKCB,RGS16,RGS20	unique specific	No	no	no	no
XBP1(S) activates chaperone genes	2.28	-1.1547	0.25	CTDSP2,DCTN1,DDX11,EXTL2,EXTL3,KLHDC3,LMNA,MYDGF,PDIA5,SRPRA,SRPRB,TATDN2	unique specific	No	no	no	no
Type II Diabetes Mellitus Signaling	2.27	-0.534522	0.183	ACSBG1,ACSF2,AKT3,CACNA1I,CACNA2D3,CACNB3,CACNG2,IKBKE,IKBKG,ITPR2,ITPR3,KCNJ11,MAPK10,MTOR,NFKB2,PIK3C2B,PIK3C3,PIK3CG,PIK3R1,PIK3R5,PRKCA,PRKCB,RELA,SLC27A1,SLC27A4,SMPD2,SOCS2,SOCS5	unique specific	y- z dir opposite	y-z dir opp	y-z dir opp	no
Oxidative Phosphorylation	2.26	-4.69042	0.196	ATP5F1A,ATP5F1B,ATP5MC3,ATP5MG,ATP5PD,COX4I1,COX5A,COX6C,COX7B,COX8A,CYC1,CYCS,NDUFA10,NDUFA8,NDUFAB1,NDUFB2,NDUFB5,NDUFB6,NDUFB7,UQCRC1,UQCRFS1,UQCRH	only sign in L3, L3UD and L5UD	y- z dir match	no	no-dc z score -2.29 but LFC 0.92	y- z dir match
MAPK6/MAPK4 signaling	2.26	-1.26491	0.207	AGO3,AGO4,CDC14A,MAPK4,MMP2,MOV10,MYC,PAK1,PRKACA,PSMB2,PSMB3,PSMB5,PSMB8,PSMC3,PSMD11,PSMD12,PSMD2,SEM1,SEPTIN7	unique specific	No	no	no	no
Rap1 signalling	2.25	-0.816497	0.375	PRKACA,RAF1,RAP1GAP2,RASGRP1,RASGRP2,SIPA1	unique specific	No	no	no	no
Regulation of RUNX2 expression and activity	2.25	-1	0.219	DLX6,GSK3B,HIVEP3,NR3C1,PPARGC1A,PSMB2,PSMB3,PSMB5,PSMB8,PSMC3,PSMD11,PSMD12,PSMD2,SEM1,STUB1,TWIST1	unique specific	No	no	no	no
FGF Signaling	2.24	0.727607	0.209	AKT3,CREB3L2,CRKL,FGF1,FGF10,FGF12,FGF9,GAB1,HGF,MAP2K3,MET,PIK3C2B,PIK3C3,PIK3CG,PIK3R1,PIK3R5,PRKCA,RAF1	genotype	y- z dir match	y- z dir match	y- z dir match	no
VEGF Signaling	2.24	0	0.202	ACTA2,ACTB,ACTG1,ACTN2,AKT3,KDR,MAP2K2,PDGFC,PGF,PIK3C2B,PIK3C3,PIK3CG,PIK3R1,PIK3R5,PRKCA,PRKCB,PTK2B,RAF1,RALB,RAP2A	genotype: up in all but this one	y- z dir 0- up/down >0.1	y- z dir 0- up/down >0.1	y- z dir 0- up/down >0.1	no
Gα12/13 Signaling	2.23	0.2	0.188	AKT3,CDH12,CDH20,CDH3,CDH7,GNA13,IKBKE,IKBKG,LPAR3,MAP2K2,MAPK10,MEF2A,NFKB2,PIK3C2B,PIK3C3,PIK3CG,PIK3R1,PIK3R5,PTK2B,RAF1,RALB,RAP2A,RELA,VAV1,VAV2	genotype	y- z dir match	y- z dir match	y- z dir match	no
PIP3 activates AKT signaling	2.23	1.56893	0.186	AKT3,CD86,EGFR,ERBB2,ERBB4,FGF1,FGF10,FGF9,FYN,GAB1,GSK3B,HBEGF,HGF,IL1RAP,IL33,IRAK4,MAPKAP1,MET,MTOR,PDGFA,PDGFRB,PIK3R1,PPP2R1B,RAC2,STRN,VAV1	unique specific	No	no	no	no
RHO GTPases activate PAKs	2.23	-1.13389	0.333	CALM1 (includes others),FLNA,MYH10,MYH11,MYLK,PAK1,PPP1R12A	unique specific	No	no	no	no
WNK Renal Signaling Pathway	2.23	-0.5	0.198	AGT,AKT3,AMFR,ANAPC11,CALM1 (includes others),NEDD4,OSR1,PIK3C2B,PIK3C3,PIK3CG,PIK3R1,PIK3R5,PRKCA,PRKCB,SGK1,SLC12A4,SLC12A5,SLC12A7,UBR1,UBR2,VHL	unique specific	No	no	no	no
Semaphorin Signaling in Neurons	2.21		0.23	CRMP1,DPYSL5,FYN,ITGB1,MET,PAK1,PAK6,PLXNB1,RAC2,RHOBTB1,RHOJ,RHOQ,RND1,SEMA7A	genotype	y- z dir match	y- z dir match	y- z dir match	no
Chondroitin Sulfate Biosynthesis	2.21	0.27735	0.23	B3GAT1,B4GALT7,CHST15,CHSY1,HS2ST1,HS3ST2,HS3ST3A1,HS3ST3B1,NDST2,SULT1A1,SULT1C4,SULT4A1,WSCD2,XYLT1	layer specific	y- z dir match	no	no	no
Deubiquitination	2.21	-0.762493	0.163	ACTB,ADRB2,ATXN3,BECN1,CCP110,CLSPN,EP300,FKBP8,H2AC21,H2BC11,H2BC18,H2BC21,IFIH1,IKBKG,IL33,INO80B,INO80D,KDM1B,MCRS1,MYC,MYSM1,NOD1,OTUB1,PSMB2,PSMB3,PSMB5,PSMB8,PSMC3,PSMD11,PSMD12,PSMD2,RAD23A,RIPK2,RNF146,SEM1,SMAD3,SMURF2,TADA2B,TADA3,TAF10,UCHL5,USP19,YOD1	unique specific	No	no	no	no
PDGF Signaling	2.18	0.471405	0.207	CRKL,INPP5D,MAP2K2,MYC,PDGFA,PDGFC,PDGFRB,PIK3C2B,PIK3C3,PIK3CG,PIK3R1,PIK3R5,PRKCA,PRKCB,RAF1,RALB,RAP2A,SPHK2	genotype	y- z dir match	y- z dir match	y- z dir match	y- z dir match
HIPPO signaling	2.18	-1.26491	0.207	CRB1,DLG1,DLG3,DLG4,FRMD6,LLGL1,MOB1A,MST1,PARD3,PPP1R11,PPP1R12A,PPP1R14C,PPP2R1B,PPP2R2C,RASSF1,SMAD3,TEAD1,TEAD2	layer specific	y- z dir match	y-z dir opp	y- z dir 0- up/down >0.1	no
GP1b-IX-V activation signalling	2.17	1.34164	0.417	COL1A1,COL1A2,FLNA,PIK3R1,RAF1	unique specific	No	no	no	no
EPH-Ephrin signaling	2.16	1.14708	0.202	ACTB,ACTG1,ADAM10,CLTC,EFNA5,EFNB1,EPHA2,EPHA6,EPHB1,EPHB4,FYN,GIT1,MMP2,MYH10,MYH11,PAK1,SDC2,VAV2,YES1	unique specific-both L3UD and L5UD	No	no	no	y- z dir 0- up/down >0.1
NAD Salvage Pathway II	2.14	-0.377964	0.296	ACP6,ENPP5,NMNAT2,NMNAT3,NMRK1,NT5C,NT5C3B,PXYLP1	layer specific	y- z dir match	no	no	no
Neuropathic Pain Signaling in Dorsal Horn Neurons	2.14	-0.894427	0.198	CAMK1D,CAMK2B,CAMK2D,CAMK4,GRIN2A,GRIN2C,GRINA,GRM7,ITPR2,ITPR3,PIK3C2B,PIK3C3,PIK3CG,PIK3R1,PIK3R5,PLCH1,PLCL2,PRKACA,PRKCA,PRKCB	layer specific	y- z dir match	y-z dir opp	y-z dir opp	y-z dir opp
Pyroptosis	2.14	0.707107	0.296	CASP1,CASP3,CASP4,CHMP4B,CHMP7,CYCS,GSDMD,IL18	unique specific	No	no	no	no
Telomerase Signaling	2.13	0	0.194	AKT3,EGFR,ELK3,ETS2,HDAC10,HDAC4,HDAC9,MAP2K2,MYC,PIK3C2B,PIK3C3,PIK3CG,PIK3R1,PIK3R5,POT1,PPP2R1B,PPP2R2C,RAF1,RALB,RAP2A,RB1	Convergent?- matches closely to L3	y- z dir 0- up/down >0.1	y- z dir 0- up/down >0.1	no	no
MYC Mediated Apoptosis Signaling	2.13	-0.57735	0.24	ADRB1,ADRB2,BID,CASP2,CASP3,CYCS,IKBKE,IKBKG,MCL1,MYC,NFKB2,PRKACA	layer specific	y- z dir match	no	no	no
Signaling by ERBB2	2.13	0.57735	0.24	AKT3,CDC37,EGFR,ERBB2,ERBB4,FYN,GAB1,HBEGF,PIK3R1,PRKCA,STUB1,YES1	unique specific	No	no	no	no
RHO GTPases Activate NADPH Oxidases	2.11	0.377964	0.318	CYBA,NCF2,NCF4,PIN1,PRKCA,PRKCB,RAC2	unique specific	No	no	no	no
JAK/STAT Signaling	2.1	-0.727607	0.207	AKT3,MAP2K2,MTOR,NFKB2,PIK3C2B,PIK3C3,PIK3CG,PIK3R1,PIK3R5,RAF1,RALB,RAP2A,RELA,SOCS2,SOCS5,STAT4,STAT6	unique specific	y- z dir opposite	y-z dir opp	y-z dir opp	no
3-phosphoinositide Biosynthesis	2.09	-1.34715	0.168	ACP6,ATP1A1,DUSP2,EYA4,FIG4,INPP5D,ITPK1,NT5C,NUDT14,NUDT2,PGAM5,PI4K2A,PIK3C2B,PIK3C3,PIK3CG,PIK3R1,PIK3R5,PPFIA1,PPFIA4,PPP1R11,PPP1R12A,PPP1R14C,PPP2R1B,PPP2R2C,PPP3CA,PPP3R1,PPP3R2,PPTC7,PTPRC,PTPRM,PXYLP1,SSH2,SSH3,STYXL1,UBLCP1	layer specific	y- z dir match	y-z dir opp	y-z dir opp	no
Dermatan Sulfate Biosynthesis	2.08	0.27735	0.222	B3GAT1,B4GALT7,CHST15,CHSY1,HS2ST1,HS3ST2,HS3ST3A1,HS3ST3B1,NDST2,SULT1A1,SULT1C4,SULT4A1,WSCD2,XYLT1	layer specific	y- z dir match	no	y-z dir opp	no
PPARα/RXRα Activation	2.07	0.185695	0.17	ACAA1,ACADL,ACVR1C,ADCY10,ADCY2,ADCY7,BCL3,CYP2C19,EP300,GPD1,GUCY1A1,IKBKE,IKBKG,IL1R1,IL1RAP,ITGB5,MAP2K2,MAP2K3,NCOA6,NCOR1,NFKB2,PLCH1,PLCL2,PPARGC1A,PRKACA,PRKCA,PRKCB,RAF1,RALB,RAP2A,RELA,SLC27A1,SMAD3	unique specific-both L3UD and L5UD	y- z dir opposite	y-z dir opp	y-z dir opp	y- z dir match
Antigen Presentation Pathway	2.06		0.256	CALR,CIITA,HLA-DOA,HLA-DPB1,HLA-DQB1,HLA-DRB1,HLA-DRB5,PSMB5,PSMB8,TAPBP	genotype	y- z dir match	y- z dir match	y- z dir match	no
GPER1 signaling	2.06	1.50756	0.244	ADCY2,ADCY7,GNAI3,GNG11,GNG13,GNG3,GNG5,GPER1,ITGA5,ITGB1,PRKACA	unique specific	No	no	no	no
Transcriptional regulation by RUNX2	2.06	1.73205	0.235	AKT3,COL1A1,GLI2,HDAC4,ITGA5,LGALS3,MAF,RB1,RBM14,SATB2,TWIST1,YES1	unique specific	No	no	no	no
TNFR1 Signaling	2.06	-0.57735	0.235	BID,CASP2,CASP3,CYCS,IKBKE,IKBKG,MADD,MAP4K2,NFKB2,PAK1,PAK6,RELA	unique specific	y- z dir opposite	y-z dir opp	y-z dir opp	no
Class I MHC mediated antigen processing and presentation	2.05	1.19208	0.152	ANAPC11,ASB13,ASB2,ASB3/GPR75-ASB3,BECN1,CALR,CYBA,FBXL22,FBXL8,FBXO15,FBXO22,FCGR1A,FZR1,HERC5,HERC6,IKBKG,KLHL21,KLHL22,KLHL5,LNX1,MGRN1,NCF2,NCF4,NEDD4,PIK3C3,PSMB2,PSMB3,PSMB5,PSMB8,PSMC3,PSMD11,PSMD12,PSMD2,RNF144B,RNF213,RNF217,S100A1,SAR1B,SEM1,SMURF2,SNAP23,SPSB1,SPSB4,STUB1,TAPBP,TLR4,TLR6,TRIM71,UBA7,UBE2E3,UBE2L3,UBE2M,UBE2N,UBR1,UBR2,UFL1,VHL	no call	No	no	no	y- z dir match
MTOR signalling	2.03	0	0.286	EIF4E,EIF4EBP1,LAMTOR1,MTOR,RHEB,RPS6,RRAGB,RRAGD	unique specific	No	no	no	no
Transcriptional regulation by RUNX1	2.03	1.34715	0.178	ACTL6B,ARID1B,BMI1,CBX4,CLDN5,EP300,H2AJ,H2BC11,H2BC21,HIPK2,KMT2A,LGALS3,LMO1,PRKCB,PSMB2,PSMB3,PSMB5,PSMB8,PSMC3,PSMD11,PSMD12,PSMD2,SEM1,SMARCA4,SMARCD2,SPI1,TCF12	unique specific	No	no	no	no
Antiproliferative Role of Somatostatin Receptor 2	2.02	0	0.208	BRAF,GNG11,GNG13,GNG3,GNG5,GUCY1A1,MAP2K2,NOS1,NT5C,PIK3C2B,PIK3C3,PIK3CG,PIK3R1,PIK3R5,RALB,RAP2A	genotype-convergent: up in all but unique L3 and L5	y- z dir 0- up/down >0.1	y- z dir 0- up/down >0.1	y- z dir 0- up/down >0.1	no
Fc Epsilon RI Signaling	1.99	0.426401	0.186	AKT3,FYN,GAB1,INPP5D,LAT,MAP2K2,MAP2K3,MAPK10,PIK3C2B,PIK3C3,PIK3CG,PIK3R1,PIK3R5,PRKCA,PRKCB,RAC2,RAF1,RALB,RAP2A,SYK,VAV1,VAV2	genotype	y- z dir match	y- z dir match	y- z dir match	no
PEDF Signaling	1.99	0.242536	0.202	AKT3,DOCK3,IKBKE,IKBKG,NFKB2,PIK3C2B,PIK3C3,PIK3CG,PIK3R1,PIK3R5,RAF1,RALB,RAP2A,RELA,SERPINF1,TCF12,TCF4	genotype	y- z dir match	y- z dir match	y- z dir match	no
UVB-Induced MAPK Signaling	1.99	-0.57735	0.231	EGFR,EIF4E,EIF4EBP1,MAPK10,MTOR,PIK3C2B,PIK3C3,PIK3CG,PIK3R1,PIK3R5,PRKCA,PRKCB	unique specific	y- z dir opposite	y-z dir opp	y-z dir opp	no
Xenobiotic Metabolism Signaling	1.98		0.156	AHR,ALDH1A2,ALDH4A1,CAMK1D,CAMK2B,CAMK2D,CAMK4,CAT,CHST15,CYP2C19,CYP3A5,EIF2AK3,EP300,GSTO2,GSTT2/GSTT2B,HDAC4,HS2ST1,HS3ST2,HS3ST3A1,HS3ST3B1,MAF,MAOA,MAP2K2,MAP2K3,NDST2,NFE2L2,NFKB2,NOS2,PIK3C2B,PIK3C3,PIK3CG,PIK3R1,PIK3R5,PPARGC1A,PPP2R1B,PPP2R2C,PRKCA,PRKCB,RAF1,RALB,RAP2A,RELA,SULT1A1,SULT1C4,SULT4A1,WSCD2	genotype	y- z dir match	y- z dir match	y- z dir match	no
Pyrimidine Ribonucleotides Interconversion	1.98	-0.632456	0.25	AK5,CMPK2,CTPS1,ENTPD1,ENTPD2,ENTPD4,NME2,NME5,NUDT18,SLC25A42	unique specific	No	no	no	no
p53 Signaling	1.97	0.242536	0.194	AKT3,DRAM1,EP300,GSK3B,HDAC9,HIPK2,PIK3C2B,PIK3C3,PIK3CG,PIK3R1,PIK3R5,PLAGL1,PML,RB1,SERPINE2,SIRT1,SNAI2,TIGAR,TP53AIP1	genotype	y- z dir match	y- z dir match	y- z dir match	no
UVA-Induced MAPK Signaling	1.97	0	0.194	CASP3,CYCS,EGFR,MAPK10,MTOR,PARP14,PARP4,PIK3C2B,PIK3C3,PIK3CG,PIK3R1,PIK3R5,PLCH1,PLCL2,PRKCA,RALB,RAP2A,RPS6KA1,SMPD2	genotype: up in all but this one	y- z dir 0- up/down >0.1	y- z dir 0- up/down >0.1	y- z dir 0- up/down >0.1	no
Macroautophagy	1.96	-2.13809	0.215	ATG101,ATG3,ATG4D,BECN1,CHMP4B,CHMP7,LAMTOR1,MAP1LC3B,MTOR,PIK3C3,RHEB,RRAGB,RRAGD,WDR45	unique specific	No	no	no	no
Insulin Receptor Signaling	1.95	0	0.179	AKT3,CRKL,EIF4E,EIF4EBP1,FYN,GAB1,GSK3B,INPP5D,MAP2K2,MTOR,PIK3C2B,PIK3C3,PIK3CG,PIK3R1,PIK3R5,PPP1R11,PPP1R12A,PPP1R14C,PRKACA,RAF1,RALB,RAP2A,RAPGEF1,RHOQ,SGK1	genotype-convergent: up in all but unique L3 and L5	y- z dir 0- up/down >0.1	y- z dir 0- up/down >0.1	y- z dir 0- up/down >0.1	no
Gαi Signaling	1.95	-0.894427	0.179	ADCY10,ADCY2,ADCY7,ADRA2A,APLNR,CHRM4,GABBR1,GNA13,GNAI3,GNG11,GNG13,GNG3,GNG5,GPR17,GRM7,GUCY1A1,OPRD1,P2RY12,PRKACA,RAF1,RALB,RAP2A,RGS7,SHC3,SSTR3	unique specific	y- z dir opposite	y-z dir opp	y-z dir opp	y-z dir opp
Integrin cell surface interactions	1.94	3.15296	0.2	COL1A1,COL1A2,COL5A1,COL6A3,COL8A1,F11R,ICAM2,ITGA5,ITGA9,ITGAL,ITGAM,ITGB1,ITGB3,ITGB5,JAM3,KDR,TNC	unique specific	No	no	no	no
Ephrin B Signaling	1.93	2.11058	0.208	CXCL12,CXCR4,EFNB1,EPHB1,EPHB4,GNA13,GNAI3,GNG11,GNG13,GNG3,GNG5,PAK1,RAC2,VAV1,VAV2	genotype	y- z dir match	y- z dir match	y- z dir match	no
ABRA Signaling Pathway	1.93	0	0.196	ACTA2,ACTB,ACTG1,CALD1,FOSB,GSN,ITGB1,MAPK10,MEF2A,MYH11,PDGFC,PGF,PPARGC1A,PPP3CA,PPP3R1,PPP3R2,TAGLN,TPM3	unique specific	No	no	no	no
Signaling by TGF-beta Receptor Complex	1.92	0.57735	0.226	CGN,F11R,ITGB1,ITGB3,ITGB5,PARD3,PARD6A,SMAD3,SMURF2,STUB1,UBE2M,UCHL5	unique specific	No	no	no	no
nNOS Signaling in Neurons	1.91	-1	0.234	CALM1 (includes others),DLG4,GRIN2A,GRIN2C,GRINA,NOS1,PPP3CA,PPP3R1,PPP3R2,PRKCA,PRKCB	Convergent?- matches closely to L3	y- z dir match	y- z dir 0- up/down >0.1	y-z dir opp	no
4-hydroxyproline Degradation I	1.91		1	ALDH4A1,HOGA1	layer specific	y- z dir match	no	no	no
IL-9 Signaling	1.91	0.707107	0.257	BCL3,NFKB2,PIK3C2B,PIK3C3,PIK3CG,PIK3R1,PIK3R5,RELA,SOCS2	layer specific	y- z dir match	no	no	no
Glutamate Receptor Signaling	1.91	0	0.212	CALM1 (includes others),DLG4,GNG11,GNG13,GNG3,GNG5,GRIK1,GRIK3,GRIK4,GRIN2A,GRIN2C,GRINA,GRM7,SLC17A6	no call: down down up	y- z dir 0- up/down >0.1	y- z dir 0- up/down >0.1	y- z dir 0- up/down >0.1	no
Extracellular matrix organization	1.91	2.23607	0.189	COL11A2,COL1A1,COL1A2,COL5A1,COL6A3,DCN,DDR2,ITGA5,ITGA9,ITGB1,ITGB3,ITGB5,LAMA1,LAMA2,LAMB2,PDGFA,SH3PXD2A,TNC,TNR,VCAN	unique specific-both L3UD and L5UD	No	no	no	y-z dir opp
RAR Activation	1.89	-1.13389	0.147	ACTB,ACTL6B,ACVR1C,ADAM10,ADCY10,ADCY2,ADCY7,AKT3,ALDH1A2,CAMK2B,CAMK2D,CNGA3,CNGB1,COL1A1,COL1A2,CREB3L2,CSF2RB,EDA,EP300,F11R,FGF10,GTF2H1,GUCY1A1,IGFBP3,IL18,IL33,ITGB3BP,KLF2,MAPK10,MMP2,NCOR1,NFKB2,PDE1A,PDE1B,PDE4D,PDE6D,PDE7A,PDE7B,PDE8B,PDE9A,PHF10,PIK3C2B,PIK3C3,PIK3CG,PIK3R1,PIK3R5,PML,PPARGC1A,PRDM16,PRKACA,RAC2,RARB,RBP5,RELA,RHOBTB1,RHOJ,RHOQ,RND1,SDR16C5,SMAD3,SMARCA4,SMARCD2,SORBS3	no call: maybe new to z score assessment?	y- z dir 0- up/down >0.1	y- z dir 0- up/down >0.1	y- z dir 0- up/down >0.1	no
Other interleukin signaling	1.89	1.88982	0.292	CASP3,CD4,CSF3R,IL16,SDC1,STX3,STXBP2	unique specific	No	no	no	no
Adrenergic Receptor Signaling Pathway (Enhanced)	1.88	-0.522233	0.165	ADCY10,ADCY2,ADCY7,ADRA1A,ADRA2A,ADRB1,ADRB2,ATP6V0A1,ATP6V0A2,ATP6V0A4,ATP6V0C,ATP6V1A,ATP6V1B2,ATP6V1C1,CACNA1I,CACNA2D3,CACNB3,CACNG2,COMT,EDA,GNAI3,GUCY1A1,IL18,IL33,ITPR2,ITPR3,MAOA,PLCH1,PLCL2,PNMT,PRKACA,PRKCA,PRKCB	unique specific	No	no	no	no
3-phosphoinositide Degradation	1.87	-1	0.166	ACP6,ATP1A1,DUSP2,EYA4,FIG4,INPP4A,INPP5D,ITPK1,MTMR14,MTMR3,NT5C,NUDT14,NUDT2,PGAM5,PPFIA1,PPFIA4,PPP1R11,PPP1R12A,PPP1R14C,PPP2R1B,PPP2R2C,PPP3CA,PPP3R1,PPP3R2,PPTC7,PTPRC,PTPRM,PXYLP1,SSH2,SSH3,STYXL1,UBLCP1	layer specific	y- z dir match	y-z dir opp	y-z dir opp	no
Th1 and Th2 Activation Pathway	1.84		0.169	ACVR1C,BHLHE41,CD247,CD4,CD40,CD86,CXCR4,DLL4,HLA-DOA,HLA-DPB1,HLA-DQB1,HLA-DRB1,HLA-DRB5,IL17RB,IL18,IL27RA,IL33,MAF,NFATC2,NOTCH3,PIK3C2B,PIK3C3,PIK3CG,PIK3R1,PIK3R5,SPI1,STAT4,STAT6,VAV1	genotype	y- z dir match	y- z dir match	y- z dir match	no
Regulation of Actin-based Motility by Rho	1.83	1.38675	0.183	ACTA2,ACTB,ARHGDIA,GSN,ITGA5,ITGA9,ITGAL,ITGAM,ITGB1,ITGB3,ITGB5,MYLK,PAK1,PAK6,PPP1R12A,RAC2,RHOBTB1,RHOJ,RHOQ,RND1,WAS	no call	y- z dir match	y-z dir opp	y- z dir match	no
Interleukin-1 family signaling	1.83	0.625543	0.178	CASP1,IKBKG,IL18,IL1R1,IL1RAP,IL33,IRAK3,IRAK4,NOD1,PSMB2,PSMB3,PSMB5,PSMB8,PSMC3,PSMD11,PSMD12,PSMD2,RELA,RIPK2,SEM1,SMAD3,TAB2,UBE2N	unique specific	No	no	no	no
SNARE Signaling Pathway	1.83	0.408248	0.176	ADCY10,ADCY2,ADCY7,CACNB3,CALM1 (includes others),CAMK2B,CAMK2D,GUCY1A1,MYH10,MYH11,MYO10,MYO5C,PRKACA,SNAP23,SNAP29,STXBP2,STXBP3,SYN3,SYT11,SYT13,SYT2,SYT3,SYT6,VTI1B	unique specific-both L3UD and L5UD	y- z dir opposite	y-z dir opp	y-z dir opp	y- z dir match
LXR/RXR Activation	1.79	-0.942809	0.179	ABCG4,ACACA,AGT,APOB,APOC1,APOC2,CCL2,IL18,IL1R1,IL1RAP,IL33,KNG1,MSR1,NCOR1,NFKB2,NOS2,NR1H2,PLTP,RELA,SERPINA1,SERPINF1,TLR4	layer specific	y- z dir match	no	no	no
Corticotropin Releasing Hormone Signaling	1.78	0.654654	0.171	ADCY10,ADCY2,ADCY7,BRAF,CACNA1I,CACNA2D3,CACNB3,CACNG2,CALM1 (includes others),CAMK4,CREB3L2,CRHR1,GLI2,GNAI3,GUCY1A1,ITPR2,ITPR3,MAP2K2,MEF2A,NOS1,NOS2,NT5C,PRKACA,PRKCA,PRKCB,RAF1	genotype	y- z dir match	y- z dir match	y- z dir match	y- z dir match
PI Metabolism	1.76	1.5	0.195	ARF3,FIG4,INPP4A,INPP5D,MTMR14,MTMR3,PI4K2A,PIK3C2B,PIK3C3,PIK3CG,PIK3R1,PIK3R5,PLEKHA3,SBF2,TNFAIP8,TNFAIP8L3	unique specific	No	no	no	no
Pyrimidine Ribonucleotides De Novo Biosynthesis	1.76	-0.632456	0.233	AK5,CMPK2,CTPS1,ENTPD1,ENTPD2,ENTPD4,NME2,NME5,NUDT18,SLC25A42	unique specific	No	no	no	no
UFMylation Signaling Pathway	1.76	0.27735	0.21	AKT3,EIF4E,EIF4G3,EP300,GSK3B,MRE11,MYC,NFKB2,RAD50,RPL26,SLC7A11,TLR4,UFL1	unique specific	No	no	no	no
Regulation of Insulin-like Growth Factor (IGF) transport and uptake by IGFBPs	1.75	1.70561	0.177	ADAM10,APOB,BMP4,CHGB,CST3,F5,FUCA2,IGF2,IGFBP3,IGFBP6,KNG1,KTN1,LAMB2,MEPE,MFGE8,MMP2,PROC,SDC2,SERPINA1,STC2,TNC,VCAN	unique specific	No	no	no	no
Transcriptional regulation by RUNX3	1.75	0.727607	0.188	EP300,HDAC4,ITGAL,MAML2,MYC,PSMB2,PSMB3,PSMB5,PSMB8,PSMC3,PSMD11,PSMD12,PSMD2,SEM1,SMAD3,SMURF2,TEAD1,TEAD2	unique specific	No	no	no	no
EGF Signaling	1.74	0.57735	0.214	AKT3,EGFR,ITPR2,ITPR3,MTOR,PIK3C2B,PIK3C3,PIK3CG,PIK3R1,PIK3R5,PRKCA,RAF1	genotype	y- z dir match	y- z dir match	y- z dir match	no
Leptin Signaling in Obesity	1.73	0	0.197	ADCY10,ADCY2,ADCY7,AKT3,GUCY1A1,LEPR,MAP2K2,PIK3C2B,PIK3C3,PIK3CG,PIK3R1,PIK3R5,PLCH1,PLCL2,PRKACA	genotype-convergent: up in all but unique L3 and L5	y- z dir 0- up/down >0.1	y- z dir 0- up/down >0.1	y- z dir 0- up/down >0.1	no
Choline Biosynthesis III	1.71	1	0.333	CHPT1,GPLD1,PHKA1,PLD2,PLD5	layer specific	y- z dir match	no	no	no
Heparan Sulfate Biosynthesis (Late Stages)	1.71	-0.258199	0.193	AARSD1,CHST15,EXT2,EXTL2,EXTL3,GLCE,HS2ST1,HS3ST2,HS3ST3A1,HS3ST3B1,NDST2,PRDX6,SULT1A1,SULT1C4,SULT4A1,WSCD2	layer specific	y- z dir match	no	no	no
Thrombopoietin Signaling	1.71	-0.83205	0.206	MAP2K2,MPL,MYC,PIK3C2B,PIK3C3,PIK3CG,PIK3R1,PIK3R5,PRKCA,PRKCB,RAF1,RALB,RAP2A	unique specific	y- z dir opposite	y-z dir opp	no	no
Androgen Signaling	1.7	-0.83205	0.166	CACNA1I,CACNA2D3,CACNB3,CACNG2,CALM1 (includes others),CALR,EP300,GNA13,GNAI3,GNG11,GNG13,GNG3,GNG5,GTF2B,GTF2H1,ITPR2,ITPR3,NFKB2,POLR2A,PRKACA,PRKCA,PRKCB,RELA,SMAD3,TAF10,TAF13,TAF5,TGFB1I1	layer specific	y- z dir match	y-z dir opp	y-z dir opp	y- z dir match
Cysteine Biosynthesis III (mammalia)	1.69	0.377964	0.269	AHCY,AHCYL1,CBS/LOC102724560,EEF1AKMT3,MRM2,NSUN4,PRMT5	unique specific	No	no	no	no
Retinoid metabolism and transport	1.69	2.52982	0.227	AKR1C1/AKR1C2,APOB,APOC2,GPC2,GPC5,LRP1,PLB1,SDC1,SDC2,SDC4	unique specific	No	no	no	no
TREM1 Signaling	1.68	3.35659	0.195	AKT3,CASP1,CCL2,CD40,CD86,CIITA,IL18,ITGA5,ITGB1,LAT2,NFKB2,NOD1,RELA,TLR4,TLR6	Convergent?- matches closely to L3	y- z dir match	y- z dir match	no	no
Arginine Biosynthesis IV	1.68		0.5	ASL,ASS1,GLUD1	unique specific	No	no	no	no
G-protein beta:gamma signalling	1.68	0	0.25	AKT3,GNG11,GNG13,GNG3,GNG5,PAK1,PIK3CG,PIK3R5	unique specific	No	no	no	no
MHC class II antigen presentation	1.68	-0.852803	0.175	AP1S1,AP1S2,CENPE,CLTC,CTSD,CTSH,CTSO,DCTN1,DCTN2,HLA-DOA,HLA-DPB1,HLA-DQB1,HLA-DRB1,HLA-DRB5,KIF5B,KLC1,KLC2,SAR1B,TUBA4A,TUBA8,TUBB4A,TUBB4B	unique specific	No	no	no	no
Cholecystokinin/Gastrin-mediated Signaling	1.67	0.942809	0.176	EGFR,GNA13,IL18,IL33,ITPR2,ITPR3,MAP2K2,MAP2K3,MAPK10,MEF2A,PRKCA,PRKCB,PTK2B,RAC2,RAF1,RALB,RAP2A,RHOBTB1,RHOJ,RHOQ,RND1	genotype	y- z dir match	y- z dir match	y- z dir match	y- z dir 0- up/down >0.1
Protein folding	1.66	-1.88562	0.184	ACTB,CCT2,CCT5,CCT7,DCAF7,GNG11,GNG13,GNG3,GNG5,KIF13A,PFDN1,RGS7,SKIC2,TBCC,TUBA4A,TUBA8,TUBB4A,TUBB4B	unique specific	No	no	no	y-z dir opp
Ceramide Signaling	1.66	-0.5	0.187	AKT3,CTSD,CYCS,NFKB2,PIK3C2B,PIK3C3,PIK3CG,PIK3R1,PIK3R5,PPP2R1B,PPP2R2C,RAF1,RALB,RAP2A,RELA,SMPD2,SPHK2	unique specific	y- z dir opposite	y-z dir opp	no	no
14-3-3-mediated Signaling	1.64	-0.471405	0.173	AKT3,GSK3B,MAP2K2,MAPK10,MAPT,PIK3C2B,PIK3C3,PIK3CG,PIK3R1,PIK3R5,PLCH1,PLCL2,PRKCA,PRKCB,RAF1,RALB,RAP2A,RPS6KA1,TUBA4A,TUBA8,TUBB4A,TUBB4B	unique specific	y- z dir opposite	y-z dir opp	y-z dir opp	no
Iron uptake and transport	1.62	-0.57735	0.207	ABCG2,ACO1,ATP6V0A1,ATP6V0A2,ATP6V0A4,ATP6V0C,ATP6V1A,ATP6V1B2,ATP6V1C1,FTH1,HEPH,SLC22A17	unique specific	No	no	no	no
Effects of PIP2 hydrolysis	1.61	-0.377964	0.259	ABHD12,DGKE,DGKH,ITPR2,ITPR3,RASGRP1,RASGRP2	unique specific	No	no	no	no
Superpathway of Citrulline Metabolism	1.59	-0.447214	0.312	ASL,ASS1,NOS1,NOS2,PRODH	layer specific	y- z dir match	no	no	no
Extrinsic Prothrombin Activation Pathway	1.59		0.312	F12,F13A1,F5,PROC,THBD	unique specific	No	no	no	no
Activin Inhibin Signaling Pathway	1.58	1.71499	0.156	AKT3,COL11A2,COL1A1,COL1A2,CXCR4,EP300,EPOR,FOSB,GSK3B,IKBKE,IKBKG,IL18,IL1R1,IL1RAP,IL33,INHBB,MAF,MAP2K2,MAP2K3,MAPK10,MAPK15,MAPK4,MMP2,NFKB2,PIK3C2B,PIK3C3,PIK3CG,PIK3R1,PIK3R5,SMAD3,SNAI2,TCF4,TLR4,TLR6	unique specific	No	no	no	no
Post-translational protein phosphorylation	1.58	1.60591	0.178	ADAM10,APOB,BMP4,CHGB,CST3,F5,FUCA2,IGFBP3,KNG1,KTN1,LAMB2,MEPE,MFGE8,PROC,SDC2,SERPINA1,STC2,TNC,VCAN	unique specific	No	no	no	no
RHO GTPases activate KTN1	1.58	0	0.364	KIF5B,KLC1,KLC2,KTN1	unique specific	No	no	no	no
S Phase	1.58	-0.471405	0.18	AKT3,CKS1B,FZR1,GSK3B,MYC,PDS5B,PSMB2,PSMB3,PSMB5,PSMB8,PSMC3,PSMD11,PSMD12,PSMD2,RB1,RBL2,SEM1,WEE1	unique specific	No	no	no	no
SUMOylation of immune response proteins	1.58	1	0.364	IKBKE,IKBKG,NFKB2,RELA	unique specific	No	no	no	no
IL-6 Signaling	1.57	0.852803	0.171	AKT3,COL1A1,IKBKE,IKBKG,IL18,IL1R1,IL1RAP,IL33,MAP2K2,MAP2K3,MAPK10,MCL1,NFKB2,PIK3C2B,PIK3C3,PIK3CG,PIK3R1,PIK3R5,RAF1,RALB,RAP2A,RELA	genotype	y- z dir match	y- z dir match	y- z dir match	no
Th1 Pathway	1.56	2.83683	0.172	CD247,CD4,CD40,CD86,DLL4,HLA-DOA,HLA-DPB1,HLA-DQB1,HLA-DRB1,HLA-DRB5,IL18,IL27RA,NFATC2,NOTCH3,PIK3C2B,PIK3C3,PIK3CG,PIK3R1,PIK3R5,STAT4,VAV1	Convergent?- matches closely to L3	y- z dir match	y- z dir match	no	no
AMPK Signaling	1.56	0.894427	0.153	ACACA,ACTB,ACTL6B,ADRA1A,ADRA2A,ADRB1,ADRB2,AK5,AKT3,CHRM5,CHRNA2,CREB3L2,EIF4EBP1,EP300,GNA13,GNAI3,GNG11,GNG13,GNG3,GNG5,MAP2K3,MTOR,ORAI1,PHF10,PIK3C2B,PIK3C3,PIK3CG,PIK3R1,PIK3R5,PPARGC1A,PPP2R1B,PPP2R2C,PRKACA,SIRT1,SLC2A1,SMARCA4,SMARCD2	layer specific	y- z dir match	y-z dir opp	y-z dir opp	y-z dir opp
ISGylation Signaling Pathway	1.55	2.52357	0.176	BECN1,EP300,FLNB,HERC5,IFIH1,IRF7,IRF9,ITGAL,ITGB1,MAGT1,MAPK10,NEDD4,NFKB2,TLR4,TLR6,UBA7,UBE2L3,UBE2L5,UBE2N	unique specific	No	no	no	no
Chondroitin Sulfate Biosynthesis (Late Stages)	1.54	1.26491	0.208	CHST15,CHSY1,HS2ST1,HS3ST2,HS3ST3A1,HS3ST3B1,NDST2,SULT1A1,SULT1C4,SULT4A1,WSCD2	layer specific	y- z dir match	no	no	no
G alpha (12/13) signalling events	1.54	2.32379	0.188	ABR,ADRA1A,ARHGEF10,ARHGEF10L,ARHGEF26,FGD3,GNA13,GNG11,GNG13,GNG3,GNG5,PLXNB1,PREX1,VAV1,VAV2	unique specific	No	no	no	no
G alpha (i) signalling events	1.54	2.08167	0.151	ACKR3,ADCY2,ADCY7,ADRA2A,AGT,APLNR,BDKRB2,C3AR1,C5AR1,CCR10,CHRM4,CXCL12,CXCL16,CXCR4,GABBR1,GNAI3,GNG11,GNG13,GNG3,GNG5,GPER1,GPR17,GRM7,KNG1,LPAR3,NPBWR1,NPY2R,OPN3,OPRD1,P2RY12,RGS1,RGS16,RGS20,RGS22,RGS5,RGS7,SSTR3,SSTR4,TAS2R10	unique specific	No	no	no	no
D-myo-inositol (1,4,5,6)-Tetrakisphosphate Biosynthesis	1.53	-1.52753	0.159	ACP6,ATP1A1,DUSP2,EYA4,FIG4,INPP5D,ITPK1,NT5C,NUDT14,NUDT2,PGAM5,PPFIA1,PPFIA4,PPP1R11,PPP1R12A,PPP1R14C,PPP2R1B,PPP2R2C,PPP3CA,PPP3R1,PPP3R2,PPTC7,PTPRC,PTPRM,PXYLP1,SSH2,SSH3,STYXL1,UBLCP1	layer specific	y- z dir match	no	y-z dir opp	no
D-myo-inositol (3,4,5,6)-tetrakisphosphate Biosynthesis	1.53	-1.52753	0.159	ACP6,ATP1A1,DUSP2,EYA4,FIG4,INPP5D,ITPK1,NT5C,NUDT14,NUDT2,PGAM5,PPFIA1,PPFIA4,PPP1R11,PPP1R12A,PPP1R14C,PPP2R1B,PPP2R2C,PPP3CA,PPP3R1,PPP3R2,PPTC7,PTPRC,PTPRM,PXYLP1,SSH2,SSH3,STYXL1,UBLCP1	layer specific	y- z dir match	no	y-z dir opp	no
Signaling by ALK	1.52	1.88982	0.25	ALK,EP300,MDK,MYC,PIK3R1,PRDM1,PTN	unique specific	No	no	no	no
Superpathway of Inositol Phosphate Compounds	1.52	-0.928477	0.153	ACP6,ATP1A1,DUSP2,EYA4,FIG4,INPP5D,ITPK1,NT5C,NUDT14,NUDT2,PGAM5,PI4K2A,PIK3C2B,PIK3C3,PIK3CG,PIK3R1,PIK3R5,PLCH1,PPFIA1,PPFIA4,PPP1R11,PPP1R12A,PPP1R14C,PPP2R1B,PPP2R2C,PPP3CA,PPP3R1,PPP3R2,PPTC7,PTPRC,PTPRM,PXYLP1,SSH2,SSH3,STYXL1,UBLCP1	unique specific	y- z dir opposite	y-z dir opp	y-z dir opp	no
Synaptic Long Term Depression	1.51	0	0.157	ABHD3,CACNA1I,CACNA2D3,CACNB3,CACNG2,CRHR1,GNA13,GNAI3,GRM7,GUCY1A1,ITPR2,ITPR3,MAP2K2,NOS1,NOS2,NT5C,PLA2R1,PLAAT5,PLB1,PLCH1,PLCL2,PPP2R1B,PPP2R2C,PRDX6,PRKCA,PRKCB,RAF1,RALB,RAP2A,RYR1,RYR3	genotype-convergent: up in all but unique L3 and L5	y- z dir 0- up/down >0.1	y- z dir 0- up/down >0.1	y- z dir 0- up/down >0.1	y- z dir 0- up/down >0.1
CD40 Signaling	1.5	1.38675	0.194	CD40,IKBKE,IKBKG,MAP2K2,MAP2K3,MAPK10,NFKB2,PIK3C2B,PIK3C3,PIK3CG,PIK3R1,PIK3R5,RELA	genotype	y- z dir match	y- z dir match	y- z dir match	no
Ferroptosis Signaling Pathway	1.5	-2.83683	0.168	ACACA,ALOX12B,ARF3,ARF5,BECN1,BID,BRAF,CBS/LOC102724560,EIF2AK3,FTH1,H2AC18/H2AC19,H2AC21,MAP2K2,NFE2L2,PEBP1,RAF1,RALB,RAP2A,RB1,RBL2,SLC1A5,SLC7A11	layer specific	y- z dir 0- up/down >0.1	y-z dir opp	y-z dir opp	no
Collagen biosynthesis and modifying enzymes	1.5	1.38675	0.194	COL11A2,COL1A1,COL1A2,COL20A1,COL5A1,COL6A3,COL8A1,COLGALT2,P4HA2,PLOD1,PLOD2,PLOD3,TLL1	no call	No	no	no	y- z dir match
NRF2-mediated Oxidative Stress Response	1.49	0.727607	0.152	ACTA2,ACTB,ACTG1,AKR7A2,AOX1,CAT,CCT7,CYP2C19,CYP2R1,CYP2S1,CYP3A5,DNAJC13,DNAJC4,EIF2AK3,EP300,FTH1,GSK3B,GSTO2,GSTT2/GSTT2B,MAF,MAFF,MAP2K2,MAP2K3,NFE2L2,PIK3C2B,PIK3C3,PIK3CG,PIK3R1,PIK3R5,PRDX1,PRKCA,PRKCB,RAF1,RALB,RAP2A,UBE2E3	genotype	y- z dir match	y- z dir match	y- z dir match	no
Pathogen Induced Cytokine Storm Signaling Pathway	1.48	4.5329	0.143	ADRA1A,CASP1,CASP3,CCL2,CIITA,CKLF,CLEC7A,COL11A2,COL1A1,COL1A2,COL20A1,COL5A1,COL6A3,COL8A1,CSF2RB,CXCL12,CXCL16,CXCR4,EDA,FTH1,GSDMD,HLA-DOA,HLA-DPB1,HLA-DQB1,HLA-DRB1,HLA-DRB5,IFIH1,IL18,IL1R1,IL1RAP,IL33,IRF7,IRF9,MAPK10,MAPK15,MAPK4,MYC,NFKB2,NOD1,NOS2,PDGFC,PGF,PRDM1,RYR1,RYR3,SLC2A1,SPI1,STAT4,STXBP2,SYK,TLR4,TLR6,UNC13D	Convergent?- matches closely to L3	y- z dir match	y- z dir match	no	no
Gamma carboxylation, hypusine formation and arylsulfatase activation	1.48	-1.66667	0.22	ARSA,ARSG,DPH2,DPH3,EIF5A,EIF5A2,GGCX,PROC,STS	unique specific	No	no	no	no
Mitotic G2-G2/M phases	1.48	-1.25724	0.156	CCP110,CEP70,CNTRL,DCTN1,DCTN2,EP300,FOXM1,HAUS2,HAUS5,MZT2A,NEDD1,PHLDA1,PPP1R12A,PPP2R1B,PRKACA,PSMB2,PSMB3,PSMB5,PSMB8,PSMC3,PSMD11,PSMD12,PSMD2,SEM1,SSNA1,TUBA4A,TUBA8,TUBB4A,TUBB4B,TUBGCP5,WEE1	unique specific	No	no	no	no
TCF dependent signaling in response to WNT	1.48	1.97566	0.156	BCL9L,DACT1,EP300,FZD1,FZD4,GSK3B,H2AJ,H2BC11,H2BC21,KLHL12,LRP5,MYC,PPP2R1B,PSMB2,PSMB3,PSMB5,PSMB8,PSMC3,PSMD11,PSMD12,PSMD2,PYGO1,RNF146,RNF43,RSPO2,SEM1,SMARCA4,SMURF2,SOX2,SOX6,TCF4	unique specific	No	no	no	no
Transport of vitamins, nucleosides, and related molecules	1.48	-1	0.22	SLC25A5,SLC25A6,SLC27A1,SLC27A4,SLC33A1,SLC35B2,SLC35C1,SLC35D2,SLC5A6	unique specific-both L3UD and L5UD	No	no	no	y- z dir match
Adenine and Adenosine Salvage III	1.47		0.429	ADA2,HPRT1,PNP	layer specific	y- z dir 0- up/down >0.1	no	no	no
Glycoaminoglycan-protein Linkage Region Biosynthesis	1.47		0.429	B3GAT1,B4GALT7,XYLT1	layer specific	y- z dir 0- up/down >0.1	no	no	no
1,25-dihydroxyvitamin D3 Biosynthesis	1.47		0.667	CYP2R1,POR	unique specific	No	no	no	no
Ascorbate Recycling (Cytosolic)	1.47		0.667	GLRX,GSTO2	unique specific	No	no	no	no
Guanine and Guanosine Salvage I	1.47		0.667	HPRT1,PNP	unique specific	No	no	no	no
Interleukin-4 and Interleukin-13 signaling	1.47	0.688247	0.173	CCL2,COL1A2,F13A1,HGF,IL18,ITGAM,ITGB1,MAOA,MCL1,MMP2,MYC,NOS2,OPRD1,PIK3R1,PIM1,SOCS5,SOX2,STAT6,TWIST1	unique specific	No	no	no	no
MTF1 activates gene expression	1.47		0.667	CSRP1,MTF1	unique specific	No	no	no	no
NAD Salvage Pathway III	1.47		0.429	NMNAT2,NMNAT3,NMRK1	unique specific	No	no	no	no
Proline catabolism	1.47		0.667	ALDH4A1,PRODH	unique specific	No	no	no	no
Proline Degradation	1.47		0.667	ALDH4A1,PRODH	unique specific	No	no	no	no
Regulation of NFE2L2 gene expression	1.47		0.667	MYC,NFE2L2	unique specific	No	no	no	no
Integration of energy metabolism	1.47	0	0.175	ADCY2,ADCY7,ADRA2A,AHCYL1,CACNB3,CHRM3,GNG11,GNG13,GNG3,GNG5,IQGAP1,ITPR2,ITPR3,KCNJ11,PPP2R1B,PRKACA,PRKCA,SLC2A1	unique specific-both L3UD and L5UD	No	no	no	y- z dir 0- up/down >0.1
Death Receptor Signaling	1.46	1.5	0.177	ACTA2,ACTB,ACTG1,ARHGDIB,BID,CASP2,CASP3,CYC1,CYCS,GAS2,IKBKE,IKBKG,LMNA,NFKB2,PARP14,PARP4,RELA	genotype	y- z dir match	y- z dir match	y- z dir match	no
IL-33 Signaling Pathway	1.45	0.19245	0.157	AKT3,CASP1,CASP2,CASP3,CASP4,CCL2,CREB3L2,H2AC18/H2AC19,H2AC21,ICAM2,IKBKE,IKBKG,IL18,IL1RAP,IL33,IRAK4,MAP2K2,MAPK10,MMP2,MTOR,NFKB2,PIK3C2B,PIK3C3,PIK3CG,PIK3R1,PIK3R5,PRKACA,RPS6KA1,SYK	layer specific	y- z dir match	no	no	no
TCA Cycle II (Eukaryotic)	1.45	-1.63299	0.261	ACO1,DLD,IDH3G,MDH1,MDH2,OGDHL	unique specific	No	no	no	no
HDR through MMEJ (alt-NHEJ)	1.44	0	0.333	MRE11,RAD50,RAD52,XRCC1	unique specific-both L3UD and L5UD	No	no	no	y- z dir 0- up/down >0.1
Apoptosis Signaling	1.43	-0.727607	0.173	BID,CASP2,CASP3,CYC1,CYCS,GAS2,IKBKE,IKBKG,LMNA,MAP2K2,MCL1,NFKB2,PRKCA,RAF1,RALB,RAP2A,RELA,RPS6KA1	layer specific	y- z dir match	y-z dir opp	y-z dir opp	y- z dir 0- up/down >0.1
Amino acids regulate mTORC1	1.43	-0.904534	0.2	ATP6V0C,ATP6V1A,ATP6V1B2,ATP6V1C1,BMT2,LAMTOR1,MTOR,RHEB,RRAGB,RRAGD,WDR59	unique specific	No	no	no	no
E3 ubiquitin ligases ubiquitinate target proteins	1.43	0.904534	0.2	CTR9,DERL1,H2BC11,PEX10,RNF152,RNF181,RNF40,RTF1,SHPRH,UBE2L3,UBE2N	unique specific	No	no	no	no
Formation of WDR5-containing histone-modifying complexes	1.42	0.333333	0.214	HCFC2,KANSL1,KMT2A,KMT2C,MCRS1,NCOA6,PAXIP1,SGF29,TADA3	unique specific	No	no	no	no
Intrinsic Prothrombin Activation Pathway	1.42	0.816497	0.214	COL11A2,COL1A1,COL1A2,F12,F13A1,F5,KNG1,PROC,THBD	unique specific	No	no	no	no
IL-2 Signaling	1.42	-0.57735	0.194	AKT3,MAP2K2,PIK3C2B,PIK3C3,PIK3CG,PIK3R1,PIK3R5,PTK2B,RAF1,RALB,RAP2A,SYK	unique specific	y- z dir opposite	y-z dir opp	y-z dir opp	no
GDNF Family Ligand-Receptor Interactions	1.41	0	0.184	DOK6,GAB1,ITPR2,ITPR3,MAP2K2,MAPK10,PIK3C2B,PIK3C3,PIK3CG,PIK3R1,PIK3R5,RAF1,RALB,RAP2A	Convergent?- matches closely to L3	y- z dir 0- up/down >0.1	y- z dir 0- up/down >0.1	no	no
Signaling by NOTCH4	1.41	0.258199	0.181	ACTA2,ADAM10,DLL4,EP300,MAML2,PSMB2,PSMB3,PSMB5,PSMB8,PSMC3,PSMD11,PSMD12,PSMD2,SEM1,SMAD3	unique specific	No	no	no	no
Xenobiotic Metabolism PXR Signaling Pathway	1.39	0.928477	0.154	ALDH1A2,ALDH4A1,CAMK2B,CAMK2D,CAT,CHST15,CYP2C19,CYP3A5,EP300,GSTO2,GSTT2/GSTT2B,HS2ST1,HS3ST2,HS3ST3A1,HS3ST3B1,MAOA,NCOR1,NDST2,NOS2,PPARGC1A,PPP1R11,PPP1R12A,PPP1R14C,PRKACA,PRKCA,PRKCB,SULT1A1,SULT1C4,SULT4A1,WSCD2	Convergent?- matches closely to L3	y- z dir match	y- z dir match	y- z dir 0- up/down >0.1	no
NGF Signaling	1.38	0.471405	0.167	AKT3,CREB3L2,GAB1,IKBKE,IKBKG,MAP2K2,MAPK10,NFKB2,PIK3C2B,PIK3C3,PIK3CG,PIK3R1,PIK3R5,RAF1,RALB,RAP2A,RELA,RPS6KA1,SHC3,SMPD2	genotype	y- z dir match	y- z dir match	y- z dir match	no
Metabolism of Angiotensinogen to Angiotensins	1.38	1.34164	0.278	AGT,ANPEP,CTSD,CTSZ,MME	unique specific	No	no	no	no
NLR signaling pathways	1.38	2.11058	0.196	CASP1,CASP2,CASP4,IKBKG,NFKB2,NOD1,PSTPIP1,RELA,RIPK2,TAB2,UBE2N	unique specific	No	no	no	no
Methionine Degradation I (to Homocysteine)	1.36	0	0.25	AHCY,AHCYL1,EEF1AKMT3,MRM2,NSUN4,PRMT5	unique specific	No	no	no	no
Dermatan Sulfate Biosynthesis (Late Stages)	1.34	1	0.2	CHST15,HS2ST1,HS3ST2,HS3ST3A1,HS3ST3B1,NDST2,SULT1A1,SULT1C4,SULT4A1,WSCD2	layer specific	y- z dir match	no	y-z dir opp	no
IL-7 Signaling Pathway	1.33	1.60357	0.179	AKT3,EBF1,FYN,GSK3B,HGF,MCL1,MET,MYC,PIK3C2B,PIK3C3,PIK3CG,PIK3R1,PIK3R5,SLC2A1	genotype	y- z dir match	y- z dir match	y- z dir match	no
Neurotrophin/TRK Signaling	1.33	0.57735	0.179	CREB3L2,GAB1,MAP2K2,MAP2K3,NTRK3,PIK3C2B,PIK3C3,PIK3CG,PIK3R1,PIK3R5,RAF1,RALB,RAP2A,RPS6KA1	genotype	y- z dir match	y- z dir match	y- z dir match	no
CNTF Signaling	1.33	-0.301511	0.193	MAP2K2,MTOR,PIK3C2B,PIK3C3,PIK3CG,PIK3R1,PIK3R5,RAF1,RALB,RAP2A,RPS6KA1	unique specific	y- z dir opposite	y-z dir opp	y-z dir opp	no
PPAR Signaling	1.32	-1.41421	0.168	EP300,IKBKE,IKBKG,IL18,IL1R1,IL1RAP,IL33,MAP2K2,NCOR1,NFKB2,PDGFA,PDGFC,PDGFRB,PPARGC1A,RAF1,RALB,RAP2A,RELA	genotype	y- z dir match	y- z dir match	y- z dir match	no
Stearate Biosynthesis I (Animals)	1.32	0	0.183	ACOT7,ACOT8,ACSBG1,ACSF2,BDH2,DHCR24,ELOVL2,LPCAT4,PTGR2,SIRT1,SLC27A1,SLC27A4,TBXAS1	layer specific	y- z dir 0- up/down >0.1	no	no	no
D-myo-inositol-5-phosphate Metabolism	1.31	-1.2792	0.152	ACP6,ATP1A1,DUSP2,EYA4,FIG4,INPP5D,ITPK1,NT5C,NUDT14,NUDT2,PGAM5,PLCH1,PPFIA1,PPFIA4,PPP1R11,PPP1R12A,PPP1R14C,PPP2R1B,PPP2R2C,PPP3CA,PPP3R1,PPP3R2,PPTC7,PTPRC,PTPRM,PXYLP1,SSH2,SSH3,STYXL1,UBLCP1	layer specific	y- z dir 0- up/down >0.1	y-z dir opp	y-z dir opp	y-z dir opp
Fc epsilon receptor (FCERI) signaling	1.31	-0.928477	0.15	AHCYL1,CALM1 (includes others),FYN,IKBKG,ITPR2,ITPR3,LAT,LAT2,MAPK10,NFATC2,PAK1,PIK3R1,PPP3CA,PPP3R1,PSMB2,PSMB3,PSMB5,PSMB8,PSMC3,PSMD11,PSMD12,PSMD2,RASGRP1,RASGRP2,RELA,SEM1,SYK,TAB2,UBE2N,VAV1,VAV2	unique specific	No	no	no	no
Actin Nucleation by ARP-WASP Complex	1.3	1.41421	0.172	ITGA5,ITGA9,ITGAL,ITGAM,ITGB1,ITGB3,ITGB5,PPP1R12A,RAC2,RALB,RAP2A,RHOBTB1,RHOJ,RHOQ,RND1,WAS	genotype	y- z dir match	y- z dir match	y- z dir match	no
Cristae formation	1.3	-2.64575	0.226	ATP5F1A,ATP5F1B,ATP5MC3,ATP5MG,ATP5PD,IMMT,MICOS10	unique specific	No	no	no	no
