# Supplementary material for: Down syndrome frontal cortex layer III and layer V pyramidal neurons exhibit lamina specific degeneration in aged individuals
Source: Acta Neuropathol Commun. 2024 Nov 27;12:182. doi: 10.1186/s40478-024-01891-z (PMC11603868; doi:10.1186/s40478-024-01891-z)
Supplement: Supplementary file 7 — Supplementary Material 7 [file 40478_2024_1891_MOESM7_ESM.xlsx]

## Sheet: DF_L3uDEG
Categories-L3 unique	Functions	Diseases or Functions Annotation	p-Value	Predicted Activation State	Activation z-score	Notes	Bias-corrected z-score	Molecules	# Molecules	Breakdown	L5UD	L3 All	L3-5Conv	L5 All	Note: No cancer, cardiac, immune or other non-neuronal D/F included herein
Organismal Development, Organismal Injury and Abnormalities	abnormal morphology	Abnormal morphology of mediastinum	1.52e-09					ACADL,SATB1,MMP2,ERBB4,MTMR14,DPP6,GUCY1A1,COL1A1,SMARCA4,RASGRP1,TESPA1,WAS,CXCR4,SNAI2,PRKCB,AKAP1,SLC19A1,HBEGF,MME,FGF10,BECN1,KAT6A,CALR,AHR,GSN,CACNB3,CCNT1,TSFM,LEPR,ADCY10,P2RY12,PDS5B,ARHGDIA,SCG5,DCN,NTRK3,MAP2K3,NCOR1,ADGRD1,TDG,SIRT1,UNC13D,DHX36,UBR1,ADRB1,EP300,PPP3CA,IGF2R,IGF2,FOXP4,PRDM16,MAP1S,RHEB,FAM114A1,ADRA2A,PDGFA,P2RY6,RARB,APLNR,PARD3,RBL2,ASB2,LMNA,TLR4,IKBKG,DTNA,SCN5A…	223	unique	no	no	no	no
Cell-To-Cell Signaling and Interaction	aggregation	Aggregation of cells	1.73e-08	Increased	2.758		2.298	PCDHGC3,ITGAL,GNA13,SERPINF1,STXBP3,GUCY1A1,CST3,CYP2C19,RASGRP1,RASGRP2,TLR4,TYRO3,SYK,ACTG1,CD99L2,ACTB,CD4,LAT,FERMT3,VPS33B,PTX3,HBEGF,EGFR,MPL,FLNA,NECTIN2,HBB,VAV1,OLR1,NFKB2,GPX3,SGK1,GSN,PTK2B,VCAN,SELPLG,MYLK,HGF,ITGA5,DSC2,GSK3B,ENTPD1,CXCL12,HCLS1,F12,F11R,AKT3,STXBP2,CSRP1,SERPINE2,CD6,PIK3R1,CD40,CTNND1,RGS16,EPHB1,SEPTIN5,CLIC1,PROC,DMTN,P2RY12,FYN,INPP5D,PCDH10,ITGB1,KNG1,NPHS1,MET…	95	unique	no	no	no	no
Cell Signaling, Post-Translational Modification, Protein Synthesis	assembly	Assembly of protein-protein complex	5.16e-06		1		0.789	NDUFA10,CORO1A,PML,LMO4,PARD3,NDUFB7,FGR,IKBKG,ARPIN/ARPIN-AP3S2,SLF1,RALB,WAS,NDUFA8,SYK,PPARGC1A,NDUFAF5,XAF1,TMC8,PARK7,NDUFAF6,FNBP1L,KPNA3,RAF1,PSMC3IP,TAPBP,ABCG2,BECN1,NDUFAB1,GSN,PTK2B,NR3C1,WASF3,TEAD1,BID,CYBA,CLEC7A,NDUFB2,IKBKE,GSK3B,NCLN,HRK,KMT2A,LMOD1,CD40,TEAD2,LLGL1,DMTN,SNAP23,TRABD2A,PDE4D,IL1RAP,EIF4EBP1,LARGE1,PAK1,BMF,EP300,SSBP3,GNL3L,SLC2A1,ADGRL4,RDX,NDUFB6,DLG4,NCKAP1L,C…	70	unique	no	no	no	no
Developmental Disorder, Hereditary Disorder, Neurological Disease, Organismal Injury and Abnormalities	autosomal dominant mental retardation	Autosomal dominant mental retardation	1.8e-06					CAMK2B,SATB1,ATP1A1,POLR2A,KCNQ5,CHD3,SATB2,DPP6,COL1A1,SMARCA4,DOCK8,KANSL1,ATP6V1B2,ABCC9,RYR1,ARID1B,CHD2,TET3,WDR26,TCF4,CLTC,NFIB,MAF,KAT6A,VHL,ACTL6B,GRIN2A,TBR1,ZBTB20,DPF2,KMT2A,CUX1,SOX6,MTOR,MYCBP2,PAK1,EP300,GLI2,ATP2B1,PPP3CA,KMT2C,CACNG2,DLG4,PRDM16,KMT5B,MACF1,KIF1A,HK1,DNMT3B,TAOK1	50	unique	no	no	no	no
Hereditary Disorder, Immunological Disease, Organismal Injury and Abnormalities	autosomal recessive immunodeficiency	Autosomal recessive immunodeficiency	6.92e-06					CORO1A,IRF9,FCHO1,MICAL1,PIK3R1,CD40,SMARCD2,RAC2,RASGRP1,C1QA,EXTL3,NCF2,AGK,DOCK8,SKIC2,IRF7,CD4,PNP,PSMB2,LAT,PGM3,TMC8,FERMT3,CTPS1,TRNT1,ORAI1,CIITA,CARMIL2,NCF4,ENTREP2,RAD50,SLC35C1,SLC2A1,TAPBP,IRAK4,BRAF,NCKAP1L,CA8,PTPRC,CD247,CYBA,CBLN1,DNMT3B	43	unique	no	no	no	no
Neurological Disease, Organismal Injury and Abnormalities, Psychological Disorders	bipolar I disorder	Bipolar I disorder	8.97e-06					ADRB2,GABRG2,ADRB1,CHRM3,DLG3,SLC2A1,TSPO,DRD1,SCN5A,HTR2B,SCN1A,GRIN2A,HTR7,CHRM5,HTR6,CHRM4,ADRA2A,GABRE,OPRD1,ADRA1A	20	unique	no	no	no	no
Neurological Disease, Organismal Injury and Abnormalities, Psychological Disorders	bipolar spectrum disorder	Bipolar spectrum disorder	8.76e-06					ADRB2,GABRG2,ADRB1,CHRM3,DLG3,SLC2A1,TSPO,GRIN2C,DRD1,SCN5A,HTR2B,SCN1A,GRIN2A,HTR7,CHRM5,HTR6,CHRM4,ADRA2A,GABRE,OPRD1,ADRA1A	21	unique	no	no	no	no
Cell Death and Survival, Nervous System Development and Function, Organismal Injury and Abnormalities	cell viability	Cell viability of neurons	9.55e-06		1.153		0.656	PCDHGC3,CAMK2B,LMO4,NPC1,NFATC2,SERPINF1,PCDHGB4,MAPK10,SMURF2,EFNA5,TLR4,CXCR4,DICER1,BMP4,CAT,SMAD3,ERBB2,HBEGF,EFNB1,EGFR,PARK7,CTF1,ALK,BCL2L2,MANF,BRAF,NR3C1,ADCYAP1,CIAPIN1,HGF,GSK3B,CXCL12,NEUROD1,FGF1,CD40,PCDHGC5,ADCY10,PTN,PCDHGC4,ITGB1,DCC,NTRK3,PLAGL1,MET,DDIT3,MAPT,CASP2,MDK,SIRT1,MTOR,IL11RA,PCDHGA9,OPN3,IGF2,SHC3,RELA,NEFH,PRKCA,PLP1,NEFM,FAIM2,BMI1,RB1,PRKACA,MEF2A,NFE2L2	66	unique	no	no	no	no
Developmental Disorder, Neurological Disease, Organismal Injury and Abnormalities	congenital anomaly of central nervous system	Congenital anomaly of central nervous system	2.86e-10		-1.166		-0.456	FOXJ1,CDK20,SMURF2,EFNA5,SMARCA4,FIG4,SP8,RYR3,CNTNAP2,MYH11,ARID1B,BAZ1A,MYO10,EFNB1,LAMA1,BOC,MLC1,CALR,APOB,TMEM204,ERCC1,ZIC5,TUBA8,TBR1,ATAD3A,EMX2,DNAI3,DPF2,TEAD2,ARMC9,DCC,MED27,YBX1,SIRT1,PDGFRB,VPS51,EP300,CARD10,CTNNA2,PRDM16,HEPACAM,MACF1,EMX1,RHEB,SLC25A12,PRKACA,HIPK2,ADRA2A,SRPX2,HK1,NRDC,RARB,IFT57,LMO4,SARS1,KLHL22,POMGNT1,DPYSL5,POR,ZIC2,RALB,TRIM71,DICER1,ACTG1,SYTL3,SMAD3,MAP1…	116	unique	no	no	no	no
Developmental Disorder, Neurological Disease, Organismal Injury and Abnormalities	congenital malformation	Congenital malformation of brain	1.88e-09		-1.362		-0.662	FOXJ1,CDK20,SMURF2,EFNA5,SMARCA4,FIG4,SP8,RYR3,CNTNAP2,MYH11,ARID1B,MYO10,EFNB1,LAMA1,BOC,MLC1,CALR,APOB,TMEM204,ZIC5,TUBA8,TBR1,ATAD3A,EMX2,DNAI3,DPF2,TEAD2,ARMC9,DCC,MED27,YBX1,SIRT1,PDGFRB,VPS51,EP300,CARD10,CTNNA2,PRDM16,HEPACAM,MACF1,EMX1,RHEB,SLC25A12,PRKACA,HIPK2,ADRA2A,SRPX2,HK1,NRDC,IFT57,LMO4,SARS1,KLHL22,POMGNT1,DPYSL5,POR,ZIC2,RALB,TRIM71,DICER1,ACTG1,SYTL3,SMAD3,MAP1B,MARCKSL1,N4BP2L…	112	unique	no	no	no	no
Cell Morphology	contraction	Contraction of cells	3.61e-07		1.03		0.852	ADRB2,CXCL12,AKAP10,GNA13,ATP1A1,EDNRB,CAMK2D,STC1,ACTA2,PIK3R1,EDN3,PLXNB1,LMNA,ADCY10,GNAI3,RND1,PROC,SCN5A,ABCC9,ITGB1,PDE4D,TAGLN,ITGB3,FXYD1,AKAP6,HSPB6,PTX3,PDGFRB,ADRB1,AGT,IL18,PRKCA,GSN,NR3C1,MYLK,CASP3,FUNDC1,VDR,PLCL2,CALD1,TAOK1	41	unique	no	no	no	no
Neurological Disease, Organismal Injury and Abnormalities	degeneration	Degeneration of nervous system	8.33e-06		-0.108		0.543	LRP5,IRF9,NPC1,VPS18,NMNAT2,SLC12A7,DCTN2,TLR4,TYRO3,RYR3,CRHR1,PPARGC1A,SLC33A1,DICER1,AFG3L2,RYR1,ERBB2,LRP1,STUB1,ROM1,CTSD,PIK3C3,ARSA,HBEGF,KCNMA1,PARK7,MME,CTF1,SLC8B1,ZNF106,CASP1,NLK,BCL2L2,FZD4,BECN1,MANF,IL18,AGA,GRIK1,LZTFL1,SGK1,PDE8B,CASP3,LRRK2,HGF,CLP1,PGAM5,CDC14A,GSK3B,ITGAM,ACHE,TSPAN2,SLC6A6,FGF1,MCL1,VLDLR,TUB,EDNRB,BBS7,PIK3R1,ADGRV1,SEPTIN5,ETS2,NOS1,ITGB1,NTRK3,MAPT,INPP4A,…	93	unique	no	no	no	no
Developmental Disorder, Neurological Disease, Organismal Injury and Abnormalities	demyelination	Demyelination	8.09e-06		-0.36		-0.22	NFATC2,FCGR1A,GABBR1,CSF3R,HPRT1,CST3,TSPO,FLOT2,C3AR1,KCNA6,IKBKG,RNF217,DOCK8,SCN5A,PPARGC1A,SLC33A1,DICER1,KCNC1,ASCL1,KCNH7,TNC,LRP1,CD4,AK5,LAT,GABRE,CD86,IL27RA,ARSA,KCNMA1,RPS6,SLC8B1,HLA-DQB1,SV2A,TRIM5,CASP1,MLC1,ABCG2,BECN1,IL18,AHR,GRIN2A,MGAT5B,NR3C1,STAT6,ATP4A,CHRM4,CYBA,NMI,PSMB8,CXCL12,ACHE,TSPAN2,AKT3,UBR2,PGF,RNF213,LITAF,ADAM10,GRIN2C,EPSTI1,IRF7,HLA-DRB1,IL1R1,CHRM5,QKI,SH3BP2…	95	unique	no	no	no	no
Embryonic Development, Organ Development, Organismal Development, Tissue Development	development	Development of sensory organ	1.95e-07		0.545		0.247	SLC4A11,MMP2,CDK20,MAFB,GUCY1A1,COL1A1,C3AR1,FSCN2,SNAI2,BMP4,PRKCB,ROM1,NFKBIZ,BNC2,MYO10,DLG1,KDR,RGS7,VSX1,FGF10,COL8A1,MAF,PTK7,PRRX1,APOB,STAT6,ADCYAP1,CBS/LOC102724560,LRIG3,BID,SP2,PLTP,CRB1,TBX2,EFEMP1,OSR1,EMX2,EPHA2,EPHB1,DIO2,OTOA,ADGRV1,FYN,ECE1,DDIT3,LAMB2,PTPRQ,SIRT1,SPATA7,RENBP,WNT7B,ABR,KLF2,IGF2,PLXNA4,SLC4A3,THBD,PRDM16,CNGA3,MMRN2,HIPK2,RARB,ADRB2,LRP5,LMO4,SERPINF1,RP2,NR2E1,…	150	unique	no	no	no	no
Endocrine System Disorders, Gastrointestinal Disease, Metabolic Disease, Organismal Injury and Abnormalities	diabetes mellitus	Diabetes mellitus	2.16e-14		-0.663		-0.678	SIGLEC10,JAZF1,CCDC25,SMURF2,ANPEP,KIF20B,TESPA1,CD300A,SAMD9L,COL8A1,TAPBP,SEMA4B,ISLR2,GREM1,CALR,RAP1GAP2,TUBA4A,MYSM1,CD24,DRAIC,TEKT2,LEPR,WFDC2,PDE7B,SCG5,TSPAN5,ADGRD1,LPAR3,SIRT1,WDFY4,VPS51,ADRB1,PPP3CA,PLXNA4,MAP1LC3B,TPM3,HVCN1,ITPR3,NCKAP1L,GSDMB,DDX1,RPL10A,SPNS2,RHCE/RHD,RPL23,SLC27A4,CA7,NCF2,TLR4,GGCX,CAT,PPP2R1B,TMC8,ASL,BTN2A1,ISG20,PARK7,TINCR,IL18,SELPLG,CLEC7A,APOLD1,FGF1,PLA…	467	unique	no	no	no	no
Endocrine System Disorders, Gastrointestinal Disease, Metabolic Disease, Organismal Injury and Abnormalities	diabetic complication	Diabetic complication	2.04e-09					CORO1A,FOXJ1,LILRB1,DPP6,CCDC25,SMURF2,COL1A1,KIF20B,TESPA1,C1QA,CXCR4,LRRC9,KCNH7,PRKCB,TNC,KCNMA1,MME,TCF4,COL8A1,DUSP2,SEMA4B,ISLR2,GREM1,RAP1GAP2,CD24,DRAIC,ACACA,ACHE,CDS1,CXXC4-AS1,TEKT2,WFDC2,PDE7B,SCG5,CLDN5,PRDX2,LPAR3,CDH20,VPS51,ADRB1,WNT7B,WNT16,IGF2,PLXNA4,ALDH4A1,MAP1LC3B,SLC7A11,CTSH,NCKAP1L,TNFRSF18,ADRA2A,PLPP3,SPNS2,RHCE/RHD,ITGAL,CPNE8,CA7,DTNA,SCN5A,HACL1,TMC8,CTSD,SOX2,ISG20,…	226	unique	no	no	no	no
Endocrine System Disorders, Gastrointestinal Disease, Metabolic Disease, Organismal Injury and Abnormalities, Renal and Urological Disease	diabetic nephropathy	Diabetic nephropathy	3.99e-07					CORO1A,FOXJ1,LILRB1,DPP6,CCDC25,SMURF2,COL1A1,KIF20B,TESPA1,C1QA,CXCR4,LRRC9,PRKCB,TNC,KCNMA1,MME,TCF4,DUSP2,ISLR2,GREM1,RAP1GAP2,CD24,DRAIC,ACACA,CDS1,CXXC4-AS1,TEKT2,WFDC2,PDE7B,SCG5,CLDN5,LPAR3,CDH20,ADRB1,WNT7B,WNT16,IGF2,PLXNA4,ALDH4A1,MAP1LC3B,SLC7A11,CTSH,NCKAP1L,TNFRSF18,ADRA2A,PLPP3,SPNS2,RHCE/RHD,ITGAL,CPNE8,CA7,DTNA,HACL1,TMC8,SOX2,ISG20,HLA-DPB1,EGFR,PTPRM,HLA-DQB1,HBB,COL5A1,CRIM1,OL…	195	unique	no	no	no	no
Developmental Disorder, Hereditary Disorder, Neurological Disease, Organismal Injury and Abnormalities	dominant mental retardation	Dominant mental retardation	3.14e-06					CAMK2B,SATB1,ATP1A1,POLR2A,KCNQ5,CHD3,SATB2,DPP6,COL1A1,SMARCA4,DOCK8,KANSL1,ATP6V1B2,ABCC9,RYR1,ARID1B,CHD2,TET3,WDR26,TCF4,CLTC,NFIB,MAF,HNRNPH2,KAT6A,VHL,ACTL6B,GRIN2A,TBR1,ZBTB20,DPF2,KMT2A,CUX1,SOX6,MTOR,MYCBP2,PAK1,EP300,GLI2,ATP2B1,PPP3CA,PDHA1,KMT2C,CACNG2,DLG4,PRDM16,KMT5B,MACF1,KIF1A,HK1,DNMT3B,TAOK1	52	unique	no	no	no	no
Developmental Disorder, Neurological Disease, Organismal Injury and Abnormalities	dysmyelination	Dysmyelination	2.05e-06		-0.257		-0.091	FCGR1A,HPRT1,CST3,TSPO,NADK2,FLOT2,C3AR1,RNF217,KCNH7,TNC,LRP1,LAT,IL27RA,KCNMA1,SLC8B1,MLC1,BECN1,AHR,MGAT5B,STAT6,ADGRG6,ATP4A,CYBA,NMI,CXCL12,ACHE,RNF213,FYN,IRF7,HLA-DRB1,QKI,DDIT3,ORAI1,SIRT1,UNC13D,GSDMD,CHRM3,PHYH,HEPACAM,SNAP29,SLC25A12,ADRA2A,EIF2AK3,NFATC2,GABBR1,CSF3R,HYCC1,LMNA,KCNA6,IKBKG,DOCK8,SCN5A,PPARGC1A,SLC33A1,DICER1,KCNC1,ASCL1,MAP1B,CD4,AK5,GABRE,CD86,ARSA,RPS6,DST,HLA-DQB1,…	110	unique	no	no	no	no
Cellular Function and Maintenance	engulfment	Engulfment of cells	6.45e-11	Increased	3.041		2.255	SIGLEC10,CORO1A,FCGR1A,PIK3R5,FGR,ANPEP,SMARCA4,TSPO,C3AR1,C1QA,TYRO3,WAS,CXCR4,ATP6V1B2,PRKCB,LRP1,LAT,FERMT3,CYP2S1,PTX3,HBEGF,UBE2L3,DLG1,EZR,FGF10,PIK3C2B,CAMK1D,CALY,VAV1,BECN1,ATP6V0C,KAT6A,CALR,GSN,STAT6,NANS,CR1,CYBA,EPS15,STX18,CXCL12,ITGAM,CCNT1,CHN1,DOCK4,LEPR,TREM2,DIO2,CNN2,SNAP23,FYN,CD302,IRF7,CLIP1,ITGB1,QKI,MEGF10,ORAI1,CD151,UNC13D,MUC5B,TRAF3IP3,ITGB5,PAK1,PLAUR,ABR,PPP3CA,SIGL…	154	unique	no	no	no	no
Cell Morphology	enlargement	Enlargement of cells	7.67e-08					PRMT5,MMP2,FOXM1,EFNA5,HPRT1,BMP4,KLC1,PRKCB,EEF1D,CARD6,EMP2,AKAP1,HBEGF,RSPO2,TCF4,EZR,BECN1,AHR,SGK1,GSN,MYLK,RCBTB1,CYBA,CACNB3,FLNB,LEPR,TREM2,ADCY10,AGK,ECE1,NTRK3,MAP2K3,LPAR3,SIRT1,PDGFRB,PLIN1,TOR1AIP2,ADRB1,EP300,PPP3CA,IGF2R,IGF2,PRKCA,KCNQ1OT1,EIF2AK3,ADRB2,NFATC2,PARD3,MCRS1,STC1,LMNA,PRDX6,CRHR1,PPARGC1A,DICER1,CAT,ERBB2,FOSB,CTSD,EGFR,PARK7,CTF1,RAF1,CASP1,PIM1,FHOD3,KIF13A,IL18,MY…	108	unique	no	no	no	no
Cellular Assembly and Organization, Cellular Function and Maintenance, Organismal Development, Tissue Development	formation	Formation of actin filaments	1.13e-08	Increased	2.025		1.576	CORO1A,GNA13,ARHGEF10L,MMP2,PTPRB,SATB2,ACTA2,SMARCA4,RHPN2,PLXNB1,C3AR1,RND1,CYRIB,WAS,PPFIA1,ACTG1,BMP4,ACTB,SMAD3,TNC,LRP1,RTKN,TTC8,GPI,AKAP1,GAS7,MARK3,EGFR,DLG1,ARHGEF10,KDR,PIK3C2B,NCKIPSD,FHOD3,VAV1,KANK1,VAV2,BRAF,PI4K2A,GBA2,GSN,PTK2B,WASF3,MYLK,CNTNAP1,CALD1,HGF,PDLIM1,SORBS3,CDC14A,CXCL12,HCLS1,F11R,FGF1,ARHGAP18,ARHGAP28,RHOQ,CD6,LMOD1,PIK3R1,CTNND1,RGS16,FYN,PTGDS,ITGB1,KNG1,NPHS1,M…	95	unique	no	no	no	no
Cellular Assembly and Organization, Cellular Function and Maintenance, Organismal Development, Tissue Development	formation	Formation of actin stress fibers	2.71e-07		1.856		1.486	GNA13,ARHGEF10L,MMP2,PTPRB,SATB2,ACTA2,SMARCA4,RHPN2,C3AR1,RND1,WAS,PPFIA1,ACTG1,BMP4,SMAD3,TNC,LRP1,RTKN,TTC8,GPI,AKAP1,MARK3,EGFR,ARHGEF10,KDR,PIK3C2B,NCKIPSD,FHOD3,VAV2,BRAF,PI4K2A,PTK2B,MYLK,CNTNAP1,CALD1,HGF,PDLIM1,SORBS3,CDC14A,CXCL12,F11R,FGF1,ARHGAP18,ARHGAP28,RHOQ,CD6,PIK3R1,CTNND1,RGS16,FYN,ITGB1,KNG1,MET,KCTD13,MIF,SPAG6,CGNL1,ITGB5,MTOR,MARK2,PAK1,TNFAIP1,BDKRB2,LAMTOR1,KLF2,AGT,TPM3,…	73	unique	no	no	no	no
Cell Morphology, Cellular Assembly and Organization, Cellular Development, Cellular Function and Maintenance, Cellular Growth and Proliferation, Nervous System Development and Function, Organismal Development, Tissue Development	formation	Formation of dendrites	1.02e-05		0.176		-0.212	CAMK2B,IQGAP1,NR2E1,HPRT1,DPYSL5,PLXNB1,KLF9,RND1,TRIP6,TNR,WAS,SS18L1,CNTNAP2,ERBB2,ARID1B,MAP1B,STRN,RAP2A,GAS7,EFNB1,ADGRB3,CRKL,ALK,CAMK1D,VSTM5,FZD4,MYO5B,ACTL6B,SEPTIN7,DOCK10,SGK1,NR3C1,MARK1,LRRK2,CALD1,HGF,GSK3B,ACHE,FEZF2,LZTS1,VLDLR,CHN1,ADAM10,RAPH1,EPHB1,PTN,FYN,NOS1,DACT1,ITGB1,WLS,DCC,MET,GIT1,CUX2,MTOR,STIM2,PREX1,SDC2,PAK1,PACSIN1,PPP3CA,KNDC1,CTNNA2,DLG4,DYNLT1,KLF7,SYNE1,SLC12A…	72	unique	no	no	no	no
Embryonic Development, Nervous System Development and Function, Organ Development, Organismal Development, Tissue Development	formation	Formation of telencephalon	3.96e-06		0.498		0.272	ADRB2,GSK3B,FOXJ1,PROKR2,FEZF2,PARD3,TBR1,VLDLR,ZBTB20,EFNA5,NR2E1,RTP1,HPRT1,DRD1,CXCR4,ASCL1,BMP4,UCHL5,SEMA7A,MAP1B,HSD17B7,TNC,DLX1,TDG,SOX2,TTC8,GPR17,MTOR,PFDN1,PAK1,NFIB,MYH10,PPP3CA,ARX,PLXNA4,SALL1,NDEL1,SLC7A11,BRAF,SLIT1,EMX1,KIF21B,LRRK2,RFX4,RTN4RL1,RARB,DRAXIN	47	unique	no	no	no	no
Nervous System Development and Function	function	Function of central nervous system	7.63e-06		0.342		0.129	PROKR2,OTX1,GM2A,CHN1,DMRT3,KLF9,DRD1,FYN,NOS1,CLDN5,SIRT1,MTOR,NXPH2,ALK,ABR,KCNIP4,RCAN2,MLC1,PHYH,AGT,BRAF,DOCK10,HEPACAM,NR3C1,SLC12A5,NFE2L2	26	unique	no	no	no	no
Free Radical Scavenging	generation	Generation of reactive oxygen species	1.08e-06	Increased	2.195		1.946	IQGAP1,ITPR2,NPC1,SERPINF1,FGR,STC1,C3AR1,RPL26,NCF2,TLR4,PRDX6,SYK,PPARGC1A,HTR7,CAT,SMAD3,NCF4,EGFR,PARK7,RGS7,OLR1,BECN1,VAV2,VHL,IL18,GPX3,HTR6,CASP3,HGF,CYBA,ENTPD1,ITGAM,LTB4R2,RARRES2,LEPR,PIK3R1,CD40,RAC2,CLIC1,FYN,NOS1,ITGB1,KNG1,MET,MAP2K3,PRODH,UQCRFS1,MIF,MTOR,PLAUR,SLC2A1,IRAK4,PIK3CG,AGT,NOS2,DHCR24,PRKCA,LGALS3,BMI1,VDR,TRPV1,ULK2,SPNS2,NFE2L2	64	unique	no	no	no	no
Organismal Development	growth	Growth of organism	4.82e-07		0.295		-0.283	XRCC1,COL1A1,SMARCA4,SNAI2,PRKCB,TNC,IL27RA,HBEGF,KCNMA1,EFNB1,LAMA1,FGF10,PRDM1,DOLPP1,BECN1,GREM1,ATP6V0C,AHR,SGK1,GSN,MYSM1,ADCYAP1,CBS/LOC102724560,ACACA,SP2,ITGAM,ERCC1,LEPR,DCTN1,EPHB1,DIO2,ID4,NTRK3,MAP2K3,NCOR1,RAPGEF1,TDG,ORAI1,LAMB2,SIRT1,UBR1,WNT7B,EP300,IL11RA,PPP3CA,LAMTOR1,KLF2,IGF2R,IGF2,ITPR3,SLC12A5,BMI1,TAF10,PRKACA,PDGFA,RARB,ITPR2,FBXO15,APLNR,RASAL2,RBL2,GABBR1,NR2E1,EDN3,LMN…	208	unique	no	no	no	no
Inflammatory Response	immune response	Immune response of cells	1.85e-11	Increased	4.445		3.833	SIGLEC10,CORO1A,PML,GNA13,ATP1A1,XRCC1,LILRB1,FCGR1A,PIK3R5,FGR,ANPEP,CST3,SMARCA4,TSPO,KCNK13,C3AR1,C1QA,TYRO3,WAS,PRKCB,LRP1,LAT,FERMT3,CYP2S1,IL27RA,PTX3,HBEGF,UBE2L3,DLG1,FGF10,ALK,CAMK1D,PRDM1,TAPBP,VAV1,BECN1,KAT6A,CALR,AHR,SGK1,GSN,NANS,ADCYAP1,CR1,CYBA,STX18,ITGAM,MCL1,CHN1,LEPR,TREM2,DIO2,CNN2,PROC,SNAP23,FYN,CD302,IRF7,CLIP1,OTUB1,ITGB1,QKI,SLC1A5,IL1RAP,PNP,MEGF10,EIF4EBP1,SIRT1,UNC13D…	179	unique	no	no	no	no
Inflammatory Response, Organismal Injury and Abnormalities	inflammation	Inflammation of organ	3.81e-08		0.435		0.86	SIGLEC10,CORO1A,FOXJ1,MMP2,SMURF2,GPD1,SAR1B,ACTA2,GUCY1A1,COL1A1,IL16,C1QA,KMO,WAS,CXCR4,BTN2A2,PRKCB,TNC,RIPK2,LRP1,PSMB2,NFKBIZ,VPS33B,IL27RA,HBEGF,KCNMA1,MME,TCF4,LTBR,PIK3C2B,PRDM1,DERL3,TAPBP,DUSP2,ST3GAL3,CALR,AHR,DOCK10,MGAT5B,GSN,TUBA4A,CBS/LOC102724560,CD24,BID,CYBA,NMI,EPS15,ITGAM,F12,LGI1,ZNF331,LEPR,TREM2,SEPTIN5,ADCY10,AGK,HLA-DRB1,SPAG1,PDE7B,ARHGDIA,SCG5,DCN,MAP2K3,PRDX2,GNMT,LAMB…	382	unique	no	no	no	no
Inflammatory Response	inflammatory response	Inflammatory response	2.63e-10	Increased	3.009		2.522	CORO1A,SOCS5,MMP2,ANPEP,IL16,C1QA,WAS,HSD3B7,CXCR4,CD300A,MFHAS1,PRKCB,TNC,RIPK2,LRP1,NFKBIZ,PTX3,EFNB1,MME,MAF,PRDM1,GREM1,CALR,GBF1,AHR,DOCK10,GSN,TUBA4A,BID,CYBA,NMI,ITGAM,F12,ACHE,SLAMF8,GPR137B,TREM2,APOL3,EPHB1,EXTL3,MAP2K3,GIT1,SIRT1,UNC13D,TBXAS1,GSDMD,GGT5,NCKAP1L,LRIG2,RHEB,SDC4,P2RY6,IL17RC,ITGAL,CSF3R,EDN3,GNAI3,TLR4,IKBKG,ARHGAP25,RALB,GPER1,SLC33A1,ERBB2,CXCL16,ANGPT1,PDCD4,EGFR,PAR…	226	unique	no	no	no	no
Nucleic Acid Metabolism, Small Molecule Biochemistry	metabolism	Metabolism of nucleotide	6.5e-06		0.837		0.374	GTPBP1,PML,GNA13,NMNAT2,GPD1,HPRT1,GUCY1A1,CYCS,NADK2,GUK1,KMO,CXCR4,MYOF,BMP4,RYR1,SULT1C4,PRKCB,ATP5F1A,MDH2,CTPS1,MDH1,DLG1,GIMAP7,EZR,CYC1,AHR,PTK2B,NT5C,ADCYAP1,RXFP1,ENTPD1,CXCL12,MCL1,FBN2,EPHA2,TREM2,ADCY10,DNPH1,P2RY12,PDE4D,ECE1,PNP,ADCY2,GNMT,UCK1,SIRT1,ADRB1,PTGR2,ENTPD4,IDH3G,ACOT7,MAP1LC3B,NMRK1,SLC25A12,ADRA2A,EIF2AK3,ADRB2,APLNR,HINT1,SLC27A4,GNAI3,NCF2,TLR4,UQCC2,GPER1,CRHR1,PPAR…	116	unique	no	no	no	no
Free Radical Scavenging	metabolism	Metabolism of reactive oxygen species	1.54e-10	Increased	2.975		2.643	SIGLEC10,FGR,SLC25A33,CST3,CYCS,C3AR1,RPL26,ARHGDIB,AFG3L2,ACTB,RYR1,PRKCB,RIPK2,LRP1,TAGLN,LAT,HBP1,AKAP1,HSPB6,NCF4,RGS7,VAV1,BECN1,ARAP3,GBF1,AHR,GSN,MYLK,HTR6,ADCYAP1,CBS/LOC102724560,BID,ITGA5,CYBA,PGAM5,ENTPD1,CXCL12,ITGAM,ACHE,LTB4R2,LEPR,ADCY10,CLIC1,AGK,ACVR1C,SNAP23,IMMT,FYN,FBLN5,ITGB1,PDE4D,ARHGDIA,DCN,MAP2K3,DDIT3,PRDX2,PRODH,RAPGEF1,UQCRFS1,ORAI1,SIRT1,UNC13D,PAK1,PLAUR,IRAK4,PHLDA1…	168	unique	no	no	no	no
Developmental Disorder, Organismal Injury and Abnormalities	midline defect	Midline defect	4.7e-06		-1.837		-1.06	IFT57,LMO4,PARD3,SATB2,CDK20,CLSPN,SMURF2,EFNA5,MAFB,SMARCA4,SP8,POR,ZIC2,RALB,DICER1,SNAI2,BMP4,ACTN2,MARCKSL1,PLEKHA7,RSPO2,MYO10,EFNB1,EGFR,DLG1,FLNA,CRKL,FGF10,H3C1,PDGFC,PRRX1,KAT6A,H2AC8,CALR,PIGA,CCP110,APOB,AHR,TEAD1,CASP3,CBS/LOC102724560,GSK3B,SLC32A1,ZIC5,PCSK6,SERPINE2,NUAK2,CTNND1,ZNF724,TEAD2,DACT1,FKBP8,ITGB1,PDS5B,SPHK2,ECE1,YBX1,HDAC4,DLX1,SIRT1,TWIST1,EPHB4,TLL1,GLCE,RGMA,EP300,…	82	unique	no	no	no	no
Cell Cycle	mitogenesis	Mitogenesis	7.36e-06	Increased	2.058		1.645	GSK3B,FGF1,GNA13,SOCS5,ERBB4,PIK3R1,CD40,EDN3,PTN,FYN,INPP5D,ERBB2,PRKCB,NTRK3,MET,TNC,IGFBP3,CHN2,SHB,MDK,PTX3,HBEGF,PDGFRB,EGFR,STAT4,MTOR,KDR,PAK1,RAF1,FGF10,IGF2,EPOR,VAV2,AGT,MYC,BRAF,AHR,PRKCA,STAT6,HGF,FGF9	41	unique	no	no	no	no
Cell Cycle	mitosis	Mitosis	2.99e-07		1.415		1.138	GTF2B,PEBP1,PRMT5,GNA13,BRINP2,SOCS5,ERBB4,FOXM1,SMARCA4,DBF4,WAS,NEDD1,BMP4,NCOA6,PRKCB,TNC,IK,NUDCD3,CHN2,RAB11B,BAZ1A,PTX3,HBEGF,DIS3L2,KDR,FGF10,ANAPC11,PBXIP1,GBF1,AHR,PTK2B,VCAN,STAT6,CENPE,CCDC61,CHMP7,INCENP,PROC,FYN,CLIP1,PDS5B,NTRK3,IGFBP3,NCOR1,SIRT1,PDGFRB,STAT4,RAD50,PAK1,ACRBP,OIP5-AS1,IGF2,PRKCA,MAP1S,VPS4B,BMI1,KIF18B,TADA3,PRKACA,IQGAP1,LRP5,ITGAL,HDAC10,RBL2,MCRS1,DCTN2,EDN3,GNA…	134	unique	no	no	no	no
Cell Morphology, Nervous System Development and Function, Tissue Morphology	morphology	Morphology of neuroglia	3.4e-09					CAMK2B,ADRB2,ST8SIA4,ERBB4,ABCA2,GABBR1,ZNF597,POMGNT1,TLR4,TYRO3,ASCL1,BMP4,ERBB2,MAP1B,CTSD,CD86,ARSA,EGFR,NFIB,SPI1,S100B,MLC1,IL18,AHR,DOCK7,CNTNAP1,ADGRG6,CBS/LOC102724560,ABHD12,LRRK2,GSK3B,AKT3,CCR10,TULP3,SERPINE2,UPP1,TREM2,FYN,ITGB1,CASP4,LAMB2,MTOR,ELOVL2,ABR,IL11RA,NR1H2,SLC4A3,HEPACAM,PLP1,ARSG,EIF4E,PTPRC,EIF2AK3,NFE2L2	54	unique	no	no	no	no
Neurological Disease, Organismal Injury and Abnormalities	neurodegeneration	Neurodegeneration	1.3e-06		-0.657		0.033	VPS18,NMNAT2,SLC12A7,HPRT1,TYRO3,RYR3,AFG3L2,RYR1,LRP1,ROM1,HBEGF,KCNMA1,MME,SLC8B1,ZNF106,BECN1,AGA,GRIK1,SGK1,PGAM5,ITGAM,ACHE,SLC6A6,LGI1,MCL1,TREM2,ADGRV1,SEPTIN5,ITGB1,NTRK3,PTPRQ,SIRT1,PDGFRB,SPATA7,EP300,IGF2,NEFH,SLC7A11,CNGA3,VTI1B,RHEB,EIF2AK3,USP53,LRP5,IRF9,NPC1,SLC19A3,ZNF597,DCTN2,TLR4,KANSL1,CRHR1,PPARGC1A,SLC33A1,DICER1,ERBB2,STUB1,CTSD,PIK3C3,ARSA,EGFR,PARK7,CTF1,CASP1,NLK,BCL2L2…	103	unique	no	no	no	no
Endocrine System Disorders, Gastrointestinal Disease, Metabolic Disease, Organismal Injury and Abnormalities	non-insulin-dependent diabetes mellitus	Non-insulin-dependent diabetes mellitus	9.64e-07					UBE2M,GFPT2,JAZF1,MMP2,MAPK10,FGR,ANPEP,COL1A1,RYR3,SLC9A9,CNTNAP2,AOX1,PRKCB,TNC,PHACTR3,CA4,SLC27A1,OTUD1,MME,OGDHL,TAPBP,CALR,PSMD12,GRIK1,APOB,CREB3L2,ZNF274,CLIC5,TUBA4A,ATP4A,CBS/LOC102724560,BID,ACACA,SP2,CXCL12,ITGAM,DCAKD,MCL1,TUBA8,LEPR,CBX4,FAH,P2RY12,IMMT,FYN,PDE7A,PDE4D,PDE7B,CACNA2D3,MED27,TSPAN5,MAP2K3,DDIT3,ADGRD1,WWP2,CCAR2,CHRNA2,ITGB5,AMY2B,ADRB1,PPP3CA,TMEM18,TPM3,CACNG2,GRK5,…	143	unique	no	no	no	no
Cellular Assembly and Organization	organization	Organization of organelle	9.07e-07		0.971		0.704	PCDHGC3,GTF2B,SATB1,CORO1A,ZKSCAN3,PML,VPS18,SLC25A33,COL1A1,CST3,DLG3,FIG4,C1QA,RPS19,MYOF,LRRC4,AFG3L2,SNAI2,CNTNAP2,MYH11,EMP2,DZIP1,NFKBIZ,VPS33B,TTC8,DLG1,FNBP1L,NECTIN2,PIK3C2B,MYO1B,BOC,BECN1,GREM1,KAT6A,SYNGR2,SLC8A2,GBF1,GSN,PTK2B,A4GALT,TRAPPC11,RIMS3,CR1,BID,ARHGAP12,SNX10,CRB1,EPS15,COLGALT2,SEC16B,MFAP4,ERCC1,PLS3,CHMP7,INO80B,HSD17B1,TREM2,SNX11,PCDHGC5,ADGRV1,P2RY12,CLIP1,ARMCX3,PC…	183	unique	no	no	no	no
Organismal Injury and Abnormalities, Psychological Disorders	personality disorder	Personality disorder	8.97e-06					ADRB2,GABRG2,ADRB1,CHRM3,CA7,SLC2A1,TSPO,DRD1,GRIK1,HTR2B,SCN1A,NR3C1,CHRM5,HTR6,CA4,CHRM4,ADRA2A,GABRE,ADRA1A,MAOA	20	unique	no	no	no	no
Free Radical Scavenging	production	Production of reactive oxygen species	1.03e-06	Increased	2.357		2.098	SIGLEC10,FGR,CST3,ARHGDIB,AFG3L2,ACTB,RYR1,PRKCB,RIPK2,LRP1,TAGLN,LAT,AKAP1,HSPB6,VAV1,ARAP3,AHR,GSN,MYLK,ADCYAP1,CBS/LOC102724560,BID,ITGA5,CYBA,PGAM5,CXCL12,ITGAM,LTB4R2,AGK,ACVR1C,SNAP23,IMMT,FYN,FBLN5,PDE4D,ARHGDIA,DCN,DDIT3,PRDX2,PRODH,RAPGEF1,UQCRFS1,ORAI1,SIRT1,UNC13D,PAK1,PHLDA1,HVCN1,PRKCA,BMI1,FTH1,EIF2AK3,HK1,RARB,IQGAP1,APLNR,NOD1,PRDX1,NCF2,TLR4,POR,CYTOR,SYK,PPARGC1A,GLUD1,C5AR1,CAT…	115	unique	no	no	no	no
Cell Signaling	protein kinase cascade	Protein kinase cascade	4.41e-06	Increased	3.188		2.582	PEBP1,SOCS5,DUSP3,MAP4K2,MAPK10,GOLT1B,RASGRP1,CD84,MAPKBP1,PRKCB,CARD6,RIPK2,RAP2A,MST1,CARD8,KDR,FGF10,LTBR,SOCS2,BECN1,C18orf32,PTK2B,ZNF274,MDFIC,CD24,NMI,MYDGF,GAB1,LEPR,TREM2,EPHB1,FYN,HLA-DRB1,MAP2K3,IGFBP3,NCOR1,RAPGEF1,ALOX12B,LPAR3,SIRT1,TPD52L1,DHX36,WNT7B,PAK1,LAMTOR1,WNT16,IGF2,IRAK4,TRIM52,DDX1,MAP2K2,HIPK2,ADRA2A,PDGFA,ADRB2,IQGAP1,NOD1,ZNF622,TLR4,IKBKG,IQGAP3,GPER1,SYK,RNF31,SMAD…	115	unique	no	no	no	no
Cellular Assembly and Organization, Cellular Function and Maintenance, Nervous System Development and Function, Tissue Morphology	quantity	Quantity of axons	8.76e-06		-0.607		-0.685	GSK3B,CXCL12,MMP2,ALK,PLXNA4,AGT,NEFH,CXCR4,FYN,DICER1,PPP3R1,PLP1,ERBB2,NEFM,MAP1B,NTRK3,MAPT,WWP2,SOX2,XKR8,MAOA	21	unique	no	no	no	no
Cell Signaling, Molecular Transport, Vitamin and Mineral Metabolism	quantity	Quantity of Ca2+	2.41e-07	Increased	2.667		2.056	GNA13,FIG4,C3AR1,RYR3,WAS,CXCR4,AFG3L2,RYR1,PRKCB,SLC17A9,LAT,AKAP1,HSPB6,KDR,VAV1,CALR,TSNAX,GRIK1,SGK1,GSN,A4GALT,ADCYAP1,BID,ENTPD1,CXCL12,ITGAM,MCL1,LTB4R2,ADCY10,PROC,FYN,ECE1,DCN,S100A1,PRDX2,ORAI1,STIM2,MYCBP2,ADRB1,PLAUR,CHRM3,BDKRB2,KLF2,IGF2,GRK5,ITPR3,PLD2,PRKACA,ADRA2A,EIF2AK3,LRP5,ITPR2,NPC1,TMOD1,EDN3,LMNA,GPER1,CRHR1,SYK,TFEC,CPM,HTR7,C5AR1,MARCKSL1,MCOLN3,EGFR,VAV2,MYC,GRIN2A,NR3C…	107	unique	no	no	no	no
Cellular Assembly and Organization, Cellular Function and Maintenance	quantity	Quantity of cellular protrusions	3.98e-09		-0.164		-0.514	IFT57,NPC1,MMP2,MAPK10,CLSTN1,DLG3,DLL4,TLR4,TRIP6,RALB,WAS,CXCR4,ADI1,DICER1,ACTG1,BMP4,HTR7,ERBB2,ARID1B,MAP1B,LRP1,SOX2,ARSA,MYO10,EGFR,EZR,ALK,AHR,PPP3R1,GSN,GSK3B,DOCK5,CXCL12,CRMP1,TREM2,RAPH1,P2RY12,FYN,NTRK3,MET,S100A1,GIT1,MAPT,WWP2,PTPRQ,SH3PXD2A,MAOA,ADAMTS4,MTOR,PAK1,PACSIN1,PLAUR,RDX,PLXNA4,AGT,TPM3,NEFH,PLP1,NEFM,ERG,XKR8	61	unique	no	no	no	no
Molecular Transport	quantity	Quantity of metal ion	7.7e-07	Increased	2.574		1.956	SLC4A11,GNA13,ATP1A1,FIG4,C3AR1,RYR3,WAS,CXCR4,AFG3L2,RYR1,PRKCB,SLC17A9,LAT,AKAP1,HSPB6,SLC8B1,KDR,VAV1,CALR,TSNAX,GRIK1,SGK1,GSN,A4GALT,ADCYAP1,BID,ENTPD1,CXCL12,ITGAM,MCL1,ZBTB20,LTB4R2,ADCY10,PROC,FYN,ECE1,DCN,S100A1,PRDX2,ORAI1,STIM2,MYCBP2,ADRB1,PLAUR,CHRM3,BDKRB2,KLF2,IGF2,GRK5,ITPR3,PLD2,PRKACA,ADRA2A,EIF2AK3,LRP5,ITPR2,NPC1,TMOD1,EDN3,LMNA,GPER1,CRHR1,SYK,TFEC,CPM,HTR7,C5AR1,MARCKSL1,STU…	114	unique	no	no	no	no
Cellular Assembly and Organization, Cellular Function and Maintenance, Nervous System Development and Function, Tissue Morphology	quantity	Quantity of neurites	1.34e-06		-0.649		-0.791	GSK3B,CXCL12,NPC1,MMP2,MAPK10,TREM2,TLR4,TRIP6,CXCR4,FYN,DICER1,HTR7,ERBB2,ARID1B,MAP1B,NTRK3,MET,S100A1,MAPT,WWP2,SOX2,MAOA,ADAMTS4,PAK1,PACSIN1,ALK,PLXNA4,AGT,NEFH,AHR,PPP3R1,PLP1,NEFM,XKR8	34	unique	no	no	no	no
Neurological Disease, Organismal Injury and Abnormalities	sensory disorders	Sensory disorders	9.44e-06		0.653		0.914	SLC4A11,ARHGEF10L,SLC12A7,MAFB,COL1A1,FSCN2,TYRO3,CXCR4,ATP6V1B2,ATP6V0A4,FZD1,ACTB,CNTNAP2,PRKCB,TNC,CA4,VPS33B,KCNMA1,SMPX,FGF10,MAF,SGK1,CLIC5,CXCL12,ACHE,WBP2,ZBTB20,LTB4R2,GAB1,LEPR,DIO2,OTOA,ADGRV1,PDE7A,TMPRSS3,QKI,PTPRQ,DNAAF4,VPS51,MYCBP2,UBR1,RDX,SLC4A3,SLC7A11,EIF4E,ADRA2A,HK1,OPRD1,USP53,SPNS2,ADRB2,NFATC2,SERPINF1,GABBR1,CEMIP,CA7,EDN3,TLR4,SCN5A,SLC33A1,ACTG1,C5AR1,CDKN2D,ERBB2,MAP1…	124	unique	no	no	no	no
Nervous System Development and Function	development	Sensory system development	7.48e-08		1.045		0.639	SLC4A11,MMP2,CDK20,GUCY1A1,COL1A1,C3AR1,FSCN2,CXCR4,SNAI2,BMP4,PRKCB,ROM1,NFKBIZ,HBEGF,MYO10,DLG1,KDR,RGS7,VSX1,FGF10,COL8A1,PRDM1,MAF,BOC,APOB,STAT6,ADCYAP1,CBS/LOC102724560,BID,PLTP,CRB1,LFNG,EFEMP1,FEZF2,EMX2,EPHA2,EPHB1,DIO2,FYN,ITGB1,NTRK3,DDIT3,IGFBP3,LAMB2,SIRT1,SPATA7,RENBP,IGF2,PLXNA4,SLC4A3,KLF7,THBD,CNGA3,MMRN2,EMX1,HIPK2,RARB,ADRB2,LRP5,B9D1,SERPINF1,RP2,NR2E1,STC1,DLL4,POR,DOCK8,PPAR…	136	unique	no	no	no	no
Cell-To-Cell Signaling and Interaction, Cellular Compromise	stress response	Stress response of cells	4.54e-06		-1.813		-1.85	EFEMP1,PIK3IP1,CDC37,PIK3R1,PRDX1,TLR4,PRDX6,PPARGC1A,KDELR1,RYR1,CAT,MYH11,SLC1A5,MET,DDIT3,MAPT,YBX1,CTSD,EIF4EBP1,ORAI1,IL33,NFE2L1,PIK3C3,SIRT1,KCNMA1,MTOR,DST,RTN1,ATXN3,MLC1,VAV1,IGF2,AGT,CALR,VHL,MYC,NOS2,AHR,GBA2,CREB3L2,CASP3,EIF2AK3,NFE2L2	43	unique	no	no	no	no
Cell Death and Survival	survival	Survival of neural cells	2.25e-06		1.299		0.769	PCDHGC3,CAMK2B,LMO4,NPC1,NFATC2,SERPINF1,PCDHGB4,MAPK10,SMURF2,EFNA5,TLR4,CXCR4,DICER1,XAF1,BMP4,CAT,SMAD3,ERBB2,RIPK2,HBEGF,EFNB1,EGFR,PARK7,CTF1,ALK,BCL2L2,MANF,BRAF,NR3C1,ADCYAP1,CIAPIN1,LRRK2,HGF,GSK3B,CXCL12,NEUROD1,FGF1,PIK3IP1,CD40,PCDHGC5,ADCY10,PTN,PCDHGC4,ITGB1,DCC,NTRK3,PLAGL1,MET,DDIT3,GIT1,MAPT,CASP2,GPR17,MDK,SIRT1,MTOR,IL11RA,PCDHGA9,OPN3,IGF2,SHC3,RELA,NEFH,PRKCA,PLP1,NEFM,FAIM2,B…	73	unique	no	no	no	no
Lipid Metabolism, Small Molecule Biochemistry	synthesis	Synthesis of lipid	1.01e-06		0.682		-0.037	ABCG4,ACADL,JAZF1,MMP2,ERBB4,ABCA2,MTMR14,MAPK10,DECR2,SAR1B,DPAGT1,ANPEP,ACTA2,IL16,DACH1,HSD3B7,SNAI2,PRKCB,PTX3,HBEGF,PIK3C2B,SEMA4B,BECN1,AHR,A4GALT,STS,ADCYAP1,AKR1C1/AKR1C2,SSPN,ACACA,PLTP,LPCAT4,CDS1,ATAD3A,LEPR,ADCY10,AGK,P2RY12,PRDX2,ORAI1,SIRT1,TBXAS1,B4GALT4,PLIN1,IGF2,GGT5,ABHD3,PDGFA,RARB,PLPP3,SPNS2,IQGAP1,PARD3,SLC27A4,TOMM22,MTMR3,GNAI3,TLR4,CERS4,GPER1,CRHR1,SLC44A3,CAT,ERBB2,ANG…	201	unique	no	no	no	no
Free Radical Scavenging	synthesis	Synthesis of reactive oxygen species	7.88e-11	Increased	3.058		2.742	SIGLEC10,FGR,SLC25A33,CST3,CYCS,C3AR1,RPL26,ARHGDIB,AFG3L2,ACTB,RYR1,PRKCB,RIPK2,LRP1,TAGLN,LAT,HBP1,AKAP1,HSPB6,NCF4,RGS7,VAV1,BECN1,ARAP3,GBF1,AHR,GSN,MYLK,HTR6,ADCYAP1,CBS/LOC102724560,BID,ITGA5,CYBA,PGAM5,ENTPD1,CXCL12,ITGAM,ACHE,LTB4R2,LEPR,ADCY10,CLIC1,AGK,ACVR1C,SNAP23,IMMT,FYN,FBLN5,ITGB1,PDE4D,ARHGDIA,DCN,MAP2K3,DDIT3,PRDX2,PRODH,RAPGEF1,UQCRFS1,ORAI1,SIRT1,UNC13D,PAK1,PLAUR,IRAK4,PHLDA1…	163	unique	no	no	no	no
Cell Morphology, Cellular Assembly and Organization, Nervous System Development and Function, Tissue Morphology	thickness	Thickness of myelin sheath	3.78e-06					CAMK2B,GSK3B,TYRO3,FYN,AHR,MTOR,ERBB4,ERBB2,DOCK7,MAP1B,ARSA	11	unique	no	no	no	no
Gene Expression	transactivation	Transactivation	2.26e-06		1.331		0.739	PML,GNA13,JAZF1,DUSP3,ERBB4,NFYC,SMURF2,MAFB,SMARCA4,NCOA6,YOD1,RIPK2,NAP1L1,HBP1,TCF4,CAMK1D,PRDM1,MAF,VAV1,AHR,TGFB1I1,STAT6,MDFIC,STS,ZHX2,POU2F2,KLF13,CCNT1,FEZF2,MEOX2,PCSK6,DPF2,PARVA,GAB1,LEPR,EPHB1,MED11,DMTN,IRF7,MED27,NTRK3,MAP2K3,DDIT3,S100A1,NCOR1,SIRT1,NCOA5,GLIS3,KLF6,MYCBP2,EP300,PPP3CA,KLF2,HERC5,TADA3,PRKACA,RPL10,RARB,IRF9,RBM14,LMO4,NFATC2,PARD3,TBL1X,CCT2,PRDX1,SYK,PPARGC1A,SS…	131	unique	no	no	no	no
Gene Expression	transactivation	Transactivation of RNA	2.89e-06		1.05		0.459	PML,GNA13,JAZF1,DUSP3,ERBB4,NFYC,SMURF2,MAFB,SMARCA4,NCOA6,YOD1,RIPK2,NAP1L1,HBP1,TCF4,CAMK1D,PRDM1,MAF,VAV1,AHR,TGFB1I1,STAT6,MDFIC,STS,ZHX2,POU2F2,KLF13,CCNT1,FEZF2,PCSK6,DPF2,PARVA,LEPR,EPHB1,MED11,IRF7,MED27,NTRK3,DDIT3,S100A1,NCOR1,SIRT1,NCOA5,GLIS3,KLF6,MYCBP2,EP300,PPP3CA,KLF2,HERC5,TADA3,PRKACA,RPL10,RARB,IRF9,RBM14,LMO4,NFATC2,PARD3,TBL1X,CCT2,PRDX1,SYK,PPARGC1A,SS18L1,ASCL1,SMAD3,UCHL5,…	124	unique	no	no	no	no
Cell Morphology, Cellular Function and Maintenance	transmembrane potential	Transmembrane potential	2.5e-06		1.178		1.178	SLC4A11,TP53AIP1,HINT1,DPP6,SLC25A33,TOMM22,TSPO,CYCS,PPARGC1A,ABCC9,S100A16,RYR1,CAT,ACTN2,CD4,TAGLN,CTPS1,AKAP1,KCNMA1,PARK7,SLC8B1,DLG1,NTSR2,RGS7,RIMS4,PIM1,BCL2L2,NDUFAB1,REST,MOAP1,AGA,GRIK1,MYC,SCN1A,GRIN2A,GSN,KCNJ11,CASP3,RIMS3,PIEZO1,LRRK2,BID,HGF,ITGA5,IKBKE,KCNK2,CLDN10,CCNT1,AKT3,DLD,MCL1,TUSC2,CD40,RAC2,CACNA1I,GRIN2C,CLIC1,IMMT,GIMAP5,TPD52,POPDC2,KIF5B,DDIT3,MAPT,CASP2,WWP2,GRIK3,…	81	unique	no	no	no	no
Cellular Movement	transmigration	Transmigration of cells	2.12e-09	Increased	2.91		2.392	ITGAL,GNA13,NFATC2,MMP2,PTPRB,ANPEP,STC1,ACTA2,COL1A1,C3AR1,RASGRP2,GNAI3,TLR4,ARHGAP25,DOCK8,CXCR4,CD300A,CD99L2,CAT,TNC,FERMT3,CD86,EGFR,EZR,VAV1,ARAP3,PAK6,PTK2B,SELPLG,MYLK,JAM3,HGF,KCNK2,CXCL12,ITGAM,F11R,ARHGAP18,PGF,CAMK2D,RARRES2,ADAM10,CD40,RAC2,CNN2,ADCY10,ITGB1,CD37,DCN,TSPAN5,MET,ITGB3,MIF,CD151,ACKR3,ICAM2,MTOR,LSP1,PREX1,PAK1,MYO1F,MYH10,ID3,AGT,CCL2,TIMP3	65	unique	no	no	no	no
Nervous System Development and Function, Tissue Morphology	quantity	Quantity of nervous tissue	2.31e-07		0.342		-0.202	PCDHGC3,ST8SIA4,MMP2,ERBB4,MAPK10,GUCY1A1,CXCR4,BMP4,CNTNAP2,ARID1B,RAP2A,HBEGF,EFNB1,ALK,PRDM1,BOC,AGA,AHR,CADPS2,ADCYAP1,LFNG,CXCL12,FEZF2,TBR1,HSD17B1,EMX2,TREM2,EPHB1,DIO2,PCDHGC5,ACVR1C,FYN,PCDHGC4,DCC,IL1RAP,NTRK3,S100A1,GIT1,IGFBP3,PCDH17,WWP2,LAMB2,B4GALT2,WNT7B,PAK1,PLAUR,CAMK4,PLXNA4,PHYH,NEFH,KLF7,CNGA3,NEFM,THOC5,HIPK2,FTH1,ADRB2,NPC1,SERPINF1,PCDHGB4,GABBR1,SLC19A3,CLSTN1,RP2,PCDH9,D…	132	no call	no	no	y-convergent	no
Nervous System Development and Function, Tissue Morphology	quantity	Quantity of neurons	4.03e-07		0.344		-0.198	PCDHGC3,ST8SIA4,MMP2,ERBB4,MAPK10,GUCY1A1,CXCR4,BMP4,CNTNAP2,ARID1B,RAP2A,HBEGF,EFNB1,ALK,PRDM1,BOC,AGA,AHR,CADPS2,ADCYAP1,LFNG,CXCL12,FEZF2,TBR1,HSD17B1,EMX2,TREM2,EPHB1,DIO2,PCDHGC5,ACVR1C,FYN,PCDHGC4,DCC,IL1RAP,NTRK3,S100A1,GIT1,IGFBP3,PCDH17,WWP2,LAMB2,B4GALT2,WNT7B,PAK1,PLAUR,CAMK4,PLXNA4,PHYH,NEFH,KLF7,CNGA3,NEFM,THOC5,HIPK2,FTH1,ADRB2,NPC1,SERPINF1,PCDHGB4,GABBR1,SLC19A3,CLSTN1,RP2,PCDH9,D…	130	no call	no	no	y-convergent	no
Cell Cycle	cell cycle progression	Cell cycle progression	4.38e-06		1.604		1.184	GTF2B,PML,SOCS5,ERBB4,SIPA1,LILRB1,POLD4,COL1A1,SMARCA4,DBF4,WAS,NEDD1,BTN2A2,NCOA6,PRKCB,TNC,NUDCD3,PTX3,SLC19A1,HBEGF,FGF10,PBXIP1,CALR,GBF1,AHR,ZNF274,ADCYAP1,CD24,CENPE,GTF2H1,ZIC5,CCNT1,CCDC61,INO80B,GAB1,INCENP,CLIP1,OTUB1,PDS5B,NTRK3,ADCY2,NCOR1,SIRT1,EP300,ACRBP,OIP5-AS1,IGF2,MAP1S,FNTB,VPS4B,BMI1,RHEB,EIF4E,SDC4,HERC5,TADA3,PRKACA,TNFRSF18,HIPK2,RARB,IQGAP1,ITGAL,HDAC10,RBL2,NR2E1,MCRS1,…	258	no call	no	no	y-divergent	no
Nervous System Development and Function, Neurological Disease, Organ Morphology, Organismal Development, Organismal Injury and Abnormalities	abnormal morphology	Abnormal morphology of cerebrum	6.63e-06					ST8SIA4,LRFN2,STXBP3,PCDH9,DLG3,POMGNT1,C1QA,TRIP6,TYRO3,TNR,CXCR4,ATP6V1B2,PPARGC1A,SLC33A1,SS18L1,CNTNAP2,MAP1B,MARCKSL1,ARSA,EFNB1,EGFR,NFIB,AGA,BID,YES1,ACHE,NEUROD1,ZIC5,OTX1,FEZF2,TBR1,VLDLR,GM2A,EMX2,CRMP1,BBS7,ATXN1L,LLGL1,FYN,FKBP8,DCC,CUX2,MDK,B4GALT2,MTOR,GABRG2,MYCBP2,PLAUR,MYH10,ARX,TENM2,PLXNA4,NDEL1,CTNNA2,NOS2,KLF7,NPAS3,EBF1,PLP1,EMX1,VTI1B,CD247,DRAXIN	63	genotype	y-convergent	no	no	no
Cellular Assembly and Organization	assembly	Assembly of cell junction	2.32e-06		-1.164		-1.745	CAMK2B,IQGAP1,ERBB4,PARD3,TMOD1,CLSTN1,EFNA5,DPAGT1,MAFB,DLG3,SYBU,PCDHB14,PLXNB1,IGSF21,PCDHB13,TNR,LRRC4,AFG3L2,ACTG1,SNAI2,ACTB,CNTNAP2,ERBB2,TNC,PLEKHA7,CBLN2,RAP2A,RPS6,ADGRB3,DLG1,RAF1,VSTM5,CGN,MYC,ACTL6B,PCDHB10,CNTNAP1,JAM3,CD24,LRRK2,ITGA5,ACHE,F11R,LZTS1,DSP,LRRTM3,FRMPD2,DOCK4,PIK3R1,EPHA2,DCTN1,EPHB1,PCDHB9,PCDHB4,PTN,FYN,PCDH10,ITGB1,CHRM5,DCC,CLDN5,IL1RAP,NTRK3,MET,ITGB3,RAPGEF1,PC…	91	genotype	y-convergent	no	no	no
Cell-To-Cell Signaling and Interaction, Cellular Assembly and Organization, Cellular Function and Maintenance	assembly	Assembly of intercellular junctions	8.46e-06		-1.32		-1.854	CAMK2B,ERBB4,PARD3,TMOD1,CLSTN1,EFNA5,DPAGT1,MAFB,DLG3,SYBU,PCDHB14,PLXNB1,IGSF21,PCDHB13,TNR,LRRC4,AFG3L2,ACTG1,SNAI2,CNTNAP2,ERBB2,TNC,CBLN2,RAP2A,RPS6,ADGRB3,DLG1,RAF1,VSTM5,CGN,ACTL6B,PCDHB10,CNTNAP1,CD24,LRRK2,ITGA5,ACHE,F11R,LZTS1,DSP,LRRTM3,FRMPD2,PIK3R1,EPHA2,DCTN1,EPHB1,PCDHB9,PCDHB4,PTN,FYN,PCDH10,ITGB1,CHRM5,DCC,CLDN5,IL1RAP,NTRK3,MET,ITGB3,PCDH8,LAMB2,CUX2,LHFPL4,GPHN,VAMP1,GJA4,GABRG…	84	genotype	y-convergent	no	no	no
Cellular Assembly and Organization	assembly	Assembly of organelle	4e-14		0.436		-0.194	CORO1A,FOXJ1,MMP2,ACTA2,SMARCA4,CENATAC,IFT52,WAS,NEDD1,TNC,LRP1,NUDCD3,AKAP1,EFNB1,MME,FNBP1L,PIK3C2B,CALY,NCKIPSD,PTK7,BECN1,GBF1,AHR,SGK1,GSN,TUBA4A,THSD4,SNX10,EPS15,STX18,KIAA0753,CCDC61,ARHGAP18,DCTN1,SNAP23,CLIP1,CGNL1,SIRT1,EP300,LAMTOR1,KLF2,MAP1LC3B,TPM3,RAB3IP,CFAP221,NCKAP1L,VPS4B,SDC4,PRKACA,GCC2,IFT57,IQGAP1,RBM14,B9D1,STXBP3,SLC39A12,MTMR3,RHPN2,RND1,TLR4,CYRIB,RALB,ATG3,ACTG1,RNF3…	251	genotype	y-convergent	no	no	no
Neurological Disease, Organismal Injury and Abnormalities, Psychological Disorders	bipolar disorder	Bipolar disorder	6.26e-06					ADRB2,COX5A,NR2E1,CA7,DLG3,DACH1,TSPO,PRDX1,ASB2,THSD7A,DCLK3,SCN5A,SYK,HTR7,PRKCB,CA4,MRPL39,GABRE,MCTP1,CMTM8,GRIK1,HTR2B,SCN1A,GRIN2A,NR3C1,HTR3B,HTR6,CHRM4,ATP5MC3,ACHE,AKAP10,COMT,TUBA8,TBR1,MRPS12,CACNA1I,GRIN2C,DRD1,FYN,NOS1,DGKH,CHRM5,NKAIN2,ADCY2,FSTL5,EIF4EBP1,ADRA1A,SYN3,MAOA,CFAP299,MTOR,SCN2B,GABRG2,UBR1,ADRB1,CHRM3,PPP3CA,SLC2A1,COX6C,KMT2C,TAGLN3,PDP1,DLG4,PRKCA,CA10,SYNE1,ADRA2A,T…	70	genotype	y-convergent	no	no	no
Developmental Disorder, Neurological Disease, Organismal Injury and Abnormalities	brain developmental abnormality	Brain developmental abnormality	2.22e-06					GABBR1,KLHL22,CYP2C19,FIG4,POMGNT1,RYR3,ACTG1,HTR7,CNTNAP2,MYH11,CHD2,MDH2,MDH1,FGF12,PCDH19,ATP6V1A,ST3GAL3,PIGA,BRAF,ACTL6B,HTR2B,SCN1A,GRIN2A,NR3C1,HTR3B,DOCK7,PPFIA4,AKT3,TUBA8,VLDLR,EMX2,CNPY3,GRIN2C,HIP1,DCC,GRM7,LOC102724428/SIK1,LGALS3BP,BSCL2,CUX2,HEPH,MTOR,GABRG2,LARGE1,EP300,SLC2A1,ARX,CTNNA2,ATP6V0A1,WDR45,MACF1,VSIG4,SLC12A5,SLC13A5,RHEB,SLC25A12,TRPV1,FZR1,SRPX2,NRDC	60	genotype	y-convergent	no	no	no
Cellular Function and Maintenance	catabolism	Catabolism of macromolecule	7.73e-07	Increased	2.644		2.24	SPSB1,LSM6,MMP2,COPG1,SMURF2,CST3,PSME3IP1,CENATAC,OAZ3,FLOT2,ADI1,AFG3L2,LRP1,RAD23A,RNF40,EXOSC6,UBE2L3,DIS3L2,MME,CTRL,AMFR,EZR,SAMD9L,SOCS2,VAV1,CALR,SIAH3,APOB,AHR,GSN,FBXO22,ZHX2,CENPE,CTSZ,F12,ACHE,WDR91,GPLD1,PCSK6,SERPINE2,RNF213,PARVA,TREM2,WFDC2,GOLGA7,IRAK3,ADGRV1,PROC,UBXN2A,FYN,ITGB1,TRABD2A,RNF43,CTSO,IGFBP3,NCOR1,CCAR2,CCT5,SIRT1,RNF146,PPP1R11,DNAAF4,ATG4D,MYCBP2,UBR1,TMEM88,EP30…	176	genotype	y-convergent	no	no	no
Cellular Function and Maintenance, Protein Degradation, Protein Synthesis	catabolism	Catabolism of protein	2.23e-07	Increased	2.644		2.24	SPSB1,MMP2,COPG1,SMURF2,CST3,PSME3IP1,CENATAC,OAZ3,FLOT2,ADI1,AFG3L2,LRP1,RAD23A,RNF40,UBE2L3,MME,CTRL,AMFR,EZR,SAMD9L,SOCS2,VAV1,CALR,SIAH3,APOB,AHR,GSN,FBXO22,CENPE,CTSZ,F12,ACHE,WDR91,GPLD1,PCSK6,SERPINE2,RNF213,PARVA,TREM2,WFDC2,GOLGA7,IRAK3,ADGRV1,PROC,UBXN2A,FYN,ITGB1,TRABD2A,RNF43,CTSO,IGFBP3,NCOR1,CCAR2,CCT5,SIRT1,RNF146,PPP1R11,DNAAF4,ATG4D,MYCBP2,UBR1,TMEM88,EP300,PLAUR,FAM111A,RDX,GGT5…	167	genotype	y-convergent	no	no	no
Embryonic Development, Organismal Development	development	Development of body axis	1.29e-12		0.561		-0.012	SLC4A11,FOXJ1,MMP2,ERBB4,XRCC1,GUCY1A1,COL1A1,SMARCA4,SP8,IFT52,CXCR4,SNAI2,PRKCB,TNC,NFKBIZ,MYO10,TCF4,FGF10,COL8A1,MAF,PTK7,KAT6A,AHR,MYSM1,ADCYAP1,CBS/LOC102724560,BID,PLTP,TBX2,ITGAM,EFEMP1,ZIC5,LGI1,FEZF2,MEOX2,ATXN1L,EPHB1,DIO2,FXR2,ADGRV1,P2RY12,ID4,DCN,CLDN5,NTRK3,GIT1,NCOR1,RAPGEF1,TDG,DSCAML1,LAMB2,PTPRQ,SIRT1,VPS51,SPATA7,UBR1,WNT7B,EP300,IL11RA,PPP3CA,KLF2,IGF2,PLXNA4,SLC7A11,CCDC14,P…	315	genotype	y-convergent	no	no	no
Cell-To-Cell Signaling and Interaction, Nervous System Development and Function	long-term potentiation	Long-term potentiation of brain	1.03e-05		0.27		0.085	GSK3B,LMO4,ST8SIA4,ERBB4,VLDLR,GUCY1A1,DGKE,TREM2,TLR4,DRD1,RYR3,TNR,FYN,NOS1,SYT11,LRP1,JPH3,MAPT,PCDH8,BSCL2,LARGE1,TCF4,ADRB1,PAK1,CHRM3,CASP1,CAMK4,PPP3CA,ATXN3,IGF2R,IGF2,GRIK1,DLG4,GRIN2A,PTK2B,PLD2,PRKACA,CD247,ITGA5	39	genotype	y-convergent	no	no	no
Organismal Injury and Abnormalities, Psychological Disorders	major affective disorder	Major affective disorder	4.65e-06					DLG3,DACH1,TSPO,THSD7A,DCLK3,PRKCB,CA4,MRPL39,GRIK1,SGK1,HTR6,KCNK2,ACHE,AKAP10,TUBA8,TBR1,B3GAT1,CACNA1I,LHPP,FYN,DGKH,MYOZ3,NKAIN2,ADCY2,EIF4EBP1,SIRT1,AHCY,CHRNA2,ITGB5,UBR1,ADRB1,CHRM3,PPP3CA,COX6C,KMT2C,PRKCA,CA10,FNTB,ADRA2A,MPST,OPRD1,ADRB2,B9D1,COX5A,NR2E1,CA7,RASA4,PRDX1,ASB2,SCN5A,SYK,HTR7,GABRE,DIP2C,EGFR,MCTP1,CMTM8,ACTL6B,HTR2B,SCN1A,GRIN2A,NR3C1,HTR3B,CHRM4,ATP5MC3,CTR9,COMT,MRPS12,…	96	genotype	y-convergent	no	no	no
Carbohydrate Metabolism	metabolism	Metabolism of carbohydrate	2.61e-06		0.981		0.403	GFPT2,PML,HECTD4,ST8SIA4,MMP2,NFYC,MTMR14,HS3ST2,PIK3R5,GPD1,B3GALT5,DPAGT1,FIG4,GUK1,EXTL2,SLC10A7,MYOF,SULT1C4,PRKCB,MDH2,LAT,MDH1,MST1,SLC27A1,HBEGF,FGF10,PIK3C2B,VAV1,SEMA4B,BECN1,ST3GAL3,NANS,ADCYAP1,AKR1C1/AKR1C2,SLC35D2,FUT10,LPCAT4,CDS1,GPLD1,ZBTB20,GM2A,B3GAT1,DGKE,LEPR,DIO2,ADCY10,EXTL3,AGK,PYGB,DGKH,ITGB1,DCN,FUCA2,IGFBP3,ADCY2,PRDX2,GNMT,S100A11,CTBS,SIRT1,PIGZ,B4GALT4,PDGFRB,PLIN1,RE…	169	genotype	y-convergent	no	no	no
Nucleic Acid Metabolism	metabolism	Metabolism of nucleic acid component or derivative	2.22e-07		0.803		0.296	GTPBP1,PML,GNA13,NMNAT2,GPD1,DPAGT1,HPRT1,GUCY1A1,CYP2C19,CYCS,NADK2,GUK1,EXTL2,KMO,CXCR4,MYOF,BMP4,RYR1,SULT1C4,PRKCB,ATP5F1A,MDH2,CTPS1,MDH1,DLG1,GIMAP7,EZR,CYC1,AHR,SLC16A9,PTK2B,ACOT8,NT5C,ADCYAP1,MTAP,ACACA,RXFP1,ENTPD1,CXCL12,MCL1,FBN2,CRMP1,EPHA2,TREM2,ADCY10,DNPH1,P2RY12,TPK1,PDE4D,ECE1,PNP,ADCY2,GNMT,UCK1,SIRT1,AHCY,ADRB1,ACSF2,PTGR2,ENTPD4,IDH3G,ACOT7,MAP1LC3B,NMRK1,SLC25A12,ADRA2A,EIF2…	138	genotype	y-convergent	no	no	no
Nervous System Development and Function	myelination	Myelination	1.23e-08		0.306		0.082	CAMK2B,ERBB4,ABCA2,PARD3,GABBR1,HYCC1,SMARCA4,FIG4,POMGNT1,TYRO3,RALB,CXCR4,DICER1,AFG3L2,ASCL1,CNTNAP2,ERBB2,MAP1B,LRP1,SOX2,CD86,ARSA,CTF1,DLG1,RAF1,S100B,MLC1,MYC,AHR,PPP3R1,EIF2AK4,WASF3,DOCK7,CNTNAP1,ADGRG6,JAM3,CR1,HGF,GSK3B,TSPAN2,CCR10,MAL,UPP1,PTN,FYN,ID4,ITGB1,TPPP,DCC,QKI,CLDN5,GPR17,LAMA2,MTOR,LARGE1,IL11RA,CERS2,RPSA,RELA,HEPACAM,PLP1,MAP2K2,PDGFA,EIF2AK3,NRDC,RARB,NFE2L2	67	genotype	y-convergent	no	no	no
Neurological Disease, Organismal Injury and Abnormalities, Psychological Disorders	parkinsonism	Parkinsonism	3.26e-07					PEBP1,ADRB2,SATB1,ST8SIA4,ERBB4,DNAJC13,SMIM10L2B,TSPO,TTC39C,ARHGDIB,TLR4,TNR,SCN5A,HTR7,KCNH7,MAP1B,STUB1,GABRE,MDH1,ARSA,ELOVL7,RSPO2,UQCRC1,PARK7,KDR,PFDN1,SV2A,RTN1,DOK6,BECN1,SIAH3,BBOX1,HTR2B,GRIN2A,SGK1,CHRM4,LRRK2,CACNB3,COLGALT2,GSK3B,ACHE,COMT,HIVEP3,TUB,PACRG,AP1S2,TREM2,DCTN1,TYW1,STYK1,GRIN2C,SDC1,DRD1,PDE7A,NOS1,PDE4D,CHRM5,DCC,RPL3,MAPT,PRDX2,RPS3A,PCDH8,CYP27C1,PIN1,TOX3,CUX2,NFE…	92	genotype	y-convergent	no	no	no
Neurological Disease, Organismal Injury and Abnormalities, Psychological Disorders, Skeletal and Muscular Disorders	Parkinson disease	Parkinson's disease	3.04e-07					PEBP1,ADRB2,SATB1,ST8SIA4,DNAJC13,SMIM10L2B,TSPO,TTC39C,ARHGDIB,TLR4,TNR,SCN5A,HTR7,KCNH7,MAP1B,STUB1,GABRE,MDH1,ELOVL7,RSPO2,PARK7,KDR,PFDN1,SV2A,RTN1,DOK6,BECN1,SIAH3,BBOX1,HTR2B,GRIN2A,SGK1,CHRM4,LRRK2,CACNB3,COLGALT2,GSK3B,ACHE,COMT,HIVEP3,TUB,PACRG,AP1S2,TYW1,STYK1,GRIN2C,SDC1,DRD1,PDE7A,NOS1,DCC,PDE4D,CHRM5,RPL3,MAPT,PRDX2,RPS3A,PCDH8,CYP27C1,PIN1,TOX3,CUX2,NFE2L1,CHRNA2,ADRA1A,RAB3C,GABRG2…	87	genotype	y-convergent	no	no	no
Neurological Disease, Organismal Injury and Abnormalities, Psychological Disorders	progressive parkinsonism	Progressive parkinsonism	1.64e-07					PEBP1,ADRB2,SATB1,ST8SIA4,ERBB4,DNAJC13,SMIM10L2B,TSPO,TTC39C,ARHGDIB,TLR4,TNR,SCN5A,HTR7,KCNH7,MAP1B,STUB1,GABRE,MDH1,ARSA,ELOVL7,RSPO2,PARK7,KDR,PFDN1,SV2A,RTN1,DOK6,BECN1,SIAH3,BBOX1,HTR2B,GRIN2A,SGK1,CHRM4,LRRK2,CACNB3,COLGALT2,GSK3B,ACHE,COMT,HIVEP3,TUB,PACRG,AP1S2,TREM2,DCTN1,TYW1,STYK1,GRIN2C,SDC1,DRD1,PDE7A,NOS1,PDE4D,CHRM5,DCC,RPL3,MAPT,PRDX2,RPS3A,PCDH8,CYP27C1,PIN1,TOX3,CUX2,NFE2L1,CHR…	91	genotype	y-convergent	no	no	no
Molecular Transport	transport	Transport of monovalent inorganic cation	4.49e-07		-0.417		-0.771	SLC4A11,ADRB2,ATP1A1,SLC12A7,KCNQ5,DPP6,EDN3,KCNA6,MAPKAP1,SCN5A,ATP6V1B2,ATP6V0A4,SLC9A9,ABCC9,KCNC1,KCNH7,SLC24A4,ACTN2,FXYD1,ATP5F1B,HBP1,KCNMB2,KCNMA1,FGF12,SLC8B1,DLG1,SLC9A2,SLC12A4,KCNK9,GRIK1,SLC8A2,SCN1A,SGK1,KCNJ11,KCNJ5,ATP4A,SLC5A6,KCNK2,KCNE2,AKT3,OSR1,LRRC55,CAMK2D,P2RY12,NOS1,SCNN1D,KIF5B,KCNJ8,MIF,SCN2B,LARGE1,KCNS2,SLC9A8,HPN,ATP6V1C1,HVCN1,LRRC38,ATP5MG,SLC12A5,KCNK6,VPS4B,RNASE…	65	genotype	y-convergent	no	no	no
Metabolic Disease, Neurological Disease, Organismal Injury and Abnormalities, Psychological Disorders	Alzheimer disease	Alzheimer disease	2.43e-10					CAMK2B,MMP2,ABCA2,ATP1A1,FCGR1A,MAPK10,ACTA2,CST3,TSPO,PITPNC1,CXCR4,KCNH7,ACTB,PALM2AKAP2,KLC1,MYH11,PRKCB,MS4A6A,LRP1,TAGLN,ATP5F1A,PLEKHA7,MDH2,NFKBIZ,MDH1,MME,OGDHL,BECN1,PDK3,HTR6,CADPS2,CBS/LOC102724560,LIMS1,CR1,PLTP,ITGA5,CXCL12,F12,ACHE,SLC6A6,MEOX2,TUBA8,ATAD3A,GM2A,SERPINE2,TREM2,SPON1,SCG5,DCN,CLDN5,NTRK3,NKAIN2,DDIT3,IGFBP3,ADGRD1,RTN3,MEGF10,EIF4EBP1,SIRT1,CHRNA2,STIM2,ADRB1,PAK1,CH…	173	genotype	y-convergent	no	no	y-0 to +
Neurological Disease, Organismal Injury and Abnormalities, Psychological Disorders	dementia	Dementia	3.9e-11					NMNAT2,MMP2,ERBB4,ABCA2,MAPK10,ACTA2,PITPNC1,CXCR4,KCNH7,PALM2AKAP2,PRKCB,LRP1,TAGLN,ATP5F1A,NFKBIZ,MME,OGDHL,BECN1,GRIK1,TUBA4A,CBS/LOC102724560,PLTP,CACNB3,F12,ACHE,MEOX2,ATAD3A,TREM2,DCTN1,SPON1,SCG5,DCN,CLDN5,NTRK3,ADGRD1,SIRT1,CHRNA2,ADRB1,PPP3CA,NMNAT3,IGF2,SELENBP1,PRKACA,ADRA2A,DNAJC13,SLC19A3,CA7,ASB2,SLC16A3,TLR4,DTNA,SCN5A,GPER1,CCM2,ABI3,STUB1,CTSD,SOX2,TIGAR,PARK7,HLA-DQB1,SV2A,OLR1,…	196	genotype	y-convergent	no	no	y-0 to +
Developmental Disorder, Organismal Injury and Abnormalities	autism or intellectual disability	Autism or intellectual disability	1.3e-09					SATB1,ABCA2,DPP6,COL1A1,SMARCA4,DLG3,SLC9A9,ARID1B,EMILIN3,KCNMA1,LAMA1,CSMD1,TCF4,AMFR,GRAMD1B,SAMD9L,MAF,ST3GAL3,KAT6A,PSMD12,TARS1,RANBP10,NANS,CBS/LOC102724560,CENPE,TUBGCP5,ACHE,LGI1,DCC,DSCAML1,AKAP6,CHRNA2,VPS51,ADRB1,EP300,PPP3CA,WSCD2,ALDH4A1,CACNG2,PRDM16,SLC12A5,EIF4E,ADRA2A,SRPX2,ITPR2,B9D1,GABBR1,CHD3,TRAPPC9,SCN5A,CHD2,TET3,CLTC,PCDH19,ATP6V1A,POLR3GL,SIDT1,VHL,GPR89A/GPR89B,CHSY1,C…	200	genotype	y-convergent	no	no	y-convergent
Developmental Disorder, Neurological Disease, Organismal Injury and Abnormalities	mental retardation	Mental retardation	7.5e-09					CAMK2B,SATB1,ARHGEF10L,TRAPPC2L,ABCA2,ATP1A1,DPP6,HPRT1,COL1A1,SMARCA4,DLG3,TSPO,ATP6V1B2,ACTB,RYR1,CNTNAP2,ARID1B,EEF1D,WDR26,EMILIN3,KCNMA1,LAMA1,NOTCH2NLA/NOTCH2NLB,TCF4,AMFR,GRAMD1B,SAMD9L,MAF,HNRNPH2,ST3GAL3,KAT6A,PSMD12,AGA,TARS1,APOB,RANBP10,NANS,CA8,HTR6,CBS/LOC102724560,CRB1,CDK16,TUBGCP5,ENTPD1,PUS3,LGI1,TBR1,ZBTB20,FBN2,DPF2,ARHGEF26,PDE4D,DCC,MED27,PRODH,DSCAML1,AKAP6,CHRNA2,VPS51,MYC…	186	genotype	y-convergent	no	no	y-convergent
Cellular Assembly and Organization	formation	Formation of plasma membrane	3.31e-06		-1.202		-1.773	CAMK2B,IQGAP1,ERBB4,PARD3,TMOD1,CLSTN1,EFNA5,DPAGT1,MAFB,DLG3,SYBU,PCDHB14,PLXNB1,IGSF21,PCDHB13,TNR,LRRC4,AFG3L2,ACTG1,SNAI2,ACTB,CNTNAP2,ERBB2,TNC,PLEKHA7,CBLN2,RAP2A,RPS6,ADGRB3,DLG1,RAF1,VSTM5,CGN,ACTL6B,PCDHB10,CNTNAP1,JAM3,CD24,LRRK2,ITGA5,ACHE,F11R,LZTS1,LRRTM3,FRMPD2,DOCK4,PIK3R1,EPHA2,DCTN1,EPHB1,PCDHB9,PCDHB4,PTN,FYN,PCDH10,ITGB1,CHRM5,DCC,CLDN5,IL1RAP,NTRK3,MET,ITGB3,PCDH8,LAMB2,CUX2,L…	87	genotype	y-convergent	no	no	y-divergent
Cell-To-Cell Signaling and Interaction	synaptic depression	Synaptic depression	7.15e-06		0.236		-0.094	CAMK2B,PEBP1,ITGAM,ST8SIA4,SYBU,DPYSL5,TLR4,DRD1,RYR3,HIP1,MAP1B,GRM7,MAPT,PCDH17,FMN2,ADRA1A,RAP2A,SYN3,KCNMA1,MTOR,PARK7,NTSR2,SV2A,PREX1,CLTC,PACSIN1,CAMK4,RAB11FIP5,CACNG2,GRIK1,DLG4,PPP3R1,PRKCA,PTK2B,EIF4E,CHRM4,TRPV1,KLC2,CD247,FZR1,CBLN1,OPRD1	42	genotype	y-convergent	no	y-convergent	y-convergent
Cellular Assembly and Organization	formation	Formation of cellular membrane	5.45e-06		-1.325		-1.899	CAMK2B,IQGAP1,ERBB4,PARD3,TMOD1,CLSTN1,EFNA5,DPAGT1,MAFB,DLG3,SYBU,PCDHB14,PLXNB1,IGSF21,PCDHB13,RALB,TNR,LRRC4,AFG3L2,ACTG1,SNAI2,ACTB,CNTNAP2,ERBB2,TNC,PLEKHA7,CBLN2,RAP2A,RPS6,ADGRB3,DLG1,RAF1,VSTM5,CGN,ACTL6B,PCDHB10,CNTNAP1,JAM3,CD24,LRRK2,ITGA5,ACHE,F11R,LZTS1,LRRTM3,FRMPD2,DOCK4,PIK3R1,EPHA2,DCTN1,EPHB1,PCDHB9,PCDHB4,PTN,FYN,PCDH10,ITGB1,CHRM5,DCC,CLDN5,IL1RAP,NTRK3,MET,ITGB3,PCDH8,LAMB2,C…	88	genotype	y-convergent	no	y-divergent	y-divergent
Cell Morphology, Cellular Function and Maintenance	autophagy	Autophagy	1.21e-08		-0.871		-1.222	MRPL16,ZKSCAN3,VPS18,MTMR14,FOXM1,KCNK13,RPL26,CXCR4,NDUFA8,EXOC1,DRAM1,MYOF,YOD1,LRP1,AKAP1,SYNPO2,EFNB1,KDR,AMFR,POLDIP2,PIK3C2B,CDIP1,BECN1,PRRX1,ATP6V0C,CALR,MOAP1,TECPR1,RNF152,PGAM5,CDK16,CXCL12,PLS3,CHMP7,MCL1,GPR137B,GAB1,LEPR,EPHA2,TREM2,ADCY10,FYN,IRF7,OTUB1,DCN,FUCA2,DDIT3,PRODH,WWP2,MEGF10,EIF4EBP1,SIRT1,RNF146,GSDMD,GJA4,ATG4D,VPS51,BMF,EP300,TUG1,RBM47,CAMK4,OIP5-AS1,MAP1LC3B,VPS8,N…	181	genotype unique	y-divergent	no	no	no
Developmental Disorder, Neurological Disease, Organismal Injury and Abnormalities, Psychological Disorders	behavioral deficit	Behavioral deficit	2.84e-06		-0.057		0.531	ITPR2,ERBB4,GABBR1,CA7,RYR3,SCN5A,PPARGC1A,LRRC4,SNAI2,HTR7,KCNH7,CNTNAP2,ARID1B,LRP1,CA4,GABRE,ARSA,ADSL,CPEB4,RCAN2,GRIK1,BRAF,ACTL6B,HTR2B,SCN1A,GRIN2A,NR3C1,CADPS2,ADCYAP1,ABHD12,CHRM4,GTF2IRD1,GSK3B,ACHE,NEUROD1,FEZF2,VLDLR,CACNA1I,CTNND1,FXR2,GRIN2C,DRD1,PCDH10,DGKH,CHRM5,MAPT,MEGF10,MIF,ADRA1A,MAOA,SOX6,SCN2B,GABRG2,PDE1B,CHRM3,ABR,PLIN2,KMT2C,CCNY,NPAS3,EIF4E,ADRA2A,OPRD1	63	genotype unique	y-divergent	no	no	no
Cell Death and Survival, Organismal Injury and Abnormalities	cell death	Cell death of central nervous system cells	8.65e-06		-0.251		-0.2	NPC1,NMNAT2,SERPINF1,MAPK10,STXBP3,SMURF2,CYCS,PRR7,TLR4,CRHR1,PPARGC1A,DICER1,ASCL1,CAT,CDKN2D,MAP1B,CTSD,HBEGF,UBE2L3,PARK7,SLC8B1,BCL2L2,KCNK9,BECN1,REST,GRIN2A,SGK1,MADD,CASP3,CADPS2,ADCYAP1,PARG,LRRK2,BID,GSK3B,CXCL12,ACHE,HRK,MCL1,ETS2,PROC,IL1R1,HIP1,NTRK3,MAP2K3,KCNJ8,DDIT3,MAPT,HDAC4,PIN1,CASP2,HDAC9,MIF,SIRT1,SH3PXD2A,MAOA,GLRX,MTOR,VAPB,KLF6,PAK1,EP300,SLC2A1,ATXN3,PLXNA4,CERS2,UHRF2,S…	77	genotype unique	y-divergent	no	no	no
Cell Signaling	cell surface receptor linked signal transduction	Cell surface receptor linked signal transduction	3.43e-06		-1.781		-1.769	IFT57,SOCS5,ERBB4,B9D1,FGR,IL16,IFT52,POR,SYK,CCM2,UCHL5,ERBB2,RIPK2,LRP1,CD4,DZIP1,ANGPT1,LAT,NFKBIZ,FERMT3,FGF10,ALK,RCC2,BOC,VAV1,PRRX1,IFT46,PTK2B,STAT6,GPC2,GREM2,CHSY1,LIMS1,ITGA5,NME2,CLUAP1,TULP3,SERPINE2,BBS7,IRAK3,ARMC9,PTN,IL1R1,FKBP8,ITGB1,SEMA7A,IL1RAP,NTRK3,ITGB3,RAPGEF1,PLEK,STAT4,ITGB5,KLF6,WNT7B,CSF2RB,GLI2,IL11RA,BDKRB2,SEPTIN2,SALL1,IRAK4,RELA,SUFU,ANGPTL1,PTPRD,CCL2,PTPRC,RB1,…	75	genotype unique	y-divergent	no	no	no
Developmental Disorder, Neurological Disease, Organismal Injury and Abnormalities	congenital encephalopathy	Congenital encephalopathy	1.64e-11		-1.218		-0.522	FOXJ1,CDK20,SMURF2,EFNA5,COL1A1,CST3,SMARCA4,FIG4,SP8,FLOT2,RYR3,RYR1,CNTNAP2,MYH11,ARID1B,PSMB2,TTC8,WDR26,MYO10,EFNB1,LAMA1,KDR,MAF,BOC,MLC1,KAT6A,CALR,TARS1,APOB,TMEM204,NANS,CA8,CLUAP1,ZIC5,KIAA0753,TUBA8,TBR1,ZBTB20,ATAD3A,EMX2,DNAI3,DPF2,TEAD2,ARMC9,DCC,MED27,DDIT3,LOC102724428/SIK1,PARP14,YBX1,EIF4EBP1,SIRT1,PDGFRB,VPS51,ADRB1,PAK1,EP300,PPP3CA,PHYH,CARD10,CKAP2L,CTNNA2,PRKCA,PRDM16,HEPACA…	185	genotype unique	y-divergent	no	no	no
Neurological Disease, Organismal Injury and Abnormalities	convulsion	Convulsion	9.29e-07		1.198		1.573	GABBR1,MAPK10,CYP2C19,CA7,TSPO,SCN5A,HTR7,FOSB,CHD2,MDH2,CA4,GABRE,FGF12,SV2A,PCDH19,ATP6V1A,ST3GAL3,GRIK1,ACTL6B,HTR2B,SCN1A,GRIN2A,HTR3B,DOCK7,KCNJ11,NEUROD1,LGI1,AKT3,DGKE,CNPY3,GNG3,CACNA2D3,GRM7,LOC102724428/SIK1,BSCL2,CHRNA2,SYN3,GABRG2,EP300,PACSIN1,PLAUR,SLC2A1,ARX,SLC7A11,SLC12A5,SLC13A5,SLC25A12,TRPV1,OPRD1	49	genotype unique	y-divergent	no	no	no
Neurological Disease, Organismal Injury and Abnormalities	generalized seizures	Generalized seizures	6.37e-06		1.976		2.389	GABBR1,CYP2C19,CA7,TSPO,SCN5A,HTR7,FOSB,CHD2,MDH2,CA4,CTSD,GABRE,FGF12,SV2A,PCDH19,ATP6V1A,ST3GAL3,GRIK1,ACTL6B,HTR2B,SCN1A,GRIN2A,HTR3B,DOCK7,KCNJ11,NEUROD1,LGI1,AKT3,CHN1,DGKE,CACNA1I,CNPY3,GRIN2C,GNG3,CACNA2D3,LOC102724428/SIK1,BSCL2,SYN3,SCN2B,GABRG2,EP300,PACSIN1,SLC2A1,ARX,SLC12A5,SLC13A5,SLC25A12,TRPV1	48	genotype unique	y-divergent	no	no	no
Molecular Transport, Protein Synthesis, Protein Trafficking	localization	Localization of protein	3.46e-10		0.908		0.567	SATB1,FOXJ1,PML,ERBB4,ABCA2,DPP6,CDK20,COL1A1,RASGRP1,KIF20B,FLOT2,DCLK3,STX3,SLF1,TTC7B,PLRG1,PPFIA1,BMP4,ACTB,CNTNAP2,KLC1,MFHAS1,LRP1,EMP2,ROM1,DZIP1,NUDCD3,RAB11B,TTC8,RAP2A,DLG1,EZR,NECAB2,CALR,BRME1,GBF1,MCM9,SGK1,CLIC5,ADCYAP1,CBS/LOC102724560,SNX10,CRB1,CACNB3,EPS15,KIAA0753,AKAP10,CHMP7,MAL,PACRG,GPR137B,EPHA2,TREM2,FYN,ID4,ARMCX3,ITGB1,ARHGDIA,IGFBP3,YBX1,CCT5,AKAP6,SIRT1,WDFY4,SPATA7,T…	177	genotype unique	y-divergent	no	no	no
Cellular Movement	migration	Migration of neural cells	1.11e-08	Increased	2.38		1.846	ADRB2,ITGAL,GNA13,LMO4,VPS18,ST8SIA4,PTPRB,SATB2,EFNA5,NR2E1,MAFB,DCTN2,TSPO,KIF20B,TYRO3,TNR,CXCR4,ASCL1,BMP4,MAP1B,TNC,LRP1,MATN2,TNFRSF19,HBEGF,EFNB1,EGFR,LAMA1,KDR,FLNA,CRKL,ALK,VSTM5,VAV2,TSNAX,DOCK10,SLIT1,GSN,MYLK,DOCK7,MARK1,CADPS2,ADCYAP1,HGF,GSK3B,CXCL12,FUT10,NEUROD1,TBR1,EMX2,EDNRB,ADAM10,TREM2,DRD1,PTN,P2RY12,FYN,PTGDS,NOS1,DLGAP4,ITGB1,DCC,NTRK3,PLAGL1,MET,MAPT,DLX1,MIF,MDK,TWIST1,A…	87	genotype unique	y-divergent	no	no	no
Carbohydrate Metabolism	synthesis	Synthesis of carbohydrate	8.86e-06		-0.17		-0.663	GFPT2,NFYC,MTMR14,HS3ST2,GPD1,B3GALT5,DPAGT1,FIG4,EXTL2,SLC10A7,PRKCB,MDH2,LAT,MDH1,MST1,SLC27A1,FGF10,PIK3C2B,VAV1,SEMA4B,BECN1,ST3GAL3,NANS,ADCYAP1,SLC35D2,FUT10,LPCAT4,CDS1,B3GAT1,DGKE,LEPR,EXTL3,AGK,DGKH,ITGB1,IGFBP3,ADCY2,PRDX2,S100A11,SIRT1,PIGZ,B4GALT4,PDGFRB,PLIN1,PAK1,EP300,BDKRB2,PLIN2,IGF2,B4GALT7,GRK5,THBD,PLD2,ABHD3,PDGFA,P2RY6,CHST15,ADRB2,IQGAP1,APLNR,PGAM1,CEMIP,MTMR3,SYK,NDST2,PP…	124	genotype unique	y-divergent	no	no	no
Molecular Transport	transport	Transport of ion	3.15e-07		-0.519		-0.916	SLC4A11,CAMK2B,CORO1A,ATP1A1,SLC12A7,DPP6,TSPO,SLC15A3,RYR3,ATP6V1B2,ATP6V0A4,SLC9A9,KCNH7,RYR1,PRKCB,CA4,RAB11B,HBP1,SLC19A1,KCNMA1,SLC8B1,DLG1,SLC12A4,GRIK1,SLC8A2,SLC16A9,SGK1,ROS1,CLIC5,ATP4A,CACNB3,KCNK2,CXCL12,OSR1,ATP13A4,LRRC55,CACNA1I,CLIC1,P2RY12,FYN,SCNN1D,CACNA2D3,BEST1,ORAI1,GJA4,KCNS2,PPP3CA,SLC30A4,SLC4A3,HVCN1,LRRC38,ITPR3,CNGA3,SLC12A5,KCNK6,VPS4B,RNASEK,ADRA2A,FTH1,P2RY6,RHCE/RH…	135	genotype unique	y-divergent	no	no	no
Neurological Disease, Organismal Injury and Abnormalities	progressive neuropathy	Progressive neuropathy	2.73e-07	Increased	2.425		2.456	SATB1,ERBB4,SMIM10L2B,DPP6,COL1A1,RNF217,KCNH7,FAM149A,TNC,RSPO2,KCNMA1,BECN1,AHR,SGK1,GSN,TUBA4A,NMI,CACNB3,ACHE,HRK,DCTN1,STYK1,HLA-DRB1,DCC,MAGED2,PRDX2,RPS3A,TOX3,ORAI1,CHRNA2,UNC13D,GSDMD,ADRB1,ADAMTSL1,ADRA2A,FTH1,ITPR2,DNAJC13,GABBR1,CSF3R,CCT2,TLR4,SCN5A,SS18L1,KCNC1,STUB1,AK5,SLC7A6,PARK7,HLA-DQB1,SV2A,DOK6,IL18,GPX3,CHRM4,PSMB8,PGF,ADAM10,TYW1,ETS2,ZFP36L2,MAPT,FMN2,CUX2,VAMP1,VAPB,SCN2…	196	genotype unique	y-divergent	no	y-convergent	y-convergent
Cell Morphology, Cellular Function and Maintenance	autophagy	Autophagy of cells	4.69e-06		0.041		-0.253	ZKSCAN3,MTMR14,FOXM1,CXCR4,DRAM1,MYOF,YOD1,LRP1,AKAP1,KDR,POLDIP2,PIK3C2B,CDIP1,BECN1,PRRX1,CALR,TECPR1,RNF152,PGAM5,CDK16,CXCL12,CHMP7,MCL1,GPR137B,GAB1,LEPR,EPHA2,TREM2,FYN,IRF7,OTUB1,DCN,DDIT3,PRODH,WWP2,MEGF10,EIF4EBP1,SIRT1,GSDMD,GJA4,ATG4D,VPS51,BMF,EP300,TUG1,RBM47,CAMK4,OIP5-AS1,MAP1LC3B,CCNY,MAP2K2,PLD2,MAP1S,BMI1,KDM4A,ULK2,EIF2AK3,NPC1,HDAC10,COX5A,KLHL22,NOD1,TOMM22,MTMR3,GNAI3,TLR4,I…	126	no call	y-no call	no	no	no
Cellular Function and Maintenance	metabolism	Metabolism of macromolecule	7.22e-06		0.23		-0.203	OBI1,SPSB1,PML,LSM6,MMP2,LILRB1,POLD4,COPG1,SMURF2,SLC25A33,HNRNPL,SMARCA4,PSME3IP1,CENATAC,DBF4,FLOT2,ADI1,AFG3L2,RIPK2,LRP1,MRPL39,EXOSC6,HBEGF,MME,CTRL,AMFR,SAMD9L,BECN1,RBMS3,CALR,AHR,MCM9,GSN,FBXO22,ADCYAP1,CBS/LOC102724560,ZHX2,PLTP,CENPE,ERCC1,F12,ACHE,WDR91,INO80B,TSFM,TREM2,WFDC2,INCENP,GOLGA7,ADGRV1,UBXN2A,MAP2K3,NCOR1,RPS3A,RPL41,S100A11,AKAP6,SIRT1,RNF146,DNAAF4,SPATA7,DHX36,UBR1,ADRB…	320	no call	y-no call	no	no	no
Organismal Injury and Abnormalities, Psychological Disorders	mood disorder	Mood Disorders	8.98e-07		-1.818		-1.781	ATP1A1,DLG3,DACH1,TSPO,THSD7A,DCLK3,KCNH7,PRKCB,CA4,MRPL39,GRIK1,SGK1,HTR6,CACNB3,KCNK2,ACHE,AKAP10,TUBA8,TBR1,HSD17B1,B3GAT1,CACNA1I,LHPP,FYN,PDE7A,DGKH,MYOZ3,CACNA2D3,NKAIN2,ADCY2,EIF4EBP1,SIRT1,AHCY,CHRNA2,ITGB5,UBR1,ADRB1,CHRM3,PPP3CA,COX6C,KMT2C,PRKCA,CA10,FNTB,EIF4E,ADRA2A,MPST,OPRD1,ADRB2,ITPR2,B9D1,COX5A,GABBR1,NR2E1,CA7,RASA4,PRDX1,ASB2,POR,SCN5A,CRHR1,SYK,HTR7,GABRE,DIP2C,EGFR,MCTP1,SV2…	114	no call	y-no call	no	no	no
Neurological Disease, Organismal Injury and Abnormalities	neurogenic lesion	Neurogenic lesion	4.08e-61		1.333		1.233	MYO5C,IL16,YOD1,RGS22,SLC17A9,RAP2A,TATDN2,SLC19A1,SAMD9L,DCAF7,ZSWIM4,PBXIP1,GBF1,DOCK10,MTAP,THSD4,POU2F2,TBX2,WDR91,FEZF2,B3GAT1,ZSCAN2,GOLGA7,EMB,CYB561D1,CLIP1,TPD52,ZNF469,PRR18,DCN,UNC13D,SHCBP1,UBR1,TM9SF4,SKIDA1,RGS9BP,TPM3,TRIM52,CFAP221,CCDC14,PRDM16,NCKAP1L,GSDMB,CREG2,SIRPB2,TM7SF3,GCC2,ZNF790,NT5DC2,SLC19A3,EHD1,CA7,SLC16A3,TMEM127,ARHGAP25,RNF31,PTPN21,MIPEP,ATP5F1B,TTLL11,PARK7,CC…	1562	no call	y-no call	no	no	no
Molecular Transport	transport	Transport of cation	4.52e-06		-0.063		-0.473	SLC4A11,CAMK2B,CORO1A,ATP1A1,SLC12A7,DPP6,RYR3,ATP6V1B2,ATP6V0A4,SLC9A9,KCNH7,RYR1,PRKCB,HBP1,KCNMA1,SLC8B1,DLG1,SLC12A4,GRIK1,SLC8A2,SLC16A9,SGK1,ATP4A,CACNB3,KCNK2,CXCL12,OSR1,LRRC55,CACNA1I,P2RY12,SCNN1D,CACNA2D3,ORAI1,GJA4,KCNS2,PPP3CA,SLC30A4,HVCN1,LRRC38,ITPR3,CNGA3,SLC12A5,KCNK6,VPS4B,RNASEK,ADRA2A,FTH1,RHCE/RHD,ADRB2,ITPR2,CNGB1,KCNQ5,MCUR1,EDN3,KCNA6,MAPKAP1,SCN5A,ABCC9,KCNC1,SLC24A4,ACT…	103	no call	y-no call	no	no	no
Molecular Transport	transport	Transport of K+	3.61e-06		-0.113		-0.455	KCNK2,KCNE2,ADRB2,ATP1A1,SLC12A7,KCNQ5,DPP6,LRRC55,EDN3,KCNA6,P2RY12,SLC9A9,NOS1,ABCC9,KCNC1,KCNH7,SLC24A4,KIF5B,ACTN2,KCNJ8,MIF,HBP1,KCNMB2,KCNMA1,DLG1,LARGE1,KCNS2,HPN,SLC12A4,KCNK9,GRIK1,LRRC38,SLC12A5,KCNK6,KCNJ11,VPS4B,KCNJ5,ADRA2A	38	no call	y-no call	no	no	no
Developmental Disorder, Neurological Disease, Organismal Injury and Abnormalities	neurodevelopmental disorder	Neurodevelopmental disorder	1.31e-07		-0.625		-0.396	CAMK2B,SATB1,DPP6,SMARCA4,CYP2C19,DLG3,FIG4,RYR3,SNAI2,ACTB,CNTNAP2,MYH11,ARID1B,EEF1D,ZNF536,MDH2,RAB11B,MDH1,EFNB1,DIS3L2,KDR,TCF4,HNRNPH2,KANK1,ST3GAL3,KAT6A,PSMD12,AGA,ATP4A,ZHX2,TUBA8,TBR1,ZBTB20,ATAD3A,EMX2,NTNG1,CNPY3,IRAK3,EXTL3,DCC,MED27,ECE1,LOC102724428/SIK1,EP300,FOXF2,KMT2C,CACNG2,CTNNA2,GRK5,KLF7,ATP6V0A1,KMT5B,MACF1,MAP2K2,SLC12A5,KIF21B,RHEB,SLC25A12,PRKACA,ADRA2A,FTH1,SRPX2,HK1,N…	155	no call	y-no call	no	no	y-no call
Neurological Disease, Organismal Injury and Abnormalities, Psychological Disorders	degenerative dementia	Degenerative dementia	1.08e-11					CAMK2B,MMP2,ERBB4,ABCA2,ATP1A1,FCGR1A,MAPK10,ACTA2,CST3,TSPO,PITPNC1,CXCR4,KCNH7,ACTB,PALM2AKAP2,KLC1,MYH11,PRKCB,MS4A6A,LRP1,TAGLN,ATP5F1A,PLEKHA7,MDH2,NFKBIZ,MDH1,MME,OGDHL,BECN1,PDK3,NFKB2,HTR6,CADPS2,TUBA4A,CBS/LOC102724560,LIMS1,CR1,PLTP,ITGA5,CXCL12,F12,ACHE,SLC6A6,MEOX2,TUBA8,ATAD3A,GM2A,SERPINE2,TREM2,DCTN1,SPON1,SCG5,DCN,CLDN5,NTRK3,NKAIN2,DDIT3,IGFBP3,ADGRD1,RTN3,MEGF10,EIF4EBP1,SIRT1,C…	183	no call	no	y-0 to +	no	y-0 to +
Neurological Disease, Organismal Injury and Abnormalities, Psychological Disorders	Alzheimer disease or frontotemporal dementia	Alzheimer disease or frontotemporal dementia	1.29e-11					CAMK2B,MMP2,ERBB4,ABCA2,ATP1A1,FCGR1A,MAPK10,ACTA2,CST3,TSPO,PITPNC1,CXCR4,KCNH7,ACTB,PALM2AKAP2,KLC1,MYH11,PRKCB,MS4A6A,LRP1,TAGLN,ATP5F1A,PLEKHA7,MDH2,NFKBIZ,MDH1,MME,OGDHL,BECN1,PDK3,NFKB2,HTR6,CADPS2,TUBA4A,CBS/LOC102724560,LIMS1,CR1,PLTP,ITGA5,CXCL12,F12,ACHE,SLC6A6,MEOX2,TUBA8,ATAD3A,GM2A,SERPINE2,TREM2,DCTN1,SPON1,SCG5,DCN,CLDN5,NTRK3,NKAIN2,DDIT3,IGFBP3,ADGRD1,RTN3,MEGF10,EIF4EBP1,SIRT1,C…	182	no call	y-convergent	y-0 to +	no	y-0 to +
Neurological Disease, Organismal Injury and Abnormalities	dyskinesia	Dyskinesia	1.42e-13					SOCS5,NDUFB7,GPD1,NDUFA8,KCNH7,UQCRH,PRKCB,RIPK2,ATP5F1A,KCNMA1,SAMD9L,ST3GAL3,INTS6L,SGK1,CACNB3,ITGAM,ACHE,CDS1,CHN1,DIO2,SEPTIN5,ID4,ARMCX3,TPD52,MT1M,CLDN5,GIT1,ADCY2,ADGRD1,PRDX2,AHCY,CHRNA2,PLOD2,NPBWR1,ADRB1,PPP3CA,TPM3,DDX1,ATP5PD,SDC4,ADRA2A,RARB,SERF1A/SERF1B,APLNR,COX7B,DTNA,SCN5A,GPER1,KCNC1,ACTN2,CHD2,ATP5F1B,SOX2,MICALL1,FGF12,COX4I1,HLA-DQB1,SV2A,PCDH19,KCNIP4,ATP6V1A,CRIM1,ETNPPL,…	213	no call	y-convergent	y-0 to +	y-no call	y-0 to +
Cellular Movement	chemotaxis	Chemotaxis	2.96e-12	Increased	3.563		2.675	CORO1A,GNA13,DUSP3,MMP2,ERBB4,PIK3R5,FGR,CST3,IL16,RADIL,C3AR1,STX3,RPS19,WAS,HSD3B7,CXCR4,SNAI2,BMP4,PRKCB,LRP1,LAT,MST1,WDR26,HBEGF,EFNB1,KDR,ELMO2,FGF10,CAMK1D,VAV1,GREM1,NFKB2,CALR,ARAP3,GBF1,DOCK10,GSN,PTK2B,STAT6,MYLK,CBS/LOC102724560,RXFP1,CXCL12,ITGAM,OSR1,SLAMF8,DOCK4,LTB4R2,GAB1,EPHA2,TREM2,EPHB1,P2RY12,FYN,ITGB1,CD37,NTRK3,GIT1,LPAR3,CD151,MPP1,PDGFRB,LSP1,PAK1,PLAUR,BDKRB2,CCN3,IGF2R,…	161	Layer specific	no	y-convergent	no	no
Cellular Movement	homing	Homing of cells	5.14e-12	Increased	3.565		2.664	CORO1A,GNA13,DUSP3,MMP2,ERBB4,PIK3R5,FGR,CST3,IL16,RADIL,C3AR1,STX3,RPS19,WAS,HSD3B7,CXCR4,SNAI2,BMP4,PRKCB,LRP1,LAT,MST1,WDR26,HBEGF,EFNB1,KDR,ELMO2,FGF10,LTBR,CAMK1D,VAV1,GREM1,NFKB2,CALR,ARAP3,GBF1,DOCK10,GSN,PTK2B,STAT6,MYLK,CBS/LOC102724560,ITGA5,RXFP1,CXCL12,ITGAM,OSR1,SLAMF8,DOCK4,LTB4R2,GAB1,EPHA2,TREM2,EPHB1,P2RY12,FYN,ITGB1,CD37,NTRK3,GIT1,IGFBP3,LPAR3,CD151,MPP1,PDGFRB,LSP1,PAK1,PLAUR,…	167	Layer specific	no	y-convergent	no	no
Neurological Disease, Organismal Injury and Abnormalities	intracranial lesion	Intracranial lesion	3.71e-61		1.262		1.213	MYO5C,IL16,YOD1,RGS22,SLC17A9,RAP2A,TATDN2,SLC19A1,SAMD9L,DCAF7,ZSWIM4,PBXIP1,GBF1,DOCK10,MTAP,THSD4,POU2F2,TBX2,WDR91,FEZF2,B3GAT1,ZSCAN2,GOLGA7,EMB,CYB561D1,CLIP1,TPD52,ZNF469,PRR18,DCN,UNC13D,SHCBP1,UBR1,TM9SF4,SKIDA1,RGS9BP,TPM3,TRIM52,CFAP221,CCDC14,PRDM16,NCKAP1L,GSDMB,CREG2,SIRPB2,TM7SF3,GCC2,ZNF790,NT5DC2,SLC19A3,EHD1,CA7,SLC16A3,ARHGAP25,RNF31,PTPN21,MIPEP,ATP5F1B,TTLL11,PARK7,CCDC71L,SL…	1540	Layer specific	no	y-convergent	no	no
Cellular Function and Maintenance, Inflammatory Response	phagocytosis	Phagocytosis	7.35e-13	Increased	3.659		3.068	SIGLEC10,CORO1A,FCGR1A,PIK3R5,FGR,ANPEP,SMARCA4,TSPO,C3AR1,C1QA,TYRO3,WAS,SLC9A9,PRKCB,LRP1,LAT,FERMT3,CYP2S1,PTX3,KCNMA1,UBE2L3,DLG1,FGF10,CAMK1D,VAV1,BECN1,KAT6A,CALR,GSN,NANS,TECPR1,CR1,CYBA,STX18,ITGAM,CHN1,LEPR,TREM2,DIO2,CNN2,SNAP23,FYN,CD302,IRF7,CLIP1,ITGB1,QKI,MEGF10,UNC13D,MUC5B,RAB20,PLAUR,ABR,SIGLEC1,KLF2,TM9SF4,MAP1LC3B,SLC7A11,ATP6V0A1,PRKCA,NCKAP1L,RAB32,PLD2,MAP1S,RPS6KA1,EIF4E,P2…	132	Layer specific	no	y-convergent	no	no
Cell-To-Cell Signaling and Interaction, Nervous System Development and Function	potentiation	Potentiation of synapse	1.41e-08		-0.095		-0.395	CAMK2B,LMO4,ST8SIA4,ERBB4,LRFN2,GABBR1,CLSTN1,DPP6,NR2E1,GUCY1A1,DLG3,TSPO,STX3,TLR4,RYR3,TNR,CRHR1,KCNC1,HTR7,SYT11,PRKCB,TNC,LRP1,JPH3,EFNB1,EGFR,CALB2,TCF4,CASP1,S100B,VAV2,GRIK1,SLC8A2,BRAF,GRIN2A,PPP3R1,EIF2AK4,PTK2B,HTR6,ITGA5,CACNB3,GSK3B,VLDLR,SERPINE2,B3GAT1,CRMP1,DGKE,ADAM10,TREM2,DRD1,PTN,FYN,NOS1,NTRK3,GRM7,MAPT,PCDH8,BSCL2,GRIK3,CHRNA2,GABRG2,LARGE1,ADRB1,PAK1,CHRM3,CAMK4,PPP3CA,ATXN…	79	Layer specific	no	y-convergent	no	no
Neurological Disease, Organismal Injury and Abnormalities	motor neuron disease	Progressive motor neuron disease	1.28e-07	Increased	2.425		2.442	SATB1,ERBB4,SMIM10L2B,DPP6,COL1A1,RNF217,KCNH7,FAM149A,TNC,RSPO2,KCNMA1,BECN1,AHR,SGK1,GSN,TUBA4A,NMI,CACNB3,ACHE,HRK,DCTN1,STYK1,HLA-DRB1,DCC,MAGED2,PRDX2,RPS3A,TOX3,ORAI1,CHRNA2,UNC13D,GSDMD,ADRB1,ADAMTSL1,ADRA2A,FTH1,ITPR2,DNAJC13,GABBR1,CSF3R,CCT2,TLR4,SCN5A,SS18L1,KCNC1,STUB1,AK5,SLC7A6,PARK7,HLA-DQB1,SV2A,DOK6,IL18,GPX3,CHRM4,PSMB8,PGF,ADAM10,TYW1,ETS2,ZFP36L2,MAPT,FMN2,CUX2,VAMP1,VAPB,SCN2…	196	Layer specific	no	y-convergent	no	no
Cell Morphology	size	Size of cells	1.78e-09					GNA13,ERBB4,SLC12A7,FOXM1,SMARCA4,CST3,RASGRP1,DNPEP,CXCR4,RYR1,PRKCB,LRP1,ROM1,AKAP1,KCNMA1,EFNB1,MPL,COL8A1,PRDM1,SLC12A4,BECN1,AHR,DOCK10,RAP1GAP2,ADCYAP1,CBS/LOC102724560,LIMS1,ACHE,FEZF2,MEOX2,ZBTB20,CHN1,SERPINE2,LEPR,EPHA2,TREM2,YIPF6,FYN,OTUB1,ITGB1,CACNA2D3,NTRK3,S100A1,EIF4EBP1,SIRT1,TRAF3IP3,PLIN1,GLIS3,ADRB1,PAK1,EP300,PLIN2,KLF2,IGF2,RDX,MAP1LC3B,TPM3,ITPRID2,NEFH,HVCN1,CCNY,PRKCA,RE…	162	Layer specific	no	y-convergent	no	no
Cell Morphology, Cellular Movement	cell spreading	Cell spreading	2.43e-09	Increased	4.167		3.691	CORO1A,ITGAL,GNA13,EHD1,FGR,DCTN2,ASB2,RASGRP2,IKBKG,WAS,ARHGAP24,SYK,PPFIA1,GEM,SNAI2,ERBB2,TNC,PRKCB,ANGPT1,LAT,FHL3,FERMT3,RAP2A,MYO10,EFNB1,EGFR,SMPD2,FLNA,CRKL,RAF1,PIK3C2B,VAV2,SAMSN1,VHL,ARAP3,AHR,TGFB1I1,PTK2B,MYO9B,HGF,ITGA5,FLNB,SORBS3,GSK3B,DOCK5,CXCL12,ITGAM,EDNRB,PARVA,EPHA2,CD40,CNN2,SDC1,PTN,P2RY12,INPP5D,CLIP1,ITGB1,KNG1,MET,GIT1,ITGB3,MAPT,RAPGEF1,MDK,CD151,LAMA2,MTOR,PREX1,SDC2,…	84	genotype	no	y-convergent	y-convergent	no
Metabolic Disease, Organismal Injury and Abnormalities	glucose metabolism disorder	Glucose metabolism disorder	4.65e-17		-1.597		-1.14	SIGLEC10,ACADL,JAZF1,CCDC25,SMURF2,GPD1,ANPEP,KIF20B,TESPA1,RPL26,S100A16,CD300A,SLC17A9,IL27RA,SAMD9L,COL8A1,TAPBP,SEMA4B,ISLR2,GREM1,CALR,RAP1GAP2,TUBA4A,MYSM1,STS,CD24,DRAIC,TEKT2,LEPR,WFDC2,ACVR1C,PDE7B,SCG5,TSPAN5,ADGRD1,RPS3A,LPAR3,SIRT1,WDFY4,VPS51,UBR1,ADRB1,PPP3CA,PLXNA4,MAP1LC3B,TPM3,HVCN1,ITPR3,NCKAP1L,GSDMB,DDX1,RHEB,RPL10A,SPNS2,RHCE/RHD,IQGAP1,COX7B,RPL23,SLC27A4,CA7,NCF2,TLR4,IKBKG…	537	genotype	no	y-convergent	y-convergent	no
Nervous System Development and Function, Neurological Disease, Organismal Development, Organismal Injury and Abnormalities	abnormal morphology	Abnormal morphology of central nervous system	4.31e-08					FOXJ1,ST8SIA4,ERBB4,LRFN2,EFNA5,GUCY1A1,DLG3,C1QA,TYRO3,CXCR4,ATP6V1B2,BMP4,CNTNAP2,EFNB1,ALK,MLC1,AGA,CADPS2,CBS/LOC102724560,BID,CACNB3,EPS15,ENTPD1,CXCL12,ACHE,ZIC5,LGI1,ARHGAP31,FEZF2,TBR1,GM2A,EMX2,CHN1,SERPINE2,CRMP1,ATXN1L,EPHB1,FYN,DCC,SEMA7A,NCOR1,B4GALT2,MYCBP2,NPY2R,PLAUR,ABR,CAMK4,IL11RA,SGCE,PLXNA4,PHYH,SLC4A3,KNDC1,CTNNA2,KLF7,EMX1,VTI1B,EIF2AK3,CBLN1,IFT57,NFATC2,STXBP3,PCDH9,ZNF59…	129	genotype	no	y-convergent	y-convergent	y-convergent
Nervous System Development and Function, Neurological Disease, Organismal Injury and Abnormalities	abnormal morphology	Abnormal morphology of nervous system	3.09e-12					CORO1A,FOXJ1,ERBB4,ABCA2,LRFN2,MAPK10,GUCY1A1,DLG3,C1QA,STX3,CXCR4,LRP1,EFNB1,MME,FGF10,NCKIPSD,MLC1,PAK6,ADCYAP1,CBS/LOC102724560,BID,CACNB3,EPS15,ITGAM,ACHE,ZIC5,LGI1,ARHGAP31,FEZF2,MEOX2,CHN1,LEPR,TREM2,ATXN1L,EPHB1,SEPTIN5,PDS5B,DCC,NTRK3,GIT1,NCOR1,LAMB2,PTPRQ,SIRT1,SPATA7,IL11RA,PPP3CA,SGCE,IGF2,PLXNA4,PHYH,SLC12A5,EMX1,PRKACA,HIPK2,RARB,IFT57,LMO4,PARD3,GABBR1,STXBP3,EDN3,SLC16A3,LMNA,TLR4…	233	genotype	no	y-convergent	y-convergent	y-convergent
Cell Morphology, Nervous System Development and Function, Neurological Disease, Organismal Injury and Abnormalities, Tissue Morphology	abnormal morphology	Abnormal morphology of neurons	8.72e-08					CORO1A,ST8SIA4,ERBB4,LRFN2,SLC12A7,CST3,DLG3,FIG4,C3AR1,C1QA,FSCN2,STX3,CNTNAP2,LRP1,ROM1,EFNB1,MME,VSX1,CAMKK1,NCKIPSD,AGA,PAK6,VCAN,CADPS2,ADGRG6,ADCYAP1,BID,CXCL12,ITGAM,LGI1,LZTS1,GM2A,EMX2,CRMP1,LEPR,TREM2,EPHB1,SEPTIN5,FYN,PDS5B,ITGB1,ECE1,NTRK3,GIT1,LAMB2,PTPRQ,SIRT1,SPATA7,STIM2,MYCBP2,NPY2R,PLAUR,CAMK4,PPP3CA,SGCE,IGF2,PLXNA4,PHYH,SLC4A3,KNDC1,NEFH,CTNNA2,KLF7,CNGA3,SLC12A5,HIPK2,CBLN1,P…	148	genotype	no	y-convergent	y-convergent	y-convergent
Cell-To-Cell Signaling and Interaction	activation	Activation of cells	4.18e-09	Increased	3.737		3.067	SIGLEC10,SATB1,CORO1A,FOXJ1,MMP2,ERBB4,LILRB1,ANPEP,SMARCA4,IL16,DACH1,SYBU,RASGRP1,C1QA,WAS,CXCR4,BTN2A2,CD300A,PRKCB,TNC,RIPK2,LRP1,NFKBIZ,IL27RA,HBEGF,KCNMA1,MME,TCF4,AMFR,NECTIN2,LTBR,PRDM1,MAF,GREM1,CALR,AHR,MGAT5B,GSN,ADCYAP1,CBS/LOC102724560,CD24,BID,POU2F2,PLTP,NMI,ITGAM,ACHE,MEOX2,GPR137B,LEPR,TREM2,EPHB1,CLIC1,AGK,BMP2K,THEMIS2,P2RY12,SNAP23,HLA-DRB1,MAP2K3,ORAI1,SIRT1,UNC13D,GSDMD,NCOA…	268	genotype	no	y-convergent	y-convergent	y-convergent
Cell Morphology, Cellular Assembly and Organization, Cellular Development, Cellular Function and Maintenance, Cellular Growth and Proliferation, Embryonic Development, Nervous System Development and Function, Organismal Development, Tissue Development	branching	Branching of neurites	6.57e-07		-1.269		-1.776	CAMK2B,GNA13,ERBB4,LRFN2,EFNA5,SYT2,KLF9,WAS,CXCR4,LRRC4,RYR1,CNTNAP2,ARID1B,RAP2A,MYO10,EFNB1,DLG1,EZR,SEPTIN7,DOCK10,SGK1,HTR6,ADCYAP1,RIMS3,ENTPD1,CXCL12,ITGAM,LGI1,LZTS1,CSRP1,CHN1,CRMP1,TREM2,EPHB1,FYN,ITGB1,DCC,IL1RAP,NTRK3,GIT1,EIF4EBP1,STIM2,PAK1,CAMK4,CPNE9,PLXNA4,KNDC1,NEFH,CTNNA2,SLC12A5,NEFM,EIF4E,ULK2,TMOD1,CLSTN1,DPYSL5,RND1,RALB,TNR,CRHR1,DICER1,NSG1,MAP1B,RPS6,SV2A,RIMS4,CPEB4,VST…	107	genotype	no	y-convergent	y-convergent	y-convergent
Cell Morphology, Cellular Assembly and Organization, Cellular Development, Cellular Function and Maintenance, Cellular Growth and Proliferation, Nervous System Development and Function, Organismal Development, Tissue Development	branching	Branching of neurons	5.95e-07		-1.583		-2.072	CAMK2B,GNA13,ERBB4,LRFN2,EFNA5,SYT2,KLF9,WAS,CXCR4,LRRC4,RYR1,CNTNAP2,ARID1B,RAP2A,MYO10,EFNB1,DLG1,EZR,SEPTIN7,DOCK10,SGK1,HTR6,ADCYAP1,RIMS3,ENTPD1,CXCL12,ITGAM,LGI1,LZTS1,CSRP1,CHN1,CRMP1,TREM2,EPHB1,FYN,ITGB1,DCC,IL1RAP,NTRK3,GIT1,EIF4EBP1,STIM2,PAK1,CAMK4,CPNE9,PLXNA4,KNDC1,NEFH,CTNNA2,SLC12A5,NEFM,EIF4E,ULK2,TMOD1,CLSTN1,BASP1,DPYSL5,RND1,RALB,TNR,CRHR1,DICER1,NSG1,MAP1B,RPS6,SV2A,RIMS4,CPE…	109	genotype	no	y-convergent	y-convergent	y-convergent
Cell Morphology, Cellular Assembly and Organization, Cellular Development, Cellular Function and Maintenance, Cellular Growth and Proliferation, Embryonic Development, Nervous System Development and Function, Organismal Development, Tissue Development	branching	Dendritic growth/branching	4.56e-06		-0.834		-1.307	CAMK2B,GNA13,ERBB4,LRFN2,TMOD1,CLSTN1,DPYSL5,SYT2,KLF9,RND1,TNR,WAS,CXCR4,CRHR1,LRRC4,DICER1,NSG1,RYR1,CNTNAP2,ARID1B,RAP2A,RPS6,EFNB1,DLG1,SV2A,RIMS4,CPEB4,VSTM5,MYO5B,IL18,SEPTIN7,DOCK10,SCN1A,SLIT1,SGK1,NR3C1,HTR6,CASP3,ADCYAP1,RIMS3,LRRK2,CALD1,HGF,GSK3B,ENTPD1,ITGAM,NEUROD1,LGI1,LZTS1,CSRP1,CHN1,CRMP1,ADAM10,TREM2,RAPH1,EPHB1,DRD1,PTN,SULT4A1,NOS1,DACT1,ITGB1,IL1RAP,MET,GIT1,MAPT,EIF4EBP1,CU…	90	genotype	no	y-convergent	y-convergent	y-convergent
Cellular Development, Tissue Development	differentiation	Differentiation of neural cells	1.78e-06		0.181		-0.329	PRMT5,ST8SIA4,ERBB4,EFNA5,MAFB,HPRT1,SMARCA4,KLF9,CXCR4,LRRC4,BMP4,CNTNAP2,PRKCB,TNC,ZNF536,RSPO2,KCNMA1,EFNB1,TCF4,VSX1,FGF10,ALK,SOCS2,CALR,MGAT5B,GSN,VCAN,ADGRG6,ADCYAP1,GPC2,ZHX2,CRB1,CXCL12,ITGAM,FEZF2,TBR1,EMX2,SERPINE2,DOCK4,EPHA2,FXR2,ID4,DGKH,ITGB1,TPPP,QKI,IL1RAP,NTRK3,NCOR1,MBD1,KLF6,UBR1,IGF2,PLXNA4,KNDC1,PRKCA,MAP2K2,EMX1,BMI1,RHEB,EIF4E,KDM4A,HIPK2,CBLN1,VXN,APLNR,RBL2,SERPINF1,CSF3…	135	genotype	no	y-convergent	y-convergent	y-convergent
Post-Translational Modification	phosphorylation	Phosphorylation of protein	4.03e-07	Increased	2.377		1.791	CAMK2B,PEBP1,CDC42BPA,ERBB4,MAP4K2,FCGR1A,MAPK10,FGR,GALNT2,RASGRP1,GUK1,TYRO3,CXCR4,BMP4,FZD1,PKN3,PRKCB,RAP2A,MST1,LAMA1,KDR,ALK,SAMSN1,CALR,AHR,SGK1,PTK2B,ROS1,MYLK,MARK1,ADCYAP1,CD24,CDK16,ITGAM,CCNT1,MYDGF,CALM1 (includes others),LEPR,TREM2,EPHB1,IRAK3,MAPK4,FYN,HLA-DRB1,ITGB1,PDE4D,SEMA7A,DCN,NTRK3,MAP2K3,IGFBP3,LOC102724428/SIK1,AKAP6,SIRT1,PDGFRB,STAT4,PAK1,EP300,PLAUR,CAMK4,KNDC1,GRK5,PR…	160	genotype	no	y-convergent	y-convergent	y-convergent
Tissue Morphology	quantity	Quantity of cells	7.38e-15		1.79		0.926	PCDHGC3,SIGLEC10,ERBB4,SIPA1,ANPEP,SMARCA4,DACH1,RASGRP1,KIF20B,TESPA1,BTN2A2,SNAI2,CD300A,YOD1,VPS33B,IL27RA,RAP2A,SLC19A1,HBEGF,PRDM1,TAPBP,GREM1,CALR,DOCK10,SGK1,MGAT5B,GSN,MYSM1,POU2F2,FEZF2,INO80B,LEPR,RASAL3,EPHB1,DIO2,CNN2,AGK,DMTN,ACVR1C,SNAP23,PCDHGC4,DCC,DCN,GIT1,RPS3A,PCDH17,ORAI1,SIRT1,GSDMD,SHCBP1,WDFY4,ADRB1,IL11RA,PPP3CA,SIGLEC1,PLXNA4,TPM3,HVCN1,ITPR3,PRDM16,NCKAP1L,QPCTL,RPS6KA1,…	517	genotype	no	y-convergent	y-convergent	y-convergent
Cell Morphology	shape change	Shape change of neurites	7.65e-07		-1.384		-1.886	CAMK2B,GNA13,ERBB4,LRFN2,EFNA5,SYT2,KLF9,WAS,CXCR4,LRRC4,RYR1,CNTNAP2,ARID1B,RAP2A,MYO10,EFNB1,DLG1,EZR,SEPTIN7,DOCK10,SGK1,HTR6,ADCYAP1,RIMS3,ENTPD1,CXCL12,ITGAM,LGI1,LZTS1,TBR1,CSRP1,CHN1,CRMP1,TREM2,EPHB1,FYN,ITGB1,DCC,IL1RAP,NTRK3,GIT1,EIF4EBP1,STIM2,PAK1,CAMK4,CPNE9,PLXNA4,CTNNA2,KNDC1,NEFH,SLC12A5,NEFM,EIF4E,ULK2,TMOD1,CLSTN1,DPYSL5,RND1,RALB,TNR,CRHR1,DICER1,NSG1,MAP1B,RPS6,SV2A,RIMS4,CPEB…	108	genotype	no	y-convergent	y-convergent	y-convergent
Cell Morphology	shape change	Shape change of neurons	6.92e-07		-1.583		-2.068	CAMK2B,GNA13,ERBB4,LRFN2,EFNA5,SYT2,KLF9,WAS,CXCR4,LRRC4,RYR1,CNTNAP2,ARID1B,RAP2A,MYO10,EFNB1,DLG1,EZR,SEPTIN7,DOCK10,SGK1,HTR6,ADCYAP1,RIMS3,ENTPD1,CXCL12,ITGAM,LGI1,LZTS1,CSRP1,CHN1,CRMP1,TREM2,EPHB1,FYN,ITGB1,DCC,IL1RAP,NTRK3,GIT1,EIF4EBP1,STIM2,PAK1,CAMK4,CPNE9,PLXNA4,KNDC1,NEFH,CTNNA2,SLC12A5,NEFM,EIF4E,ULK2,TMOD1,CLSTN1,BASP1,DPYSL5,RND1,RALB,TNR,CRHR1,DICER1,NSG1,MAP1B,RPS6,SV2A,RIMS4,CPE…	110	genotype	no	y-convergent	y-convergent	y-convergent
Cell Signaling	small GTPase mediated signal transduction	Small GTPase mediated signal transduction	9.66e-07		0.468		0.435	CDC42BPA,RGL3,GNA13,ARHGEF10L,SSX2IP,FOXM1,ARHGAP45,RASGRP1,HEG1,ARHGDIB,MAPKAP1,CYRIB,ARHGAP25,DOCK8,IQGAP3,ARHGAP24,ERBB2,ARHGAP23,RTKN,LAT,CHN2,PARK7,ARHGEF10,CRKL,RAF1,FGF10,COL1A2,DOCK3,RHOJ,VAV1,KANK1,CTNNAL1,VAV2,STMN3,RASSF1,ARHGAP42,MYO9B,ARHGAP12,DOCK5,F11R,ARHGAP31,ARHGAP18,CHN1,ARHGAP30,CAMK2D,ARHGAP28,RASAL3,PLEKHG1,ITGB1,ARHGDIA,MET,RAPGEF1,KCTD13,CGNL1,ADRA1A,PDGFRB,PREX1,ADRB1,CAV…	72	genotype	no	y-convergent	y-convergent	y-convergent
Cell Morphology, Cellular Development	branching	Branching of cells	1.34e-09		-0.814		-1.42	CAMK2B,GNA13,ERBB4,LRFN2,EFNA5,KCNK13,SYT2,KLF9,WAS,CXCR4,LRRC4,BMP4,RYR1,CNTNAP2,ARID1B,TNC,RAP2A,MST1,MYO10,EFNB1,DLG1,KDR,EZR,FGF10,SEPTIN7,AHR,DOCK10,SGK1,HTR6,ADCYAP1,RIMS3,ENTPD1,CXCL12,ITGAM,LGI1,LZTS1,CSRP1,CHN1,CRMP1,GAB1,TREM2,EPHB1,FYN,ITGB1,DCC,DCN,IL1RAP,NTRK3,GIT1,EIF4EBP1,STIM2,PAK1,CAMK4,CPNE9,BDKRB2,PLXNA4,KNDC1,NEFH,CTNNA2,SLC12A5,NEFM,EIF4E,ULK2,SRPX2,SARS1,TMOD1,CLSTN1,BASP1,D…	137	Layer specific	no	y-convergent	y-divergent	no
Organismal Development	size	Size of body	2.9e-06		1.58		0.023	SATB1,FOXJ1,JAZF1,MMP2,ABCA2,LRFN2,CXCR4,MYOF,AFG3L2,SNAI2,SLC19A1,HBEGF,KCNMA1,MYO10,FGF10,MAF,AHR,CBS/LOC102724560,GTF2IRD1,ERCC1,EFEMP1,ACHE,ZIC5,LGI1,MEOX2,CHN1,LEPR,STC2,CNPY3,ATXN1L,DIO2,PDS5B,SCG5,DCN,NTRK3,GIT1,NCOR1,ORAI1,AKAP6,SIRT1,UBR1,ADRB1,PPP3CA,IGF2R,IGF2,PHYH,CACNG2,UBL4A,ITPR3,LRIG2,PRKACA,PDGFA,RARB,ITPR2,APLNR,RBL2,STXBP3,EHD1,SLC27A4,LMNA,IKBKG,GPER1,SS18L1,KCNC1,ACTG1,SLC24A…	198	genotype	y-convergent	y-convergent	no	no
Cellular Function and Maintenance	endocytosis	Endocytosis	7.74e-11	Increased	2.29		1.567	SIGLEC10,AP1S1,VPS18,LILRB1,FCGR1A,PIK3R5,FGR,SMARCA4,TSPO,C3AR1,TYRO3,WAS,CXCR4,ATP6V1B2,CD300A,ACTB,PRKCB,LRP1,LAT,FERMT3,CYP2S1,PTX3,HBEGF,UBE2L3,DLG1,FNBP1L,EZR,FGF10,CALY,SCAMP2,MLC1,VAV1,BECN1,ATP6V0C,KAT6A,CALR,GSN,MYLK,NANS,TECPR1,SNX10,EPS15,STX18,ENTPD1,CXCL12,ITGAM,CCNT1,CHN1,LEPR,TREM2,DIO2,CNN2,SNAP23,FYN,CLIP1,ITGB1,QKI,MEGF10,CD151,MUC5B,TRAF3IP3,ITGB5,PAK1,PLAUR,PPP3CA,SIGLEC1,KLF…	169	genotype	y-convergent	y-convergent	no	y-convergent
Cellular Assembly and Organization	formation	Formation of cytoskeleton	7.42e-10		1.523		1.031	CORO1A,GNA13,ARHGEF10L,MMP2,PTPRB,FOXM1,ACTA2,SMARCA4,C3AR1,WAS,PPFIA1,BMP4,ACTB,TNC,LRP1,TTC8,AKAP1,SYNPO2,DLG1,KDR,PIK3C2B,NCKIPSD,VAV1,KANK1,SGK1,GSN,PTK2B,WASF3,MYLK,ANKRD53,TUBA4A,PDLIM1,CXCL12,ARHGAP18,ARHGAP28,LMOD1,DCTN1,RGS16,FYN,CLIP1,ITGB1,TPPP,KCTD13,CGNL1,ITGB5,PAK1,BDKRB2,LAMTOR1,KLF2,TPM3,NEFH,NCKAP1L,PLD2,SDC4,DDR2,CRACD,SERPINF1,SATB2,SLC39A12,RHPN2,PLXNB1,RND1,CYRIB,ACTG1,SMAD3,…	120	genotype	y-convergent	y-convergent	no	y-convergent
Cellular Movement	migration	Migration of cells	2.4e-20	Increased	3.587		2.516	SPSB1,ERBB4,ANPEP,HNRNPL,SMARCA4,IL16,DACH1,ADAMTS9-AS2,DBF4,RASGRP1,KIF20B,HSD3B7,ADI1,ATP6V0A4,SNAI2,S100A16,CD300A,YOD1,SLC17A9,IL27RA,RAP2A,HBEGF,FNBP1L,AMFR,PIK3C2B,TRIL,SAMD9L,PRDM1,SEMA4B,CDIP1,CTNNAL1,GREM1,RBMS3,CALR,TSNAX,TARS1,GBF1,FSIP1,DOCK10,SGK1,PAK6,RAP1GAP2,GSN,MYSM1,CD24,MTAP,NMI,F12,WBP2,MEOX2,SLAMF8,B3GAT1,DOCK4,GAB1,LEPR,EPHB1,DIO2,CNN2,AGK,THEMIS2,DMTN,SNAP23,TPD52,DCC,DCN,T…	679	genotype	y-convergent	y-convergent	no	y-convergent
Cell Death and Survival, Organismal Injury and Abnormalities	cell death	Neuronal cell death	2.75e-08		-0.904		-0.907	PCDHGC3,CORO1A,UBE2M,NMNAT2,MAPK10,SMURF2,CXCR4,LRP1,ATP5F1A,IL27RA,HBEGF,KCNMA1,EFNB1,BECN1,SGK1,ZNF274,ADCYAP1,BID,CYBA,ACHE,HRK,FEZF2,ADCY10,SNAP23,PCDHGC4,DCC,NTRK3,MAP2K3,PRDX2,TOX3,SIRT1,GSDMD,EP300,TMBIM4,IL11RA,PPP3CA,IGF2,PLXNA4,ATP6V0A1,BMI1,PRKACA,HIPK2,USP53,ITPR2,LMO4,RBL2,STXBP3,NCF2,TLR4,CRHR1,CAT,CDKN2D,ERBB2,ANGPT1,CTSD,ATP5F1B,EGFR,SMPD2,PARK7,BCL2L2,MANF,REST,IL18,CIAPIN1,HGF,F…	196	genotype	y-convergent	y-convergent	no	y-convergent
Organismal Injury and Abnormalities, Psychological Disorders	schizophrenia or schizoaffective disorder	Schizophrenia or schizoaffective disorder	3.51e-14					NDUFA10,GTPBP1,PML,ERBB4,ATP1A1,LRFN2,FCGR1A,DPP6,HPRT1,ACTA2,DLG3,TSPO,RASGRP1,SYT2,ATP6V1B2,RPS19BP1,CNTNAP2,KLC1,ARID1B,PRKCB,PHACTR3,CHN2,CA4,MDH1,LAMA1,RGS7,CSMD1,TCF4,LINC00571,RTN1,CALY,MLC1,KANK1,TSNAX,GRIK1,APOB,PAK6,GSN,HTR6,CADPS2,ATP4A,CD24,RIMS3,GTF2IRD1,CRB1,CXCL12,ACHE,MAL,CSRP1,CACNA1I,OTOA,FXR2,SNAP23,PDE7A,DCC,CACNA2D3,SCG5,QKI,S100A1,PRDX2,PRODH,PCDH8,GRIK3,EIF4EBP1,SIRT1,CHRNA…	163	genotype	y-convergent	y-convergent	no	y-convergent
Organismal Development, Organismal Injury and Abnormalities	abnormal morphology	Abnormal morphology of head	1.43e-14					SLC4A11,FOXJ1,MMP2,ERBB4,LRFN2,GUCY1A1,SMARCA4,DLG3,SP8,C1QA,CXCR4,SNAI2,NFKBIZ,RSPO2,MYO10,EFNB1,FGF10,COL8A1,MAF,BOC,MLC1,KAT6A,H2AC8,AHR,ADCYAP1,CBS/LOC102724560,BID,PLTP,GTF2IRD1,CACNB3,EPS15,FLNB,EFEMP1,ACHE,ZIC5,KIAA0753,LGI1,FEZF2,CHN1,ATXN1L,EPHB1,ADGRV1,PDS5B,DCC,SCG5,DCN,NTRK3,NCOR1,LAMB2,PTPRQ,SIRT1,DNAAF4,SPATA7,EP300,PPP3CA,SGCE,KLF2,IGF2,PLXNA4,PHYH,MMRN2,EMX1,ADRA2A,PDGFA,RARB,IFT5…	268	genotype	y-convergent	y-convergent	y-convergent	no
Cell-To-Cell Signaling and Interaction, Cellular Assembly and Organization	cell-cell contact	Cell-cell contact	2.34e-10		1.77		1.03	PCDHGC3,CORO1A,MMP2,ERBB4,MTMR14,LRFN2,GALNT2,DPAGT1,DLG3,SYBU,PCDHB13,CXCR4,MYOF,LRRC4,AFG3L2,SNAI2,TNC,RAP2A,PTX3,MYO10,LAMA1,NECTIN2,CGN,BOC,CALR,AHR,CD24,PLTP,ITGAM,ACHE,WBP2,DOCK4,TREM2,DCTN1,EPHB1,ADCY10,PCDHB9,PCDHB4,PCDHGC4,DCC,ARHGDIA,CLDN5,NTRK3,GIT1,BCAM,RAPGEF1,LAMB2,DSCAML1,SIRT1,ACRBP,SIGLEC1,KLF2,IGF2,CACNG2,SLC12A5,PRKACA,HIPK2,SRPX2,RARB,PLPP3,IQGAP1,ITGAL,PARD3,EHD1,ASB2,SLC16A3…	230	genotype	y-convergent	y-convergent	y-convergent	no
Cellular Assembly and Organization, Organismal Development, Tissue Development	fibrogenesis	Fibrogenesis	7.93e-10		1.688		1.148	CORO1A,GNA13,ARHGEF10L,MMP2,PTPRB,FOXM1,ACTA2,SMARCA4,C3AR1,WAS,PPFIA1,BMP4,ACTB,TNC,LRP1,TTC8,AKAP1,HBEGF,MME,DLG1,KDR,PIK3C2B,NCKIPSD,VAV1,KANK1,CALR,SGK1,GSN,PTK2B,WASF3,MYLK,ANKRD53,TUBA4A,THSD4,PDLIM1,CXCL12,ARHGAP18,ARHGAP28,LMOD1,DCTN1,RGS16,FYN,CLIP1,ITGB1,TPPP,QKI,KCTD13,CGNL1,ITGB5,PAK1,EP300,PLAUR,CHRM3,BDKRB2,LAMTOR1,KLF2,TPM3,HERC6,NEFH,NCKAP1L,PLD2,NEFM,SDC4,DDR2,CRACD,SERPINF1,SATB…	143	genotype	y-convergent	y-convergent	y-convergent	no
Cell Morphology, Cellular Assembly and Organization, Cellular Function and Maintenance	formation	Formation of cellular protrusions	2.52e-17		1.121		0.206	FOXJ1,NMNAT2,ERBB4,LRFN2,ANPEP,KIF20B,STX3,ARPIN/ARPIN-AP3S2,IFT52,WAS,CXCR4,LRRC4,AFG3L2,ARID1B,PRKCB,TNC,LRP1,NUDCD3,RAP2A,HBEGF,MYO10,EFNB1,LAMA1,FNBP1L,NCKIPSD,BOC,PTK7,BECN1,GBF1,AHR,DOCK10,SGK1,PAK6,RAP1GAP2,GSN,ADCYAP1,ACACA,SNX10,EPS15,ITGAM,EFEMP1,ACHE,KIAA0753,LGI1,FEZF2,CHN1,GAB1,TREM2,DCTN1,EPHB1,DMTN,P2RY12,DCC,NTRK3,GIT1,RAPGEF1,LAMB2,S100A11,SIRT1,WNT7B,EP300,CPNE9,IL11RA,PPP3CA,FA…	331	genotype	y-convergent	y-convergent	y-convergent	no
Cellular Assembly and Organization, Organismal Development, Tissue Development	formation	Formation of filaments	5.36e-10		1.487		0.993	CORO1A,GNA13,ARHGEF10L,MMP2,PTPRB,FOXM1,ACTA2,SMARCA4,C3AR1,WAS,PPFIA1,BMP4,ACTB,TNC,LRP1,TTC8,AKAP1,MME,DLG1,KDR,PIK3C2B,NCKIPSD,VAV1,KANK1,SGK1,GSN,PTK2B,WASF3,MYLK,ANKRD53,TUBA4A,THSD4,PDLIM1,CXCL12,ARHGAP18,ARHGAP28,LMOD1,DCTN1,RGS16,FYN,CLIP1,ITGB1,TPPP,KCTD13,CGNL1,ITGB5,PAK1,PLAUR,CHRM3,BDKRB2,LAMTOR1,KLF2,TPM3,NEFH,NCKAP1L,PLD2,NEFM,SDC4,DDR2,CRACD,SERPINF1,SATB2,SLC39A12,RHPN2,PLXNB1,RND…	129	genotype	y-convergent	y-convergent	y-convergent	no
Organismal Injury and Abnormalities, Organismal Survival	organismal death	Organismal death	5.78e-17	Decreased	-4.505		-1.993	PCDHGC3,ACADL,ERBB4,ABCA2,XRCC1,SMURF2,HNRNPL,SMARCA4,DACH1,ADAMTS9-AS2,HSD3B7,H2AC18/H2AC19,ATP6V0A4,SNAI2,SLC17A9,IL27RA,SLC19A1,HBEGF,SLC25A37,ZNF106,TRIL,PRDM1,GREM1,ATP6V0C,CALR,WDR55,GSN,FBXO22,CD24,MTAP,POU2F2,TBX2,LGI1,WBP2,FEZF2,MEOX2,GAB1,LEPR,DCTN1,ADGRV1,LHPP,AGK,SNAP23,TPD52,PCDHGC4,PDE7B,DCC,KIF19,SCG5,DCN,GIT1,RAPGEF1,ORAI1,S100A11,AKAP6,SIRT1,AHCY,UNC13D,SHCBP1,UBR1,ADRB1,IL11RA,P…	711	genotype	y-convergent	y-convergent	y-convergent	no
Hereditary Disorder, Organismal Injury and Abnormalities, Psychological Disorders	familial psychiatric disease	Familial psychiatric disease	3.94e-17					SOCS5,MMP2,ERBB4,MAPK10,NDUFB7,GPD1,ACTA2,FLOT2,NDUFA8,SLC9A9,KCNH7,UQCRH,PRKCB,RIPK2,ATP5F1A,KCNMA1,TCF4,KPNA3,AMFR,SAMD9L,MLC1,GRIK1,INTS6L,SGK1,TUBA4A,CACNB3,ITGAM,ACHE,CDS1,CHN1,TREM2,DCTN1,DIO2,SEPTIN5,TSR2,ID4,ARMCX3,TPD52,MT1M,DCC,CLDN5,GIT1,ADCY2,ADGRD1,PRDX2,AHCY,PLOD2,NPBWR1,VPS51,ADRB1,PPP3CA,PHYH,TPM3,DDX1,ATP5PD,EIF4E,SDC4,ADRA2A,SRPX2,RARB,SERF1A/SERF1B,APLNR,DNAJC13,COX7B,CHD3,SLC1…	297	genotype	y-convergent	y-convergent	y-convergent	y-0 to +
Nervous System Development and Function, Neurological Disease, Organ Morphology, Organismal Development, Organismal Injury and Abnormalities	abnormal morphology	Abnormal morphology of brain	3.19e-07					FOXJ1,ST8SIA4,ERBB4,LRFN2,EFNA5,DLG3,C1QA,TYRO3,CXCR4,ATP6V1B2,CNTNAP2,EFNB1,ALK,MLC1,AGA,CADPS2,BID,CACNB3,EPS15,ENTPD1,CXCL12,ACHE,ZIC5,LGI1,FEZF2,TBR1,GM2A,EMX2,CHN1,SERPINE2,CRMP1,ATXN1L,EPHB1,FYN,DCC,SEMA7A,NCOR1,B4GALT2,MYCBP2,NPY2R,PLAUR,ABR,CAMK4,SGCE,PLXNA4,PHYH,KNDC1,CTNNA2,KLF7,EMX1,VTI1B,CBLN1,STXBP3,PCDH9,ZNF597,POMGNT1,TRIP6,TNR,PPARGC1A,SLC33A1,SS18L1,ASCL1,ERBB2,MAP1B,MARCKSL1,STU…	115	genotype	y-convergent	y-convergent	y-convergent	y-convergent
Cell Death and Survival	apoptosis	Apoptosis	2.53e-19		-1.075		-0.378	PCDHGC3,ERBB4,XRCC1,SMURF2,ANPEP,SMARCA4,DACH1,ADAMTS9-AS2,RASGRP1,ADI1,SNAI2,S100A16,IL27RA,HBEGF,AMFR,NECTIN2,TRIL,DCAF7,PRDM1,CDIP1,GREM1,ST3GAL3,CALR,MCM9,FSIP1,SGK1,PAK6,GSN,FBXO22,MYSM1,CD24,GNPTG,NMI,TBX2,FEZF2,MEOX2,SEC61G,GAB1,LEPR,DCTN1,CNN2,AGK,ACVR1C,TPD52,PCDHGC4,DCC,DCN,RPS3A,RAPGEF1,ORAI1,S100A11,PTPRQ,SIRT1,GSDMD,ADRB1,PPP3CA,OIP5-AS1,PLXNA4,TM9SF4,MAP1LC3B,ITPR3,PRDM16,NCKAP1L,GS…	731	genotype	y-convergent	y-convergent	y-convergent	y-convergent
Developmental Disorder, Organismal Injury and Abnormalities	autism spectrum disorder or intellectual disability	Autism spectrum disorder or intellectual disability	8.49e-12					ABCG4,SATB1,CORO1A,HECTD4,ABCA2,LRFN2,DPP6,COL1A1,SMARCA4,DLG3,PITPNC1,SLC9A9,ARID1B,EMILIN3,KCNMA1,LAMA1,CSMD1,TCF4,AMFR,GRAMD1B,SAMD9L,MAF,CALY,ST3GAL3,KAT6A,PSMD12,TARS1,RANBP10,NANS,CBS/LOC102724560,CENPE,TUBGCP5,ACHE,LGI1,CLIC1,DCC,DSCAML1,AKAP6,CHRNA2,VPS51,KCNS2,ADRB1,EP300,PPP3CA,WSCD2,ALDH4A1,CACNG2,SLC7A11,PRDM16,SLC12A5,EIF4E,ZGRF1,ADRA2A,SRPX2,ITPR2,B9D1,GABBR1,CHD3,TRAPPC9,SCN5A,ERBB…	238	genotype	y-convergent	y-convergent	y-convergent	y-convergent
Cellular Movement	cell movement	Cell movement	2.2e-21	Increased	4.242		3.103	SPSB1,ERBB4,ANPEP,HNRNPL,SMARCA4,IL16,DACH1,ADAMTS9-AS2,DBF4,KIF20B,RASGRP1,STX3,HSD3B7,ADI1,ATP6V0A4,SNAI2,S100A16,CD300A,YOD1,SLC17A9,IL27RA,RAP2A,HBEGF,FNBP1L,AMFR,PIK3C2B,TRIL,SAMD9L,PRDM1,SEMA4B,CDIP1,CTNNAL1,GREM1,ST3GAL3,RBMS3,CALR,TSNAX,TARS1,GBF1,FSIP1,DOCK10,SGK1,PAK6,RAP1GAP2,GSN,MYSM1,CD24,MTAP,NMI,F12,WBP2,MEOX2,SLAMF8,B3GAT1,TEKT2,DOCK4,GAB1,LEPR,EPHB1,DIO2,CNN2,AGK,THEMIS2,DMTN,SNA…	735	genotype	y-convergent	y-convergent	y-convergent	y-convergent
Cell Death and Survival	survival	Cell survival	6.71e-13	Increased	3.381		2.164	PCDHGC3,LSM6,ERBB4,XRCC1,SIPA1,SMURF2,SMARCA4,STX3,SNAI2,CD300A,IL27RA,SLC19A1,HBEGF,AMFR,PRDM1,DOLPP1,CALR,SGK1,CD24,LRFN1,POU2F2,TBX2,GAB1,LEPR,EPHB1,SNAP23,PCDHGC4,DCC,SCG5,GIT1,SIRT1,GSDMD,IL11RA,PPP3CA,MAP1LC3B,ITPR3,RPS6KA1,RHEB,EIF4E,THOC5,PRKACA,FTH1,IQGAP1,NCF2,TLR4,IKBKG,RNF31,CAT,UCHL5,CDKN2D,ERBB2,ALG10B,STUB1,PPP2R1B,ATP5F1B,PARK7,ATP6V1A,RHOJ,TINCR,IL18,RASSF1,SELPLG,CIAO3,SATB2-AS1…	447	genotype	y-convergent	y-convergent	y-convergent	y-convergent
Cell Death and Survival	cell viability	Cell viability	1.63e-12	Increased	3.167		1.956	PCDHGC3,LSM6,ERBB4,XRCC1,SIPA1,SMURF2,SMARCA4,STX3,SNAI2,CD300A,IL27RA,SLC19A1,HBEGF,AMFR,PRDM1,DOLPP1,CALR,SGK1,CD24,LRFN1,POU2F2,TBX2,GAB1,LEPR,EPHB1,SNAP23,PCDHGC4,DCC,SCG5,GIT1,SIRT1,GSDMD,IL11RA,PPP3CA,MAP1LC3B,ITPR3,RPS6KA1,RHEB,EIF4E,PRKACA,FTH1,IQGAP1,NCF2,TLR4,IKBKG,RNF31,CAT,UCHL5,CDKN2D,ERBB2,ALG10B,STUB1,PPP2R1B,ATP5F1B,PARK7,ATP6V1A,RHOJ,TINCR,IL18,RASSF1,SELPLG,CIAO3,SATB2-AS1,FGF1,…	430	genotype	y-convergent	y-convergent	y-convergent	y-convergent
Cellular Function and Maintenance	homeostasis	Cellular homeostasis	4.24e-22	Increased	2.659		1.905	SLC4A11,MRPL16,XRCC1,HNRNPL,SMARCA4,RASGRP1,TESPA1,RPL26,ATP6V0A4,BTN2A2,SNAI2,S100A16,CD300A,YOD1,UTS2R,VPS33B,IL27RA,AMFR,PIK3C2B,PRDM1,TAPBP,CDIP1,ATP6V0C,CALR,DOCK10,SGK1,GSN,MYSM1,CD24,ATP13A4,GAB1,LEPR,DCTN1,THEMIS2,TPD52,SCG5,DCN,GIT1,LPAR3,ORAI1,SIRT1,GSDMD,VPS51,ADRB1,IL11RA,PPP3CA,OIP5-AS1,NMNAT3,MAP1LC3B,ATP6V0A1,ITPR3,NCKAP1L,RHEB,EIF4E,KDM4A,PRKACA,FTH1,SPNS2,AMOTL1,LMO1,RPL23,CA7,TO…	510	genotype	y-convergent	y-convergent	y-convergent	y-convergent
Embryonic Development, Nervous System Development and Function, Organismal Development	development	Development of central nervous system	1.31e-09		0.36		-0.188	FOXJ1,ERBB4,XRCC1,SMARCA4,CXCR4,TNC,TCF4,FGF10,POU6F2,GRIK1,MGAT5B,ADCYAP1,CBS/LOC102724560,ITGAM,ZIC5,FEZF2,MEOX2,DCTN1,ATXN1L,EPHB1,FXR2,P2RY12,ID4,GIT1,NCOR1,TDG,DSCAML1,LAMB2,VPS51,UBR1,WNT7B,PPP3CA,PLXNA4,SLC7A11,CCDC14,PRDM16,MMRN2,MAP1S,EMX1,VPS4B,KIF21B,RHEB,PDGFA,RARB,IFT57,LMO4,PARD3,COX7B,STXBP3,NR2E1,TLR4,TRAPPC9,ZIC2,UCHL5,ERBB2,MARCKSL1,ANGPT1,SOX2,EGFR,SLC17A6,MECOM,VHL,REST,MYC,SL…	194	genotype	y-convergent	y-convergent	y-convergent	y-convergent
Cellular Assembly and Organization	development	Development of cytoplasm	7.1e-09		0.688		0.146	CORO1A,GNA13,ARHGEF10L,MMP2,PTPRB,FOXM1,SLC25A33,ACTA2,SMARCA4,C3AR1,WAS,PPFIA1,RBIS,BMP4,ACTB,TNC,LRP1,TTC8,AKAP1,SYNPO2,DLG1,KDR,POLDIP2,PIK3C2B,NCKIPSD,VAV1,BECN1,KANK1,SGK1,GSN,PTK2B,WASF3,MYLK,ANKRD53,TUBA4A,GNPTG,PDLIM1,CXCL12,ARHGAP18,ARHGAP28,LMOD1,DCTN1,RGS16,FYN,CLIP1,ITGB1,TPPP,KCTD13,CGNL1,SIRT1,ITGB5,ATG4D,PAK1,CAMK4,BDKRB2,LAMTOR1,KLF2,IGF2R,ANKRD13A,TPM3,NEFH,NCKAP1L,PLD2,SDC4,SLIR…	147	genotype	y-convergent	y-convergent	y-convergent	y-convergent
Embryonic Development, Organismal Development	development	Development of head	3.6e-13		0.561		-0.016	SLC4A11,FOXJ1,MMP2,ERBB4,XRCC1,GUCY1A1,COL1A1,SMARCA4,CXCR4,SNAI2,PRKCB,TNC,NFKBIZ,MYO10,TCF4,FGF10,COL8A1,MAF,PTK7,KAT6A,AHR,ADCYAP1,CBS/LOC102724560,BID,PLTP,TBX2,ITGAM,EFEMP1,ZIC5,LGI1,FEZF2,MEOX2,ATXN1L,EPHB1,DIO2,FXR2,ADGRV1,P2RY12,ID4,DCN,CLDN5,NTRK3,GIT1,NCOR1,RAPGEF1,TDG,DSCAML1,LAMB2,PTPRQ,SIRT1,VPS51,SPATA7,UBR1,WNT7B,EP300,IL11RA,PPP3CA,KLF2,IGF2,PLXNA4,SLC7A11,CCDC14,PRDM16,MMRN2,MAP1…	304	genotype	y-convergent	y-convergent	y-convergent	y-convergent
Gene Expression	expression	Expression of RNA	1.12e-08	Increased	2.526		2.063	GTF2B,JAZF1,ERBB4,EPOP,SMURF2,HNRNPL,SMARCA4,IL16,DACH1,RASGRP1,STX3,SNAI2,MRPL39,RAP2A,SDR16C5,PRDM1,TAPBP,PBXIP1,GREM1,RBMS3,CALR,SGK1,PAK6,GSN,MYSM1,POU2F2,GTF2IRD1,NMI,TBX2,WBP2,FEZF2,MEOX2,INO80B,LEPR,EPHB1,CNN2,UBXN2A,ACVR1C,ARMCX3,DCN,RPS3A,RAPGEF1,SIRT1,ADRB1,PPP3CA,EID2,PRDM16,RPS6KA1,ZNF382,EIF4E,THOC5,KDM4A,PRKACA,HCFC2,RPL10A,IQGAP1,LMO1,MCRS1,RPL23,EIF4H,TLR4,IKBKG,GPER1,SS18L1,ACTG1…	502	genotype	y-convergent	y-convergent	y-convergent	y-convergent
Embryonic Development, Nervous System Development and Function, Organ Development, Organismal Development, Tissue Development	formation	Formation of brain	2.48e-08		0.214		-0.267	FOXJ1,ST8SIA4,ERBB4,XRCC1,CDK20,EFNA5,HPRT1,CST3,SMARCA4,TYRO3,CXCR4,BMP4,ACTB,CNTNAP2,TNC,TTC8,NOTCH2NLA/NOTCH2NLB,TCF4,EZR,FGF10,ALK,HTR6,ADCYAP1,CBS/LOC102724560,ENTPD1,CXCL12,ITGAM,ZIC5,JHY,FEZF2,MEOX2,TBR1,ZBTB20,EMX2,EPHA2,ATXN1L,FXR2,P2RY12,FYN,ID4,WLS,SEMA7A,S100A1,GIT1,NCOR1,YBX1,TDG,DSCAML1,DNAJC30,B4GALT2,VPS51,UBR1,PAK1,ABR,PPP3CA,PLXNA4,CTNNA2,SLC7A11,CCDC14,PRDM16,MAP1S,FAIM2,EMX1,K…	152	genotype	y-convergent	y-convergent	y-convergent	y-convergent
Cellular Development, Cellular Growth and Proliferation, Nervous System Development and Function, Tissue Development	growth	Growth of neurites	8.06e-08		1.185		0.579	CAMK2B,CDC42BPA,MMP2,ERBB4,CXCR4,BMP4,ACTB,ARID1B,TNC,MYO10,EFNB1,LAMA1,ELMO2,EZR,ALK,RTN1,SOCS2,ISLR2,SGK1,PAK6,PTK2B,VCAN,HTR6,ADCYAP1,RIMS3,CXCL12,CSRP1,CHN1,SERPINE2,CRMP1,GAB1,EPHA2,ADCY10,EXTL3,ITGB1,DCC,SEMA7A,NTRK3,RAPGEF1,EIF4EBP1,DSCAML1,SIRT1,PAK1,EP300,CAMK4,SEPTIN2,IGF2,FARP2,PLXNA4,KNDC1,NEFH,GRK5,KLF7,PLD2,RPS6KA1,VTI1B,PRKACA,OPRD1,IQGAP1,NFATC2,SLC39A12,BASP1,DPYSL5,RND1,SYK,NSG1…	123	genotype	y-convergent	y-convergent	y-convergent	y-convergent
Hereditary Disorder, Neurological Disease, Organismal Injury and Abnormalities, Psychological Disorders, Skeletal and Muscular Disorders	Huntington disease	Huntington Disease	8.06e-13					SOCS5,NDUFB7,GPD1,NDUFA8,KCNH7,UQCRH,PRKCB,RIPK2,ATP5F1A,SAMD9L,INTS6L,SGK1,CACNB3,ITGAM,ACHE,CDS1,CHN1,DIO2,SEPTIN5,ID4,ARMCX3,TPD52,MT1M,CLDN5,GIT1,ADCY2,ADGRD1,PRDX2,AHCY,PLOD2,NPBWR1,ADRB1,PPP3CA,TPM3,DDX1,ATP5PD,SDC4,ADRA2A,RARB,SERF1A/SERF1B,APLNR,COX7B,DTNA,SCN5A,GPER1,ACTN2,ATP5F1B,SOX2,MICALL1,FGF12,COX4I1,HLA-DQB1,KCNIP4,ATP6V1A,CRIM1,ETNPPL,PPP3R1,CHRM4,PSMB8,F11R,HIP1,LGALS3BP,ENPP5,C…	197	genotype	y-convergent	y-convergent	y-convergent	y-convergent
Cellular Assembly and Organization, Cellular Function and Maintenance	organization	Microtubule dynamics	9.62e-24		0.775		-0.145	NMNAT2,ERBB4,ANPEP,KIF20B,STX3,ADI1,AFG3L2,NUDCD3,RAP2A,HBEGF,FNBP1L,ISLR2,GBF1,DOCK10,SGK1,PAK6,RAP1GAP2,GSN,RANBP10,TUBA4A,TTLL6,LGI1,FEZF2,DOCK4,GAB1,DCTN1,EPHB1,DMTN,CLIP1,DCC,KIF19,GIT1,RAPGEF1,S100A11,PTPRQ,SIRT1,IL11RA,PPP3CA,PLXNA4,TPM3,NCKAP1L,LRIG2,EIF4E,PRKACA,GCC2,IQGAP1,PARD3,EHD1,RND1,NCF2,TLR4,ARHGAP24,SS18L1,ACTG1,NSG1,RNF31,ERBB2,MICALL1,TTLL11,SV2A,VAV2,IL18,IFT46,SLIT1,STMN3,RA…	416	genotype	y-convergent	y-convergent	y-convergent	y-convergent
Cell Morphology, Cellular Development, Cellular Growth and Proliferation, Nervous System Development and Function, Organismal Development, Tissue Development	morphogenesis	Morphogenesis of neurons	6.18e-14		0.216		-0.427	NMNAT2,ERBB4,LRFN2,KIF20B,STX3,WAS,CXCR4,LRRC4,AFG3L2,ARID1B,TNC,LRP1,RAP2A,MYO10,EFNB1,LAMA1,FNBP1L,NCKIPSD,BOC,PTK7,AHR,DOCK10,SGK1,PAK6,RAP1GAP2,ADCYAP1,ITGAM,EFEMP1,ACHE,LGI1,FEZF2,CHN1,TREM2,EPHB1,DCC,NTRK3,GIT1,RAPGEF1,LAMB2,SIRT1,WNT7B,EP300,CPNE9,IL11RA,PPP3CA,FARP2,PLXNA4,SLC12A5,MAP1S,LRIG2,EIF4E,IQGAP1,PARD3,EHD1,SLC39A12,NR2E1,DPYSL5,EDN3,RND1,RALB,CRHR1,SS18L1,NSG1,ERBB2,ANGPT1,MICAL…	231	genotype	y-convergent	y-convergent	y-convergent	y-convergent
Nervous System Development and Function, Organ Morphology, Organismal Development	morphology	Morphology of brain	5.56e-09					FOXJ1,ST8SIA4,ERBB4,LRFN2,EFNA5,CST3,DLG3,C1QA,TYRO3,CXCR4,ATP6V1B2,CNTNAP2,EFNB1,TCF4,ALK,MLC1,AGA,CADPS2,ADCYAP1,BID,CACNB3,EPS15,ENTPD1,CXCL12,ACHE,ZIC5,LGI1,FEZF2,TBR1,ZBTB20,GM2A,EMX2,CHN1,SERPINE2,CRMP1,LEPR,ATXN1L,EPHB1,PROC,FYN,ITGB1,DCC,SEMA7A,DDIT3,NCOR1,SIRT1,B4GALT2,MYCBP2,NPY2R,PLAUR,ABR,CAMK4,PPP3CA,SGCE,IGF2R,PLXNA4,PHYH,KNDC1,CTNNA2,KLF7,PRDM16,FAIM2,EMX1,VTI1B,SELENBP1,CBLN1,NPC1…	147	genotype	y-convergent	y-convergent	y-convergent	y-convergent
Cell Morphology	morphology	Morphology of cellular protrusions	1.7e-07					GNA13,ERBB4,LRFN2,MAPK10,CDK20,DLG3,FSCN2,WAS,BMP4,KLC1,ARID1B,TNC,RAP2A,EFNB1,MME,FNBP1L,CAMKK1,AGA,DOCK10,PAK6,VCAN,CADPS2,ADGRG6,ADCYAP1,ITGAM,PLS3,CLUAP1,LGI1,FEZF2,LZTS1,CHN1,EPHB1,DMTN,PDS5B,DCC,GIT1,PTPRQ,STIM2,PAK1,CAMK4,PPP3CA,RDX,FARP2,PLXNA4,KNDC1,NEFH,CTNNA2,SLC12A5,EIF2AK3,IFT57,IQGAP1,NPC1,SSX2IP,PARD3,GABBR1,CLSTN1,PCDH9,SLC39A12,DPYSL5,SLC16A3,LMNA,TLR4,TRIP6,RALB,CRHR1,DICER1,HTR…	104	genotype	y-convergent	y-convergent	y-convergent	y-convergent
Nervous System Development and Function, Organismal Development	morphology	Morphology of central nervous system	3.69e-10					FOXJ1,ST8SIA4,ERBB4,LRFN2,EFNA5,GUCY1A1,CST3,DLG3,C1QA,TYRO3,CXCR4,ATP6V1B2,BMP4,CNTNAP2,EFNB1,TCF4,ALK,MLC1,AGA,CADPS2,ADCYAP1,CBS/LOC102724560,BID,CACNB3,EPS15,ENTPD1,CXCL12,ACHE,ZIC5,LGI1,ARHGAP31,FEZF2,TBR1,ZBTB20,GM2A,EMX2,CHN1,SERPINE2,CRMP1,LEPR,ATXN1L,EPHB1,PROC,FYN,ITGB1,DCC,SEMA7A,NTRK3,DDIT3,NCOR1,SIRT1,B4GALT2,MYCBP2,NPY2R,PLAUR,ABR,CAMK4,IL11RA,PPP3CA,SGCE,IGF2R,PLXNA4,PHYH,SLC4A3,KN…	164	genotype	y-convergent	y-convergent	y-convergent	y-convergent
Nervous System Development and Function	morphology	Morphology of nervous system	1.53e-16					CORO1A,FOXJ1,ERBB4,ABCA2,LRFN2,MAPK10,GUCY1A1,COL1A1,DLG3,C1QA,STX3,CXCR4,ARID1B,LRP1,RAP2A,EFNB1,MME,TCF4,FGF10,NCKIPSD,MLC1,BECN1,AHR,DOCK10,PAK6,ADCYAP1,CBS/LOC102724560,BID,CACNB3,EPS15,ITGAM,ACHE,ZIC5,LGI1,ARHGAP31,FEZF2,MEOX2,CHN1,LEPR,TREM2,ATXN1L,EPHB1,SEPTIN5,PDS5B,DCC,NTRK3,GIT1,NCOR1,LAMB2,PTPRQ,SIRT1,SPATA7,IL11RA,PPP3CA,SGCE,IGF2R,IGF2,FARP2,PLXNA4,PHYH,TPM3,PRDM16,SLC12A5,EMX1,RHEB,…	295	genotype	y-convergent	y-convergent	y-convergent	y-convergent
Nervous System Development and Function, Tissue Morphology	morphology	Morphology of nervous tissue	9.39e-15					CORO1A,ERBB4,ABCA2,LRFN2,MAPK10,DLG3,C1QA,STX3,CXCR4,ARID1B,LRP1,RAP2A,EFNB1,MME,NCKIPSD,MLC1,BECN1,AHR,DOCK10,PAK6,ADCYAP1,CBS/LOC102724560,BID,ITGAM,ACHE,LGI1,FEZF2,CHN1,LEPR,TREM2,EPHB1,SEPTIN5,PDS5B,NTRK3,GIT1,LAMB2,PTPRQ,SIRT1,SPATA7,IL11RA,PPP3CA,SGCE,IGF2,FARP2,PLXNA4,PHYH,TPM3,SLC12A5,RHEB,EIF4E,HIPK2,IQGAP1,PARD3,GABBR1,SLC39A12,DPYSL5,EDN3,SLC16A3,LMNA,TLR4,DTNA,CRHR1,SLC33A1,CAT,ERBB2,…	224	genotype	y-convergent	y-convergent	y-convergent	y-convergent
Cell Morphology, Nervous System Development and Function, Tissue Morphology	morphology	Morphology of neurites	4.31e-06					IQGAP1,GNA13,NPC1,ERBB4,PARD3,LRFN2,GABBR1,MAPK10,CLSTN1,PCDH9,SLC39A12,DLG3,DPYSL5,SLC16A3,LMNA,TLR4,TRIP6,CRHR1,DICER1,BMP4,HTR7,KLC1,ARID1B,MAP1B,STUB1,RAP2A,ARSA,EFNB1,MME,CPEB4,CAMKK1,VSTM5,AGA,ACTL6B,DOCK10,SCN1A,PAK6,VCAN,DOCK7,CADPS2,CNTNAP1,ADGRG6,ADCYAP1,LRRK2,HGF,GSK3B,ITGAM,LGI1,CCR10,FEZF2,PARD6A,LZTS1,CHN1,ADAM10,EPHB1,NOS1,DACT1,PDS5B,MET,GIT1,MAPT,GAS2L1,STIM2,MARK2,PAK1,CAMK4,MYH…	82	genotype	y-convergent	y-convergent	y-convergent	y-convergent
Cell Morphology, Nervous System Development and Function, Tissue Morphology	morphology	Morphology of neurons	6.57e-11					CORO1A,ERBB4,LRFN2,MAPK10,DLG3,C1QA,STX3,ARID1B,LRP1,RAP2A,EFNB1,MME,NCKIPSD,BECN1,DOCK10,PAK6,ADCYAP1,BID,ITGAM,ACHE,LGI1,FEZF2,CHN1,LEPR,TREM2,EPHB1,SEPTIN5,PDS5B,NTRK3,GIT1,LAMB2,PTPRQ,SIRT1,SPATA7,PPP3CA,SGCE,IGF2,FARP2,PLXNA4,PHYH,TPM3,SLC12A5,RHEB,HIPK2,IQGAP1,PARD3,GABBR1,SLC39A12,DPYSL5,EDN3,SLC16A3,LMNA,TLR4,DTNA,CRHR1,CAT,ERBB2,STUB1,ANGPT1,CTSD,POT1,PARK7,SLC17A6,CLTC,VSTM5,REST,CNTNAP…	193	genotype	y-convergent	y-convergent	y-convergent	y-convergent
Cell Death and Survival, Organismal Injury and Abnormalities	necrosis	Necrosis	1.83e-18		-1.167		-0.729	PCDHGC3,NMNAT2,ERBB4,XRCC1,SMURF2,ANPEP,SMARCA4,ADAMTS9-AS2,RASGRP1,ADI1,SNAI2,S100A16,CD300A,NUDCD3,IL27RA,HBEGF,NECTIN2,SDR16C5,SAMD9L,TRIL,PRDM1,CDIP1,ST3GAL3,CALR,SYNGR2,FSIP1,SGK1,PAK6,GSN,FBXO22,MYSM1,CD24,GNPTG,NMI,TBX2,FEZF2,MEOX2,SEC61G,GAB1,LEPR,DCTN1,CNN2,AGK,ACVR1C,SNAP23,TPD52,PCDHGC4,PDE7B,DCC,SCG5,DCN,RPS3A,RAPGEF1,ORAI1,S100A11,PTPRQ,SIRT1,GSDMD,ADRB1,IL11RA,PPP3CA,OIP5-AS1,NMNAT3…	748	genotype	y-convergent	y-convergent	y-convergent	y-convergent
Cell Morphology, Cellular Assembly and Organization, Cellular Development, Cellular Function and Maintenance, Cellular Growth and Proliferation, Nervous System Development and Function, Organismal Development, Tissue Development	neuritogenesis	Neuritogenesis	2.88e-14		0.216		-0.426	NMNAT2,ERBB4,LRFN2,KIF20B,STX3,WAS,CXCR4,LRRC4,AFG3L2,ARID1B,TNC,LRP1,RAP2A,MYO10,EFNB1,LAMA1,FNBP1L,NCKIPSD,BOC,PTK7,AHR,DOCK10,SGK1,PAK6,RAP1GAP2,ADCYAP1,ITGAM,EFEMP1,ACHE,LGI1,FEZF2,CHN1,TREM2,EPHB1,DCC,NTRK3,GIT1,RAPGEF1,LAMB2,SIRT1,WNT7B,EP300,CPNE9,IL11RA,PPP3CA,FARP2,PLXNA4,SLC12A5,MAP1S,LRIG2,EIF4E,IQGAP1,PARD3,EHD1,SLC39A12,NR2E1,DPYSL5,EDN3,RND1,RALB,CRHR1,SS18L1,NSG1,ERBB2,ANGPT1,MICAL…	230	genotype	y-convergent	y-convergent	y-convergent	y-convergent
Neurological Disease, Organismal Injury and Abnormalities, Skeletal and Muscular Disorders	neuromuscular disease with neuropathy	Neuromuscular disease with neuropathy	2.78e-09		1.982		1.917	PEBP1,SATB1,ST8SIA4,FCGR1A,SMIM10L2B,PIK3R5,HPRT1,CST3,TSPO,TTC39C,ARHGDIB,RNF217,AFG3L2,KCNH7,TNC,LAT,MDH1,RSPO2,KCNMA1,SLC8B1,KDR,RTN1,BECN1,SIAH3,APOB,SGK1,STAT6,ATP4A,NMI,CACNB3,COLGALT2,CXCL12,ACHE,PACRG,RNF213,STYK1,IRF7,HLA-DRB1,PDE7A,PDE4D,DCC,QKI,DDIT3,PRDX2,RPS3A,PCDH8,TOX3,ORAI1,CHRNA2,UNC13D,GSDMD,ADRB1,PAK1,CHRM3,FARSB,SLC25A6,OSBPL10,NEDD4,PRKCA,ADAMTSL1,ADRA2A,FTH1,ULK2,EIF2AK3,CBL…	151	genotype	y-convergent	y-convergent	y-convergent	y-convergent
Cell-To-Cell Signaling and Interaction, Nervous System Development and Function	neurotransmission	Neurotransmission	1.64e-09	Decreased	-3.03		-3.319	LRFN2,DPP6,SYBU,STX3,PCDHB13,SLC9A9,LRRC4,CNTNAP2,ARID1B,PRKCB,ROM1,PTX3,KCNMA1,ALK,GRIK1,PTK2B,CA8,CACNB3,KCNK2,SLC6A6,LGI1,CALM1 (includes others),LZTS1,SERPINE2,DGKE,NTNG1,CACNA1I,EPHB1,PCDHB9,PCDHB4,FYN,ITGB1,PDE7B,CACNA2D3,PCDH8,LPAR3,PCDH17,KCTD13,NPBWR1,STIM2,NPY2R,CHRM3,ABR,CAMK4,PPP3CA,PHYH,SLC4A3,CACNG2,SLC7A11,NEDD4,PRKCA,SLC12A5,RPS6KA1,SNAP29,PRKACA,CBLN1,RARB,USP53,GIPC1,ADRB2,GABBR…	126	genotype	y-convergent	y-convergent	y-convergent	y-convergent
Cellular Assembly and Organization, Cellular Function and Maintenance	organization	Organization of cytoplasm	3.23e-25		0.812		-0.125	NMNAT2,ERBB4,ANPEP,KIF20B,STX3,ADI1,AFG3L2,NUDCD3,VPS33B,RAP2A,HBEGF,FNBP1L,NECTIN2,ISLR2,CALR,GBF1,DOCK10,SGK1,PAK6,RAP1GAP2,GSN,RANBP10,TRAPPC11,TUBA4A,ARHGAP12,TTLL6,LGI1,FEZF2,DOCK4,GAB1,DCTN1,EPHB1,CNN2,DMTN,CLIP1,ARMCX3,DCC,KIF19,GIT1,RAPGEF1,S100A11,PTPRQ,SIRT1,AUNIP,IL11RA,PPP3CA,PLXNA4,TPM3,NCKAP1L,LRIG2,EIF4E,PRKACA,GCC2,IQGAP1,PARD3,EHD1,RND1,TMEM127,NCF2,TLR4,ARHGAP25,ARHGAP24,SS18L1,…	500	genotype	y-convergent	y-convergent	y-convergent	y-convergent
Cellular Assembly and Organization, Cellular Function and Maintenance	organization	Organization of cytoskeleton	1.59e-25		0.85		-0.08	NMNAT2,ERBB4,ANPEP,KIF20B,STX3,ADI1,AFG3L2,NUDCD3,RAP2A,HBEGF,FNBP1L,NECTIN2,ISLR2,CALR,GBF1,DOCK10,SGK1,PAK6,RAP1GAP2,GSN,RANBP10,TUBA4A,ARHGAP12,TTLL6,LGI1,FEZF2,DOCK4,GAB1,DCTN1,EPHB1,CNN2,DMTN,CLIP1,DCC,KIF19,GIT1,RAPGEF1,S100A11,PTPRQ,SIRT1,AUNIP,IL11RA,PPP3CA,PLXNA4,TPM3,NCKAP1L,LRIG2,EIF4E,PRKACA,GCC2,IQGAP1,PARD3,EHD1,RND1,NCF2,TLR4,ARHGAP25,ARHGAP24,SS18L1,ACTG1,NSG1,RNF31,ERBB2,MICALL1,…	467	genotype	y-convergent	y-convergent	y-convergent	y-convergent
Cellular Growth and Proliferation	outgrowth	Outgrowth of cells	4.92e-07		0.92		0.315	CAMK2B,CDC42BPA,MMP2,COL1A1,BMP4,ARID1B,TNC,MYO10,EFNB1,LAMA1,KDR,ELMO2,EZR,ALK,SOCS2,ISLR2,PAK6,PTK2B,VCAN,HTR6,ADCYAP1,RIMS3,CXCL12,CHN1,SERPINE2,CRMP1,MOV10,GAB1,EPHA2,EXTL3,FYN,ITGB1,DCC,SEMA7A,NTRK3,RAPGEF1,DSCAML1,PAK1,CAMK4,CCN3,IGF2,PLXNA4,NEFH,GRK5,KLF7,PLD2,RPS6KA1,VTI1B,PRKACA,OPRD1,IQGAP1,NFATC2,SLC39A12,BASP1,DPYSL5,RND1,PPARGC1A,DICER1,CAT,ERBB2,MAP1B,RTKN,ANGPT1,CTSD,GAS7,TNFRSF19,…	112	genotype	y-convergent	y-convergent	y-convergent	y-convergent
Developmental Disorder, Neurological Disease, Organismal Injury and Abnormalities, Psychological Disorders	pervasive developmental disorder	Pervasive developmental disorder	9.4e-09					ABCG4,CAMK2B,CDC42BPA,SATB1,CORO1A,HECTD4,LRFN2,FCGR1A,TSPO,PITPNC1,MAGEE1,SLC9A9,CNTNAP2,ARID1B,KCNMA1,CSMD1,TCF4,CALY,SLC12A4,KAT6A,HTR6,CADPS2,CENPE,ACHE,MCL1,TBR1,ZBTB20,CLIC1,DCC,PNP,TRIM68,KCNS2,ADRB1,CHRM3,KMT2C,SLC7A11,NEDD4,HEPACAM,KMT5B,SLC12A5,LDHD,EIF4E,SLC25A12,ZGRF1,ADRA2A,SRPX2,HK1,RPL10,LUZP1,ADRB2,GABBR1,SATB2,PCDH9,POMGNT1,TRAPPC9,HTR7,ERBB2,CHD2,GABRE,CBLN2,ADSL,SCAMP5,DST,SLC1…	99	genotype	y-convergent	y-convergent	y-convergent	y-convergent
Neurological Disease, Organismal Injury and Abnormalities	progressive motor neuropathy	Progressive motor neuropathy	1.68e-07	Increased	2.425		2.442	SATB1,ERBB4,SMIM10L2B,DPP6,COL1A1,RNF217,KCNH7,FAM149A,TNC,RSPO2,KCNMA1,BECN1,AHR,SGK1,GSN,TUBA4A,NMI,CACNB3,ACHE,HRK,DCTN1,STYK1,HLA-DRB1,DCC,MAGED2,PRDX2,RPS3A,TOX3,ORAI1,CHRNA2,UNC13D,GSDMD,ADRB1,ADAMTSL1,ADRA2A,FTH1,ITPR2,DNAJC13,GABBR1,CSF3R,CCT2,TLR4,SCN5A,SS18L1,KCNC1,STUB1,AK5,SLC7A6,PARK7,HLA-DQB1,SV2A,DOK6,IL18,GPX3,CHRM4,PSMB8,PGF,ADAM10,TYW1,ETS2,ZFP36L2,MAPT,FMN2,CUX2,VAMP1,VAPB,SCN2…	195	genotype	y-convergent	y-convergent	y-convergent	y-convergent
Cellular Growth and Proliferation, Tissue Development	proliferation	Proliferation of neural cells	1.33e-11	Increased	2.292		1.638	MMP2,ERBB4,SMARCA4,CXCR4,ARID1B,TNC,MYO10,EFNB1,LAMA1,ISLR2,AHR,SGK1,PAK6,ADCYAP1,LGI1,CHN1,GAB1,LEPR,TREM2,EPHB1,FXR2,ADCY10,EXTL3,ID4,DCC,NTRK3,RAPGEF1,DSCAML1,ORAI1,SIRT1,WNT7B,EP300,IGF2,FARP2,PLXNA4,EMX1,RPS6KA1,BMI1,PRKACA,RARB,IQGAP1,SLC39A12,NR2E1,DPYSL5,RND1,ZIC2,NSG1,CAT,ERBB2,STUB1,CXCL16,ANGPT1,SOX2,EGFR,PTPRM,RIMS4,DOK6,MANF,VHL,SLC25A5,REST,MYC,ZZEF1,SLIT1,HGF,PROKR2,FGF1,UFL1,ADAM1…	198	genotype	y-convergent	y-convergent	y-convergent	y-convergent
Cellular Development, Cellular Growth and Proliferation, Nervous System Development and Function, Tissue Development	proliferation	Proliferation of neuronal cells	2.08e-07		1.592		0.96	CAMK2B,CDC42BPA,MMP2,ERBB4,CXCR4,BMP4,ACTB,ARID1B,TNC,MYO10,EFNB1,LAMA1,ELMO2,EZR,ALK,RTN1,SOCS2,ISLR2,SGK1,PAK6,PTK2B,VCAN,HTR6,ADCYAP1,RIMS3,CXCL12,LGI1,CSRP1,CHN1,SERPINE2,CRMP1,GAB1,EPHA2,ADCY10,EXTL3,ID4,FBLN5,ITGB1,DCC,SEMA7A,NTRK3,RAPGEF1,EIF4EBP1,DSCAML1,SIRT1,PAK1,EP300,CAMK4,SEPTIN2,IGF2,FARP2,PLXNA4,KNDC1,NEFH,GRK5,KLF7,PRKCA,PLD2,RPS6KA1,VTI1B,PRKACA,OPRD1,IQGAP1,NFATC2,SLC39A12,BASP1…	141	genotype	y-convergent	y-convergent	y-convergent	y-convergent
Neurological Disease, Organismal Injury and Abnormalities, Psychological Disorders	schizophrenia	Schizophrenia	3.78e-14					NDUFA10,GTPBP1,ERBB4,ATP1A1,LRFN2,FCGR1A,DPP6,HPRT1,ACTA2,DLG3,TSPO,RASGRP1,SYT2,ATP6V1B2,RPS19BP1,CNTNAP2,KLC1,ARID1B,PRKCB,PHACTR3,CHN2,CA4,MDH1,LAMA1,RGS7,CSMD1,TCF4,LINC00571,RTN1,CALY,MLC1,KANK1,TSNAX,GRIK1,APOB,PAK6,GSN,HTR6,CADPS2,ATP4A,CD24,RIMS3,GTF2IRD1,CRB1,CXCL12,ACHE,MAL,CSRP1,CACNA1I,OTOA,FXR2,SNAP23,PDE7A,DCC,CACNA2D3,SCG5,QKI,S100A1,PRDX2,PRODH,PCDH8,GRIK3,EIF4EBP1,SIRT1,CHRNA2,AD…	162	genotype	y-convergent	y-convergent	y-convergent	y-convergent
Organismal Injury and Abnormalities, Psychological Disorders	schizophrenia spectrum disorder	Schizophrenia spectrum disorder	9.78e-15					NDUFA10,GTPBP1,PML,ERBB4,ATP1A1,LRFN2,FCGR1A,DPP6,HPRT1,ACTA2,DLG3,TSPO,RASGRP1,SYT2,ATP6V1B2,SLC9A9,RPS19BP1,CNTNAP2,KLC1,ARID1B,PRKCB,PHACTR3,CHN2,CA4,MDH1,LAMA1,RGS7,CSMD1,TCF4,LINC00571,RTN1,CALY,SLC12A4,MLC1,KANK1,TSNAX,GRIK1,APOB,PAK6,GSN,HTR6,CADPS2,ATP4A,CD24,RIMS3,GTF2IRD1,CRB1,CENPE,CXCL12,ACHE,MAL,TBR1,CSRP1,CACNA1I,OTOA,FXR2,SNAP23,PDE7A,DCC,CACNA2D3,SCG5,QKI,S100A1,PRDX2,PRODH,PCDH8,…	177	genotype	y-convergent	y-convergent	y-convergent	y-convergent
Organismal Injury and Abnormalities, Psychological Disorders	psychological disorder	Severe psychological disorder	3.26e-16					PML,ERBB4,LRFN2,DPP6,ACTA2,DLG3,DACH1,RASGRP1,ARID1B,PRKCB,MRPL39,LAMA1,CSMD1,TCF4,LINC00571,CALY,MLC1,TSNAX,GRIK1,SGK1,PAK6,GSN,CD24,GTF2IRD1,ACHE,AKAP10,B3GAT1,FXR2,LHPP,SNAP23,MT1M,PDE7B,DCC,SCG5,ADCY2,PRDX2,GRIK3,SIRT1,AHCY,CHRNA2,UBR1,ADRB1,PPP3CA,CACNG2,SLC7A11,SLC12A5,FNTB,ADRA2A,MPST,RARB,LMO4,B9D1,CSF3R,NR2E1,CA7,ASB2,TRAPPC9,SCN5A,SLC24A4,TET3,DIP2C,EGFR,PTPRM,SV2A,DGCR2,CMTM8,IL18,CYP3…	227	genotype	y-convergent	y-convergent	y-convergent	y-convergent
Cell-To-Cell Signaling and Interaction, Nervous System Development and Function	synaptic transmission	Synaptic transmission	3.74e-06	Decreased	-3.159		-3.466	GIPC1,ADRB2,LRFN2,GABBR1,CLSTN1,DPP6,CA7,SYBU,PCDHB14,STX3,PCDHB13,KCNJ9,DTNA,TNR,GPER1,LRRC4,CNTNAP2,ARID1B,PRKCB,FOSB,ROM1,CBLN2,PTX3,KCNMA1,FGF12,PARK7,SV2A,SLC17A6,ALK,S100B,RAB11FIP5,MYO5B,IL18,GRIK1,ZZEF1,SCN1A,GRIN2A,PPP3R1,PTK2B,NR3C1,PCDHB10,CA8,CACNB3,SLC6A6,LGI1,LZTS1,DGKE,NTNG1,EPHB1,GRIN2C,PCDHB9,DRD1,PCDHB4,PTN,FYN,SYPL1,GRIK4,ITGB1,PDE7B,CACNA2D3,MET,GRM7,MAPT,PCDH8,LPAR3,PCDH17,KC…	94	genotype	y-convergent	y-convergent	y-convergent	y-convergent
Gene Expression	transcription	Transcription	1.27e-08	Increased	2.587		2.057	GTF2B,JAZF1,ERBB4,EPOP,SMURF2,HNRNPL,SMARCA4,IL16,DACH1,RASGRP1,STX3,SNAI2,RAP2A,SDR16C5,PRDM1,TAPBP,PBXIP1,GREM1,ST3GAL3,RBMS3,CALR,SGK1,PAK6,GSN,MYSM1,POU2F2,GTF2IRD1,NMI,TBX2,WBP2,FEZF2,MEOX2,INO80B,EPHB1,CNN2,UBXN2A,ACVR1C,ARMCX3,DCN,RAPGEF1,SIRT1,ADRB1,PPP3CA,EID2,PRDM16,RPS6KA1,ZNF382,THOC5,KDM4A,PRKACA,HCFC2,IQGAP1,LMO1,MCRS1,RPL23,TLR4,IKBKG,GPER1,SS18L1,ACTG1,UCHL5,ERBB2,STUB1,PARK7,VAV2…	474	genotype	y-convergent	y-convergent	y-convergent	y-convergent
Gene Expression	transcription	Transcription of RNA	1.47e-06	Increased	2.013		1.52	GTF2B,JAZF1,ERBB4,EPOP,SMURF2,HNRNPL,SMARCA4,IL16,DACH1,RASGRP1,SNAI2,RAP2A,SDR16C5,PRDM1,PBXIP1,GREM1,CALR,SGK1,PAK6,MYSM1,POU2F2,GTF2IRD1,NMI,TBX2,WBP2,FEZF2,MEOX2,INO80B,EPHB1,ACVR1C,ARMCX3,DCN,RAPGEF1,SIRT1,ADRB1,PPP3CA,EID2,PRDM16,RPS6KA1,ZNF382,KDM4A,PRKACA,HCFC2,IQGAP1,LMO1,MCRS1,RPL23,TLR4,IKBKG,GPER1,SS18L1,UCHL5,ERBB2,STUB1,PARK7,VAV2,IL18,ITGB3BP,SELPLG,FGF1,MTF1,BBS7,SMARCA5,ETS2,MAPK…	387	genotype	y-convergent	y-convergent	y-convergent	y-convergent
Molecular Transport	transport	Transport of molecule	3.03e-13		0.76		-0.057	SLC4A11,ACADL,ERBB4,ABCA2,SAR1B,HNRNPL,STX3,ATP6V0A4,CD300A,SLC17A9,VPS33B,SLC19A1,SLC25A37,MLC1,AP3S2,SLC66A1,CALR,GBF1,SGK1,GSN,FBXO22,POU2F2,ATP13A4,GAB1,DCTN1,DIO2,GOLGA7,AGK,SNAP23,TPD52,SCG5,ORAI1,SIRT1,UNC13D,GSDMD,PPP3CA,HVCN1,ITPR3,RHEB,EIF4E,THOC5,PRKACA,FTH1,SPNS2,RHCE/RHD,IQGAP1,SLC19A3,EHD1,SLC27A4,TOMM22,SLC16A3,TLR4,GPER1,SLC33A1,KCNC1,CAT,SYT11,ERBB2,TMC8,ATP5F1B,RBM22,SV2A,ATP6V1…	411	genotype	y-convergent	y-convergent	y-convergent	y-convergent
Developmental Disorder, Neurological Disease, Organismal Injury and Abnormalities	congenital neurological disorder	Congenital neurological disorder	2.36e-13		-1.477		-0.716	FOXJ1,SMURF2,DPAGT1,COL1A1,SMARCA4,SP8,FLOT2,SNAI2,ARID1B,PSMB2,MYO10,EFNB1,LAMA1,MAF,BOC,MLC1,KAT6A,CALR,TARS1,INTS6L,GSN,NANS,CBS/LOC102724560,ZHX2,ERCC1,ZIC5,KIAA0753,ATAD3A,CHN1,EXTL3,ARMC9,TSR2,DCC,LOC102724428/SIK1,SIRT1,VPS51,UBR1,ADRB1,EP300,PPP3CA,PHYH,PRDM16,EMX1,RPS6KA1,RHEB,PRKACA,HIPK2,ADRA2A,PDGFA,SRPX2,RARB,IFT57,LMO4,PARD3,B9D1,GABBR1,CHD3,SLC19A3,CA7,DPYSL5,EDN3,TRAPPC9,ZIC2,RALB…	257	genotype	y-divergent	y-convergent	no	y-convergent
Neurological Disease, Organismal Injury and Abnormalities	encephalopathy	Early-onset encephalopathy	4.29e-12		-1.228		-0.532	FOXJ1,SMURF2,COL1A1,SMARCA4,CYP2C19,SP8,FLOT2,ARID1B,PSMB2,MYO10,EFNB1,LAMA1,MAF,BOC,MLC1,ATP6V0C,ST3GAL3,KAT6A,CALR,GRIK1,TARS1,NANS,TUBA4A,ACHE,ZIC5,KIAA0753,ATAD3A,CNPY3,ARMC9,DCC,LOC102724428/SIK1,SIRT1,CHRNA2,VPS51,ADRB1,EP300,PPP3CA,PHYH,PRDM16,SLC12A5,EMX1,RPS6KA1,RHEB,PRKACA,HIPK2,ADRA2A,SRPX2,IFT57,LMO4,B9D1,GABBR1,CHD3,SLC19A3,CSF3R,CA7,DPYSL5,TRAPPC9,ZIC2,RALB,SCN5A,ACTG1,SYTL3,MARCKSL…	220	genotype	y-divergent	y-convergent	no	y-convergent
Neurological Disease, Organismal Injury and Abnormalities	neurological disorder	Early-onset neurological disorder	1.39e-13		-1.383		-0.677	FOXJ1,SMURF2,COL1A1,SMARCA4,CYP2C19,SP8,FLOT2,ARID1B,PSMB2,MYO10,EFNB1,LAMA1,MAF,BOC,MLC1,ATP6V0C,ST3GAL3,KAT6A,CALR,GRIK1,TARS1,NANS,TUBA4A,GTF2IRD1,ACHE,ZIC5,KIAA0753,ATAD3A,CNPY3,ARMC9,DCC,LOC102724428/SIK1,SIRT1,CHRNA2,VPS51,UBR1,ADRB1,EP300,PPP3CA,PHYH,PRDM16,SLC12A5,EMX1,RPS6KA1,RHEB,PRKACA,HIPK2,ADRA2A,SRPX2,IFT57,LMO4,B9D1,GABBR1,CHD3,SLC19A3,CSF3R,CA7,DPYSL5,TRAPPC9,ZIC2,RALB,SCN5A,ACTG1…	239	genotype	y-divergent	y-convergent	no	y-convergent
Behavior	cognition	Cognition	1.2e-10		-0.822		-1.321	CAMK2B,ERBB4,MAPK10,DLG3,KLF9,C1QA,RYR3,ATP6V1B2,SLC9A9,CNTNAP2,TNC,PAIP2,RAP2A,EFNB1,ADGRB3,MME,CSMD1,TCF4,AGA,GRIK1,SLC8A2,SGK1,PAK6,PTK2B,HTR6,CADPS2,STS,ADCYAP1,ITGA5,CACNB3,F12,LZTS1,TBR1,GM2A,B3GAT1,CRMP1,LEPR,TREM2,ATXN1L,FXR2,SEPTIN5,EPHA6,FYN,PCDH10,DGKH,ITGB1,PDE4D,CLDN5,NTRK3,GIT1,PCDH8,B4GALT2,UBR1,ADRB1,EP300,NPY2R,PDE1B,CAMK4,PPP3CA,IGF2R,IGF2,SLC7A11,ITPR3,PRKCA,SLC12A5,ADRA2A,RARB…	149	genotype	y-divergent	y-convergent	y-convergent	y-convergent
Developmental Disorder, Hereditary Disorder, Organismal Injury and Abnormalities	familial congenital malformation	Familial congenital malformation	2.44e-08		-1.613		-0.934	SLC4A11,SMURF2,SMARCA4,STX3,SNAI2,VPS33B,MLC1,TARS1,MCM9,INTS6L,SGK1,GSN,NANS,TUBA4A,MTAP,AGK,PCDHB9,TSR2,ZNF469,SPAG1,PDE7B,DCC,DCN,ORAI1,SIRT1,VPS51,UBR1,ADRB1,IL11RA,PPP3CA,PLXNA4,B4GALT7,TPM3,PRDM16,LRIG2,RPS6KA1,RHEB,ADAMTSL1,SPNS2,PARD3,COX7B,SLC27A4,CA7,IKBKG,SLC33A1,ACTG1,CAT,PPP2R1B,ASL,HARS2,CLTC,ATP6V1A,CHSY1,CALD1,RAB3GAP2,RARRES2,BBS7,ETS2,HIP1,MAPT,TWIST1,SMS,VAMP1,SCN2B,MACROD1,FXY…	408	genotype	y-divergent	y-convergent	y-convergent	y-convergent
Behavior	learning	Learning	8.24e-12		-1.083		-1.605	CAMK2B,ERBB4,DLG3,KLF9,C1QA,RYR3,ATP6V1B2,SLC9A9,CNTNAP2,TNC,PAIP2,RAP2A,EFNB1,ADGRB3,MME,CSMD1,TCF4,AGA,GRIK1,SLC8A2,SGK1,PAK6,PTK2B,HTR6,CADPS2,STS,ADCYAP1,ITGA5,CACNB3,LZTS1,TBR1,GM2A,B3GAT1,CRMP1,LEPR,TREM2,ATXN1L,FXR2,SEPTIN5,EPHA6,FYN,PCDH10,DGKH,ITGB1,PDE4D,CLDN5,NTRK3,GIT1,PCDH8,B4GALT2,UBR1,ADRB1,EP300,NPY2R,PDE1B,CAMK4,PPP3CA,IGF2R,IGF2,SLC7A11,ITPR3,PRKCA,SLC12A5,ADRA2A,RARB,ADRB2,ITGA…	142	genotype	y-divergent	y-convergent	y-convergent	y-convergent
Cell-To-Cell Signaling and Interaction, Nervous System Development and Function	long-term potentiation	Long-term potentiation	4.69e-08		-0.505		-0.807	CAMK2B,LMO4,ST8SIA4,ERBB4,LRFN2,GABBR1,CLSTN1,DPP6,NR2E1,GUCY1A1,DLG3,TSPO,STX3,TLR4,RYR3,TNR,CRHR1,KCNC1,HTR7,SYT11,TNC,LRP1,JPH3,EFNB1,EGFR,CALB2,TCF4,CASP1,S100B,VAV2,GRIK1,SLC8A2,BRAF,GRIN2A,PPP3R1,EIF2AK4,PTK2B,HTR6,ITGA5,CACNB3,GSK3B,VLDLR,SERPINE2,B3GAT1,CRMP1,DGKE,ADAM10,TREM2,DRD1,PTN,FYN,NOS1,NTRK3,GRM7,MAPT,PCDH8,BSCL2,GRIK3,CHRNA2,GABRG2,LARGE1,ADRB1,PAK1,CHRM3,CAMK4,PPP3CA,ATXN3,IGF2…	77	genotype	y-divergent	y-convergent	y-convergent	y-convergent
Neurological Disease, Organismal Injury and Abnormalities	neurological disorder	Progressive neurological disorder	3.39e-14		1.317		1.397	SATB1,MMP2,ERBB4,ABCA2,MAP4K5,MAPK10,SMIM10L2B,DPP6,DPAGT1,ACTA2,COL1A1,RNF217,PITPNC1,CXCR4,KCNH7,PALM2AKAP2,PRKCB,FAM149A,TNC,LRP1,TAGLN,ATP5F1A,NFKBIZ,RSPO2,KCNMA1,MME,ZNF106,OGDHL,BECN1,AHR,SGK1,GSN,TUBA4A,CBS/LOC102724560,PLTP,NMI,CACNB3,ERCC1,F12,ACHE,HRK,MEOX2,ATAD3A,TREM2,DCTN1,STYK1,SPON1,HLA-DRB1,DCC,MAGED2,SCG5,DCN,CLDN5,NTRK3,LOC102724428/SIK1,ADGRD1,PRDX2,RPS3A,TOX3,ORAI1,SIRT1,AHCY,…	340	genotype	y-divergent	y-convergent	y-convergent	y-convergent
Behavior, Nervous System Development and Function	memory	Memory	1.02e-05		-1.144		-1.446	CAMK2B,ADRB2,ITGAL,ERBB4,SERPINF1,GABBR1,PCDH9,C1QA,CRHR1,PPARGC1A,SLC9A9,DICER1,ACTG1,HTR7,SYT11,JPH3,PAIP2,EFNB1,CSMD1,TCF4,CASP1,S100B,RCAN2,SLC8A2,SCN1A,GRIN2A,PPP3R1,SGK1,PAK6,EIF2AK4,NR3C1,KCNJ11,KCNJ5,CADPS2,ADCYAP1,ITGA5,CACNB3,GSK3B,AKT3,COMT,LZTS1,VLDLR,B3GAT1,KMT2A,LEPR,TREM2,ATXN1L,DRD1,PTN,FYN,IL1R1,DGKH,SPHK2,PDE4D,NTRK3,GRM7,MAPT,PCDH8,HDAC4,FMN2,CUX2,MDK,B4GALT2,MTOR,LARGE1,ADRB1,…	81	genotype	y-divergent	y-convergent	y-convergent	y-divergent
Neurological Disease, Organismal Injury and Abnormalities	motor dysfunction or movement disorder	Motor dysfunction or movement disorder	2.07e-20	Increased	2.946		3.672	ABCA2,XRCC1,NDUFB7,GPD1,AFG3L2,UQCRH,ZNF106,SAMD9L,ST3GAL3,INTS6L,SGK1,TUBA4A,MEOX2,DIO2,ARMCX3,TPD52,DCC,GIT1,ADGRD1,RPS3A,SIRT1,AHCY,GSDMD,ADRB1,PPP3CA,SGCE,TPM3,PRDM16,DDX1,ADAMTSL1,FTH1,SRPX2,SERF1A/SERF1B,COX7B,CA7,TLR4,IKBKG,GPER1,SLC33A1,KCNC1,STUB1,ATP5F1B,MICALL1,PARK7,SV2A,DOK6,ATP6V1A,IL18,CLEC7A,TYW1,HIP1,MAPT,LGALS3BP,ENPP5,CASP4,VAMP1,SCN2B,RPSA,AGT,TUBB4A,DDHD2,UCK2,PDP1,PTPRD,PEBP…	395	genotype	y-divergent	y-convergent	y-convergent	y-divergent
Neurological Disease, Organismal Injury and Abnormalities	movement disorder	Movement Disorders	1.09e-19	Increased	3.362		4.004	ABCA2,XRCC1,NDUFB7,GPD1,AFG3L2,UQCRH,ZNF106,SAMD9L,ST3GAL3,INTS6L,SGK1,TUBA4A,MEOX2,DIO2,ARMCX3,TPD52,DCC,GIT1,ADGRD1,RPS3A,SIRT1,AHCY,GSDMD,ADRB1,PPP3CA,SGCE,TPM3,PRDM16,DDX1,ADAMTSL1,FTH1,SRPX2,SERF1A/SERF1B,COX7B,CA7,TLR4,IKBKG,GPER1,KCNC1,STUB1,ATP5F1B,MICALL1,PARK7,SV2A,DOK6,ATP6V1A,IL18,CLEC7A,TYW1,HIP1,MAPT,LGALS3BP,ENPP5,CASP4,VAMP1,SCN2B,RPSA,AGT,TUBB4A,DDHD2,UCK2,PDP1,PTPRD,PEBP1,AP1S1,…	389	genotype	y-divergent	y-convergent	y-convergent	y-divergent
Neurological Disease, Organismal Injury and Abnormalities, Skeletal and Muscular Disorders	neuromuscular disease	Neuromuscular disease	1.48e-21	Increased	3.219		3.276	SATB1,SOCS5,MMP2,SMIM10L2B,NDUFB7,GPD1,DPAGT1,RNF217,NDUFA8,AFG3L2,KCNH7,UQCRH,PRKCB,TNC,RIPK2,ATP5F1A,MRPL39,RSPO2,KCNMA1,SAMD9L,BECN1,ST3GAL3,CALR,INTS6L,SGK1,NMI,CACNB3,ITGAM,ACHE,CDS1,CHN1,TSFM,DIO2,STYK1,SEPTIN5,ID4,HLA-DRB1,ARMCX3,TPD52,MT1M,DCC,CLDN5,GIT1,ADCY2,ADGRD1,PRDX2,RPS3A,TOX3,ORAI1,AHCY,CHRNA2,UNC13D,GSDMD,PLOD2,NPBWR1,HLA-DOA,ADRB1,PPP3CA,TPM3,DDX1,SLC12A5,ATP5PD,SDC4,ADAMTSL1,AD…	356	genotype	y-divergent	y-convergent	y-no call	y-divergent
Neurological Disease, Organismal Injury and Abnormalities	brain lesion	Brain lesion	6.84e-62		1.083		1.014	MYO5C,IL16,YOD1,RGS22,SLC17A9,RAP2A,TATDN2,SLC19A1,SAMD9L,DCAF7,ZSWIM4,PBXIP1,GBF1,DOCK10,MTAP,THSD4,POU2F2,TBX2,WDR91,FEZF2,B3GAT1,ZSCAN2,GOLGA7,EMB,CYB561D1,CLIP1,TPD52,ZNF469,PRR18,DCN,UNC13D,SHCBP1,UBR1,TM9SF4,SKIDA1,RGS9BP,TPM3,TRIM52,CFAP221,CCDC14,PRDM16,NCKAP1L,GSDMB,CREG2,SIRPB2,TM7SF3,GCC2,ZNF790,NT5DC2,SLC19A3,EHD1,CA7,SLC16A3,ARHGAP25,RNF31,PTPN21,MIPEP,ATP5F1B,TTLL11,PARK7,CCDC71L,SL…	1553	genotype	y-no call	y-convergent	no	no
Metabolic Disease, Organismal Injury and Abnormalities	amyloidosis	Amyloidosis	1.53e-10		-1.387		-1.286	CAMK2B,MMP2,ABCA2,ATP1A1,FCGR1A,MAPK10,ACTA2,CST3,TSPO,PITPNC1,CXCR4,KCNH7,ACTB,PALM2AKAP2,KLC1,MYH11,PRKCB,MS4A6A,LRP1,TAGLN,ATP5F1A,PLEKHA7,PSMB2,MDH2,NFKBIZ,MDH1,MME,OGDHL,BECN1,PDK3,GSN,HTR6,CADPS2,CBS/LOC102724560,LIMS1,CR1,PLTP,ITGA5,CTSZ,CXCL12,F12,ACHE,SLC6A6,MEOX2,TUBA8,ATAD3A,GM2A,SERPINE2,TREM2,SPON1,SCG5,DCN,CLDN5,NTRK3,NKAIN2,DDIT3,IGFBP3,ADGRD1,RTN3,MEGF10,EIF4EBP1,SIRT1,CHRNA2,PDGF…	184	genotype	y-no call	y-convergent	y-convergent	y-convergent
Neurological Disease, Organismal Injury and Abnormalities	epilepsy or neurodevelopmental disorder	Epilepsy or neurodevelopmental disorder	2.15e-07		-0.092		0.037	SATB1,UBE2M,MAPK10,DPP6,SMARCA4,CYP2C19,DLG3,CXCR4,SNAI2,ARID1B,KCNMA1,EFNB1,TCF4,DUSP2,ATP6V0C,ST3GAL3,KAT6A,PSMD12,GRIK1,ADCYAP1,ZHX2,LGI1,ATAD3A,CNPY3,ADGRV1,EXTL3,ACVR1C,SPAG1,DCC,LOC102724428/SIK1,CHRNA2,ADRB1,EP300,PPP3CA,CACNG2,ATP6V0A1,SLC12A5,KIF21B,RHEB,PRKACA,ADRA2A,FTH1,SRPX2,SPNS2,GABBR1,CHD3,CA7,EDN3,TLR4,IKBKG,DTNA,SCN5A,KCNC1,ACTG1,STUB1,CHD2,ASL,TET3,DIP2C,RNF170,FGF12,SV2A,CLTC,…	218	genotype	y-no call	y-convergent	y-convergent	y-convergent
Hereditary Disorder, Neurological Disease, Organismal Injury and Abnormalities	familial encephalopathy	Familial encephalopathy	7.21e-21		0.08		0.148	ERBB4,ABCA2,XRCC1,NDUFB7,GPD1,SMARCA4,AFG3L2,UQCRH,MRPL39,KPNA3,AMFR,SAMD9L,MLC1,ATP6V0C,ST3GAL3,CALR,TARS1,INTS6L,SGK1,RAP1GAP2,NANS,TUBA4A,LGI1,DCTN1,DIO2,ADGRV1,ARMCX3,TPD52,SPAG1,DCC,GIT1,ADGRD1,AHCY,VPS51,ADRB1,PPP3CA,TPM3,PRDM16,DDX1,RPS6KA1,RHEB,SRPX2,SERF1A/SERF1B,COX7B,SLC19A3,CA7,ADA2,GPER1,SLC33A1,SS18L1,KCNC1,ACTG1,STUB1,ATP5F1B,MICALL1,PARK7,SV2A,CLTC,ATP6V1A,PDE8B,CHSY1,ADAM28,RAB3G…	472	genotype	y-no call	y-convergent	y-no call	y-convergent
Neurological Disease, Organismal Injury and Abnormalities, Psychological Disorders	tauopathy	Tauopathy	2.26e-11	Decreased	-2.038		-2.038	CAMK2B,MMP2,ERBB4,ABCA2,ATP1A1,FCGR1A,MAPK10,ACTA2,CST3,TSPO,PITPNC1,CXCR4,KCNH7,ACTB,MYH11,PALM2AKAP2,KLC1,PRKCB,MS4A6A,LRP1,TAGLN,ATP5F1A,PLEKHA7,MDH2,NFKBIZ,MDH1,MME,OGDHL,BECN1,PDK3,HTR6,CADPS2,TUBA4A,CBS/LOC102724560,LIMS1,CR1,PLTP,ITGA5,CTSZ,CXCL12,F12,ACHE,SLC6A6,MEOX2,TUBA8,ATAD3A,GM2A,SERPINE2,TREM2,DCTN1,SPON1,SCG5,DCN,CLDN5,NTRK3,NKAIN2,DDIT3,IGFBP3,ADGRD1,RTN3,MEGF10,EIF4EBP1,SIRT1,CH…	187	genotype	y-no call	y-convergent	y-no call	y-divergent
Cellular Movement	cellular infiltration	Cellular infiltration	2.32e-09		-0.119		-0.263	SATB1,CORO1A,MMP2,FOXM1,SMARCA4,IL16,C3AR1,TYRO3,ACTB,TNC,RIPK2,NFKBIZ,IL27RA,PTX3,OTUD1,KDR,AMFR,EZR,LTBR,SOCS2,PRDM1,VAV1,BECN1,ST3GAL3,NFKB2,AHR,SGK1,PTK2B,STAT6,MYLK,PARG,MTAP,CR1,BID,PLTP,NMI,KCNK2,CXCL12,ITGAM,CCNT1,SERPINE2,IFIT2,EPHA2,PROC,AGK,P2RY12,IRF7,ITGB1,WLS,DCN,IL1RAP,IGFBP3,YBX1,RTN3,WWP2,SIRT1,GSDMD,TRAF3IP3,ADRB1,PLAUR,IL11RA,LAMTOR1,IRAK4,KMT2C,THBD,PRKCA,EIF4E,SELENBP1,TNFRSF…	160	no call	no	y-divergent	no	no
Organismal Survival	survival	Survival of organism	7.73e-08		-0.015		-0.385	PML,MMP2,ERBB4,XRCC1,DPP6,ASB13,COL1A1,SMARCA4,CYP2C19,CYP4F3,CXCR4,PRKCB,RIPK2,IL27RA,PTX3,SLC19A1,MYO10,MME,TCF4,LTBR,GRAMD1B,PRDM1,BECN1,CALR,GRIK1,GSN,A4GALT,TUBA4A,ADCYAP1,CBS/LOC102724560,CD24,ZHX2,BID,PLTP,ITGAM,ERCC1,F12,EFEMP1,ACHE,MEOX2,LEPR,TREM2,CNPY3,WFDC2,DIO2,SPON1,HLA-DRB1,ARHGDIA,SCG5,DCN,NTRK3,GIT1,PRDX2,ORAI1,SIRT1,GSDMD,LAMTOR1,OIP5-AS1,IGF2R,IGF2,SLC7A11,MAP1S,RHEB,PRKACA,TNF…	235	no call	no	y-divergent	y-divergent	no
Cell Morphology	sprouting	Sprouting	2.05e-10		-0.524		-1.097	CAMK2B,GNA13,ERBB4,LRFN2,EFNA5,SYT2,THSD7A,KLF9,WAS,CXCR4,LRRC4,BMP4,RYR1,CNTNAP2,ARID1B,TNC,RAP2A,MYO10,EFNB1,DLG1,KDR,EZR,LTBR,ARAP3,SEPTIN7,DOCK10,SGK1,HTR6,ADCYAP1,RIMS3,ENTPD1,CXCL12,ITGAM,LGI1,LZTS1,CSRP1,CHN1,CRMP1,GAB1,TREM2,EPHB1,EMB,FYN,ITGB1,DCC,DCN,IL1RAP,NTRK3,GIT1,EIF4EBP1,STIM2,PAK1,NPY2R,CAMK4,CPNE9,BDKRB2,IGF2,PLXNA4,KNDC1,NEFH,CTNNA2,SLC12A5,NEFM,EIF4E,ULK2,SRPX2,SARS1,SERPINF1,…	146	no call	no	y-divergent	y-divergent	y-divergent
Cell-To-Cell Signaling and Interaction, Cellular Assembly and Organization	formation	Formation of intercellular junctions	3.53e-06		-0.44		-1.025	CAMK2B,IQGAP1,ERBB4,PARD3,TMOD1,CLSTN1,EFNA5,DPAGT1,MAFB,DLG3,SYBU,PCDHB14,PLXNB1,IGSF21,PCDHB13,TNR,LRRC4,AFG3L2,ACTG1,SNAI2,CNTNAP2,ERBB2,TNC,PLEKHA7,ANGPT1,CBLN2,RAP2A,RPS6,ADGRB3,DLG1,RAF1,VSTM5,CGN,VHL,ACTL6B,PTK2B,PCDHB10,CNTNAP1,CD24,LRRK2,HGF,ITGA5,ACHE,F11R,LZTS1,DSP,LRRTM3,FRMPD2,DOCK4,PIK3R1,EPHA2,DCTN1,EPHB1,PCDHB9,PCDHB4,PTN,FYN,PCDH10,ITGB1,CHRM5,DCC,CLDN5,IL1RAP,NTRK3,MET,ITGB3,PCD…	91	no call	y-convergent	y-divergent	y-divergent	no
Neurological Disease, Organismal Injury and Abnormalities	neurological signs	Neurological signs	7.19e-16		-0.334		-0.267	SOCS5,NDUFB7,GPD1,NDUFA8,KCNH7,UQCRH,PRKCB,RIPK2,ATP5F1A,AKAP1,KCNMA1,MME,TCF4,SAMD9L,ST3GAL3,INTS6L,SGK1,CACNB3,ITGAM,ACHE,CDS1,CHN1,DIO2,ADGRV1,SEPTIN5,ID4,ARMCX3,TPD52,MT1M,CLDN5,NTRK3,GIT1,ADCY2,ADGRD1,PRDX2,PTPRQ,AHCY,CHRNA2,GSDMD,PLOD2,NPBWR1,VPS51,ADRB1,PPP3CA,IGF2,TPM3,DDX1,ATP5PD,SDC4,ADRA2A,RARB,SERF1A/SERF1B,APLNR,COX7B,GABBR1,CHD3,DTNA,SCN5A,GPER1,KCNC1,ACTN2,CHD2,ATP5F1B,SOX2,MICALL1…	256	no call	y-convergent	y-divergent	y-divergent	y-divergent
Neurological Disease, Organismal Injury and Abnormalities	cognitive impairment	Cognitive impairment	4.64e-11		-0.704		-0.656	SATB1,NMNAT2,ABCA2,DPP6,COL1A1,SMARCA4,DLG3,SLC9A9,ARID1B,EMILIN3,KCNMA1,MME,LAMA1,TCF4,AMFR,GRAMD1B,SAMD9L,MAF,BECN1,ST3GAL3,KAT6A,PSMD12,GRIK1,TARS1,RANBP10,NANS,CBS/LOC102724560,CACNB3,TUBGCP5,ACHE,LGI1,ATAD3A,B3GAT1,FXR2,SEPTIN5,DCC,DSCAML1,AKAP6,SIRT1,CHRNA2,GSDMD,DNAAF4,VPS51,UBR1,ADRB1,EP300,PPP3CA,WSCD2,IGF2,ALDH4A1,CACNG2,SLC7A11,PRDM16,ADRA2A,SRPX2,RARB,ITGAL,ITPR2,DNAJC13,B9D1,GABBR1,C…	257	no call	y-divergent	y-divergent	y-divergent	y-divergent
Cellular Development, Cellular Growth and Proliferation, Nervous System Development and Function, Organismal Development, Tissue Development	development	Development of neural cells	1.34e-15		-0.535		-1.343	NMNAT2,ERBB4,LRFN2,DLG3,SYBU,KIF20B,STX3,PCDHB13,WAS,CXCR4,LRRC4,AFG3L2,ARID1B,TNC,LRP1,RAP2A,MYO10,EFNB1,LAMA1,FNBP1L,FGF10,PRDM1,NCKIPSD,BOC,PTK7,BECN1,AHR,DOCK10,SGK1,PAK6,RAP1GAP2,ADCYAP1,ITGAM,EFEMP1,ACHE,LGI1,FEZF2,CHN1,TREM2,DCTN1,EPHB1,PCDHB9,PCDHB4,DCC,NTRK3,GIT1,RAPGEF1,LAMB2,SIRT1,WNT7B,EP300,CPNE9,IL11RA,PPP3CA,FARP2,PLXNA4,CACNG2,MMRN2,SLC12A5,MAP1S,LRIG2,EIF4E,HIPK2,SRPX2,IQGAP1,PAR…	295	unique	y-divergent	y-divergent	y-divergent	y-divergent
Cellular Development, Cellular Growth and Proliferation, Nervous System Development and Function, Organismal Development, Tissue Development	development	Development of neurons	2.71e-15		-0.57		-1.346	NMNAT2,ERBB4,LRFN2,DLG3,SYBU,KIF20B,STX3,PCDHB13,WAS,CXCR4,LRRC4,AFG3L2,ARID1B,TNC,LRP1,RAP2A,MYO10,EFNB1,LAMA1,FNBP1L,FGF10,PRDM1,BOC,NCKIPSD,PTK7,BECN1,AHR,DOCK10,SGK1,PAK6,RAP1GAP2,ADCYAP1,ITGAM,EFEMP1,ACHE,LGI1,FEZF2,CHN1,TREM2,DCTN1,EPHB1,PCDHB9,PCDHB4,DCC,NTRK3,GIT1,RAPGEF1,LAMB2,SIRT1,WNT7B,EP300,CPNE9,IL11RA,PPP3CA,FARP2,PLXNA4,CACNG2,SLC12A5,MAP1S,LRIG2,EIF4E,HIPK2,SRPX2,IQGAP1,PARD3,EHD…	284	unique	y-divergent	y-divergent	y-divergent	y-divergent
Neurological Disease, Organismal Injury and Abnormalities, Psychological Disorders	disorder of basal ganglia	Disorder of basal ganglia	4.76e-18		-0.7		-0.567	SATB1,SOCS5,ERBB4,SMIM10L2B,NDUFB7,GPD1,NDUFA8,KCNH7,UQCRH,PRKCB,RIPK2,ATP5F1A,RSPO2,KCNMA1,SAMD9L,BECN1,INTS6L,SGK1,TUBA4A,CACNB3,ITGAM,ACHE,CDS1,ZIC5,CHN1,TREM2,DCTN1,DIO2,STYK1,SEPTIN5,ID4,ARMCX3,TPD52,MT1M,DCC,CLDN5,GIT1,ADCY2,ADGRD1,PRDX2,RPS3A,TOX3,AHCY,CHRNA2,PLOD2,NPBWR1,ADRB1,PPP3CA,TPM3,SLC7A11,DDX1,ATP5PD,SDC4,ADAMTSL1,ADRA2A,FTH1,RARB,SERF1A/SERF1B,APLNR,DNAJC13,COX7B,SLC19A3,TLR4,DTN…	286	unique	y-divergent	y-divergent	y-divergent	y-divergent
Hereditary Disorder, Neurological Disease, Organismal Injury and Abnormalities	familial central nervous system disease	Familial central nervous system disease	1.18e-20		-0.275		-0.149	ERBB4,ABCA2,XRCC1,NDUFB7,GPD1,SMARCA4,AFG3L2,UQCRH,MRPL39,KPNA3,AMFR,SAMD9L,MLC1,ATP6V0C,ST3GAL3,CALR,TARS1,INTS6L,SGK1,RAP1GAP2,NANS,TUBA4A,LGI1,DCTN1,DIO2,ADGRV1,ARMCX3,TPD52,SPAG1,DCC,GIT1,ADGRD1,AHCY,VPS51,ADRB1,PPP3CA,TPM3,PRDM16,DDX1,RPS6KA1,RHEB,SRPX2,SERF1A/SERF1B,COX7B,SLC19A3,CA7,ADA2,GPER1,SLC33A1,SS18L1,KCNC1,ACTG1,ERBB2,STUB1,ATP5F1B,MICALL1,PARK7,SV2A,CLTC,ATP6V1A,PDE8B,CHSY1,ADAM28…	486	unique	y-divergent	y-divergent	y-divergent	y-divergent
Hereditary Disorder, Neurological Disease, Organismal Injury and Abnormalities	familial neurological disorder	Familial neurological disorder	4.29e-25		-0.613		-0.415	SLC4A11,ERBB4,ABCA2,XRCC1,NDUFB7,GPD1,SMARCA4,AFG3L2,SNAI2,UQCRH,MRPL39,VPS33B,KPNA3,AMFR,SAMD9L,COL8A1,MLC1,ATP6V0C,ST3GAL3,CALR,TARS1,GBF1,INTS6L,SGK1,RAP1GAP2,GSN,NANS,TUBA4A,LGI1,WBP2,GAB1,DCTN1,DIO2,ADGRV1,TSR2,ARMCX3,TPD52,SPAG1,DCC,GIT1,ADGRD1,PTPRQ,AHCY,VPS51,UBR1,ADRB1,PPP3CA,SGCE,TPM3,ITPR3,PRDM16,DDX1,RPS6KA1,RHEB,EIF4E,FTH1,SRPX2,SPNS2,SERF1A/SERF1B,PARD3,COX7B,SLC19A3,CA7,ADA2,GPER1,…	591	unique	y-no call	y-divergent	y-divergent	y-divergent
