# Supplementary material for: Down syndrome frontal cortex layer III and layer V pyramidal neurons exhibit lamina specific degeneration in aged individuals
Source: Acta Neuropathol Commun. 2024 Nov 27;12:182. doi: 10.1186/s40478-024-01891-z (PMC11603868; doi:10.1186/s40478-024-01891-z)
Supplement: Supplementary file 8 — Supplementary Material 8 [file 40478_2024_1891_MOESM8_ESM.xlsx]

## Sheet: Canonical_L5UD sorted) (2)
Ingenuity Canonical Pathways_L5 uDEG	-log(p-value)	zScore	Ratio	Molecules	Breakdown	L5A	L35conv	L3uDEG	L3A
Gap Junction Signaling	1.74	1.02899	0.108	ADCY8,CALM1 (includes others),CAV1,CCND1,CDH2,CDKN1B,CREB3L1,CREB3L3,CTNNB1,GJB6,GJC2,GNAQ,GRB2,GUCY1A2,JMJD7-PLA2G4B,KCNH2,KCNN3,MAP3K5,NGFR,OXTR,P2RY11,PLCB3,PLCB4,PLCG2,PLCH2,PRKAG2,PRKAR2B,PRKCQ,PRKD1,RASD2,SGSM3,SLC39A7,TCF7L1,TGFBR1,TUBA1B	genotype	y-+ to 0	y-0 to +	y-convergent	no
Cholecystokinin/Gastrin-mediated Signaling	2.15	0	0.143	CCKBR,CREM,GNAQ,GRB2,MAPK14,MEF2C,MEF2D,PLCB3,PLCB4,PRKCQ,PRKD1,RASD2,RHOA,RHOV,RND3,SRF,SST	genotype	y-0 to +	y-0 to +	y-0 to +	y-0 to +
Synaptic Long Term Depression	1.64	0	0.116	CACNA1D,CACNA1E,CACNA2D2,CACNB2,CACNG5,GNA15,GNAL,GNAQ,GRM3,GUCY1A2,LCAT,PLA2G7,PLAAT3,PLCB3,PLCB4,PLCG2,PLCH2,PNPLA2,PPM1L,PRKCQ,PRKD1,RASD2,SLC39A7	genotype	y-0 to +	y-0 to +	y-convergent	y-0 to +
GNRH Signaling	1.81	1.06904	0.12	ADCY8,CACNA1D,CACNA1E,CACNA2D2,CACNB2,CACNG5,CALM1 (includes others),CREB3L1,CREB3L3,GNA15,GNAQ,GNG10,GRB2,MAP3K11,MAP3K5,MAPK14,PLCB3,PLCB4,PRKAG2,PRKAR2B,PRKCQ,PRKD1,RASD2	genotype	y-convergent	no	y-convergent	y-convergent
Oxytocin in Brain Signaling Pathway	1.38	0.894427	0.111	CACNA1D,CACNA1E,CACNA2D2,CACNB2,CACNG5,CALM1 (includes others),CREB3L1,CREB3L3,GNAL,GNAQ,GNG10,LCAT,MEF2C,MEF2D,OXTR,PLA2G7,PLAAT3,PLCB3,PNPLA2,PRKCQ,PRKD1,RASD2	genotype	y-convergent	no	y-divergent	y-convergent
eNOS Signaling	2.89	-0.471405	0.147	ADCY8,AQP3,CALM1 (includes others),CAV1,CCNA1,CHRFAM7A,CHRNA4,CHRNB1,CHRNB3,CHRNE,FLT4,GNAQ,GUCY1A2,HSP90AB1,HSPA14,HSPA1A/HSPA1B,HSPA4,PLCG2,PRKAA1,PRKAG2,PRKAR2B,PRKCQ,PRKD1	genotype	y-convergent	no	y-divergent	y-divergent
Mitochondrial Dysfunction	2.46	2.21359	0.116	ACO2,APH1B,ATP1B3,BAD,CACNA1D,CACNA1E,CACNA2D2,CACNB2,CACNG5,CALM1 (includes others),CLIC2,COX7A2L,CREB3L1,CREB3L3,GSTT2/GSTT2B,MAP3K5,MGST2,MT-ATP6,MT-CO1,MT-CO2,MT-CYB,MT-ND1,MT-ND4,MT-ND5,MT-ND6,NDUFA1,NDUFA9,NDUFB4,NDUFB9,NDUFS3,OGDH,PRKAA1,PRKAG2,PRKAR2B,PSEN2,SAMM50,SDHC,TARDBP,TFAM,TOMM70	genotype	y-convergent	y-+ to 0	y-convergent	y-convergent
ERK5 Signaling	2.08	1.26491	0.162	BAD,CREB3L1,CREB3L3,GNAQ,MEF2C,MEF2D,RASD2,RPS6KA4,RPS6KA6,RPS6KB2,WNK1,YWHAH	genotype	y-convergent	y-convergent	no	y-convergent
GABA Receptor Signaling	2.73		0.152	ADCY8,ALDH5A1,AP2A2,CACNA1D,CACNA1E,CACNA2D2,CACNB2,CACNG5,GABRB1,GABRB3,GAD2,GNA15,GNAL,GNAQ,GNG10,KCNH2,KCNN3,NSF,SLC6A13,UBQLN1	genotype	y-convergent	y-convergent	no	y-convergent
p38 MAPK Signaling	1.78	0.57735	0.133	CREB3L1,CREB3L3,FADD,IL1RAPL2,IL1RL2,JMJD7-PLA2G4B,MAP3K5,MAPK14,MEF2C,MEF2D,RPS6KA4,RPS6KA6,RPS6KB2,SRF,STAT1,TGFBR1	genotype	y-convergent	y-convergent	no	y-convergent
Protein Ubiquitination Pathway	2.64		0.125	BAG1,DNAJA1,DNAJB11,DNAJB12,DNAJB14,DNAJB6,DNAJC14,DNAJC6,HLA-C,HSP90AB1,HSPA14,HSPA1A/HSPA1B,HSPA4,HSPA4L,HSPB8,HSPH1,PSMC1,PSMD6,PSME1,SACS,SMO,SMURF1,TAP2,UBE2D3,UBE2J2,UBE2W,UBE2Z,USP11,USP27X,USP31,USP46,USP49,USP9X,USP9Y	genotype	y-convergent	y-convergent	no	y-convergent
Protein Kinase A Signaling	3.11	1.76141	0.119	ADCY8,AKAP11,AKAP13,AKAP17A,AKAP3,BAD,CALM1 (includes others),CDC14B,CDKN3,CREB3L1,CREB3L3,CREM,CTNNB1,DUSP11,DUSP15,DUSP8,ENPP6,GNAQ,GNG10,GYS1,MYH4,NFKBID,NGFR,PDE3B,PDE6D,PHKB,PLCB3,PLCB4,PLCG2,PLCH2,PLD6,PRKAG2,PRKAR2B,PRKCQ,PRKD1,PTCH2,PTEN,PTPRA,PTPRB,PTPRK,PTPRO,RHOA,SHH,SIRPA,SMO,TCF7L1,TGFBR1,UBASH3B,YWHAH	genotype	y-convergent	y-convergent	y-+ to 0	y-convergent
Axonal Guidance Signaling	2.23		0.106	ACE,ADAM19,ADAM9,ADAMTS17,ADAMTS3,ARHGEF7,ARPC5,DPYSL2,EPHA3,EPHB2,EPHB3,GNA15,GNAL,GNAQ,GNG10,GRB2,HERC2,ITGA11,ITGA3,L1CAM,LNPEP,NGFR,NRP1,NTN4,NTNG2,NTRK2,PAPPA,PDGFB,PDGFD,PLCB3,PLCB4,PLCG2,PLCH2,PLXNB2,PLXND1,PMPCB,PRKAG2,PRKAR2B,PRKCQ,PRKD1,PTCH2,RASD2,RASSF5,RHOA,ROBO1,SEMA3A,SEMA3F,SEMA5A,SEMA6A,SHH,SMO,TUBA1B,UNC5C,WNT4	genotype	y-convergent	y-convergent	y-convergent	y-convergent
Clathrin-mediated Endocytosis Signaling	2.46		0.13	AMPH,AP2A2,AP3B2,AP3M1,AP5M1,APOB,APOL1,ARPC5,CSNK2B,EPHB2,FGF13,GRB2,HIP1R,LDLR,MYO6,PCYOX1,PDGFB,PDGFD,PICALM,RAB5B,RAB5C,RBP4,SH3GL1,SH3GL2,SH3GL3,TFRC,USP9X	genotype	y-convergent	y-convergent	y-convergent	y-convergent
Corticotropin Releasing Hormone Signaling	3.43	1.78885	0.158	ADCY8,ARPC5,CACNA1D,CACNA1E,CACNA2D2,CACNB2,CACNG5,CALM1 (includes others),CREB3L1,CREB3L3,GNAQ,GUCY1A2,MAPK14,MEF2C,MEF2D,PLCG2,PRKAG2,PRKAR2B,PRKCQ,PRKD1,PTCH2,SHH,SLC39A7,SMO	genotype	y-convergent	y-convergent	y-convergent	y-convergent
CREB Signaling in Neurons	1.81	1.21356	0.0988	ACKR1,ADCY8,ADGRA2,ADORA2A,BMPR2,CACNA1D,CACNA1E,CACNA2D2,CACNB2,CACNG5,CALM1 (includes others),CCKBR,CELSR1,CHRM2,CREB3L1,CREB3L3,DRD5,FGFR3,FLT4,GALR1,GNA15,GNAL,GNAQ,GNG10,GPR146,GPR150,GPR156,GPR161,GPR162,GPR22,GPR37L1,GPR83,GPRC5C,GRB2,GRIK5,GRIN1,GRIN2B,GRM3,HCRTR2,HTR1A,HTR1B,LTB4R,NGFR,NTRK2,OXTR,P2RY11,PDGFB,PLCB3,PLCB4,PLCG2,PLCH2,PRKAG2,PRKAR2B,PRKCQ,PRKD1,RASD2,RXFP1,S1PR3,SMO,TGFBR1	genotype	y-convergent	y-convergent	y-convergent	y-convergent
Dopamine-DARPP32 Feedback in cAMP Signaling	2.84	1.60591	0.14	ADCY8,ATP2A1,CACNA1D,CACNA1E,CACNA2D2,CACNB2,CACNG5,CALM1 (includes others),CREB3L1,CREB3L3,CREM,DRD5,GNAQ,GRIN1,GRIN2B,GUCY1A2,KCNJ8,PLCB3,PLCB4,PLCG2,PLCH2,PPM1L,PRKAG2,PRKAR2B,PRKCQ,PRKD1	genotype	y-convergent	y-convergent	y-convergent	y-convergent
Endocannabinoid Developing Neuron Pathway	1.57	1.50756	0.126	ADCY8,CCND1,CDKN1B,CREB3L1,CREB3L3,CTNNB1,GNAL,GNG10,MAPK14,MAPK6,MGLL,PRKAG2,PRKAR2B,RASD2,RHOA,STMN2	genotype	y-convergent	y-convergent	y-convergent	y-convergent
Ephrin Receptor Signaling	1.32	1.94145	0.109	ARPC5,CREB3L1,CREB3L3,EPHA3,EPHB2,EPHB3,GNA15,GNAL,GNAQ,GNG10,GRB2,GRIN1,GRIN2B,ITGA11,ITGA3,MAP4K4,PDGFB,PDGFD,RASD2,RHOA,SH2D3C,SORBS1	genotype	y-convergent	y-convergent	y-convergent	y-convergent
Estrogen Receptor Signaling	2.91	0.174078	0.117	ADCY8,BAD,CACNA1D,CACNA1E,CACNA2D2,CACNB2,CACNG5,CAV1,CCND1,CREB3L1,CREB3L3,FBXO32,GNA15,GNAL,GNAQ,GNG10,GPS2,GRB2,HSP90AB1,MED13,MED18,MED23,MT-ATP6,MT-CYB,MT-ND1,MT-ND4,MT-ND5,MT-ND6,NDUFA9,NDUFB4,NDUFB9,NDUFS3,PELP1,PLCB3,PLCB4,PLCG2,PLCH2,PRKAA1,PRKAG2,PRKAR2B,PRKCQ,PRKD1,PTEN,RASD2,RHOA,RPS6KB2,SDHC,TFAM	genotype	y-convergent	y-convergent	y-convergent	y-convergent
GP6 Signaling Pathway	2.2	0.942809	0.142	CALM1 (includes others),CERT1,COL11A1,COL16A1,COL19A1,COL22A1,COL4A3,COL5A2,COL5A3,COL6A1,COL9A1,COL9A2,GRB2,LAMA2,LAMA5,PLCG2,PRKCQ,PRKD1	genotype	y-convergent	y-convergent	y-convergent	y-convergent
Opioid Signaling Pathway	3.01	0.755929	0.129	ADCY8,AP2A2,BAD,CACNA1D,CACNA1E,CACNA2D2,CACNB2,CACNG5,CALM1 (includes others),CAMK1,CDKN1B,CREB3L1,CREB3L3,CTNNB1,GNA15,GNAL,GNAQ,GNG10,GRIN1,GRIN2B,GRK3,MAPK6,OGFR,PRKAG2,PRKAR2B,PRKCQ,PRKD1,RASD2,RGS12,RGS14,RGS5,RPS6KA4,RPS6KA6,RPS6KB2,SRF,TCF7L1	genotype	y-convergent	y-convergent	y-convergent	y-convergent
Oxytocin Signaling Pathway	3.24	1.52128	0.131	CACNA1D,CACNA1E,CACNA2D2,CACNB2,CACNG5,CALM1 (includes others),CREB3L1,CREB3L3,GNAL,GNAQ,GNG10,GRB2,GUCY1A2,JMJD7-PLA2G4B,KCNA5,KCNJ8,MAPK14,MAPK6,MEF2C,MYH14,MYH3,MYH4,MYH7,MYO18A,MYO18B,OXTR,PLCB3,PLCB4,PNPLA2,PRKAA1,PRKAG2,PRKAR2B,PRKCQ,PRKD1,RASD2,RHOA,SLC39A7	genotype	y-convergent	y-convergent	y-convergent	y-convergent
PDGF Signaling	1.56	1.50756	0.138	ABL2,CAV1,CSNK2B,EIF2AK2,GRB2,INPP5F,PDGFB,PDGFD,PLCG2,RASD2,SRF,STAT1	genotype	y-convergent	y-convergent	y-convergent	y-convergent
RHOGDI Signaling	1.88	-2.84019	0.118	ARHGDIG,ARHGEF7,ARHGEF9,ARPC5,CDH18,CDH19,CDH2,CDH26,DLC1,GNA15,GNAL,GNAQ,GNG10,ITGA11,ITGA3,MYH14,MYH3,MYH4,MYH7,MYO18A,MYO18B,PIP4K2C,PIP5K1B,RHOA,RHOV,RND3	genotype	y-convergent	y-convergent	y-convergent	y-convergent
D-myo-inositol-5-phosphate Metabolism	1.64	0.852803	0.116	ALPL,CA3,DUSP11,DUSP15,DUSP23,DUSP8,INPP5F,MDP1,MTMR6,PHOSPHO1,PIP4K2C,PLCB3,PLCB4,PLCG2,PLCH2,PPFIA3,PPM1L,PPP4R1,PTEN,PTPRO,SGPP2,SIRPA,WBP11	genotype	y-convergent	y-convergent	y-divergent	y-+ to 0
Endocannabinoid Neuronal Synapse Pathway	2.8	1.14708	0.148	ADCY8,CACNA1D,CACNA1E,CACNA2D2,CACNB2,CACNG5,FAAH,GNA15,GNAL,GNAQ,GNG10,GRIN1,GRIN2B,MAPK14,MAPK6,MGLL,PLCB3,PLCB4,PLCG2,PLCH2,PRKAG2,PRKAR2B	genotype	y-convergent	y-convergent	y-divergent	y-convergent
G Beta Gamma Signaling	2.13	0.727607	0.14	CACNA1D,CACNA1E,CACNA2D2,CACNB2,CACNG5,CAV1,CAV2,GNA15,GNAL,GNAQ,GNG10,GRB2,PLCG2,PRKAG2,PRKAR2B,PRKCQ,PRKD1,RASD2	genotype	y-convergent	y-convergent	y-divergent	y-convergent
Gαi Signaling	1.78	1.1547	0.129	ADCY8,CAV1,CHRM2,GNA15,GNAL,GNAQ,GNG10,GRB2,GRM3,HTR1A,HTR1B,LTB4R,PRKAG2,PRKAR2B,RASD2,RGS12,RGS14,S1PR3	genotype	y-convergent	y-convergent	y-divergent	y-convergent
Sirtuin Signaling Pathway	2.21	1.4	0.117	ABCA1,ATG13,ATG14,ATG4B,ATG4C,ATG7,BCL2L11,BMAL1,CLOCK,CPT1A,GLS,MAPK6,MLYCD,MT-ATP6,MT-CYB,MT-ND1,MT-ND4,MT-ND5,MT-ND6,NDUFA1,NDUFA9,NDUFB4,NDUFB9,NDUFS3,OGG1,PARP1,PFKFB3,POLR1C,PPID,PRKAA1,SDHC,TIMM44,TOMM70,TUBA1B	genotype	y-convergent	y-convergent	y-divergent	y-convergent
Synaptic Long Term Potentiation	2.03	1.5	0.136	ADCY8,CALM1 (includes others),CREB3L1,CREB3L3,GNA15,GNAQ,GRIN1,GRIN2B,GRM3,PLCB3,PLCB4,PLCG2,PLCH2,PRKAG2,PRKAR2B,PRKCQ,PRKD1,RASD2	genotype	y-convergent	y-convergent	y-divergent	y-convergent
Docosahexaenoic Acid (DHA) Signaling	2.43	0.179605	0.124	ADCY8,APH1B,BAD,CCND1,CREB3L1,CREB3L3,FADD,GNAQ,GRIN2B,LCAT,NGFR,NTRK2,PDGFB,PLA2G7,PLAAT3,PLCB3,PLCB4,PLCG2,PLCH2,PNPLA2,PRKAA1,PRKAG2,PRKAR2B,PRKCQ,PRKD1,PSEN2,RPS6KB2,SYT14,SYT4,SYT7,TNFAIP2	no call	no	no	y-convergent	y-+ to 0
Serotonin Receptor Signaling	1.46	1.17954	0.0981	ADCY8,ARFGEF2,CACNA1D,CACNA1E,CACNA2D2,CACNB2,CACNG5,CALM1 (includes others),CAV1,CAV2,CREB3L1,CREB3L3,GCH1,GNA15,GNAL,GNAQ,GNG10,HTR1A,HTR1B,KCNA5,KCNH2,KCNN3,LCAT,MAP3K5,MAPK14,PLA2G7,PLAAT3,PLCB3,PLCB4,PLCG2,PLCH2,PLD6,PNPLA2,PRKAG2,PRKAR2B,PRKCQ,PRKD1,RASD2,RHOA,RHOV,RND3,RPS6KB2,SHANK3,SPR,SRF,TRPV6	no call	no	no	y-convergent	y-+ to 0
Oxidative Phosphorylation	1.41	-2.67261	0.125	COX7A2L,MT-ATP6,MT-CO1,MT-CO2,MT-CYB,MT-ND1,MT-ND4,MT-ND5,NDUFA1,NDUFA9,NDUFB4,NDUFB9,NDUFS3,SDHC	no call	no	no	y-convergent	y-convergent
Neurovascular Coupling Signaling Pathway	2.65	0.928477	0.129	ADORA2A,CACNA1D,CACNA1E,CACNA2D2,CACNB2,CACNG5,CALM1 (includes others),CHRM2,GABRB1,GABRB3,GNAQ,GRIN1,GRIN2B,GUCY1A2,KCNJ8,KCNMB4,KCNN3,LCAT,PLA2G7,PLAAT3,PLCB3,PLCB4,PNPLA2,PRKAG2,PRKAR2B,RHOA,SLC16A1,SLC1A2,SLC39A7,SLCO2A1	no call	no	y-convergent	y-divergent	y-convergent
AMPK Signaling	1.86	-0.27735	0.116	AK3,AK9,CCND1,CHRFAM7A,CHRNA4,CHRNB1,CHRNB3,CHRNE,CPT1A,CREB3L1,CREB3L3,GNA15,GNAL,GNAQ,GNG10,GYS1,HLTF,MAPK14,MLYCD,PFKFB3,PPAT,PPM1E,PPM1L,PRKAA1,PRKAG2,PRKAR2B,RAB22A,RAB6A	layer specific	y-convergent	y-convergent	y-divergent	y-divergent
cAMP-mediated signaling	1.76	1.70561	0.114	ADCY8,ADORA2A,AKAP11,AKAP13,AKAP17A,AKAP3,CALM1 (includes others),CAMK1,CHRM2,CREB3L1,CREB3L3,CREM,DRD5,ENPP6,GNAL,GRM3,HTR1A,HTR1B,LTB4R,PDE3B,PDE6D,PKIB,PLD6,PRKAR2B,RGS12,RGS14,S1PR3	layer specific	y-convergent	y-convergent	y-divergent	y-divergent
Neuropathic Pain Signaling in Dorsal Horn Neurons	2.11	0.774597	0.149	CAMK1,GRIN1,GRIN2B,GRM3,KCNH2,KCNN3,NTRK2,PLCB3,PLCB4,PLCG2,PLCH2,PRKAG2,PRKAR2B,PRKCQ,PRKD1	layer specific	y-convergent	y-convergent	y-divergent	y-divergent
Synaptogenesis Signaling Pathway	5.04	2.46885	0.146	ADCY8,AP2A2,ARHGEF7,ARPC5,BAD,CACNA2D2,CACNB2,CALM1 (includes others),CDH18,CDH19,CDH2,CDH26,CPLX3,CREB3L1,CREB3L3,CTNNB1,EPHA3,EPHB2,EPHB3,GRB2,GRIN1,GRIN2B,GRM3,MAPK14,NAPB,NLGN4X,NLGN4Y,NRXN1,NSF,NTRK2,PLCG2,PRKAG2,PRKAR2B,RAB5B,RAB5C,RASD2,RELN,RHOA,RPS6KB2,STX16,SYN1,SYN3,SYT14,SYT4,SYT7,THBS3	layer specific	y-convergent	y-divergent	y-divergent	y-divergent
Folate Transformations I	1.61		0.333	MTHFD1,MTHFS,SHMT1	layer specific	y-0 to +	no	no	no
Flavin Biosynthesis IV (Mammalian)	2.26		1	FLAD1,RFK	layer specific	y-convergent	no	no	no
Glycogen Biosynthesis II (from UDP-D-Glucose)	3.05	0	0.571	GBE1,GYG2,GYS1,UGP2	layer specific	y-convergent	no	no	no
N-acetylglucosamine Degradation I	3.38		1	AMDHD2,GNPDA1,GNPDA2	layer specific	y-convergent	no	no	no
N-acetylglucosamine Degradation II	2.81		0.75	AMDHD2,GNPDA1,GNPDA2	layer specific	y-convergent	no	no	no
Transcriptional Regulation by MECP2	2.19	-1.89737	0.175	CALM1 (includes others),DGCR8,FKBP5,GAD2,GPRIN1,GPS2,GRIN2B,MEF2C,MOBP,PTEN,SST	new?genotype specifc only	no	no	y-- to 0	no
Cachexia Signaling Pathway	1.58	2.59554	0.103	ACVR1B,ADCY8,AZGP1,BMPR2,CASP6,DDIT4,EIF2AK2,FBXO32,HSP90AB1,HSPA14,HSPA1A/HSPA1B,HSPA4,IL17D,IL1RAPL2,IL1RL2,MALAT1,MAPK14,MEF2C,NGFR,PDE3B,PNPLA2,PRKAA1,PRKAG2,PRKAR2B,PRKCQ,PRKD1,PSMC1,PSMD6,PSME1,PTEN,PTHLH,STAT1,STAT2,TGFBR1,TNFSF13B,TNFSF4,TSC22D4,XBP1	new?genotype specifc only	no	no	y-+ to 0	no
Acetylcholine Receptor Signaling Pathway	4.74	0	0.165	ADAM19,ADAM9,ADCY8,APH1B,CACNA1D,CACNA1E,CACNA2D2,CACNB2,CACNG5,CALM1 (includes others),CASP6,CHRFAM7A,CHRM2,CHRNA4,CHRNB1,CHRNB3,CHRNE,CREB3L1,CREB3L3,GNA15,GNAL,GNAQ,NGFR,PLCB3,PLCB4,PLCG2,PLCH2,PRKAG2,PRKAR2B,PRKCQ,PRKD1,PSEN2	new?genotype specifc only	no	no	y-0 to -	no
EPH-Ephrin signaling	1.33	0	0.128	AP2A2,APH1B,ARHGEF7,ARPC5,EPHA3,EPHB2,EPHB3,GRIN1,GRIN2B,MYH14,PSEN2,RHOA	new?genotype specifc only	no	no	y-0 to +	no
HDR through MMEJ (alt-NHEJ)	2.03	1	0.333	LIG3,PARP1,PARP2,POLQ	new?genotype specifc only	no	no	y-0 to +	no
Integration of energy metabolism	1.69	0.57735	0.136	ADCY8,ADIPOR1,CACNA1D,CACNA1E,CACNA2D2,CACNB2,GNA15,GNAQ,GNG10,KCNC2,KCNS3,PLCB3,PRKAG2,PRKAR2B	new?genotype specifc only	no	no	y-0 to +	no
Autism Signaling Pathway	1.64	2.12132	0.107	ALDH3A2,ALDH5A1,ATP7B,BCL9,CACNA1D,CACNA1E,CACNA2D2,CACNB2,CACNG5,CTNNB1,CYP27A1,GRIN1,GRIN2B,GRM3,HLA-C,IL17D,NEXMIF,NLGN4X,NLGN4Y,NRXN1,NTRK2,PRKAG2,PRKAR2B,PTEN,RASD2,RELN,SHANK3,SHH,SMO,TCF7L1,TNFSF13B,TNFSF4,WNT4	new?genotype specifc only	no	no	y-convergent	no
Class I MHC mediated antigen processing and presentation	3.76	2.02073	0.128	ARIH2,ASB2,ASB7,ATG14,ATG7,CTSS,ERAP1,FBXL16,FBXO32,FBXO44,FBXW5,FBXW9,GLMN,HECTD1,HECTD3,HERC1,HERC2,HERC3,HERC4,HLA-C,HUWE1,ITCH,KLHL11,LNPEP,LONRF1,MKRN1,MRC2,PSMC1,PSMD6,PSME1,RLIM,RNF115,RNF138,RNF6,SEC22B,SEC24A,SEC24C,SH3RF1,SIAH1,SIAH2,SMURF1,TAP2,UBE2D3,UBE2J2,UBE2W,UBE2Z,WSB1,ZNRF1	new?genotype specifc only	no	no	y-convergent	no
Collagen biosynthesis and modifying enzymes	2.44	0.57735	0.179	ADAMTS3,COL11A1,COL16A1,COL19A1,COL22A1,COL4A3,COL5A2,COL5A3,COL6A1,COL9A1,COL9A2,P3H2	new?genotype specifc only	no	no	y-convergent	no
Electron transport, ATP synthesis, and heat production by uncoupling proteins	1.84	-2.66789	0.133	COX7A2L,MT-ATP6,MT-ATP8,MT-CO1,MT-CO2,MT-CYB,MT-ND1,MT-ND4,MT-ND5,MT-ND6,NDUFA1,NDUFA9,NDUFB4,NDUFB9,NDUFS3,SDHC,SLC25A27	new?genotype specifc only	no	no	y-convergent	no
Glutaminergic Receptor Signaling Pathway (Enhanced)	3.75	1.06749	0.132	ADCY8,BAD,CACNA1D,CACNA1E,CACNA2D2,CACNB2,CACNG5,CALM1 (includes others),CREB3L1,CREB3L3,GABRB1,GABRB3,GLS,GNAL,GNAQ,GRIK5,GRIN1,GRIN2B,GRM3,KCNK3,LCAT,MAPK14,NAPB,NSF,PLA2G7,PLAAT3,PLCB3,PLCB4,PLCG2,PLCH2,PLD6,PNPLA2,PRKAG2,PRKAR2B,PRKCQ,PRKD1,RPS6KB2,SCN3A,SCN3B,SHANK3,SLC1A2,SLC38A3,STX16	new?genotype specifc only	no	no	y-convergent	no
Potassium Channels	2.41	0.5	0.155	GNG10,KCNA5,KCNA6,KCNAB1,KCNAB3,KCNC2,KCNC4,KCNG1,KCNG3,KCNH2,KCNH5,KCNJ8,KCNK3,KCNMB4,KCNN3,KCNS3	new?genotype specifc only	no	no	y-convergent	no
RHO GTPase cycle	3.95	1.06904	0.124	ABL2,AKAP13,ALDH3A2,ARHGAP17,ARHGAP19,ARHGAP25,ARHGDIG,ARHGEF7,ARHGEF9,BLTP3B,CAV1,CCDC88A,CDC42EP3,CHN2,COPS2,CYFIP2,DDX39B,DLC1,DLG5,EFHD2,FAM91A1,FLOT1,FMNL2,GFOD1,GOLGA8K (includes others),GOPC,GRB2,HSP90AB1,MAP3K11,MYO6,NCKAP1,NDUFS3,NET1,NOXA1,OBSCN,PICALM,PLEKHG2,PLEKHG5,PLXND1,PREX2,RACGAP1,RHOA,RHOV,RND3,SAMM50,SH3BP1,SH3PXD2A,SH3RF1,SPTAN1,STARD13,STMN2,STX5,TFRC,TUBA1B,USP9X,WDR11	new?genotype specifc only	no	no	y-convergent	no
Signaling by MET	1.49	0.904534	0.139	COL11A1,COL5A2,COL5A3,GRB2,ITGA3,LAMA2,LAMA5,MUC20,SH3GL1,SH3GL2,SH3GL3	new?genotype specifc only	no	no	y-convergent	no
Transport of vitamins, nucleosides, and related molecules	2.01	-0.707107	0.195	ARL2,LCN12,LCN15,SLC16A2,SLC29A3,SLC29A4,SLCO2A1,SLCO4C1	new?genotype specifc only	no	no	y-convergent	no
Apoptosis Signaling	1.65	0	0.135	ACIN1,BAD,BCL2L11,CASP6,DIABLO,ENDOG,MAP3K5,MAP4K4,NFKBID,PARP1,PLCG2,PRKCQ,RASD2,SPTAN1	no call	y-0 to +	y-0 to +	y-0 to -	y-0 to -
α-Adrenergic Signaling	1.5	0	0.128	ADCY8,CALM1 (includes others),GNA15,GNAL,GNAQ,GNG10,GYS1,PHKB,PLCG2,PRKAG2,PRKAR2B,PRKCQ,PRKD1,RASD2	no call	y-0 to +	y-0 to +	y-0 to -	y-convergent
Assembly of collagen fibrils and other multimeric structures	1.85	0	0.164	COL11A1,COL4A3,COL5A2,COL5A3,COL6A1,COL9A1,COL9A2,CTSS,LOXL1,PLEC	unique	no	no	no	no
Cargo recognition for clathrin-mediated endocytosis	2.63	2.18282	0.159	AP2A2,APOB,CHRM2,COPS2,EPS15L1,GRB2,GRK3,LDLR,PICALM,REPS2,SH3GL1,SH3GL2,SH3GL3,TFRC,UBQLN1,UBQLN2,VAMP4	unique	no	no	no	no
Caspase activation via Dependence Receptors in the absence of ligand	1.48		0.3	APPL1,DAPK2,MAGED1	unique	no	no	no	no
Cellular response to heat stress	2.68	2.88675	0.165	BAG1,BAG4,DNAJB6,HSP90AB1,HSPA14,HSPA1A/HSPA1B,HSPA4,HSPA4L,HSPB8,HSPH1,NUP188,NUP50,NUP58,RAE1,RPA2,ST13	unique	no	no	no	no
Choline catabolism	1.32		0.4	SARDH,SLC44A1	unique	no	no	no	no
Circadian Rhythm Signaling	2		0.116	ADCY8,BMAL1,CACNA1D,CACNA1E,CACNA2D2,CACNB2,CACNG5,CLOCK,CREB3L1,CREB3L3,CRY1,GNA15,GNAQ,GNG10,GRIN1,GRIN2B,GUCY1A2,NGFR,NTRK2,PLCB3,PLCB4,PLCG2,PLCH2,PRKAA1,PRKAG2,PRKAR2B,PRKCQ,PRKD1,RASD2,RORA,SLC39A7	unique	no	no	no	no
Clathrin-mediated endocytosis	2.45	2.06474	0.146	AMPH,AP2A2,APOB,ARPC5,CHRM2,DNAJC6,EPS15L1,GRB2,HIP1R,LDLR,PICALM,RAB5B,RAB5C,REPS2,SH3GL1,SH3GL2,SH3GL3,TFRC,VAMP4	unique	no	no	no	no
Collagen chain trimerization	2.91	0	0.227	COL11A1,COL16A1,COL19A1,COL22A1,COL4A3,COL5A2,COL5A3,COL6A1,COL9A1,COL9A2	unique	no	no	no	no
Collagen degradation	1.44	-0.333333	0.148	ADAM9,COL11A1,COL16A1,COL4A3,COL5A2,COL5A3,COL6A1,COL9A1,COL9A2	unique	no	no	no	no
Dilated Cardiomyopathy Signaling Pathway	2.09	1.80739	0.133	ADCY8,BAD,CACNA1D,CACNA1E,CACNA2D2,CACNB2,CACNG5,CAMK1,CNN1,KDM1A,KDM5A,MAPK14,MYH14,MYH3,MYH4,MYH7,MYO18A,MYO18B,PRKAG2,PRKAR2B	unique	no	no	no	no
dTMP De Novo Biosynthesis	1.32		0.4	DHFR,SHMT1	unique	no	no	no	no
Eicosanoid Signaling	1.98	0.707107	0.114	ADCY8,ATP2A1,BAD,CCND1,CREB3L1,CREB3L3,CTNNB1,GNA15,GNAL,GNAQ,GNG10,KCNJ8,KCNMB4,KLF4,LCAT,LTB4R,MAPK14,PLA2G7,PLAAT3,PLCB3,PLCB4,PLCG2,PLCH2,PNPLA2,PRKAG2,PRKAR2B,PRKCQ,PRKD1,RASD2,RHOA,SLCO2A1,TCF7L1	unique	no	no	no	no
Folate Polyglutamylation	1.32		0.4	MTHFD1,SHMT1	unique	no	no	no	no
Folate Signaling Pathway	1.66	1.66667	0.161	CDKN1B,DHFR,KLF4,MTHFD1,OAS2,OGT,PAICS,PPAT,SHMT1	unique	no	no	no	no
Glutamate Degradation III (via 4-aminobutyrate)	1.32		0.4	ALDH5A1,GAD2	unique	no	no	no	no
Glycerophospholipid biosynthesis	1.82	1.06904	0.141	BCHE,CDS2,CEPT1,CHKA,CPNE6,CSNK2B,GPD1L,MGLL,PHOSPHO1,PLAAT3,PLD6,PNPLA2,SELENOI,SLC44A1	unique	no	no	no	no
Glycogen metabolism	2.15	0	0.25	CALM1 (includes others),GBE1,GYG2,GYS1,PHKB,UGP2	unique	no	no	no	no
Granzyme A Signaling	1.68	2.7136	0.149	MBP,MT-ND1,MT-ND4,MT-ND5,MT-ND6,NDUFA1,NDUFA9,NDUFB4,NDUFB9,NDUFS3,PARP1	unique	no	no	no	no
HSP90 chaperone cycle for steroid hormone receptors in the presence of ligand	1.3	2.12132	0.145	DCTN5,DNAJA1,DYNC1H1,DYNLL1,FKBP5,HSP90AB1,HSPA1A/HSPA1B,TUBA1B	unique	no	no	no	no
Metabolism of cofactors	1.96	2.23607	0.263	CALM1 (includes others),DHFR,GCH1,IDH1,SPR	unique	no	no	no	no
Metabolism of non-coding RNA	1.3	1.41421	0.145	NCBP2,NUP188,NUP50,NUP58,RAE1,SNRPB,SNRPD3,SNRPF	unique	no	no	no	no
Microautophagy Signaling Pathway	2.41	1.50756	0.138	CERT1,COL11A1,COL16A1,COL19A1,COL22A1,COL4A3,COL5A2,COL5A3,COL6A1,COL9A1,COL9A2,LAMP2,PRKAA1,PRKAG2,PSMC1,PSMD6,PSME1,SEC24A,SEC24C,SNF8,VPS39,VPS41	unique	no	no	no	no
Mitochondrial protein import	1.33	0.333333	0.141	ACO2,CHCHD3,COA4,GFER,GRPEL2,PMPCB,SAMM50,TIMM44,TOMM70	unique	no	no	no	no
Myo-inositol Biosynthesis	1.32		0.4	IMPA1,INPP5F	unique	no	no	no	no
NCAM signaling for neurite out-growth	3.33	0.83205	0.213	CACNA1D,CACNB2,COL4A3,COL5A2,COL5A3,COL6A1,COL9A1,COL9A2,GFRA1,GRB2,NCAN,PTPRA,SPTAN1	unique	no	no	no	no
Netrin-1 signaling	1.97	1	0.18	DSCAML1,MAPK14,NTN4,PRKCQ,RGMB,ROBO1,SIAH1,SIAH2,UNC5C	unique	no	no	no	no
Neurexins and neuroligins	2.05	1.26491	0.175	APBA1,GRIN1,GRIN2B,LRRTM1,LRRTM4,NLGN4X,NLGN4Y,NRXN1,SHANK3,SYT7	unique	no	no	no	no
Nucleotide Excision Repair	1.55	1.38675	0.134	CETN2,COPS2,CUL4B,DDB2,ERCC5,ERCC6,LIG3,MNAT1,PARP1,PARP2,PIAS3,POLD1,RPA2	unique	no	no	no	no
p75 NTR receptor-mediated signalling	2.54	1.5	0.16	AKAP13,APH1B,ARHGEF7,ARHGEF9,BAD,BCL2L11,BEX3,MAGED1,NET1,NGFR,OBSCN,OMG,PLEKHG2,PLEKHG5,PSEN2,RHOA	unique	no	no	no	no
Phosphatidylethanolamine Biosynthesis II	1.61		0.333	CEPT1,CHKA,SELENOI	unique	no	no	no	no
Processing of Capped Intron-Containing Pre-mRNA	5.04	1.06749	0.15	ACIN1,BUD13,CCDC12,CHERP,CPSF6,CSTF2T,CWF19L2,DDX39B,DDX42,FAM50A,GCFC2,HNRNPR,LSM5,LUC7L3,METTL14,MTREX,NCBP2,NUP188,NUP50,NUP58,PABPN1,PHF5A,POLDIP3,RAE1,RBM5,SARNP,SLBP,SNRNP70,SNRPA,SNRPB,SNRPD3,SNRPF,SRSF11,SRSF9,SUGP1,SYF2,THOC6,UPF3B,WBP11,WBP4,ZC3H11A,ZCRB1,ZMAT2	unique	no	no	no	no
Processing of Capped Intronless Pre-mRNA	3.01	1.41421	0.276	CPSF6,CSTF2T,NCBP2,PABPN1,SLBP,SNRPB,SNRPD3,SNRPF	unique	no	no	no	no
Purine Nucleotides De Novo Biosynthesis II	1.36		0.273	IMPDH1,PAICS,PPAT	unique	no	no	no	no
RAB geranylgeranylation	4.17	2.84019	0.231	PTP4A2,RAB17,RAB22A,RAB23,RAB24,RAB29,RAB2B,RAB33B,RAB39B,RAB43,RAB5B,RAB5C,RAB6A,RAB6B,RAB9A	unique	no	no	no	no
Regulation of TP53 Activity through Phosphorylation	2.05	0.534522	0.151	CCNA1,CDK5R1,CSNK2B,DNA2,DYRK2,MAPK14,PRKAA1,PRKAG2,RPA2,TAF1L,TAF2,TAF7,TP53INP1,TPX2	unique	no	no	no	no
Resolution of Abasic Sites (AP sites)	1.68	0.377964	0.184	LIG3,OGG1,PARP1,PARP2,PNKP,POLD1,RPA2	unique	no	no	no	no
Reversible hydration of carbon dioxide	2.03	1	0.333	CA13,CA14,CA3,CA5B	unique	no	no	no	no
RNA Polymerase II Transcription	3.17	0.208514	0.154	CPSF6,CSTF2T,DDX39B,EAF2,MNAT1,NCBP2,PABPN1,PAF1,POLDIP3,SARNP,SLBP,SNRPB,SNRPD3,SNRPF,SRSF11,SRSF9,SUPT6H,TAF1L,TAF2,TAF7,THOC6,UPF3B,ZC3H11A	unique	no	no	no	no
rRNA processing	2.71		0.25	MT-ATP6,MT-ATP8,MT-CO1,MT-CO2,MT-CYB,MT-ND1,MT-ND4,MT-ND5	unique	no	no	no	no
Signaling by PDGF	2.47	0.301511	0.19	COL4A3,COL5A2,COL5A3,COL6A1,COL9A1,COL9A2,GRB2,PDGFB,PDGFD,STAT1,THBS3	unique	no	no	no	no
Sphingolipid metabolism	1.56	1.1547	0.138	ALDH3A2,ARSJ,CERT1,GALC,HEXA,HYAL1,ORMDL3,PPM1L,PRKD1,PSAP,SGPP2,SPTLC2	unique	no	no	no	no
Tetrahydrobiopterin Biosynthesis I	1.8		0.667	GCH1,SPR	unique	no	no	no	no
Tetrahydrobiopterin Biosynthesis II	1.8		0.667	GCH1,SPR	unique	no	no	no	no
Unfolded Protein Response (UPR)	2.06	0.447214	0.278	CREB3L1,CREB3L3,CREBRF,MBTPS2,XBP1	unique	no	no	no	no
CDK5 Signaling	1.95	0.27735	0.139	ADCY8,CABLES1,CDK5R1,DRD5,GNAL,ITGA3,LAMA2,LAMA5,MAPK14,MAPK6,NGFR,NTRK2,PPM1L,PRKAG2,PRKAR2B,RASD2	unique divergent	y-divergent	y-divergent	y-convergent	y-convergent
PPARα/RXRα Activation	3.24	0.688247	0.144	ABCA1,ACOX1,ACVR1B,ADCY8,ADIPOR1,AP2A2,BMPR2,CLOCK,GNA15,GNAQ,GRB2,HSP90AB1,IL1RAPL2,IL1RL2,MAP4K4,MAPK14,MED23,MEF2C,NFKBID,PLCB3,PLCB4,PLCG2,PLCH2,PRKAA1,PRKAG2,PRKAR2B,RASD2,TGFBR1	unique divergent	y-divergent	y-divergent	y-convergent	y-divergent
SNARE Signaling Pathway	3.75	0.208514	0.169	ADCY8,CACNA2D2,CACNB2,CALM1 (includes others),CPLX3,MYH14,MYH3,MYH4,MYH7,MYO18A,MYO18B,NAPB,NSF,PRKAG2,PRKAR2B,RAB22A,RAB6A,STX16,SYN1,SYN3,SYT14,SYT4,SYT7	unique divergent	y-divergent	y-divergent	y-convergent	y-divergent
Androgen Signaling	1.57	-0.301511	0.118	CACNA1D,CACNA1E,CACNA2D2,CACNB2,CACNG5,CALM1 (includes others),CCND1,GNA15,GNAL,GNAQ,GNG10,HSPA4,MNAT1,PRKAG2,PRKAR2B,PRKCQ,PRKD1,TAF1L,TAF2,TAF7	unique divergent	y-divergent	y-divergent	y-divergent	y-convergent
Calcium Signaling	2.7	0.218218	0.132	ATP2A1,CACNA1D,CACNA1E,CACNA2D2,CACNB2,CACNG5,CALM1 (includes others),CAMK1,CHRFAM7A,CHRNA4,CHRNB1,CHRNB3,CHRNE,CREB3L1,CREB3L3,GRIN1,GRIN2B,MEF2C,MEF2D,MYH14,MYH3,MYH4,MYH7,MYO18A,MYO18B,PNCK,PRKAG2,PRKAR2B,TRPV6	unique divergent	y-divergent	y-divergent	y-divergent	y-divergent
PTEN Signaling	3.09	0.654654	0.152	BAD,BCL2L11,BMPR2,CCND1,CDKN1B,CNKSR3,CSNK2B,FGFR3,FLT4,GRB2,INPP5F,ITGA11,ITGA3,MAGI1,MAGI2,NGFR,NTRK2,PREX2,PTEN,RASD2,RPS6KB2,TGFBR1,YWHAH	unique divergent	y-divergent	y-divergent	y-divergent	y-divergent
Activation of NMDA receptors and postsynaptic events	2.04	0.632456	0.155	ADCY8,ARHGEF7,CALM1 (includes others),CAMK1,GRIN1,GRIN2B,LRRC7,PPM1E,PRKAA1,PRKAG2,PRKAR2B,RPS6KA6,TUBA1B	unique-specific	no	no	y-divergent	no
Cilium Assembly	1.75	1.22474	0.118	ALMS1,ASAP1,C2CD3,CCT4,CEP152,CEP162,CEP164,CEP57,CETN2,CNTRL,DYNC1H1,DYNC2I1,DYNLL1,EXOC2,MARK4,NPHP4,PDE6D,PLK4,PRKAR2B,SMO,TCTN2,TTBK2,TUBA1B,WDR19	unique-specific	no	no	y-divergent	no
Extracellular matrix organization	2.67	-0.242536	0.16	ADAM19,BGN,COL11A1,COL4A3,COL5A2,COL5A3,COL6A1,COL9A1,COL9A2,ITGA3,LAMA2,LAMA5,NCAN,NRXN1,NTN4,PDGFB,SH3PXD2A	unique-specific	no	no	y-divergent	no
GABAergic Receptor Signaling Pathway (Enhanced)	3.21	0.852803	0.158	ADCY8,ALDH5A1,CACNA1D,CACNA1E,CACNA2D2,CACNB2,CACNG5,GABRB1,GABRB3,GAD2,GLS,GNAL,GNG10,GRIN1,GRIN2B,NLGN4X,NLGN4Y,NRXN1,PRKAG2,PRKAR2B,SLC38A3,SLC6A13	unique-specific	no	no	y-divergent	no
Intra-Golgi and retrograde Golgi-to-ER traffic	2.93	1.13389	0.138	ARFRP1,BICD1,CYTH2,DCTN5,DYNC1H1,DYNLL1,GCC1,GOLGA1,KIF13B,KIF4B,MAN1C1,NAA30,NAPB,NBAS,NSF,RAB33B,RAB43,RAB6A,RAB6B,RAB9A,RACGAP1,SEC22B,STX10,STX16,STX5,TUBA1B,USE1,VAMP4	unique-specific	no	no	y-divergent	no
L1CAM interactions	1.63	1	0.128	AP2A2,CSNK2B,DPYSL2,EPHB2,KIF4B,L1CAM,LAMA5,NCAN,NRP1,RPS6KA4,RPS6KA6,SCN3A,SCN3B,SH3GL2,SPTAN1,TUBA1B	unique-specific	no	no	y-divergent	no
Protein folding	1.86	0.534522	0.143	AP3M1,ARFGEF2,ARL2,CCT4,CSNK2B,FBXW5,FBXW9,GNA15,GNAQ,GNG10,PFDN6,TBCD,TUBA1B,USP11	unique-specific	no	no	y-divergent	no
Semaphorin interactions	1.71	1.26491	0.156	CDK5R1,DPYSL2,HSP90AB1,MYH14,NRP1,PLXND1,RHOA,SEMA3A,SEMA5A,SEMA6A	unique-specific	no	no	y-divergent	no
D-myo-inositol (1,4,5)-Trisphosphate Biosynthesis	1.97	1.63299	0.231	PIP4K2C,PIP5K1B,PLCB3,PLCB4,PLCG2,PLCH2	genotype	y-convergent	y-convergent	no	no
Melatonin Signaling	1.76	0.904534	0.153	CALM1 (includes others),GNAQ,PLCB3,PLCB4,PLCG2,PLCH2,PRKAG2,PRKAR2B,PRKCQ,PRKD1,RORA	genotype	y-convergent	y-convergent	no	no
Unfolded protein response	3.5	1.66667	0.189	CD82,CEBPA,DNAJA1,DNAJB11,DNAJB12,DNAJB14,DNAJB6,DNAJC14,DNAJC6,HSPA14,HSPA1A/HSPA1B,HSPA4,HSPH1,MAP3K5,MBTPS2,SEL1L,XBP1	genotype	y-convergent	y-convergent	no	no
Tight Junction Signaling	2.72		0.139	CEBPA,CNKSR3,CPSF6,CSTF2T,CTNNB1,JAM2,MAGI2,MYH14,MYH3,MYH4,MYH7,MYO18A,MYO18B,NAPB,NGFR,NSF,PPM1L,PRKAG2,PRKAR2B,PTEN,RHOA,SMURF1,SPTAN1,STX16,TGFBR1	genotype	y-convergent	y-convergent	no	y-0 to -
