# Supplementary material for: Down syndrome frontal cortex layer III and layer V pyramidal neurons exhibit lamina specific degeneration in aged individuals
Source: Acta Neuropathol Commun. 2024 Nov 27;12:182. doi: 10.1186/s40478-024-01891-z (PMC11603868; doi:10.1186/s40478-024-01891-z)
Supplement: Supplementary file 9 — Supplementary Material 9 [file 40478_2024_1891_MOESM9_ESM.xlsx]

## Sheet: L5UD DF sorted
Categories_L5 uDEG	Functions	Diseases or Functions Annotation	p-Value	Predicted Activation State	Activation z-score	Notes	Bias-corrected z-score	Molecules	# Molecules	Breakdown	L3 uDEG	L5 All	L3 All	L35conv	Note: No cancer, cardiac, immune or other non-neuronal D/F included herein
Neurological Disease, Organismal Injury and Abnormalities	progressive encephalopathy	Progressive encephalopathy	6.15e-08					SCN3A,HSPA1A/HSPA1B,LGMN,MT-ND5,PRKAR2B,SLC11A2,FADD,CNN1,ARNT2,PDK2,NAXD,PNPLA6,WIF1,GPS2,GABRB1,CNKSR2,UPF3B,PCDH11X,DNAJC6,PAQR6,PLEKHG5,TBCD,MT-CO1,KCNA5,TSHZ2,SLCO2A1,SLC1A2,ACO2,AMPD3,DPYSL2,SORT1,CHRM2,G3BP1,CDK5R1,HBA1/HBA2,OLFM3,RPL15,TNK2,ANKRD11,CCN1,HRK,CALM1 (includes others),BCL2L11,PDE3B,NOM1,ATP8B4,SC5D,CACNB2,RAB6A,GPR161,GCH1,FKBP5,CLN3,GIGYF2,PSMC1,DNAJB6,NTRK2,MEF2D,CYP2D6,DDX…	191	genotype	no	y 0 to +	y 0 to +	y 0 to +
Neurological Disease, Organismal Injury and Abnormalities, Skeletal and Muscular Disorders	progressive neuromuscular disease	Progressive neuromuscular disease	0.000534					SCN3A,ADORA2A,HSPA1A/HSPA1B,MT-ND5,SLC11A2,NQO2,PLA2G7,KCNA6,CHRNB3,FGF13,AIMP2,HCRTR2,GPS2,GABRB1,TFRC,MT-ND6,SUSD1,SEMA5A,CTSS,DNAJC6,BACH2,PAQR6,RAB39B,MT-CO1,DRD5,CACNA1E,KCNA5,GFRA1,KIT,ATG7,GABRB3,RORA,CHRM2,CREB3L1,SYN1,TAP2,TPBG,FOXP3,LOC339685,OLFM3,DNAJB11,TUBA1B,RMRP,RPL15,TNK2,KCNG3,KCNC2,FLOT1,SC5D,GRIN1,MT-ND1,KCNH2,GPR161,GALC,RIMBP2,GCH1,DHFR,GIGYF2,PSMC1,PSAP,DNAJB6,NTRK2,MEF2D,C…	85	genotype	no	y 0 to +	y 0 to +	y 0 to +
Neurological Disease, Organismal Injury and Abnormalities	progressive motor neuropathy	Progressive motor neuropathy	0.00293					SCN3A,HSPA1A/HSPA1B,MT-ND5,SLC11A2,PLA2G7,FADD,PNPLA6,GPS2,GABRB1,UPF3B,DNAJC6,PAQR6,PLEKHG5,MT-CO1,KCNA5,SLC1A2,AMPD3,ATG7,CHRM2,TAP2,FOXP3,OLFM3,RMRP,RPL15,TNK2,KCNC2,CCN1,HRK,CALM1 (includes others),SC5D,GPR161,GCH1,GIGYF2,PSMC1,DNAJB6,NTRK2,MEF2D,CYP2D6,AKAP11,TARDBP,FGFR3,OAS1,SLC39A14,NDST3,MBP,SLC1A4,BCHE,CEBPA,RNF6,NRXN1,GRIN2B,CELF2,HSD17B4,XBP1,MT-CO2,LYST,ADORA2A,NQO2,UBQLN2,KCNA6,MYH3…	118	genotype	y 0 to +	y 0 to +	y 0 to +	y 0 to +
Neurological Disease, Organismal Injury and Abnormalities, Skeletal and Muscular Disorders	neuromuscular disease with neuropathy	Neuromuscular disease with neuropathy	0.000123					SCN3A,ADORA2A,HSPA1A/HSPA1B,MT-ND5,CHRNE,SLC11A2,NQO2,PLA2G7,KCNA6,CHRNB3,FGF13,PNPLA6,AIMP2,HCRTR2,GPS2,GABRB1,TFRC,MT-ND6,SUSD1,SEMA5A,CTSS,DNAJC6,BACH2,PAQR6,RAB39B,MT-CO1,DRD5,CACNA1E,KCNA5,GFRA1,KIT,ATG7,GABRB3,RORA,CHRM2,COQ4,CREB3L1,SYN1,APOB,TAP2,TPBG,FOXP3,LOC339685,OLFM3,DNAJB11,TUBA1B,RMRP,RPL15,TNK2,KCNG3,KCNC2,SPTAN1,FLOT1,GJC2,SC5D,CHRNB1,GRIN1,MT-ND1,KCNH2,GPR161,GALC,RIMBP2,GCH1,D…	93	genotype	y-0 to +	y 0 to +	y 0 to +	y 0 to +
Neurological Disease, Organismal Injury and Abnormalities	dyskinesia	Dyskinesia	1.45e-07					SCN3A,CDH2,HSPA1A/HSPA1B,MT-ND5,ATP2A1,GNAL,IMPA1,PDK2,KCNIP2,GABRB1,ST8SIA2,SST,LSAMP,MT-ATP6,PIAS3,MYH7,MT-CO1,CTNNB1,KCNA5,SLC1A2,SORT1,CHRM2,GPR83,CDK5R1,INTS6L,BTN3A1,RGS14,SCG2,BANP,RMRP,ARHGEF9,ZMYND8,L1CAM,JUNB,NDUFB9,ANKRD11,DNAJA1,ATP5MJ,S1PR3,MAGI2,RAB6A,GPRC5C,SEC24A,ARHGEF7,LAMP2,NTRK2,CYP2D6,DDX60L,MT-ND4,FGFR3,MAP3K5,BCL11B,ROBO1,SLC1A4,KAZN,NRXN1,PILRB,GRIN2B,SORCS2,PARP1,RASD2,DA…	136	genotype	y-convergent	y 0 to +	y 0 to +	y 0 to +
Hereditary Disorder, Neurological Disease, Organismal Injury and Abnormalities	familial neurological disorder	Familial neurological disorder	1.78e-17		-0.048		0.146	DNA2,SCN3A,CLCN6,FADD,GNAL,KCNIP2,ST8SIA2,SST,APH1B,PIAS3,PLEKHG5,MYH7,CTNNB1,PDZD7,SLC16A2,SLC1A2,ATG7,GPR83,COL5A2,INTS6L,SELENOI,PNPLA7,NTNG2,BTN3A1,SCG2,TCTN2,ZMYND8,IQSEC2,DNAJA1,ATP5MJ,KMT2B,ERCC5,MAGI2,RAB6A,RFX3,GPR161,SEC24A,IGSF10,ATXN7,FRMPD4,SHOC2,RELN,SLC9A7,KY,NRXN1,MTHFS,TRIT1,PARP1,RASD2,DAAM2,GFM1,CELF2,MYO6,CLUH,MT-CO2,PRICKLE1,NUP188,TNIK,SCN3B,SEMA5A,ZC4H2,C2CD3,TMEM237,COX7A2…	400	genotype	y-convergent	y 0 to +	y 0 to +	y 0 to +
Neurological Disease, Organismal Injury and Abnormalities, Psychological Disorders	tauopathy	Tauopathy	3.05e-07					SCN3A,HSPA1A/HSPA1B,LGMN,PRKAR2B,CNN1,ARNT2,PDK2,WIF1,GABRB1,CNKSR2,PCDH11X,MT-CO1,KCNA5,TSHZ2,SLCO2A1,SLC1A2,ACO2,DPYSL2,SORT1,ATG7,CHRM2,G3BP1,CDK5R1,HBA1/HBA2,BCL2L11,PDE3B,NOM1,ATP8B4,SC5D,CACNB2,RAB6A,FKBP5,NTRK2,CYP2D6,DDX60L,TARDBP,RELN,FGFR3,KCNC4,BAG1,SLC1A4,BCHE,KAZN,OGT,NRXN1,PLCG2,GRIN2B,SOAT1,SRF,CLUH,NNAT,XBP1,IDH1,MT-CO2,EIF2AK2,PTEN,CHRNE,NQO2,AMPH,ASB2,PMPCB,FAAH,CDKL1,TNIK,CHRNB…	123	genotype	y 0 to -	y 0 to +	y 0 to -	y-convergent
Hereditary Disorder, Organismal Injury and Abnormalities, Psychological Disorders	familial psychiatric disease	Familial psychiatric disease	2.86e-10					SCN3A,HSPA1A/HSPA1B,MT-ND5,ATP2A1,GNAL,KCNIP2,GABRB1,ST8SIA2,SST,UPF3B,PIAS3,PLEKHG5,MYH7,CTNNB1,SLC16A2,SLC1A2,NOVA2,CHRM2,GPR83,CDK5R1,INTS6L,SELENOI,NTNG2,BTN3A1,SCG2,RMRP,ARHGEF9,ZMYND8,ANKRD11,DNAJA1,NLGN4X,ATP5MJ,MAGI2,RAB6A,SEC24A,LAMP2,PIGK,FGFR3,TTBK2,MAP3K5,BCL11B,KY,NRXN1,MTHFS,PARP1,RASD2,DAAM2,CELF2,CA3,MT-CO2,CETN2,ITM2B,ADORA2A,PTEN,NDUFA1,ANXA11,SCN3B,CTSS,RAB39B,COX7A2L,WNK1,PPP1…	194	genotype	y-convergent	y 0 to +	y 0 to +	y-convergent
Carbohydrate Metabolism	metabolism	Metabolism of carbohydrate	0.000551		1.279		0.89	HS3ST2,PLA2G7,CHKA,DYRK2,GNPDA1,GALM,ALDH3A2,GNAQ,TKFC,IMPA1,PNPLA6,UGP2,TGFBR1,ST8SIA2,CHST12,SST,PASK,CHST2,CTNNB1,UAP1,ATG7,CHRM2,APPL1,SELENOI,ENPP6,PNPLA7,SORBS1,GNPDA2,WDTC1,LCAT,GNA15,SULF2,PDE3B,S1PR3,CLN3,PLCB3,CREB3L3,GALR1,CEPT1,HYAL1,FKRP,OAS1,SERINC1,NDST3,INPP5F,MDP1,FUT1,OGT,CEBPA,PLCG2,AMDHD2,PARP1,LTB4R,NNAT,XBP1,PLCH2,IDH1,GRK3,OGA,GRB10,ADORA2A,GCKR,PTEN,EXT1,GNE,PRKAA1,PRKAG2,…	110	genotype	y-convergent	y-convergent	no	no
Cellular Function and Maintenance	endocytosis	Endocytosis	0.0038		0.576		0.136	FGD6,VAMP4,EIF2AK2,PTEN,GNE,SHANK3,UBQLN2,AMPH,SYT4,ABL2,CHRD,IRF8,VPS41,TGFBR1,TFRC,DNAJC6,CTNNB1,RINL,WNK1,DPYSL2,SORT1,ATG7,NSF,RORA,ERAP1,APPL1,NCDN,RAB5B,PICALM,CAV2,ANTXR1,SHH,EHD2,STEAP2,TNK2,PIP5K1B,ZMYND8,JUNB,ALMS1,FLOT1,SH3GL3,MAPK14,PFKFB3,MRC2,EPHA3,EFHD2,RAB22A,MAGI2,ACE,CD82,GRIN1,CYTH2,BICD1,FBXL9P,RAB5C,LDLR,CLN3,REPS2,STAT1,GRB2,HYOU1,SIRPA,MEF2D,SHOC2,SH3GL1,TMEM108,SH3GL2,INPP…	92	genotype	y-convergent	y-convergent	y-convergent	no
Cellular Assembly and Organization	formation	Formation of cytoskeleton	0.00341		1.853		1.524	AKAP13,ADORA2A,PTEN,PTPRB,PRKCQ,COL5A3,PHLDB2,ABL2,ARPC5,GNAQ,BAG4,FGF13,PTPRA,TGFBR1,RND3,ARL2,SST,TBCD,F7,PPP1R9A,DPYSL2,NCKIPSD,STMN2,CDKN1B,NET1,CCND1,SORBS1,MAGI1,EVL,PIP5K1B,FBXO5,JUNB,ALMS1,DYNLL1,ITGA3,RICTOR,PDGFB,PPM1E,DLC1,TESK2,AIF1,GRB2,PLCB3,SIRPA,AKAP11,TPX2,SH3PXD2A,RELN,CXXC5,ASB7,SLC9A1,HIP1R,ROBO1,ARHGAP19,NAV3,RHOA,CCDC88A,PLEKHG2,CAV1,DAAM2,SRF,WNT4,STARD13,MINK1,NCKAP1	65	genotype	y-convergent	y-convergent	y-convergent	no
Cellular Movement	migration	Migration of cells	0.00175		0.435		-0.266	DAPK2,HSPA1A/HSPA1B,MIIP,ADIPOR1,EIF4B,RALGAPA2,GRM3,ARPIN/ARPIN-AP3S2,HIC1,GNAQ,ECM1,IL1RL2,FAM120A,RLIM,ST8SIA2,SST,CHST2,PIAS3,PLEKHG5,TNFSF13B,CTNNB1,USP27X,NKD2,F7,SIAH2,NTN4,SLC1A2,DPYSL2,ATG7,NCKIPSD,CLOCK,WWC1,MAPK6,APPL1,RIN1,MAPRE2,CDK5R1,FOXP3,NRP1,SORBS1,SCG2,DNMT3A,OPCML,LCAT,PLK4,RMRP,MTAP,OVOL2,ZMYND8,CHST10,DNAJA1,CCN1,HRK,MARCHF1,MCM7,PTP4A2,EPHA3,RICTOR,KMT2B,MAGI2,SLC16A1,FALEC…	382	genotype	y-convergent	y-convergent	y-convergent	no
Cell Death and Survival, Organismal Injury and Abnormalities	cell death	Neuronal cell death	0.00113		-0.539		-0.541	CDH2,LGMN,SLC11A2,PLA2G7,FADD,GRM3,ZNF212,ST8SIA2,CTNNB1,SLC1A2,SORT1,ATG7,SLC25A27,CDK5R1,NRP1,CACNA2D2,PCDHGA7,L1CAM,JUNB,HRK,BCL2L11,S1PR3,RICTOR,PCDHGA3,NELL2,CREM,CLN3,ATXN7,HYOU1,NTRK2,MEF2D,TARDBP,MT-ND4,FGFR3,MAP4K4,MAP3K5,GRIK5,MBP,BCL11B,BAG1,OGT,RASSF5,SIAH1,GRIN2B,RAD21,HSPA4,PARP1,RASD2,SOAT1,FAIM2,XBP1,PRKD1,IDH1,HSP90AB1,TFDP1,MINK1,ITM2B,ADORA2A,DUSP8,PTEN,PRKAA1,NQO2,SMO,SIX4,NDU…	119	genotype	y-convergent	y-convergent	y-convergent	no
Organismal Injury and Abnormalities, Psychological Disorders	schizophrenia or schizoaffective disorder	Schizophrenia or schizoaffective disorder	6.39e-09					SCN3A,PRKAR2B,SYT4,GALM,GRM3,PES1,GPD1L,CHN2,ZFHX3,GABRB1,RPP21,SST,MT-ATP6,DTNBP1,DNAH9,SLC1A2,DPYSL2,CHRM2,APOB,ATAD3C,NTNG2,SCG2,OPCML,CRHBP,CACNA2D2,TAX1BP3,HPCAL1,NLGN4X,MAGI2,NBPF10 (includes others),NELL2,KIAA1586,VPS39,OXTR,NTRK2,CYP2D6,AKAP11,APOL1,MT-ND4,RELN,FIGNL1,GRIK5,ROBO1,BCHE,NRXN1,GRIN2B,DAAM2,CELF2,DPYD,CA3,MT-CO2,PTEN,CHRNE,SHANK3,AMPH,PRKAG2,TMLHE,WDR11,TNIK,CHRNB3,EXOC6B,SCN…	107	genotype	y-convergent	y-convergent	y-convergent	no
Organismal Development	size	Size of body	0.0032	Increased	2.92		1.833	IGFBP4,LGMN,PRKAR2B,COL5A3,GNAL,ABL2,GNAQ,ZFHX3,ST8SIA2,CAPN15,DNAJC6,CLMP,ATG7,CHRM2,APOB,COL5A2,FOXP3,DNMT3A,CACNA2D2,L1CAM,POMGNT2,DNAJA1,BCL2L11,SULF2,ABCC10,RFX3,TPST1,TFAM,PDS5B,LAMP2,NTRK2,AKAP11,LRRK1,FGFR3,SH3GL1,SLC39A14,APBA1,GLIS3,MBNL1,CEBPA,DLL3,SIAH1,PLCG2,PLEC,PARP1,RASD2,ARIH2,CLUH,HSD17B4,KPNA6,CETN2,GRB10,CHRNE,DKK2,SHANK3,SPR,MBNL2,MYH3,TNIK,FMO5,PLCB4,USF2,COL4A3,GABRB3,ALPL,…	124	genotype	y-convergent	y-convergent	y-convergent	no
Cell-To-Cell Signaling and Interaction	synaptic depression	Synaptic depression	9.31e-06		0.831		0.579	SH3GL3,HTR1B,PTEN,SHANK3,UBQLN2,CACNB2,GRIN1,GRM3,ELFN1,GNAQ,NTRK2,ADCY8,SYN3,SH3GL1,SH3GL2,DRD5,PLCB4,EPHB2,WWC1,NRXN1,BAD,GRIN2B,SRCIN1,SYN1,SORCS2,CAV1,CDK5R1,SRF,NGFR,ARHGEF9,LRRC7,MGLL	32	genotype	y-convergent	y-convergent	no	y-convergent
Cellular Development, Cellular Growth and Proliferation, Nervous System Development and Function, Tissue Development	outgrowth	Outgrowth of neurites	4.65e-05		1.325		0.9	SH2D3C,CDH2,CELSR1,ADORA2A,PTEN,EXT1,CABLES1,GNAQ,PTPRA,OMG,SEMA5A,SST,TNFSF13B,EPHB3,GFRA1,DTNBP1,SEMA6A,KIT,DPYSL2,EPHB2,ISLR2,SYN1,NCDN,CDK5R1,STMN2,HBA1/HBA2,NRP1,SHH,GPRIN1,TNK2,L1CAM,GNA15,SNX3,PROKR2,ITGA3,SEMA3F,ACAP2,RAB22A,PCSK1N,FKBP5,ARHGEF7,PSAP,NTRK2,DSCAML1,TARDBP,LAMA2,SYN3,RELN,FGFR3,KATNA1,MAP3K5,ARHGAP17,SLC9A1,MNAT1,ROBO1,BAG1,OGT,RNF6,NRXN1,RHOA,NDEL1,PARP1,SRF,NGFR,CELF2,CAM…	67	genotype	no	y-convergent	y-convergent	y-convergent
Cellular Development, Cellular Growth and Proliferation, Nervous System Development and Function, Tissue Development	outgrowth	Outgrowth of neurons	5.66e-05		1.488		1.065	SH2D3C,CDH2,CELSR1,ADORA2A,PTEN,EXT1,CABLES1,GNAQ,PTPRA,OMG,SEMA5A,SST,TNFSF13B,EPHB3,GFRA1,DTNBP1,SEMA6A,KIT,DPYSL2,EPHB2,ISLR2,SYN1,NCDN,CDK5R1,STMN2,HBA1/HBA2,NRP1,SHH,GPRIN1,TNK2,L1CAM,GNA15,SNX3,PROKR2,ITGA3,SEMA3F,ACAP2,RAB22A,PCSK1N,FKBP5,ARHGEF7,PSAP,RTN4RL2,NTRK2,DSCAML1,TARDBP,LAMA2,SYN3,RELN,FGFR3,KATNA1,MAP3K5,ARHGAP17,SLC9A1,MNAT1,ROBO1,BAG1,OGT,RNF6,NRXN1,RHOA,NDEL1,PARP1,SRF,NGFR,C…	68	genotype	no	y-convergent	y-convergent	y-convergent
Nervous System Development and Function, Neurological Disease, Organ Morphology, Organismal Development, Organismal Injury and Abnormalities	abnormal morphology	Abnormal morphology of brain	0.00475					SH2D3C,CDH2,PTEN,ZC3H14,LHX2,SHANK3,LHX6,ABL2,ARNT2,PTPRA,ST8SIA2,LRRTM4,EPHB3,PLCB4,SLC1A2,ATG7,EPHB2,GABRB3,RORA,BAD,LDB1,SYN1,CDK5R1,LRRTM1,ADGRA2,CDKN1B,CCND1,SHH,CACNA2D2,L1CAM,POMGNT2,PROKR2,BCL2L11,SULF2,ITGA3,SEMA3F,ULK4,HEXA,GRIN1,KLF4,GNPAT,LDLR,CLN3,PLXNB2,ARFGEF2,PSAP,NTRK2,ROBO1,EPS15L1,SLC1A4,OSTM1,TENM2,GPR37L1,CASP6,GRIN2B,SLC4A10,NDEL1,CAV1,SOAT1,NGFR,PSEN2,SEMA3A,CHRNA4,SLC29A4,…	67	genotype	y-convergent	y-convergent	y-convergent	y-convergent
Organismal Development, Organismal Injury and Abnormalities	abnormal morphology	Abnormal morphology of head	0.00339					CDH2,SLC24A1,LHX6,ABL2,GNAQ,ARNT2,HERC1,ST8SIA2,SLC1A2,SORT1,ATG7,TECTA,PRRX1,LDB1,APOB,COL5A2,LOXL1,CDK5R1,LRRTM1,FOXP3,ADGRA2,TCTN2,CACNA2D2,L1CAM,POMGNT2,CBFB,BCL2L11,SULF2,S1PR3,SC5D,AQP3,KLF4,CLN3,PDS5B,LAMP2,NTRK2,MEF2D,LRRK1,FGFR3,FIGNL1,BCL11B,MYO18B,THOC6,ROBO1,SLC1A4,OSTM1,GRIN2B,SOAT1,KDM1A,SALL3,WNT4,CETN2,SH2D3C,ADORA2A,PTEN,POU3F4,ZC3H14,PRKAA1,PRKCQ,DKK2,LHX2,SHANK3,RBP4,PBX3,MYH3,…	143	genotype	y-convergent	y-convergent	y-convergent	y-convergent
Cell Death and Survival	apoptosis	Apoptosis	0.000116		-1.215		-0.749	DAPK2,TBPL1,ADIPOR1,RPS24,FADD,GNAL,MTCH1,GRM3,RASSF3,GNAQ,UBE2Z,ST8SIA2,SST,APH1B,PIAS3,CCNA1,CTNNB1,DAP,ATG7,OGFR,DPP7,RBM4B,ENDOG,NRP1,SCG2,FBXO5,FUNDC2,DNAJA1,CCN1,SNX7,SULF2,PTP4A2,RICTOR,KMT2B,ERCC5,FALEC,METTL14,CREM,FKBP5,REPS2,CSRNP3,HYAL1,SHOC2,SH3GL1,FIGNL1,PHLDA2,NASP,BAG1,DBH-AS1,PARP1,MYO6,MYO18A,TFR2,PRICKLE1,SIX4,PRKAG2,CABLES1,IRF8,PCDHGB1,FUT8,CDC42EP3,SCN3B,PVT1,MRPL41,COX7A2L,…	431	genotype	y-convergent	y-convergent	y-convergent	y-convergent
Developmental Disorder, Organismal Injury and Abnormalities	autism spectrum disorder or intellectual disability	Autism spectrum disorder or intellectual disability	1.83e-12					SCN3A,CELSR1,CNTN4,CARNMT1,CYP4F11,PUM2,SBDS,HNMT,HERC1,IMPA1,PNPLA6,IL1RL2,RLIM,GABRB1,CNKSR2,UPF3B,MLYCD,HERC2,PIAS3,AP3B2,CTNNB1,USP27X,KCNA5,MTREX,SLC25A16,SLC16A2,SLC1A2,NOVA2,SORT1,ATG7,CHRM2,APOB,USP9X,NTNG2,SMARCA1,SORBS1,DNMT3A,TPCN2,ARHGEF9,CACNA2D2,ZMYND8,L1CAM,COL9A2,IQSEC2,WDR45B,POMGNT2,JAKMIP1,SPTAN1,NEXMIF,ANKRD11,NLGN4X,GJC2,POLD1,KMT2B,CACNB2,NBPF10 (includes others),ZNF827,RFX3…	177	genotype	y-convergent	y-convergent	y-convergent	y-convergent
Cellular Movement	cell movement	Cell movement	0.00141		0.874		0.124	DAPK2,MIIP,ADIPOR1,RALGAPA2,FADD,GRM3,GNAQ,IL1RL2,FAM120A,ST8SIA2,SST,CHST2,PIAS3,PLEKHG5,CTNNB1,SLC1A2,ATG7,MAPK6,RIN1,NRP1,SCG2,OPCML,MTAP,OVOL2,ZMYND8,DNAJA1,CCN1,MARCHF1,PTP4A2,RICTOR,KMT2B,MAGI2,FALEC,GPR161,METTL14,GREB1,GPSM3,REPS2,TSPAN5,HYAL1,TRPV6,SHOC2,RELN,PHLDA2,DDX24,PTPRO,BAG1,ARHGAP19,DBH-AS1,PARP1,DAAM2,MYO6,MYO18A,AFAP1,ADTRP,JPT2,YTHDC2,SIX4,ARHGAP25,TNIK,IRF8,LINC00174,FUT8,KP…	415	genotype	y-convergent	y-convergent	y-convergent	y-convergent
Cell Death and Survival	survival	Cell survival	3.67e-06		1.667		0.832	AKAP13,HSPA1A/HSPA1B,FANCC,ADIPOR1,ZNF431,OBSCN,MDC1,FADD,AK3,CARD11,PES1,HIC1,LUC7L3,ECM1,FAM120A,PSIP1,NUP58,ABCC3,RPP21,SST,CCNA1,TNFSF13B,CTNNB1,USP27X,F7,SIAH2,NTN4,EXO5,SLC16A2,SLC1A2,ATG7,CLOCK,APPL1,CDK5R1,FOXP3,HBA1/HBA2,NRP1,FBXO32,SARAF,PLK4,RMRP,ZMYND8,FBXO5,DNAJA1,CCN1,BCL2L11,MCM7,PTP4A2,POLD1,RICTOR,ERCC5,ABCC10,SLC16A1,RPS6KA6,LMO3,GCH1,FKBP5,LAMP2,MEF2D,TPX2,HYAL1,TRPV6,FGFR3,RPS…	283	genotype	y-convergent	y-convergent	y-convergent	y-convergent
Cell Death and Survival	cell viability	Cell viability	5.58e-06		1.819		0.987	AKAP13,HSPA1A/HSPA1B,FANCC,ADIPOR1,ZNF431,OBSCN,MDC1,FADD,AK3,CARD11,PES1,HIC1,LUC7L3,ECM1,FAM120A,PSIP1,NUP58,ABCC3,RPP21,SST,TNFSF13B,CTNNB1,USP27X,F7,SIAH2,NTN4,EXO5,SLC16A2,SLC1A2,ATG7,CLOCK,APPL1,CDK5R1,FOXP3,HBA1/HBA2,NRP1,FBXO32,SARAF,PLK4,RMRP,ZMYND8,FBXO5,DNAJA1,CCN1,BCL2L11,MCM7,PTP4A2,POLD1,RICTOR,ABCC10,SLC16A1,RPS6KA6,LMO3,GCH1,FKBP5,LAMP2,MEF2D,TPX2,HYAL1,TRPV6,FGFR3,RPS6KB2,TTBK2,M…	272	genotype	y-convergent	y-convergent	y-convergent	y-convergent
Cell-To-Cell Signaling and Interaction, Cellular Assembly and Organization	cell-cell contact	Cell-cell contact	1.63e-06		0.816		0.337	COL19A1,CDH2,AKAP3,CNTN4,LGMN,OBSCN,MAFB,PLA2G7,GNPDA1,ABL2,TDRKH,TGFBR1,SDK2,ST8SIA2,AMIGO3,UPF3B,CTNNB1,F7,APOB,CDK5R1,LRRTM1,CACNA2D2,EHD2,PCDHGA7,L1CAM,JUNB,SPTAN1,CCN1,NLGN4X,GJC2,EPHA3,RICTOR,PCDHGA3,NELL2,VPS39,OXTR,RAB5C,ARHGEF7,ARVCF,NTRK2,IGSF9B,SMURF1,DSCAML1,SNTA1,RIMBP3 (includes others),TRPV6,RELN,SH3GL1,KY,ROBO1,MBNL1,OGT,ARHGAP19,OSTM1,NRXN1,GRIN2B,PLEC,SRCIN1,HSPA4,ING4,SLITRK4,S…	151	genotype	y-convergent	y-convergent	y-convergent	y-convergent
Cellular Function and Maintenance	homeostasis	Cellular homeostasis	0.000226		1.085		0.607	DAPK2,FANCC,ADIPOR1,ATP2A1,RPS24,SLC24A1,FADD,CARD11,GNAQ,IL1RL2,SPEG,CCDC3,ABCC3,SST,MLYCD,TNFSF13B,CTNNB1,RTCB,NKD2,DAP,F7,ABCB9,NTN4,CLMP,AMPD3,ATG7,CHRM2,DPP7,APPL1,SVIP,CDK5R1,FOXP3,ENDOG,SORBS1,SARAF,DNMT3A,DYNLL1,CCN1,SNX7,BCL2L11,MARCHF1,ATP13A4,RICTOR,COA4,SLC16A1,ZC3H11A,NFKBID,OXTR,METTL14,RAB5C,FKBP5,LAMP2,TRPV6,SHOC2,RELN,FGFR3,RPS6KB2,OAS1,SLC9A7,GRIK5,BCL11B,SEC22B,PARP1,RASD2,LTB4…	281	genotype	y-convergent	y-convergent	y-convergent	y-convergent
Embryonic Development, Nervous System Development and Function, Organismal Development	development	Development of central nervous system	4.92e-06		0.382		0.034	CNBP,CDH2,CELSR1,FANCC,LHX6,ABL2,ALDH3A2,ARNT2,HERC1,IL1RAPL2,UGP2,ST8SIA2,OMG,UPF3B,CTNNB1,NAV2,SLC1A2,B3GNT5,ATG7,CCDC85C,ATOH7,LDB1,USP9X,CDK5R1,ADGRA2,SMARCA1,L1CAM,DYNLL1,SPTAN1,NLGN4X,DUSP15,RICTOR,CACNB2,CD82,RPS6KA6,NIN,SECISBP2,CREM,DLC1,RTN4RL2,NTRK2,DSCAML1,FKRP,FGFR3,RELN,SH3GL1,TMEM108,TTBK2,MBP,THOC6,ROBO1,BTBD3,FUT1,NOTCH2NLC,OGT,QARS1,NRXN1,GRIN2B,UNC5C,DAAM2,SRF,SLC17A5,FAIM2,IDH…	127	genotype	y-convergent	y-convergent	y-convergent	y-convergent
Cellular Assembly and Organization	development	Development of cytoplasm	0.000241		1.877		1.52	AKAP13,ADORA2A,EIF5B,PTEN,PTPRB,PRKCQ,COL5A3,PHLDB2,ABL2,PES1,ARPC5,GNAQ,MYH14,BAG4,FGF13,PTPRA,TGFBR1,RND3,ARL2,SST,TBCD,F7,ACO2,PPP1R9A,DPYSL2,ATG7,NCKIPSD,RAB33B,APPL1,RAB5B,STMN2,CDKN1B,NET1,CCND1,SORBS1,MAGI1,UBQLN1,EVL,PIP5K1B,FBXO5,WDR45B,JUNB,ALMS1,DYNLL1,ITGA3,RICTOR,PDGFB,RAB22A,ATG13,PPM1E,TFAM,ATG4C,CERT1,DLC1,TESK2,AIF1,GRB2,PLCB3,LAMP2,NTRK2,SIRPA,ATG4B,AKAP11,TPX2,ATG14,APOL1,TMEM4…	90	genotype	y-convergent	y-convergent	y-convergent	y-convergent
Embryonic Development, Organismal Development	development	Development of head	0.000946		0.628		0.286	CNBP,CDH2,CELSR1,FANCC,ADIPOR1,MAFB,SLC24A1,LHX6,ABL2,GNAQ,ARNT2,HERC1,UGP2,TGFBR1,PSIP1,GABRB1,ST8SIA2,UPF3B,CTNNB1,NAV2,SLC16A2,SLC1A2,SORT1,ATG7,CCDC85C,ATOH7,PRRX1,LDB1,APOB,USP9X,COL5A2,LOXL1,CDK5R1,ADGRA2,SMARCA1,NRP1,DNMT3A,L1CAM,DYNLL1,CBFB,ANKRD11,NLGN4X,BCL2L11,CACNB2,KLF4,NIN,SECISBP2,CREM,CLN3,DLC1,HUWE1,ATXN7,RTN4RL2,NTRK2,MEF2D,DSCAML1,SHOC2,RELN,FKRP,FGFR3,TMEM108,SIPA1L3,TTBK2,BCL…	173	genotype	y-convergent	y-convergent	y-convergent	y-convergent
Gene Expression	expression	Expression of RNA	0.00121		0.716		0.397	CNBP,SUPT3H,RAE1,TBPL1,HSPA1A/HSPA1B,PRKAR2B,EIF4B,RPS24,FADD,HIC1,GNAQ,ECM1,SAP30,ZNF10,SHMT1,ZNF212,ZFHX3,RLIM,GPS2,CCDC3,VSTM2A,SST,PIAS3,ZNF354B,DHX58,NCOA7,CTNNB1,DAP,MTERF1,CLOCK,CHRM2,WWC1,RFX5,CDK5R1,RBM4B,FOXP3,SMARCA1,DNMT3A,WDTC1,RMRP,SPINDOC,ZBTB49,OVOL2,ZNF219,ZMYND8,CCN1,MCM7,TADA2A,RICTOR,RBBP7,MAGI2,RFX3,NFKBID,CREM,ATXN7,PCGF5,MEF2D,CSRNP3,RELN,FGFR3,RPS6KB2,MAP3K5,PHLDA2,BCL11B,…	315	genotype	y-convergent	y-convergent	y-convergent	y-convergent
Developmental Disorder, Hereditary Disorder, Organismal Injury and Abnormalities	familial congenital malformation	Familial congenital malformation	4.02e-05		-1.094		-0.596	DNA2,CNBP,SCN3A,CELSR1,AKAP13,MT-ND5,FANCC,ATP2A1,SLC24A1,FADD,HMGB3,EMG1,SPEG,ST8SIA2,ABCC3,MYH7,CCNA1,CTNNB1,CLMP,SLC1A2,MAPRE2,COL5A2,INTS6L,PNPLA7,NTNG2,HBA1/HBA2,NRP1,DNMT3A,PLK4,TCTN2,RMRP,MTAP,NXPH3,ANKRD11,POLD1,KMT2B,ERCC5,MAGI2,NIN,OXTR,PARN,LRRK1,SHOC2,RELN,FGFR3,RPS6KB2,SLC9A7,BCL11B,NRXN1,MTHFS,RAD21,PARP1,CLUH,CA3,KARS1,PRKD1,MED23,ASTN2,TPRKB,PTEN,EXT1,CHRNE,IRF8,ANXA11,BCL9,BCL2L2…	268	genotype	y-convergent	y-convergent	y-convergent	y-convergent
Cellular Assembly and Organization, Organismal Development, Tissue Development	fibrogenesis	Fibrogenesis	7.47e-06	Increased	2.249		1.858	AKAP13,FILIP1L,ADORA2A,PTEN,EXT1,PTPRB,PRKAA1,PRKCQ,NEB,OBSCN,SIX4,PHLDB2,ABL2,ARPC5,GNAQ,BAG4,FGF13,PTPRA,TGFBR1,RND3,ARL2,SST,TBCD,F7,PPP1R9A,DPYSL2,NCKIPSD,FSTL1,LOXL1,CHD4,STMN2,CDKN1B,NET1,CCND1,SORBS1,FMNL2,DNMT3A,MAGI1,EVL,PIP5K1B,FBXO5,JUNB,ALMS1,DYNLL1,KRT17,MDM1,MAPK14,ITGA3,COL6A1,RICTOR,PCSK1N,ACE,PPM1E,CERT1,DLC1,TESK2,AIF1,SFRP2,GRB2,PLCB3,SIRPA,SACS,AKAP11,TPX2,SH3PXD2A,RELN,CXXC5,…	92	genotype	y-convergent	y-convergent	y-convergent	y-convergent
Cell Morphology, Cellular Assembly and Organization, Cellular Function and Maintenance	formation	Formation of cellular protrusions	1.7e-05		0.95		0.374	EXOC2,CDH2,CELSR1,RUFY3,CNTN4,SLC11A2,SYT4,SH3BP1,CFAP20,GNAL,PHLDB2,ABL2,ARPIN/ARPIN-AP3S2,ELFN1,PREX2,FBXW5,CEP164,HERC1,DYNC2I1,FAM120A,LRP12,TGFBR1,ZNF212,SDK2,AMIGO3,UPF3B,PIAS3,CTNNB1,F7,DTNBP1,DPYSL2,ATG7,NCKIPSD,EVI5L,MAPK6,RIN1,CDK5R1,ADGRA2,NTNG2,RGS14,NRP1,PLK4,TCTN2,ARHGEF9,GPRIN1,TNK2,ZMYND8,MARK4,L1CAM,DYNLL1,DNAJA1,CCN1,SULF2,S1PR3,EPHA3,RICTOR,ACAP2,MAGI2,DZIP1L,RAB6A,CD82,RFX3,NI…	191	genotype	y-convergent	y-convergent	y-convergent	y-convergent
Cellular Assembly and Organization, Organismal Development, Tissue Development	formation	Formation of filaments	0.00024	Increased	2.201		1.859	AKAP13,ADORA2A,PTEN,EXT1,PTPRB,PRKAA1,PRKCQ,NEB,PHLDB2,ABL2,ARPC5,GNAQ,BAG4,FGF13,PTPRA,TGFBR1,RND3,ARL2,SST,TBCD,F7,PPP1R9A,DPYSL2,NCKIPSD,STMN2,CDKN1B,NET1,CCND1,SORBS1,MAGI1,EVL,PIP5K1B,FBXO5,JUNB,ALMS1,DYNLL1,KRT17,MDM1,ITGA3,COL6A1,RICTOR,PCSK1N,ACE,PPM1E,DLC1,TESK2,AIF1,SFRP2,GRB2,PLCB3,SIRPA,SACS,AKAP11,TPX2,SH3PXD2A,RELN,CXXC5,ASB7,MBP,SLC9A1,HIP1R,ROBO1,ARHGAP19,NAV3,RHOA,POSTN,CCDC88A,P…	76	genotype	y-convergent	y-convergent	y-convergent	y-convergent
Cellular Development, Cellular Growth and Proliferation, Nervous System Development and Function, Tissue Development	growth	Growth of neurites	0.000101		1.17		0.76	SH2D3C,CDH2,CELSR1,ADORA2A,PTEN,EXT1,CABLES1,GNAQ,IMPA1,PTPRA,OMG,SEMA5A,SST,CHST2,TNFSF13B,EPHB3,GFRA1,DTNBP1,SEMA6A,KIT,DPYSL2,EPHB2,ISLR2,TMOD2,SYN1,NCDN,CDK5R1,STMN2,HBA1/HBA2,NRP1,NCAN,SHH,GPRIN1,TNK2,L1CAM,GNA15,SNX3,PROKR2,ITGA3,PTP4A2,SEMA3F,ACAP2,RAB22A,PCSK1N,KLF4,FKBP5,ARHGEF7,PSAP,RTN4RL2,NTRK2,SMURF1,DSCAML1,TARDBP,LAMA2,SYN3,RELN,FGFR3,KATNA1,MAP3K5,INPP5F,ARHGAP17,SLC9A1,MNAT1,ROBO…	79	genotype	y-convergent	y-convergent	y-convergent	y-convergent
Hereditary Disorder, Neurological Disease, Organismal Injury and Abnormalities, Psychological Disorders, Skeletal and Muscular Disorders	Huntington disease	Huntington Disease	3.02e-07					SCN3A,CDH2,HSPA1A/HSPA1B,MT-ND5,ATP2A1,GNAL,IMPA1,PDK2,KCNIP2,GABRB1,ST8SIA2,SST,LSAMP,MT-ATP6,PIAS3,MYH7,MT-CO1,CTNNB1,KCNA5,SLC1A2,SORT1,CHRM2,GPR83,CDK5R1,INTS6L,BTN3A1,RGS14,SCG2,BANP,RMRP,ZMYND8,JUNB,NDUFB9,ANKRD11,DNAJA1,ATP5MJ,S1PR3,MAGI2,RAB6A,GPRC5C,SEC24A,ARHGEF7,LAMP2,NTRK2,CYP2D6,DDX60L,MT-ND4,FGFR3,MAP3K5,BCL11B,ROBO1,SLC1A4,KAZN,NRXN1,PILRB,GRIN2B,SORCS2,PARP1,RASD2,DAAM2,ARIH2,CELF…	126	genotype	y-convergent	y-convergent	y-convergent	y-convergent
Cellular Assembly and Organization, Cellular Function and Maintenance	organization	Microtubule dynamics	4.28e-08		1.664		1.089	CELSR1,HSPA1A/HSPA1B,SYT4,GNAL,ARPIN/ARPIN-AP3S2,FBXW5,FAM120A,ZNF212,SDK2,UPF3B,PIAS3,CTNNB1,F7,DPYSL2,ATG7,NCKIPSD,EVI5L,MAPK6,ISLR2,RIN1,CDK5R1,NTNG2,NRP1,PLK4,TCTN2,ARHGEF9,ZMYND8,FBXO5,DYNLL1,DNAJA1,CCN1,SULF2,EPHA3,RICTOR,MAGI2,RAB6A,RFX3,NIN,ATXN7,RTN4RL2,CLMN,TPX2,SHOC2,RELN,FGFR3,TMEM108,TTBK2,BCL11B,PTPRO,BTBD3,RAB6B,CEP126,RNF6,NRXN1,SRCIN1,RAD21,PARP1,LTB4R,DAAM2,SLITRK4,MYO6,PRKD1,HS…	244	genotype	y-convergent	y-convergent	y-convergent	y-convergent
Cell Morphology, Cellular Development, Cellular Growth and Proliferation, Nervous System Development and Function, Organismal Development, Tissue Development	morphogenesis	Morphogenesis of neurons	3.56e-05		0.659		0.261	CDH2,CELSR1,RUFY3,CNTN4,SLC11A2,SYT4,GNAL,ABL2,ELFN1,PREX2,HERC1,LRP12,TGFBR1,ZNF212,SDK2,AMIGO3,UPF3B,TBCD,CTNNB1,DTNBP1,DPYSL2,ATG7,NCKIPSD,MAPK6,CDK5R1,NTNG2,RGS14,NRP1,GPRIN1,TNK2,ZMYND8,MARK4,L1CAM,CCN1,SULF2,S1PR3,EPHA3,RICTOR,MAGI2,RAB6A,NIN,ARHGEF7,RTN4RL2,CLMN,NTRK2,SMURF1,SHOC2,RELN,FGFR3,TMEM108,MAP4K4,APBA1,MBP,BCL11B,ROBO1,PTPRO,BTBD3,RAB6B,OGT,SRCIN1,CCDC88A,PTPRK,KDM1A,SLITRK4,SRF,…	135	genotype	y-convergent	y-convergent	y-convergent	y-convergent
Nervous System Development and Function, Organ Morphology, Organismal Development	morphology	Morphology of brain	0.00178					SH2D3C,CDH2,AKAP13,PTEN,ZC3H14,LHX2,SHANK3,LHX6,ABL2,CHRD,WDR11,ARNT2,PTPRA,ST8SIA2,LRRTM4,CYP27A1,EPHB3,CTNNB1,PLCB4,SLC1A2,ATG7,EPHB2,GABRB3,RORA,WWC1,BAD,LDB1,SYN1,CDK5R1,LRRTM1,ADGRA2,CDKN1B,CCND1,SHH,CACNA2D2,L1CAM,POMGNT2,PROKR2,BCL2L11,SULF2,ITGA3,SEMA3F,RICTOR,ULK4,TCF7L1,HEXA,GRIN1,KLF4,AKTIP,HSF2,GNPAT,LDLR,CLN3,PLXNB2,LAMP2,ARFGEF2,PSAP,NTRK2,RAB23,LAMA2,RELN,ROBO1,EPS15L1,MAGED1,SLC1A…	85	genotype	y-convergent	y-convergent	y-convergent	y-convergent
Cell Morphology	morphology	Morphology of cellular protrusions	0.000359					CDH2,RUFY3,PTEN,CLCN6,SHANK3,GNAL,ABL2,ELFN1,MYH14,PNPLA6,TGFBR1,ST8SIA2,OMG,TFRC,MT-ND6,SEMA5A,EPHB3,CTNNB1,PPP1R9A,DPYSL2,ATG7,EPHB2,SYN1,CDK5R1,TCTN2,CACNA2D2,MARK4,L1CAM,MGLL,ALMS1,ITGA3,S1PR3,SEMA3F,RICTOR,MAGI2,GRIN1,RFX3,CIP2A,TFAM,ARHGEF7,PDS5B,RGMB,NTRK2,CACNA1D,TARDBP,SH3GL1,KATNA1,SH3GL2,APBA1,ROBO1,OGT,OSTM1,RHOA,NDEL1,PLEC,SRCIN1,CCDC88A,CAV1,CMTM5,NGFR,MYO6,SEMA3A,TENM4,LRRC7,ERCC6	65	genotype	y-convergent	y-convergent	y-convergent	y-convergent
Nervous System Development and Function, Organismal Development	morphology	Morphology of central nervous system	0.00155					SH2D3C,CDH2,AKAP13,PTEN,ZC3H14,LHX2,SHANK3,LHX6,ABL2,CHRD,WDR11,ARNT2,PTPRA,ST8SIA2,LRRTM4,CYP27A1,EPHB3,CTNNB1,GFRA1,PLCB4,SLC1A2,ATG7,EPHB2,GABRB3,RORA,WWC1,BAD,LDB1,SYN1,CDK5R1,LRRTM1,ADGRA2,CDKN1B,CCND1,SHH,CACNA2D2,L1CAM,POMGNT2,PROKR2,BCL2L11,SULF2,ITGA3,GJC2,SEMA3F,RICTOR,PDGFB,ULK4,TCF7L1,HEXA,GRIN1,KLF4,AKTIP,HSF2,GNPAT,OXTR,TFAM,LDLR,CLN3,PLXNB2,LAMP2,ARFGEF2,PSAP,NTRK2,SNTA1,RAB23,LAMA…	93	genotype	y-convergent	y-convergent	y-convergent	y-convergent
Nervous System Development and Function	morphology	Morphology of nervous system	0.000487					CDH2,RUFY3,AKAP13,CNTN4,LGMN,CLCN6,SLC24A1,LHX6,GNAL,ABL2,ELFN1,ARNT2,PNPLA6,TGFBR1,ST8SIA2,OMG,CTNNB1,KCNA5,SLC1A2,DPYSL2,SORT1,ATG7,NCKIPSD,WWC1,LDB1,APOB,CDK5R1,LRRTM1,ADGRA2,NRP1,ARHGEF9,CACNA2D2,MARK4,L1CAM,POMGNT2,BCL2L11,SULF2,GJC2,RICTOR,MAGI2,KLF4,OXTR,TFAM,CLN3,ARHGEF7,PDS5B,LAMP2,FRMPD4,NTRK2,MEF2D,SNTA1,TARDBP,RAB23,RELN,FGFR3,SH3GL1,APBA1,MBP,ROBO1,SLC1A4,MBNL1,OGT,OSTM1,DLL3,GRIN2B,…	161	genotype	y-convergent	y-convergent	y-convergent	y-convergent
Nervous System Development and Function, Tissue Morphology	morphology	Morphology of nervous tissue	0.00284					CDH2,RUFY3,LGMN,CLCN6,SLC24A1,LHX6,GNAL,ABL2,ELFN1,PNPLA6,TGFBR1,ST8SIA2,OMG,CTNNB1,KCNA5,SLC1A2,DPYSL2,SORT1,ATG7,NCKIPSD,CDK5R1,LRRTM1,ARHGEF9,CACNA2D2,MARK4,L1CAM,BCL2L11,SULF2,GJC2,RICTOR,MAGI2,OXTR,TFAM,CLN3,ARHGEF7,PDS5B,FRMPD4,NTRK2,MEF2D,SNTA1,TARDBP,FGFR3,SH3GL1,APBA1,MBP,ROBO1,MBNL1,OGT,OSTM1,PLEC,SRCIN1,CCDC88A,HSPA4,CMTM5,MYO6,FAIM2,WNT4,CETN2,SH2D3C,PTEN,CHRNE,PRKAA1,PRKCQ,SHANK3,SPR…	117	genotype	y-convergent	y-convergent	y-convergent	y-convergent
Cell Morphology, Nervous System Development and Function, Tissue Morphology	morphology	Morphology of neurites	3.19e-05					CDH2,RUFY3,PTEN,CLCN6,SHANK3,GNAL,ABL2,ELFN1,MYH14,PNPLA6,TGFBR1,ST8SIA2,OMG,TFRC,MT-ND6,SEMA5A,EPHB3,CTNNB1,PPP1R9A,DPYSL2,ATG7,EPHB2,SYN1,CDK5R1,CACNA2D2,MARK4,L1CAM,ITGA3,SEMA3F,RICTOR,MAGI2,GRIN1,TFAM,ARHGEF7,PDS5B,RGMB,NTRK2,TARDBP,SH3GL1,KATNA1,SH3GL2,APBA1,ROBO1,OGT,OSTM1,RHOA,NDEL1,PLEC,SRCIN1,CCDC88A,CAV1,CMTM5,NGFR,MYO6,SEMA3A,TENM4,LRRC7,ERCC6	58	genotype	y-convergent	y-convergent	y-convergent	y-convergent
Cell Morphology, Nervous System Development and Function, Tissue Morphology	morphology	Morphology of neurons	0.00154					CDH2,RUFY3,LGMN,CLCN6,SLC24A1,LHX6,GNAL,ABL2,ELFN1,PNPLA6,TGFBR1,ST8SIA2,OMG,CTNNB1,SLC1A2,DPYSL2,SORT1,ATG7,NCKIPSD,CDK5R1,LRRTM1,ARHGEF9,CACNA2D2,MARK4,L1CAM,BCL2L11,SULF2,RICTOR,MAGI2,TFAM,CLN3,ARHGEF7,PDS5B,FRMPD4,NTRK2,MEF2D,SNTA1,TARDBP,FGFR3,SH3GL1,APBA1,ROBO1,MBNL1,OGT,OSTM1,PLEC,SRCIN1,CCDC88A,HSPA4,CMTM5,MYO6,FAIM2,WNT4,CETN2,SH2D3C,PTEN,CHRNE,PRKAA1,PRKCQ,SHANK3,SPR,UBQLN2,MBNL2,MYH14,…	109	genotype	y-convergent	y-convergent	y-convergent	y-convergent
Cell Death and Survival, Organismal Injury and Abnormalities	necrosis	Necrosis	8.62e-07		-0.564		-0.263	DAPK2,TBPL1,MIIP,ADIPOR1,RPS24,FADD,GNAL,MTCH1,GRM3,CARD11,RASSF3,GNAQ,ST8SIA2,SST,PIAS3,CCNA1,NCOA7,CTNNB1,SLC1A2,ATG7,OGFR,RBM4B,ENDOG,NRP1,SCG2,OVOL2,FBXO5,MKRN1,CCN1,SULF2,RICTOR,FALEC,METTL14,CREM,FKBP5,REPS2,ATXN7,HYAL1,SHOC2,SH3GL1,PHLDA2,NASP,BAG1,OAS2,DBH-AS1,PARP1,RASD2,MYO6,TFR2,AFAP1,NUP188,RPL7A,SIX4,PRKAG2,CABLES1,TNIK,IRF8,PCDHGB1,LY6H,FUT8,CDC42EP3,SCN3B,SLC29A3,PVT1,COX7A2L,WNK1,…	464	genotype	y-convergent	y-convergent	y-convergent	y-convergent
Cell Morphology, Cellular Assembly and Organization, Cellular Development, Cellular Function and Maintenance, Cellular Growth and Proliferation, Nervous System Development and Function, Organismal Development, Tissue Development	neuritogenesis	Neuritogenesis	6.86e-05		0.659		0.261	CDH2,CELSR1,RUFY3,CNTN4,SLC11A2,SYT4,GNAL,ABL2,ELFN1,PREX2,HERC1,LRP12,TGFBR1,ZNF212,SDK2,AMIGO3,UPF3B,CTNNB1,DTNBP1,DPYSL2,ATG7,NCKIPSD,MAPK6,CDK5R1,NTNG2,RGS14,NRP1,GPRIN1,TNK2,ZMYND8,MARK4,L1CAM,CCN1,SULF2,S1PR3,EPHA3,RICTOR,MAGI2,RAB6A,NIN,ARHGEF7,RTN4RL2,CLMN,NTRK2,SMURF1,SHOC2,RELN,FGFR3,TMEM108,MAP4K4,APBA1,MBP,BCL11B,ROBO1,PTPRO,BTBD3,RAB6B,OGT,SRCIN1,CCDC88A,PTPRK,KDM1A,SLITRK4,SRF,MYO6,…	132	genotype	y-convergent	y-convergent	y-convergent	y-convergent
Cell-To-Cell Signaling and Interaction, Nervous System Development and Function	neurotransmission	Neurotransmission	3.69e-11		-0.619		-0.805	SCN3A,CDH2,LGMN,PRKAR2B,TPGS1,GRM3,ELFN1,GNAQ,KCNIP2,ST8SIA2,SST,APH1B,CTNNB1,NTN4,SLC1A2,DPYSL2,CHRM2,CAV2,NTNG2,RGS14,DNMT3A,CRHBP,ARHGEF9,KCNC2,L1CAM,IQSEC2,CHST10,CALM1 (includes others),RICTOR,CACNB2,CLN3,GALR1,NTRK2,KCNMB4,RELN,SH3GL1,KCNC4,APBA1,GRIK5,MBP,BCHE,STAU1,NRXN1,GRIN2B,SRCIN1,RASD2,MYO6,NAPB,MINK1,ADORA2A,PTEN,EXT1,NETO1,CHRNE,SHANK3,AMPH,MBNL2,MYH14,PTPRA,HCRTR2,DCDC2,LRRTM4,DRD…	99	genotype	y-convergent	y-convergent	y-convergent	y-convergent
Organismal Injury and Abnormalities, Organismal Survival	organismal death	Organismal death	1.69e-08	Decreased	-2.752		-0.985	DNA2,AKAP13,RPS24,FADD,GNAL,GNAQ,SPEG,ST8SIA2,APH1B,MYH7,CTNNB1,CLMP,SLC16A2,SLC1A2,ATG7,MAPK6,COL5A2,PNPLA7,ENDOG,NRP1,MTAP,OVOL2,FBXO5,FUNDC2,DNAJA1,CCN1,SULF2,PTP4A2,RICTOR,KMT2B,ERCC5,MAGI2,RAB6A,RFX3,FALEC,SECISBP2,GPR161,GREB1,CREM,SEC24A,LRRK1,CSRNP3,SHOC2,SH3GL1,DDX24,NASP,BAG1,NRXN1,DBH-AS1,PARP1,GFM1,CELF2,CLUH,MYO18A,ADTRP,EXT1,JPT2,SIX4,BORCS7,IRF8,SLFN5,PCDHGB1,FUT8,POLQ,SCN3B,SEMA5A…	458	genotype	y-convergent	y-convergent	y-convergent	y-convergent
Cellular Assembly and Organization, Cellular Function and Maintenance	organization	Organization of cytoplasm	1.04e-08		1.412		0.819	RAE1,CELSR1,TMEM11,HSPA1A/HSPA1B,SYT4,GNAL,SYNE3,ARPIN/ARPIN-AP3S2,FBXW5,FAM120A,ZNF212,SDK2,UPF3B,PIAS3,CTNNB1,F7,DPYSL2,ATG7,NCKIPSD,EVI5L,MAPK6,ISLR2,RIN1,CDK5R1,NTNG2,NRP1,SORBS1,PLK4,TCTN2,ARHGEF9,ZMYND8,FBXO5,DYNLL1,DNAJA1,CCN1,SULF2,EPHA3,RICTOR,MAGI2,RAB6A,RFX3,NIN,RAB5C,ATXN7,RTN4RL2,CLMN,TPX2,SHOC2,RELN,FGFR3,TMEM108,TTBK2,BCL11B,PTPRO,BAG1,BTBD3,RAB6B,CEP126,RNF6,NRXN1,SIAH1,LIG3,SRCIN…	297	genotype	y-convergent	y-convergent	y-convergent	y-convergent
Cellular Assembly and Organization, Cellular Function and Maintenance	organization	Organization of cytoskeleton	2.71e-08		1.412		0.821	RAE1,CELSR1,HSPA1A/HSPA1B,SYT4,GNAL,SYNE3,ARPIN/ARPIN-AP3S2,FBXW5,FAM120A,ZNF212,SDK2,UPF3B,PIAS3,CTNNB1,F7,DPYSL2,ATG7,NCKIPSD,EVI5L,MAPK6,ISLR2,RIN1,CDK5R1,NTNG2,NRP1,SORBS1,PLK4,TCTN2,ARHGEF9,ZMYND8,FBXO5,DYNLL1,DNAJA1,CCN1,SULF2,EPHA3,RICTOR,MAGI2,RAB6A,RFX3,NIN,ATXN7,RTN4RL2,CLMN,TPX2,SHOC2,RELN,FGFR3,TMEM108,TTBK2,BCL11B,PTPRO,BAG1,BTBD3,RAB6B,CEP126,RNF6,NRXN1,SIAH1,SRCIN1,RAD21,PARP1,LTB4…	273	genotype	y-convergent	y-convergent	y-convergent	y-convergent
Cellular Growth and Proliferation	outgrowth	Outgrowth of cells	0.000259		1.44		1.011	SH2D3C,CDH2,CELSR1,ADORA2A,PTEN,EXT1,CABLES1,GNAQ,PTPRA,OMG,SEMA5A,SST,TNFSF13B,EPHB3,GFRA1,DTNBP1,SEMA6A,KIT,DPYSL2,EPHB2,ISLR2,SYN1,NCDN,CDK5R1,STMN2,HBA1/HBA2,NRP1,CCND1,SHH,GPRIN1,TNK2,L1CAM,GNA15,SNX3,NEXMIF,PROKR2,CCN1,ITGA3,SEMA3F,ACAP2,RAB22A,PCSK1N,FKBP5,ARHGEF7,PSAP,RTN4RL2,NTRK2,DSCAML1,TARDBP,LAMA2,SYN3,CUL4B,RELN,FGFR3,KATNA1,MAP3K5,ARHGAP17,SLC9A1,MNAT1,ROBO1,BAG1,OGT,RNF6,NRXN1,RHO…	72	genotype	y-convergent	y-convergent	y-convergent	y-convergent
Developmental Disorder, Neurological Disease, Organismal Injury and Abnormalities, Psychological Disorders	pervasive developmental disorder	Pervasive developmental disorder	0.000119					CNTN4,PTEN,CYP4F11,NETO1,PUM2,SHANK3,TMLHE,IL1RL2,GABRB1,DGCR8,DRD5,DYNC1H1,AP3B2,INTS6,KCNA5,NOVA2,SORT1,ATG7,GABRB3,LARP4B,CADM3,CHRM2,SYN1,NTNG2,SORBS1,ALDH5A1,FMNL2,DNMT3A,SHH,CIC,ARHGEF9,CACNA2D2,IQSEC2,SPRYD3,ASXL3,NLGN4X,KMT2B,CACNB2,ZNF827,GRIN1,RFX3,OXTR,ZNF385D,GCH1,HUWE1,NTRK2,RELN,KCNS3,HTR1A,ACADVL,CSNK2B,BCL11B,TMEM268,RAB6B,MEF2C,NRXN1,GRIN2B,GAD2,ASTN2,WAC,PRICKLE1	61	genotype	y-convergent	y-convergent	y-convergent	y-convergent
Cellular Growth and Proliferation, Tissue Development	proliferation	Proliferation of neural cells	8.09e-05		0.527		0.087	CDH2,CELSR1,GNAQ,IMPA1,OMG,SST,CHST2,TNFSF13B,CTNNB1,KCNA5,DTNBP1,SLC16A2,SLC1A2,DPYSL2,ISLR2,CDK5R1,SMARCA1,HBA1/HBA2,NRP1,GPRIN1,TNK2,L1CAM,GNA15,CCN1,GJC2,S1PR3,PTP4A2,ACAP2,KLF4,METTL14,FKBP5,ARHGEF7,HUWE1,KCTD11,RTN4RL2,NTRK2,SMURF1,DSCAML1,TARDBP,RAB23,SHOC2,RELN,FGFR3,RPS6KB2,MAP3K5,INPP5F,ROBO1,BAG1,OGT,RNF6,NRXN1,PARP1,KDM1A,SRF,CELF2,CAMK1,IDH1,SGPP2,SH2D3C,ADORA2A,PTEN,EXT1,YTHDC2,SMO,…	118	genotype	y-convergent	y-convergent	y-convergent	y-convergent
Cellular Development, Cellular Growth and Proliferation, Nervous System Development and Function, Tissue Development	proliferation	Proliferation of neuronal cells	0.000391		1.42		0.99	SH2D3C,CDH2,CELSR1,ADORA2A,PTEN,EXT1,SMO,SIX4,CABLES1,GNAQ,IMPA1,PTPRA,OMG,SEMA5A,SST,CHST2,TNFSF13B,EPHB3,CTNNB1,GFRA1,DTNBP1,SEMA6A,KIT,DPYSL2,EPHB2,ISLR2,TMOD2,SYN1,NCDN,CDK5R1,STMN2,HBA1/HBA2,NRP1,CCND1,NCAN,SHH,GPRIN1,TNK2,L1CAM,GNA15,SNX3,PROKR2,ITGA3,PTP4A2,SEMA3F,ACAP2,RAB22A,PCSK1N,KLF4,AKTIP,CIP2A,FKBP5,ARHGEF7,PLXNB2,KCTD11,PSAP,RTN4RL2,NTRK2,SMURF1,DSCAML1,TARDBP,LAMA2,SYN3,NEGR1,RELN…	89	genotype	y-convergent	y-convergent	y-convergent	y-convergent
Neurological Disease, Organismal Injury and Abnormalities, Psychological Disorders	schizophrenia	Schizophrenia	8.38e-09					SCN3A,PRKAR2B,SYT4,GALM,GRM3,PES1,GPD1L,CHN2,ZFHX3,GABRB1,RPP21,SST,MT-ATP6,DTNBP1,DNAH9,SLC1A2,DPYSL2,CHRM2,APOB,ATAD3C,NTNG2,SCG2,OPCML,CRHBP,CACNA2D2,TAX1BP3,HPCAL1,NLGN4X,MAGI2,NBPF10 (includes others),NELL2,KIAA1586,VPS39,OXTR,NTRK2,CYP2D6,AKAP11,APOL1,MT-ND4,RELN,FIGNL1,GRIK5,ROBO1,BCHE,NRXN1,GRIN2B,DAAM2,CELF2,DPYD,CA3,MT-CO2,PTEN,CHRNE,SHANK3,AMPH,PRKAG2,TMLHE,WDR11,TNIK,CHRNB3,EXOC6B,SCN…	106	genotype	y-convergent	y-convergent	y-convergent	y-convergent
Organismal Injury and Abnormalities, Psychological Disorders	schizophrenia spectrum disorder	Schizophrenia spectrum disorder	2.4e-08					SCN3A,CNTN4,PRKAR2B,SYT4,GALM,GRM3,PES1,GPD1L,CHN2,ZFHX3,GABRB1,RPP21,SST,MT-ATP6,DTNBP1,DNAH9,SLC1A2,DPYSL2,ATG7,CHRM2,APOB,ATAD3C,NTNG2,SCG2,OPCML,CRHBP,CACNA2D2,TAX1BP3,HPCAL1,NLGN4X,KMT2B,MAGI2,NBPF10 (includes others),NELL2,KIAA1586,VPS39,OXTR,NTRK2,CYP2D6,AKAP11,APOL1,MT-ND4,RELN,FIGNL1,GRIK5,BCL11B,ROBO1,BCHE,NRXN1,GRIN2B,DAAM2,CELF2,DPYD,CA3,MT-CO2,ASTN2,PTEN,CHRNE,SHANK3,AMPH,PRKAG2,TMLH…	113	genotype	y-convergent	y-convergent	y-convergent	y-convergent
Organismal Injury and Abnormalities, Psychological Disorders	psychological disorder	Severe psychological disorder	1.6e-08					SCN3A,PRKAR2B,SYT4,GALM,GRM3,PES1,GPD1L,PSIP1,CHN2,ZFHX3,GABRB1,RPP21,SST,MT-ATP6,DTNBP1,DNAH9,SLC25A16,SLC1A2,DPYSL2,CLOCK,CHRM2,APOB,USP9X,ATAD3C,NTNG2,SCG2,OPCML,CRHBP,CACNA2D2,TAX1BP3,SEC24C,IQSEC2,KRT17,HPCAL1,IBTK,NLGN4X,PDE3B,NPIPB5 (includes others),MAGI2,CACNB2,NBPF10 (includes others),NELL2,KIAA1586,VPS39,OXTR,FKBP5,HUWE1,NTRK2,CYP2D6,SMURF1,AKAP11,APOL1,MT-ND4,RELN,FIGNL1,GRIK5,ROBO1,S…	143	genotype	y-convergent	y-convergent	y-convergent	y-convergent
Cell-To-Cell Signaling and Interaction, Nervous System Development and Function	synaptic transmission	Synaptic transmission	1.63e-08		-0.291		-0.493	CDH2,ADORA2A,PTEN,LGMN,EXT1,PRKAR2B,CHRNE,SHANK3,AMPH,TPGS1,GRM3,ELFN1,GNAQ,PTPRA,HCRTR2,DCDC2,SST,APH1B,DRD5,CTNNB1,PLCB4,NTN4,WNK1,SLC1A2,PPP1R9A,DPYSL2,NSF,EPHB2,GABRB3,FSTL1,CHRM2,TMOD2,SYN1,CAV2,NTNG2,RGS14,NCAN,CRHBP,PCDHB11,L1CAM,IQSEC2,SH3GL3,HTR1B,RICTOR,BAIAP3,CHRNB1,CACNB2,DLG5,GRIN1,KCNK3,RIMBP2,TPRG1L,KCNMB4,ADCY8,RELN,SH3GL1,SH3GL2,KCNC4,HTR1A,APBA1,GRIK5,MBP,ERC2,CAMKV,BCHE,STAU1,N…	77	genotype	y-convergent	y-convergent	y-convergent	y-convergent
Gene Expression	transcription	Transcription	0.00151		0.866		0.5	CNBP,SUPT3H,RAE1,TBPL1,AKAP13,HSPA1A/HSPA1B,PRKAR2B,FADD,HIC1,GNAQ,ECM1,SAP30,ZNF10,ZNF212,ZFHX3,RLIM,GPS2,CCDC3,VSTM2A,SST,PIAS3,ZNF354B,TNFSF13B,NCOA7,CTNNB1,DAP,MTERF1,CLOCK,CHRM2,WWC1,RFX5,CDK5R1,RBM4B,FOXP3,SMARCA1,DNMT3A,WDTC1,SPINDOC,ZBTB49,OVOL2,ZNF219,ZMYND8,CCN1,MCM7,TADA2A,RICTOR,RBBP7,ERCC5,MAGI2,RFX3,NFKBID,CREM,ATXN7,PCGF5,MEF2D,CSRNP3,RELN,FGFR3,MAP3K5,PHLDA2,BCL11B,TAF2,BAG1,HIVEP…	296	genotype	y-convergent	y-convergent	y-convergent	y-convergent
Gene Expression	transcription	Transcription of RNA	0.0025		1.3		0.959	CNBP,SUPT3H,RAE1,TBPL1,HSPA1A/HSPA1B,PRKAR2B,FADD,HIC1,GNAQ,ECM1,SAP30,ZNF10,ZNF212,ZFHX3,RLIM,GPS2,SST,PIAS3,ZNF354B,NCOA7,CTNNB1,DAP,MTERF1,CLOCK,CHRM2,WWC1,RFX5,CDK5R1,FOXP3,SMARCA1,DNMT3A,WDTC1,SPINDOC,ZBTB49,ZNF219,ZMYND8,CCN1,MCM7,TADA2A,RBBP7,MAGI2,RFX3,NFKBID,CREM,ATXN7,PCGF5,MEF2D,CSRNP3,FGFR3,MAP3K5,BCL11B,TAF2,BAG1,HIVEP1,RNF6,SIAH1,RAD21,PARP1,ING4,ZGPAT,KARS1,PRKD1,NR2C1,TFR2,MED23,M…	247	genotype	y-convergent	y-convergent	y-convergent	y-convergent
Molecular Transport	transport	Transport of molecule	3.26e-08		1.389		0.832	RAE1,AKAP13,CLCN6,ATP2A1,SYT4,SLC24A1,FADD,GNAQ,KCNIP2,NUP58,GPS2,GABRB1,ABCC3,SST,AP3B2,CTNNB1,ABCB9,SLCO2A1,SLC16A2,SLC1A2,DPYSL2,TIMM44,APPL1,CDK5R1,TAP2,HBA1/HBA2,SORBS1,SCG2,LCAT,ARRDC1,KCNC2,DNAJA1,SNX7,BCL2L11,ATP13A4,PTP4A2,RICTOR,ABCC10,RAB6A,SLC16A1,OXTR,GCH1,SEC24A,ATXN7,TRPV6,RELN,SLC9A7,GRIK5,SFXN5,BCL11B,SEC22B,SAMM50,GLRA3,NRXN1,SRCIN1,PARP1,MYO6,MYO18A,PRKD1,TFR2,PPFIA3,HSP90AB1,P…	271	genotype	y-convergent	y-convergent	y-convergent	y-convergent
Cellular Development, Cellular Growth and Proliferation, Nervous System Development and Function, Organismal Development, Tissue Development	development	Development of neural cells	3.84e-07		0.858		0.335	CDH2,CELSR1,RUFY3,CNTN4,SLC11A2,SYT4,MAFB,LHX6,GNAL,ABL2,ELFN1,PREX2,HERC1,LRP12,TGFBR1,ZNF212,SDK2,ST8SIA2,AMIGO3,UPF3B,TBCD,CTNNB1,DTNBP1,ADAM19,DPYSL2,ATG7,NCKIPSD,ATOH7,MAPK6,LDB1,CDK5R1,LRRTM1,NTNG2,RGS14,NRP1,OLFM3,CACNA2D2,GPRIN1,TNK2,ZMYND8,MARK4,L1CAM,CCN1,SULF2,S1PR3,EPHA3,RICTOR,MAGI2,CACNB2,RAB6A,KLF4,NIN,FAM151B,OXTR,ARHGEF7,RTN4RL2,CLMN,NTRK2,IGSF9B,MEF2D,SMURF1,SNTA1,SHOC2,RELN,FGF…	182	genotype	y-divergent	y-convergent	y-convergent	y-convergent
Cellular Development, Cellular Growth and Proliferation, Nervous System Development and Function, Organismal Development, Tissue Development	development	Development of neurons	5.3e-07		0.651		0.154	CDH2,CELSR1,RUFY3,CNTN4,SLC11A2,SYT4,MAFB,LHX6,GNAL,ABL2,ELFN1,PREX2,HERC1,LRP12,TGFBR1,ZNF212,SDK2,ST8SIA2,AMIGO3,UPF3B,TBCD,CTNNB1,DTNBP1,ADAM19,DPYSL2,ATG7,NCKIPSD,ATOH7,MAPK6,LDB1,CDK5R1,LRRTM1,NTNG2,RGS14,NRP1,OLFM3,CACNA2D2,GPRIN1,TNK2,ZMYND8,MARK4,L1CAM,CCN1,SULF2,S1PR3,EPHA3,RICTOR,MAGI2,CACNB2,RAB6A,NIN,FAM151B,OXTR,ARHGEF7,RTN4RL2,CLMN,NTRK2,IGSF9B,MEF2D,SMURF1,SNTA1,SHOC2,RELN,FGFR3,TM…	175	genotype	y-divergent	y-convergent	y-convergent	y-convergent
Neurological Disease, Organismal Injury and Abnormalities, Psychological Disorders	disorder of basal ganglia	Disorder of basal ganglia	6.5e-10		1.083		1.163	SCN3A,CDH2,HSPA1A/HSPA1B,MT-ND5,SLC11A2,ATP2A1,GNAL,IMPA1,PDK2,KCNIP2,GPS2,GABRB1,ST8SIA2,SST,LSAMP,MT-ATP6,DNAJC6,PAQR6,PIAS3,MYH7,MT-CO1,CTNNB1,KCNA5,SLC1A2,SORT1,CHRM2,GPR83,CDK5R1,INTS6L,BTN3A1,RGS14,OLFM3,SCG2,ADAR,BANP,RMRP,RPL15,TNK2,ZMYND8,JUNB,NDUFB9,ANKRD11,DNAJA1,ATP5MJ,S1PR3,MAGI2,RAB6A,GPR161,GPRC5C,GCH1,CREM,SEC24A,CLN3,ARHGEF7,GIGYF2,PSMC1,LAMP2,DNAJB6,NTRK2,MEF2D,CYP2D6,DDX60L,TAR…	183	genotype	y-divergent	y-convergent	y-convergent	y-convergent
Hereditary Disorder, Neurological Disease, Organismal Injury and Abnormalities	familial central nervous system disease	Familial central nervous system disease	7.3e-16		0.896		1.019	SCN3A,CELSR1,HSPA1A/HSPA1B,MT-ND5,MOXD1,CLCN6,ATP2A1,SLC24A1,FADD,GNAL,HNMT,KCNIP2,RLIM,GABRB1,ST8SIA2,SST,UPF3B,APH1B,PIAS3,PLEKHG5,MYH7,AP3B2,CTNNB1,USP27X,SLC16A2,SLC1A2,NOVA2,ATG7,CHRM2,COQ4,GPR83,CDK5R1,INTS6L,SELENOI,NTNG2,BTN3A1,SMARCA1,SCG2,DNMT3A,TCTN2,RMRP,ARHGEF9,ZMYND8,KCNC2,IQSEC2,NEXMIF,ANKRD11,DNAJA1,NLGN4X,ATP5MJ,KMT2B,ERCC5,MAGI2,RAB6A,SLC16A1,RFX3,GPR161,SEC24A,LINS1,IGSF10,ATXN…	335	genotype	y-divergent	y-convergent	y-convergent	y-convergent
Neurological Disease, Organismal Injury and Abnormalities	neurological signs	Neurological signs	7.2e-07		1.268		1.321	SCN3A,CDH2,HSPA1A/HSPA1B,MT-ND5,USP11,ATP2A1,GNAL,HERC1,IMPA1,PDK2,KCNIP2,GABRB1,MRNIP,ST8SIA2,SST,LSAMP,MT-ATP6,PIAS3,MYH7,MT-CO1,CTNNB1,KCNA5,SLC1A2,SORT1,CHRM2,WWC1,GPR83,CDK5R1,INTS6L,LRRTM1,BTN3A1,RGS14,SCG2,BANP,RMRP,ARHGEF9,ZMYND8,L1CAM,JUNB,NDUFB9,ANKRD11,DNAJA1,ATP5MJ,S1PR3,MAGI2,RAB6A,GPRC5C,SEC24A,ARHGEF7,LAMP2,NTRK2,CYP2D6,DDX60L,TARDBP,MT-ND4,FGFR3,MAP3K5,BCL11B,ROBO1,SLC1A4,KAZN,NRX…	155	genotype	y-divergent	y-convergent	y-convergent	y-convergent
Behavior	cognition	Cognition	7.33e-06		1.108		0.801	COL19A1,EIF2AK2,ADORA2A,PTEN,LGMN,ZC3H14,NETO1,PRKAR2B,SLC11A2,NQO2,SHANK3,UBQLN2,AMPH,SYT4,MBNL2,ABL2,CHRD,GUSB,FGF13,PTPRA,DCDC2,ST8SIA2,CYP27A1,SST,APH1B,DRD5,CACNA1E,DTNBP1,KIT,ST13,EPHB2,GABRB3,CHRM2,WWC1,MALAT1,CYP46A1,TMOD2,NCDN,RIN1,CDK5R1,TPBG,LRRTM1,RGS14,GJB6,CRHBP,CIC,ARHGEF9,NXPH3,PGRMC1,L1CAM,MGLL,THRB,KCNAB1,JAKMIP1,CHST10,JUNB,NLGN4Y,HTR1B,MAPK14,NLGN4X,ITGA3,GRIN1,OXTR,GCH1,CREM,…	94	layer	y-divergent	y + to 0	y-divergent	y-convergent
Neurological Disease, Organismal Injury and Abnormalities	epilepsy	Epilepsy	0.000193		0.647		0.699	ANKRD37,SCN3A,HSPA1A/HSPA1B,MT-ND5,MOXD1,HS3ST2,SMO,SLC6A13,TMLHE,PNKP,LUC7L3,FGF13,UGP2,TGFBR1,GABRB1,SCN3B,SST,AP3B2,CACNA1E,GFRA1,SLC1A2,DPYSL2,NSF,GABRB3,RORA,CHRM2,MALAT1,SYN1,NCDN,USP9X,HBA1/HBA2,ALDH5A1,SCG2,ARHGEF9,CACNA2D2,TNK2,KCNC2,L1CAM,JUNB,SPTAN1,IER2,HTR1B,CCN1,BCL2L11,MAGI2,GRIN1,CA5B,HYI,CREM,DHFR,LDLR,CLN3,ARHGEF7,PHF6,KCNH5,NTRK2,IGSF9B,CYFIP2,SNTA1,CA14,RELN,SLC39A14,HTR1A,SLC…	80	layer	no	y + to 0	y-divergent	y-divergent
Behavior	learning	Learning	1.25e-05		1.059		0.732	COL19A1,EIF2AK2,ADORA2A,PTEN,LGMN,ZC3H14,NETO1,PRKAR2B,SLC11A2,NQO2,SHANK3,UBQLN2,AMPH,SYT4,MBNL2,ABL2,CHRD,GUSB,FGF13,PTPRA,DCDC2,ST8SIA2,CYP27A1,SST,APH1B,DRD5,CACNA1E,DTNBP1,KIT,EPHB2,GABRB3,CHRM2,WWC1,MALAT1,CYP46A1,TMOD2,NCDN,RIN1,CDK5R1,TPBG,LRRTM1,RGS14,GJB6,CRHBP,CIC,ARHGEF9,NXPH3,PGRMC1,L1CAM,MGLL,THRB,KCNAB1,CHST10,JUNB,NLGN4Y,HTR1B,NLGN4X,ITGA3,GRIN1,OXTR,CREM,LNPEP,LDLR,CLN3,STAT1,NTR…	86	layer	y-divergent	y + to 0	y-divergent	y-divergent
Metabolic Disease, Neurological Disease, Organismal Injury and Abnormalities, Psychological Disorders	central nervous system amyloidosis	Central nervous system amyloidosis	3.92e-07					HSPA1A/HSPA1B,LGMN,PRKAR2B,CNN1,ARNT2,PDK2,WIF1,GABRB1,CNKSR2,PCDH11X,MT-CO1,KCNA5,TSHZ2,SLCO2A1,SLC1A2,ACO2,DPYSL2,SORT1,CHRM2,G3BP1,CDK5R1,HBA1/HBA2,BCL2L11,PDE3B,NOM1,ATP8B4,SC5D,CACNB2,RAB6A,FKBP5,NTRK2,CYP2D6,DDX60L,TARDBP,RELN,FGFR3,KCNC4,BAG1,BCHE,KAZN,OGT,NRXN1,PLCG2,GRIN2B,SOAT1,SRF,CLUH,NNAT,XBP1,IDH1,MT-CO2,ITM2B,EIF2AK2,PTEN,CHRNE,NQO2,AMPH,ASB2,PMPCB,FAAH,CDKL1,TNIK,CHRNB3,SNRPA,CDC4…	116	layer	no	y 0 to -	no	no
Metabolic Disease, Organismal Injury and Abnormalities	amyloidosis	Amyloidosis	7.42e-06					HSPA1A/HSPA1B,LGMN,PRKAR2B,CNN1,ARNT2,PDK2,WIF1,GABRB1,CNKSR2,PCDH11X,MT-CO1,KCNA5,TSHZ2,SLCO2A1,SLC1A2,ACO2,DPYSL2,SORT1,CHRM2,G3BP1,CDK5R1,HBA1/HBA2,BCL2L11,PDE3B,NOM1,ATP8B4,SC5D,CACNB2,RAB6A,FKBP5,NTRK2,CYP2D6,DDX60L,TARDBP,RELN,FGFR3,KCNC4,BAG1,BCHE,KAZN,OGT,NRXN1,PLCG2,GRIN2B,SOAT1,SRF,CLUH,NNAT,XBP1,IDH1,MT-CO2,ITM2B,EIF2AK2,PTEN,CHRNE,NQO2,AMPH,ASB2,PMPCB,FAAH,CDKL1,TNIK,CHRNB3,SNRPA,CDC4…	117	layer	y-0 to -	y 0 to -	y 0 to -	y 0 to -
Cell-To-Cell Signaling and Interaction, Nervous System Development and Function	action potential	Action potential of neurons	0.000915					SCN3A,ADORA2A,PTEN,SHANK3,BAIAP3,MBNL2,KCNK3,MYH14,GALR1,NTRK2,KCNMB4,DCDC2,LRRTM4,CACNA1D,SST,HTR1A,JPH4,DPYSL2,GRIN2B,SRCIN1,SYN1,KCNN3,CHRNA4,ARHGEF9,KCNC2,KCNAB1,CHST10	27	layer	no	y 0 to +	no	no
Cell-To-Cell Signaling and Interaction, Cellular Assembly and Organization, Cellular Development, Cellular Function and Maintenance, Cellular Growth and Proliferation, Nervous System Development and Function, Organismal Development, Tissue Development	developmental process	Developmental process of synapse	1.03e-07		-0.56		-0.934	CDH2,PTEN,CHRNE,SHANK3,SIX4,MAFB,RAB29,ABL2,FGF13,SDK2,ST8SIA2,AMIGO3,LRRTM4,UPF3B,EPHB3,CTNNB1,PPP1R9A,EPHB2,GABRB3,PLXND1,SYN1,CHD4,TPBG,LRRTM1,NCAN,CACNA2D2,PCDHB11,THRB,FLOT1,EPHA3,PDGFB,DLG5,GRIN1,LINGO2,GNPAT,OXTR,ARHGEF7,PLXNB2,NTRK2,IGSF9B,SNTA1,NEGR1,RELN,CSNK2B,KY,ROBO1,OGT,MEF2C,RAB17,NRXN1,GRIN2B,RHOA,SRCIN1,CAV1,SLITRK4,MYO6	56	layer	no	y-convergent	no	no
Cell-To-Cell Signaling and Interaction, Nervous System Development and Function	excitatory postsynaptic potential	Excitatory postsynaptic potential	0.00058		0.959		0.808	SH3GL3,ADORA2A,PTEN,NLGN4X,NETO1,SHANK3,GRIN1,MBNL2,GALR1,NTRK2,LRRTM4,SST,RELN,SH3GL1,SH3GL2,GRIK5,JPH4,PPP1R9A,MEF2C,NRXN1,GRIN2B,SRCIN1,SYN1,NGFR,GRIP2,ARHGEF9,CPLX3,CHST10	28	layer	no	y-convergent	no	no
Cell Morphology, Cellular Assembly and Organization, Cellular Function and Maintenance	extension	Extension of cellular protrusions	0.00011		-0.403		-0.721	SH2D3C,CDH2,RUFY3,PTEN,LHX2,SYT4,CPNE5,CD82,GRIN1,CYTH2,MYH4,WDR36,TGFBR1,CYFIP2,SMURF1,LAMA2,SEMA5A,TARDBP,RELN,TMEM108,SH3GL2,MBP,CTNNB1,PPP1R9A,DPYSL2,RNF6,ISLR2,RHOA,NDEL1,CPNE6,LTB4R,USP9X,CDK5R1,PICALM,SRF,SALL3,NRP1,SEMA3A,EVL,HSP90AB1,L1CAM,MGLL,SPTAN1,ERCC6	44	layer	no	y-convergent	no	no
Organismal Injury and Abnormalities	extraintestinal functional disorder	Extraintestinal functional disorder	0.000458		-0.829		-0.415	SCN3A,ADORA2A,CHRNE,ATP2A1,SHANK3,MAFB,SLC6A13,MBNL2,FAAH,PNPLA6,FAM120A,CDC42EP3,HCRTR2,GABRB1,SCN3B,LSAMP,CTSS,HBQ1,MT-CO1,DRD5,SLC1A2,GABRB3,FSTL1,CHRM2,PRRX1,PLXND1,APOB,COL5A2,ALDH5A1,CACNA2D2,KCNC2,MGLL,THRB,JUNB,KRT17,SH3GL3,HTR1B,SULF2,PAPPA,PDGFB,CHRNB1,TUBE1,CACNB2,GRIN1,CA5B,KCNH2,OXTR,BMAL1,FKBP5,DHFR,PDS5B,LEMD2,CYP2D6,CA14,CACNA1D,NEGR1,HYAL1,FGFR3,SH3GL1,SH3GL2,HTR1A,ACADVL,ABCA1,K…	78	layer	no	y-convergent	no	no
Cell-To-Cell Signaling and Interaction, Nervous System Development and Function	long term synaptic depression	Long term synaptic depression	0.000134		1.224		0.918	HTR1B,PTEN,SHANK3,UBQLN2,GRIN1,GRM3,GNAQ,NTRK2,ADCY8,SH3GL1,DRD5,PLCB4,EPHB2,WWC1,BAD,GRIN2B,SRCIN1,SORCS2,CAV1,CDK5R1,SRF,NGFR,ARHGEF9,LRRC7,MGLL	25	layer	no	y-convergent	no	no
Nervous System Development and Function, Organismal Development, Tissue Development	morphogenesis	Morphogenesis of nervous tissue	2.93e-05		0.754		0.348	CDH2,CELSR1,RUFY3,CNTN4,SLC11A2,SYT4,GNAL,ABL2,ELFN1,PREX2,HERC1,LRP12,TGFBR1,ZNF212,SDK2,AMIGO3,UPF3B,TBCD,CTNNB1,DTNBP1,DPYSL2,ATG7,NCKIPSD,MAPK6,CDK5R1,NTNG2,RGS14,NRP1,GPRIN1,TNK2,ZMYND8,MARK4,L1CAM,CCN1,SULF2,S1PR3,EPHA3,RICTOR,MAGI2,RAB6A,NIN,ARHGEF7,RTN4RL2,CLMN,NTRK2,SMURF1,SHOC2,RELN,FGFR3,TMEM108,MAP4K4,APBA1,MBP,BCL11B,ROBO1,PTPRO,BTBD3,RAB6B,OGT,NRXN1,SRCIN1,CCDC88A,PTPRK,KDM1A,SLITRK…	136	layer	no	y-convergent	no	no
Developmental Disorder, Neurological Disease, Organismal Injury and Abnormalities	neurodevelopmental disorder	Neurodevelopmental disorder	8.99e-07					EXOC2,SCN3A,CDH2,CELSR1,CNTN4,ATP2A1,GNAQ,HERC1,UGP2,ZFHX3,GABRB1,CNKSR2,UPF3B,TBCD,AP3B2,CTNNB1,USP27X,NAV2,SLC1A2,NOVA2,PCDHAC1,USP9X,NTNG2,DNMT3A,ARHGEF9,CACNA2D2,TNK2,KCNC2,IQSEC2,WDR45B,POMGNT2,SPTAN1,ANKRD11,PRDM5,RFX3,RPL6,LINS1,NTRK2,PIGK,SHOC2,RELN,FKRP,BAZ2B,FAT2,ROBO1,SLC1A4,NRXN1,SIAH1,FAM161B,GRIN2B,MTHFS,TRIT1,CELF2,CLUH,DPYD,NAPB,MED23,NUP188,STRN4,SHANK3,PNKP,WDR11,IRF8,FGF13,ALPK…	110	layer	y-0 to -	y-convergent	no	no
Neurological Disease, Organismal Injury and Abnormalities, Skeletal and Muscular Disorders	neuromuscular disease	Neuromuscular disease	7.75e-09		-0.61		-0.574	SCN3A,HSPA1A/HSPA1B,MT-ND5,ATP2A1,GNAL,KCNIP2,GPS2,GABRB1,ST8SIA2,SST,PAQR6,PIAS3,PLEKHG5,MYH7,TNFSF13B,CTNNB1,SLC1A2,ATG7,CHRM2,COQ4,GPR83,CDK5R1,INTS6L,TAP2,FOXP3,BTN3A1,SCG2,RMRP,ARHGEF9,ZMYND8,KCNC2,ANKRD11,DNAJA1,ATP5MJ,MAGI2,RAB6A,GPR161,GCH1,SEC24A,PSMC1,LAMP2,MEF2D,FGFR3,OAS1,MAP3K5,BCL11B,NRXN1,PARP1,RASD2,DAAM2,GFM1,CELF2,NAPB,CA3,MT-CO2,CETN2,ADORA2A,CHRNE,NDUFA1,IRF8,SCN3B,SUSD1,SEMA5…	215	layer specific	y-divergent	y-convergent	y-divergent	y - to 0
Cellular Function and Maintenance, Molecular Transport	secretory pathway	Secretory pathway	0.00431		0.748		0.547	EXOC2,VAMP4,HTR1B,AMPH,ACAP2,SYT4,CACNB2,SYT7,LNPEP,GUSB,PLCB3,VPS41,ARFGEF2,TPRG1L,CACNA1D,ASPSCR1,RAB9A,APBA1,CACNA1E,ARHGAP17,DTNBP1,ERC2,ABCA1,RAB11FIP2,KIT,NSF,RHOA,SRCIN1,SYN1,APPL1,NAPB,RAB2B,CRHBP,TPCN2,PPFIA3,CPLX3,STEAP2	37	layer specific	no	y-convergent	no	y + to 0
Hereditary Disorder, Neurological Disease, Organismal Injury and Abnormalities	familial encephalopathy	Familial encephalopathy	6.8e-16		1.067		1.128	SCN3A,CELSR1,HSPA1A/HSPA1B,MT-ND5,MOXD1,CLCN6,ATP2A1,SLC24A1,FADD,GNAL,HNMT,KCNIP2,RLIM,GABRB1,ST8SIA2,SST,UPF3B,APH1B,PIAS3,PLEKHG5,MYH7,AP3B2,CTNNB1,USP27X,SLC16A2,SLC1A2,NOVA2,ATG7,CHRM2,COQ4,GPR83,CDK5R1,INTS6L,SELENOI,NTNG2,BTN3A1,SMARCA1,SCG2,DNMT3A,TCTN2,RMRP,ARHGEF9,ZMYND8,KCNC2,IQSEC2,NEXMIF,ANKRD11,DNAJA1,NLGN4X,ATP5MJ,KMT2B,MAGI2,RAB6A,SLC16A1,RFX3,SEC24A,LINS1,IGSF10,ATXN7,LAMP2,FRMPD…	325	layer specific	y-convergent	y-convergent	y-convergent	y + to 0
Neurological Disease, Organismal Injury and Abnormalities	cognitive impairment	Cognitive impairment	1.85e-14		0.961		0.993	SCN3A,CELSR1,CARNMT1,HNMT,RLIM,GABRB1,ST8SIA2,SST,UPF3B,MLYCD,PIAS3,CTNNB1,USP27X,MTREX,SLC25A16,SLC16A2,SLC1A2,NOVA2,CHRM2,WWC1,CDK5R1,NTNG2,SMARCA1,DNMT3A,ARHGEF9,NXPH3,ZMYND8,IQSEC2,CHST10,NEXMIF,ANKRD11,NLGN4X,POLD1,KMT2B,LMO3,GCH1,LINS1,IGSF10,LAMP2,FRMPD4,DSCAML1,RELN,SLC9A7,BCL11B,TAF2,NRXN1,WSCD2,SRCIN1,MYO6,NAPB,CA3,MED23,PRICKLE1,ITM2B,ADORA2A,PTEN,ZC3H14,TECR,TNIK,BCL9,SCN3B,SEMA5A,ZC4…	200	layer specific	y-divergent	y-convergent	y + to 0	y-convergent
Nutritional Disease, Organismal Injury and Abnormalities	obesity	Obesity	0.000688		0.939		0.94	SCN3A,HSPA1A/HSPA1B,PRKAR2B,SLC11A2,COL5A3,SYT4,SULT1A3/SULT1A4,ABL2,AK3,CARD11,UGP2,TGFBR1,GABRB1,SST,PASK,PIAS3,CCNA1,MT-CO1,B3GNT5,SORT1,ATG7,CLOCK,CHRM2,E4F1,APOB,HBA1/HBA2,SORBS1,DNMT3A,LCAT,CACNA2D2,EHD2,MTHFD1,PLAAT3,PDE3B,CACNB2,OXTR,FKBP5,CREB3L3,NTRK2,CYP2D6,DDX60L,PPM1L,BCHE,KAZN,OGT,CREBRF,NRXN1,PARP1,CA3,PRKD1,WNT4,IDH1,OGA,ADORA2A,PTEN,POU3F4,CHRNE,PRKAA1,PRKCQ,RBP4,CABLES1,WDR11,CH…	105	layer specific	no	y-convergent	no	y-divergent
Embryonic Development, Nervous System Development and Function, Organ Development, Organismal Development, Tissue Development	formation	Formation of brain	0.000131		0.389		0.096	CNBP,CDH2,FANCC,LHX6,ABL2,ARNT2,HERC1,UGP2,ST8SIA2,UPF3B,CTNNB1,NAV2,SLC1A2,ATG7,CCDC85C,LDB1,CDK5R1,USP9X,ADGRA2,SMARCA1,L1CAM,DYNLL1,NLGN4X,CACNB2,NIN,SECISBP2,CREM,DLC1,RTN4RL2,NTRK2,DSCAML1,RELN,FKRP,FGFR3,TMEM108,TTBK2,ROBO1,BTBD3,FUT1,NOTCH2NLC,OGT,QARS1,GRIN2B,UNC5C,SRF,FAIM2,PRICKLE1,OGA,SH2D3C,PTEN,EXT1,SMO,LHX2,SHANK3,CHRD,WDR11,TNIK,FGF13,SEMA5A,C2CD3,EPHB3,PLCB4,HSPB8,DDIT4,EPHB2,GABR…	96	layer specific	y-convergent	y-convergent	y-convergent	y-divergent
Neurological Disease, Organismal Injury and Abnormalities	seizure disorder	Seizure disorder	1.72e-08		-1.927		-1.506	COL19A1,SCN3A,HSPA1A/HSPA1B,MT-ND5,MOXD1,HS3ST2,SLC6A13,ELFN1,GNAQ,LUC7L3,IMPA1,UGP2,KCNIP2,TGFBR1,GABRB1,SST,AP3B2,SLC1A2,DPYSL2,ATG7,CHRM2,MALAT1,USP9X,CDK5R1,NTNG2,HBA1/HBA2,SCG2,ARHGEF9,CACNA2D2,TNK2,KCNC2,L1CAM,JUNB,SPTAN1,CCN1,BCL2L11,GJC2,ATAD3B,MAGI2,CREM,CLN3,ARHGEF7,HYOU1,GALR1,NTRK2,IGSF9B,KCNMB4,GPR162,SNTA1,APOL1,TARDBP,RELN,SH3GL1,SLC39A14,QARS1,NRXN1,GRIN2B,MTHFS,PARP1,CELF2,NNAT,H…	125	layer specific	no	y-convergent	y-divergent	y-divergent
Neurological Disease, Organismal Injury and Abnormalities	seizures	Seizures	5.87e-08		-1.963		-1.524	COL19A1,SCN3A,HSPA1A/HSPA1B,MT-ND5,HS3ST2,SLC6A13,ELFN1,GNAQ,IMPA1,KCNIP2,GABRB1,SST,AP3B2,SLC1A2,ATG7,MALAT1,CDK5R1,HBA1/HBA2,SCG2,ARHGEF9,CACNA2D2,TNK2,KCNC2,JUNB,SPTAN1,CCN1,GJC2,ATAD3B,CREM,CLN3,ARHGEF7,HYOU1,GALR1,NTRK2,IGSF9B,KCNMB4,GPR162,SNTA1,APOL1,TARDBP,RELN,SH3GL1,SLC39A14,QARS1,NRXN1,GRIN2B,PARP1,NNAT,HSD17B4,NAPB,CA3,PRICKLE1,ANKRD37,PTEN,AMPH,MBNL2,PNKP,IRF8,FGF13,STAG3L1,SCN3B,MT-…	104	layer specific	no	y-convergent	y-divergent	y-divergent
Behavior, Nervous System Development and Function	memory	Memory	7.28e-05		1.723		1.504	COL19A1,EIF2AK2,ADORA2A,PTEN,LGMN,ZC3H14,NETO1,NQO2,SHANK3,UBQLN2,SYT4,MBNL2,ABL2,FGF13,PTPRA,DCDC2,APH1B,DRD5,DTNBP1,GABRB3,CHRM2,WWC1,CYP46A1,RIN1,CDK5R1,TPBG,LRRTM1,RGS14,GJB6,CIC,PGRMC1,KCNAB1,CHST10,ITGA3,GRIN1,OXTR,CREM,LNPEP,LDLR,STAT1,NTRK2,ADCY8,LRRN4,RELN,FGFR3,HTR1A,JPH4,OGT,CEBPA,GRIN2B,SRCIN1,CCDC88A,SRF,NGFR,PSEN2,LRRC7,ITM2B	57	layer specific	y-divergent	y-convergent	y-divergent	y-divergent
Neurological Disease, Organismal Injury and Abnormalities	motor dysfunction or movement disorder	Motor dysfunction or movement disorder	1.41e-11		-1.12		-0.583	SCN3A,HSPA1A/HSPA1B,MT-ND5,ATP2A1,SLC24A1,GNAL,GNAQ,KCNIP2,GPS2,GABRB1,ST8SIA2,SST,PAQR6,PIAS3,MYH7,CTNNB1,SLC1A2,ATG7,CHRM2,COQ4,GPR83,CDK5R1,INTS6L,BTN3A1,NRP1,SCG2,RMRP,ARHGEF9,ZMYND8,KCNC2,ANKRD11,DNAJA1,ATP5MJ,KMT2B,MAGI2,RAB6A,GPR161,GCH1,SEC24A,ATXN7,PSMC1,LAMP2,MEF2D,RELN,FGFR3,TTBK2,MAP3K5,BCL11B,NRXN1,PARP1,RASD2,DAAM2,CELF2,MYO6,NAPB,CA3,MT-CO2,HSP90AB1,CETN2,PRICKLE1,ADORA2A,CHRNE,NDU…	256	layer specific	y-divergent	y-convergent	y-divergent	y-divergent
Neurological Disease, Organismal Injury and Abnormalities	movement disorder	Movement Disorders	8.16e-12		-1.027		-0.54	SCN3A,HSPA1A/HSPA1B,MT-ND5,ATP2A1,SLC24A1,GNAL,GNAQ,KCNIP2,GPS2,GABRB1,ST8SIA2,SST,PAQR6,PIAS3,MYH7,CTNNB1,SLC1A2,ATG7,CHRM2,COQ4,GPR83,CDK5R1,INTS6L,BTN3A1,NRP1,SCG2,RMRP,ARHGEF9,ZMYND8,KCNC2,ANKRD11,DNAJA1,ATP5MJ,KMT2B,MAGI2,RAB6A,GPR161,GCH1,SEC24A,ATXN7,PSMC1,LAMP2,MEF2D,RELN,FGFR3,TTBK2,MAP3K5,BCL11B,NRXN1,PARP1,RASD2,DAAM2,CELF2,MYO6,NAPB,CA3,MT-CO2,HSP90AB1,CETN2,PRICKLE1,ADORA2A,CHRNE,NDU…	255	layer specific	y-divergent	y-convergent	y-divergent	y-divergent
Nervous System Development and Function, Neurological Disease, Organ Morphology, Organismal Development, Organismal Injury and Abnormalities	abnormal morphology	Abnormal morphology of cerebrum	0.00212					SH2D3C,CDH2,ZC3H14,BCL2L11,SEMA3F,LHX2,SHANK3,ULK4,LHX6,KLF4,GNPAT,ABL2,LDLR,CLN3,ARFGEF2,PTPRA,NTRK2,ST8SIA2,LRRTM4,ROBO1,SLC1A2,SLC1A4,ATG7,TENM2,BAD,CASP6,GRIN2B,NDEL1,SYN1,CAV1,CDK5R1,LRRTM1,ADGRA2,CDKN1B,SEMA3A,L1CAM,POU3F3,CETN2,POMGNT2	39	new? No call	y-convergent	no	no	no
Cellular Assembly and Organization	assembly	Assembly of cell junction	2.31e-05		-0.057		-0.432	CDH2,PTEN,CHRNE,SHANK3,SIX4,MAFB,SH3BP1,RAB29,ABL2,FGF13,SDK2,ST8SIA2,AMIGO3,LRRTM4,UPF3B,JAM2,EPHB3,CTNNB1,F7,PPP1R9A,EPHB2,GABRB3,PLXND1,SYN1,NPHP4,CHD4,TPBG,LRRTM1,GJB6,NCAN,CACNA2D2,PCDHB11,THRB,FLOT1,EPHA3,PDGFB,ACE,DLG5,GRIN1,LINGO2,GNPAT,OXTR,ARHGEF7,PLXNB2,NTRK2,IGSF9B,SNTA1,NEGR1,RELN,CSNK2B,KY,ROBO1,OGT,MEF2C,RAB17,NRXN1,GRIN2B,RHOA,SRCIN1,CAV1,ING4,SLITRK4,SRF,MYO6	64	new? No call	y-convergent	no	no	no
Cellular Assembly and Organization	assembly	Assembly of organelle	2.81e-09	Increased	2.843		2.394	AKAP13,PTPRB,CFAP20,PHLDB2,ABL2,PES1,ARPC5,GNAQ,FBXW5,CEP164,DYNC2I1,TGFBR1,SST,TBCD,CTNNB1,RTCB,F7,DPYSL2,ATG7,NCKIPSD,WWC1,EVI5L,RAB33B,APOB,SVIP,CAV2,SORBS1,PLK4,TCTN2,EVL,MARK4,FBXO5,WDR45B,JUNB,DYNLL1,TUBGCP6,KRT17,MDM1,DNAJA1,SNX7,EPHA3,RICTOR,DZIP1L,CEP152,RFX3,ARHGEF7,DLC1,PLCB3,LAMP2,AKAP11,TPX2,APOL1,TMEM41B,TARDBP,RAB23,RELN,PIP4K2C,TTBK2,MBP,ROBO1,SEC22B,CEP126,ARHGAP19,CCDC88A,ING4,D…	167	new? No call	y-convergent	no	no	no
Cell Morphology, Cellular Function and Maintenance	autophagy	Autophagy of cells	0.00344		0.998		0.806	EXOC2,EIF2AK2,DAPK2,PTEN,PRKAA1,PRKCQ,SMO,UBQLN2,FADD,PABPN1,ABL2,TBC1D16,RAD51AP1,HERC1,PDK2,RAB39B,DAP,HSPB8,DDIT4,WNK1,DRAM2,ATG7,EPHB2,TRIM17,BAD,PRRX1,APPL1,SVIP,ENDOG,CDKN1B,CCND1,DNMT3A,ZSCAN18,UBQLN1,TPCN2,ANXA7,MAPK14,BCL2L11,PFKFB3,TBC1D5,RICTOR,TP53INP1,TBC1D9,ATG13,VPS39,METTL14,CIP2A,TFAM,ATG4C,FKBP5,CLN3,STAT1,TBC1D9B,LAMP2,PSAP,ATG4B,ATG14,RAB9A,PIP4K2C,OGG1,NBR1,SLC9A1,WDR24,UBASH…	78	new? No call	y-convergent	no	no	no
Neurological Disease, Organismal Injury and Abnormalities, Psychological Disorders	bipolar disorder	Bipolar disorder	0.00455					SCN3A,HTR1B,CACNB2,TCF7L1,ASB2,GRIN1,CA5B,KCNH2,NTRK2,FSTL5,HCRTR2,GABRB1,CYP2D6,AKAP11,SCN3B,CA14,SYN3,RELN,OGG1,HTR1A,DRD5,DTNBP1,SLC25A16,DPYSL2,GABRB3,CA13,CLOCK,RABGAP1L,CHRM2,GRIN2B,SYN1,KCNN3,ALDH5A1,NCAN,CA3,GAD2,CRHBP,CHRNA4,TENM4,THRB,DIABLO,ANKHD1/ANKHD1-EIF4EBP3	42	new? No call	y-convergent	no	no	no
Developmental Disorder, Neurological Disease, Organismal Injury and Abnormalities	brain developmental abnormality	Brain developmental abnormality	3.25e-06					SCN3A,HTR1B,CELSR1,STRN4,ATP2A1,GRIN1,PNKP,IRF8,HYI,FGF13,KCNH5,UGP2,NTRK2,CYFIP2,GABRB1,RELN,FKRP,HTR1A,DYNC1H1,AP3B2,CACNA1E,STAT2,SLC1A2,NSF,MED13,GABRB3,SLC38A3,MEF2C,NRXN1,FAM161B,GRIN2B,RHOA,CELF2,PSEN2,NAPB,CHRNA4,SHH,ARHGEF9,CACNA2D2,TNK2,KCNC2,WDR45B,POMGNT2,GLS,SPTAN1	45	new? No call	y-convergent	no	no	no
Cellular Function and Maintenance	catabolism	Catabolism of macromolecule	0.000734		0.293		0.02	HSPA1A/HSPA1B,LGMN,USP11,TRIM58,FADD,GNAQ,UBE2Z,RLIM,FBXL6,APH1B,USP27X,RTCB,SIAH2,MTREX,ADAM19,ATG7,ERAP1,DPP7,APOB,USP9X,ENDOG,FBXO32,BANP,ARRDC1,JUNB,SGSM3,CDKN2AIP,TADA2A,ACY1,METTL14,CLN3,TRABD2A,LAMP2,RHBDD1,ZSWIM7,SMURF1,TARDBP,RAB23,BAG1,OAS2,KHSRP,POP1,SEC22B,OGT,RNF6,SIAH1,AURKAIP1,SWSAP1,ARIH2,EXOSC10,XBP1,HSP90AB1,RNF128,OGA,EIF2AK2,PTEN,EXT1,PRKCQ,SMO,UFD1,SEL1L,AZGP1,ASB2,ATRAID,PTP…	112	new? No call	y-convergent	no	no	no
Cellular Function and Maintenance, Protein Degradation, Protein Synthesis	catabolism	Catabolism of protein	0.00179		0.293		0.02	HSPA1A/HSPA1B,LGMN,USP11,TRIM58,FADD,GNAQ,UBE2Z,RLIM,FBXL6,APH1B,USP27X,RTCB,SIAH2,ADAM19,ATG7,ERAP1,DPP7,APOB,USP9X,FBXO32,BANP,ARRDC1,JUNB,SGSM3,CDKN2AIP,TADA2A,ACY1,CLN3,TRABD2A,LAMP2,RHBDD1,ZSWIM7,SMURF1,TARDBP,RAB23,BAG1,SEC22B,OGT,RNF6,SIAH1,AURKAIP1,SWSAP1,ARIH2,XBP1,HSP90AB1,RNF128,OGA,EIF2AK2,PTEN,EXT1,PRKCQ,SMO,UFD1,SEL1L,AZGP1,ASB2,ATRAID,PTPRA,MAN1B1,DDOST,ATP1B3,PINX1,ADAM9,CTSS,C2CD…	102	new? No call	y-convergent	no	no	no
Cell-To-Cell Signaling and Interaction, Nervous System Development and Function	long-term potentiation	Long-term potentiation of brain	0.001		1.094		0.968	CDH2,ADORA2A,LGMN,ITGA3,UBQLN2,GRIN1,CHRD,GNAQ,TFAM,STAT1,PTPRA,PSAP,NTRK2,OMG,RELN,GUCY1A2,JPH4,EPHB2,CEBPA,GRIN2B,CYP46A1,CCDC88A,ARHGEF9,MGLL,ITM2B	25	new? No call	y-convergent	no	no	no
Organismal Injury and Abnormalities, Psychological Disorders	major affective disorder	Major affective disorder	0.000448					SCN3A,CHRNE,ASB2,GRM3,CHRNB3,PSIP1,HCRTR2,GABRB1,SCN3B,DRD5,DTNBP1,SLC25A16,SLC1A2,DPYSL2,GABRB3,CLOCK,CHRM2,SYN1,LRRC23,KCNN3,ALDH5A1,NCAN,CRHBP,SEC24C,THRB,KRT17,HTR1B,IBTK,SEMA3F,NPIPB5 (includes others),CHRNB1,CACNB2,ACE,TCF7L1,GRIN1,CA5B,KCNH2,FKBP5,DHFR,HUWE1,NTRK2,FSTL5,CYP2D6,SMURF1,AKAP11,CA14,SYN3,FAM153A/FAM153B,RELN,OGG1,HTR1A,SLC1A4,CA13,RABGAP1L,GRIN2B,CCKBR,XBP1,CA3,GAD2,CHRNA4,TEN…	63	new? No call	y-convergent	no	no	no
Nucleic Acid Metabolism	metabolism	Metabolism of nucleic acid component or derivative	0.00464		1.384		1.071	TBPL1,ADORA2A,GCKR,HSPA1A/HSPA1B,LGMN,PAICS,PRKAG2,GNAL,SULT1A3/SULT1A4,AK3,HNMT,MYH3,GPD1L,GNAQ,PNPLA2,UPRT,FUT8,SHMT1,UGP2,GFER,SST,MT-ATP6,PASK,MLYCD,MYH7,CTNNB1,UAP1,SLC25A16,SLC1A2,ACO2,AMPD3,DPYSL2,FSTL1,RORA,CHRM2,SLC25A27,BAD,SLC2A9,MTAP,RFK,RXFP1,MTHFD1,PDE3B,OGDH,CPT1A,RICTOR,ACE,TPST1,TFAM,P2RY11,GALR1,MEF2D,CYP2D6,AKAP11,ADCY8,RAB23,CUL4B,OAS1,IMPDH1,HTR1A,TK2,PPAT,SLC9A1,ABCA1,TPMT,O…	81	new? No call	y-convergent	no	no	no
Nervous System Development and Function	myelination	Myelination	0.00289		0.475		0.316	CDH2,ADORA2A,PTEN,GJC2,RICTOR,ULK4,HEXA,LAMA5,GNPAT,GALC,GRB2,PSAP,NTRK2,DGCR8,OMG,TARDBP,LAMA2,FGFR3,JAM2,MBP,CTNNB1,DDIT4,ADAM19,OGT,MEF2C,CHD4,NGFR,CDKN1B,GJB6,SLC17A5,SEMA3A,ORMDL3,TENM4,L1CAM,THRB,ERCC6	36	new? No call	y-convergent	no	no	no
Neurological Disease, Organismal Injury and Abnormalities, Psychological Disorders	parkinsonism	Parkinsonism	6e-05					SCN3A,ADORA2A,HSPA1A/HSPA1B,MT-ND5,SLC11A2,NQO2,CHRNB3,FGF13,AIMP2,GPS2,GABRB1,TFRC,MT-ND6,SUSD1,SEMA5A,MT-ATP6,DNAJC6,PAQR6,RAB39B,DRD5,CACNA1E,KCNA5,GFRA1,GABRB3,CHRM2,SYN1,TPBG,LOC339685,OLFM3,TUBA1B,RPL15,TNK2,KCNG3,FLOT1,MT-CYB,GRIN1,MT-ND1,KCNH2,GPR161,GALC,RIMBP2,GCH1,GIGYF2,PSMC1,PSAP,DNAJB6,NTRK2,MEF2D,CYP2D6,CACNA1D,TARDBP,SLC39A14,SH3GL2,HTR1A,MBP,GBE1,BCHE,MEF2C,GRIN2B,SLC10A4,CHRNA4	61	new? No call	y-convergent	no	no	no
Neurological Disease, Organismal Injury and Abnormalities, Psychological Disorders, Skeletal and Muscular Disorders	Parkinson disease	Parkinson's disease	8.73e-05					SCN3A,ADORA2A,HSPA1A/HSPA1B,MT-ND5,SLC11A2,NQO2,CHRNB3,FGF13,AIMP2,GPS2,GABRB1,TFRC,MT-ND6,SUSD1,SEMA5A,DNAJC6,PAQR6,RAB39B,DRD5,CACNA1E,KCNA5,GFRA1,GABRB3,CHRM2,SYN1,TPBG,LOC339685,OLFM3,TUBA1B,RPL15,TNK2,KCNG3,FLOT1,GRIN1,MT-ND1,KCNH2,GPR161,GALC,RIMBP2,GCH1,GIGYF2,PSMC1,PSAP,DNAJB6,NTRK2,MEF2D,CYP2D6,CACNA1D,SLC39A14,SH3GL2,HTR1A,MBP,GBE1,BCHE,GRIN2B,SLC10A4,CHRNA4	57	new? No call	y-convergent	no	no	no
Neurological Disease, Organismal Injury and Abnormalities, Psychological Disorders	progressive parkinsonism	Progressive parkinsonism	8.89e-05					SCN3A,ADORA2A,HSPA1A/HSPA1B,MT-ND5,SLC11A2,NQO2,CHRNB3,FGF13,AIMP2,GPS2,GABRB1,TFRC,MT-ND6,SUSD1,SEMA5A,DNAJC6,PAQR6,RAB39B,DRD5,CACNA1E,KCNA5,GFRA1,GABRB3,CHRM2,SYN1,TPBG,LOC339685,OLFM3,TUBA1B,RPL15,TNK2,KCNG3,FLOT1,GRIN1,MT-ND1,KCNH2,GPR161,GALC,RIMBP2,GCH1,GIGYF2,PSMC1,PSAP,DNAJB6,NTRK2,MEF2D,CYP2D6,CACNA1D,TARDBP,SLC39A14,SH3GL2,HTR1A,MBP,GBE1,BCHE,MEF2C,GRIN2B,SLC10A4,CHRNA4	59	new? No call	y-convergent	no	no	no
Molecular Transport	transport	Transport of monovalent inorganic cation	0.00368		-0.425		-0.613	MT-CYB,ATP6V1C2,ALG10,SLC24A1,YWHAH,KCNA6,KCNH2,KCNK3,GPD1L,KCNAB3,FGF13,KCNJ8,KCNIP2,CNKSR3,KCNMB4,SCN3B,ATP1B3,APOL1,KCNG1,KCNS3,NNT,KCNC4,MT-CO1,KCNA5,SLC9A1,WNK1,SLC1A2,NSF,SLC38A3,SLC4A10,CDKN1B,KCNN3,TMEM175,TPCN2,KCNG3,KCNC2,KCNAB1	37	new? No call	y-convergent	no	no	no
Metabolic Disease, Neurological Disease, Organismal Injury and Abnormalities, Psychological Disorders	Alzheimer disease	Alzheimer disease	6.46e-07					HSPA1A/HSPA1B,LGMN,PRKAR2B,CNN1,ARNT2,PDK2,WIF1,GABRB1,CNKSR2,PCDH11X,MT-CO1,KCNA5,TSHZ2,SLCO2A1,SLC1A2,ACO2,DPYSL2,SORT1,CHRM2,G3BP1,CDK5R1,HBA1/HBA2,BCL2L11,PDE3B,NOM1,ATP8B4,SC5D,CACNB2,RAB6A,FKBP5,NTRK2,CYP2D6,DDX60L,TARDBP,RELN,FGFR3,KCNC4,BAG1,BCHE,KAZN,OGT,NRXN1,PLCG2,GRIN2B,SOAT1,SRF,CLUH,NNAT,XBP1,IDH1,MT-CO2,EIF2AK2,PTEN,CHRNE,NQO2,AMPH,ASB2,PMPCB,FAAH,CDKL1,TNIK,CHRNB3,SNRPA,CDC42EP3,H…	115	no call	y-convergent	y 0 to +	no	no
Neurological Disease, Organismal Injury and Abnormalities, Psychological Disorders	dementia	Dementia	2.7e-08					HSPA1A/HSPA1B,LGMN,MT-ND5,PRKAR2B,CNN1,ARNT2,PDK2,WIF1,GABRB1,CNKSR2,MT-ATP6,PCDH11X,MT-CO1,KCNA5,TSHZ2,SLCO2A1,SLC1A2,ACO2,DPYSL2,SORT1,CHRM2,G3BP1,APOB,CDK5R1,HBA1/HBA2,CACNA2D2,BCL2L11,PDE3B,NOM1,ATP8B4,SC5D,CACNB2,RAB6A,FKBP5,NTRK2,CYP2D6,DDX60L,TARDBP,MT-ND4,RELN,FGFR3,KCNC4,NDST3,BAG1,BCHE,KAZN,OGT,NRXN1,PLCG2,GRIN2B,SOAT1,SRF,CLUH,NNAT,XBP1,CA3,IDH1,MT-CO2,ITM2B,EIF2AK2,PTEN,CHRNE,NQO2,UBQ…	134	no call	y-convergent	y 0 to +	no	no
Neurological Disease, Organismal Injury and Abnormalities, Psychological Disorders	Alzheimer disease or frontotemporal dementia	Alzheimer disease or frontotemporal dementia	9.45e-07					HSPA1A/HSPA1B,LGMN,PRKAR2B,CNN1,ARNT2,PDK2,WIF1,GABRB1,CNKSR2,PCDH11X,MT-CO1,KCNA5,TSHZ2,SLCO2A1,SLC1A2,ACO2,DPYSL2,SORT1,CHRM2,G3BP1,CDK5R1,HBA1/HBA2,BCL2L11,PDE3B,NOM1,ATP8B4,SC5D,CACNB2,RAB6A,FKBP5,NTRK2,CYP2D6,DDX60L,TARDBP,RELN,FGFR3,KCNC4,NDST3,BAG1,BCHE,KAZN,OGT,NRXN1,PLCG2,GRIN2B,SOAT1,SRF,CLUH,NNAT,XBP1,IDH1,MT-CO2,EIF2AK2,PTEN,CHRNE,NQO2,AMPH,ASB2,PMPCB,FAAH,CDKL1,TNIK,CHRNB3,SNRPA,CDC4…	117	no call	y-convergent	y 0 to +	y 0 to +	no
Neurological Disease, Organismal Injury and Abnormalities	progressive neuropathy	Progressive neuropathy	0.00123		-0.686		-0.667	SCN3A,HSPA1A/HSPA1B,MT-ND5,SLC11A2,PLA2G7,FADD,PNPLA6,GPS2,GABRB1,UPF3B,DNAJC6,PAQR6,PLEKHG5,MT-CO1,KCNA5,SLC1A2,AMPD3,ATG7,CHRM2,TAP2,FOXP3,OLFM3,RMRP,RPL15,TNK2,KCNC2,CCN1,HRK,CALM1 (includes others),SC5D,GPR161,GCH1,TFAM,GIGYF2,PSMC1,DNAJB6,NTRK2,MEF2D,CYP2D6,AKAP11,TARDBP,FGFR3,OAS1,SLC39A14,NDST3,MBP,SLC1A4,BCHE,CEBPA,RNF6,NRXN1,GRIN2B,CCDC88A,CELF2,HSD17B4,XBP1,MT-CO2,LYST,ADORA2A,NQO2,UBQL…	122	no call	y-divergent	y 0 to +	no	y-divergent
Developmental Disorder, Organismal Injury and Abnormalities	autism or intellectual disability	Autism or intellectual disability	1.07e-11					SCN3A,CELSR1,CNTN4,CARNMT1,SBDS,HNMT,HERC1,IMPA1,PNPLA6,RLIM,GABRB1,CNKSR2,UPF3B,MLYCD,HERC2,PIAS3,CTNNB1,USP27X,MTREX,SLC25A16,SLC16A2,SLC1A2,NOVA2,ATG7,CHRM2,APOB,USP9X,NTNG2,SMARCA1,DNMT3A,TPCN2,ARHGEF9,ZMYND8,L1CAM,COL9A2,IQSEC2,WDR45B,POMGNT2,JAKMIP1,SPTAN1,NEXMIF,ANKRD11,NLGN4X,GJC2,POLD1,KMT2B,NBPF10 (includes others),GCH1,CLN3,ARHGEF7,ZNF81,LINS1,HUWE1,IGSF10,LAMP2,GALR1,FRMPD4,DSCAML1,RE…	154	no call	y-convergent	y-convergent	no	no
Developmental Disorder, Neurological Disease, Organismal Injury and Abnormalities	mental retardation	Mental retardation	1.72e-12					SCN3A,CELSR1,CARNMT1,SBDS,HNMT,HERC1,IMPA1,PNPLA6,RLIM,GABRB1,CNKSR2,UPF3B,MLYCD,HERC2,PIAS3,CTNNB1,USP27X,MTREX,SLC25A16,SLC16A2,SLC1A2,NOVA2,CHRM2,APOB,USP9X,NTNG2,SMARCA1,DNMT3A,TPCN2,ARHGEF9,ZMYND8,L1CAM,COL9A2,IQSEC2,WDR45B,POMGNT2,JAKMIP1,SPTAN1,NEXMIF,ANKRD11,NLGN4X,GJC2,POLD1,KMT2B,NBPF10 (includes others),GCH1,CLN3,ARHGEF7,ZNF81,LINS1,HUWE1,IGSF10,LAMP2,GALR1,FRMPD4,DSCAML1,RELN,FKRP,SLC…	149	no call	y-convergent	y-convergent	no	no
Behavior	conditioning	Conditioning	0.000462		-0.216		-0.548	HTR1B,KCTD16,CDC14B,MAPK14,ADORA2A,PTEN,SHANK3,UBQLN2,AMPH,SYT4,GRIN1,GNPAT,FAAH,OXTR,BMAL1,CREM,PTPRA,GALR1,NTRK2,ST8SIA2,ADCY8,LRRN4,SYN3,MAGED1,CLOCK,WWC1,MALAT1,GRIN2B,CCDC88A,SYN1,RIN1,TPBG,SRF,LRRTM1,GAD2,CHRNA4,MGLL,GRK3,KCNAB1,ITM2B	40	no call	no	y-convergent	no	y-convergent
Behavior	locomotion	Locomotion	9.05e-06		0.989		0.962	CELSR1,ADORA2A,HSPA1A/HSPA1B,PTEN,PRKAR2B,SHANK3,SPR,GNAL,FAAH,GRM3,ABL2,PBX3,PREX2,PNPLA6,PSIP1,ZNF212,HCRTR2,OMG,TFRC,RSPH4A,DRD5,CACNA1E,GFRA1,NAV2,ATG7,GABRB3,CHRM2,CDK5R1,LRRTM1,ZNF385A,NXPH3,MGLL,HTR1B,RICTOR,PCSK1N,HEXA,GRIN1,BMAL1,GCH1,CREM,CLN3,GIGYF2,PSAP,NTRK2,ATP7B,ADCY8,TARDBP,NEGR1,RELN,FKRP,SLC39A14,APBA1,ACADVL,INPP5F,ABCA1,BAG1,BCHE,NRXN1,GPR37L1,CCKBR,CAV1,RASD2,SRF,MYO6,PSEN2,G…	69	no call	no	y-convergent	no	y-convergent
Organismal Injury and Abnormalities, Organismal Survival	perinatal death	Perinatal death	0.00064		-1.762		-0.789	SH2D3C,RUFY3,ADTRP,ATP2A1,SHANK3,MAFB,BORCS7,ABL2,PBX3,GNAQ,ARNT2,IMPA1,PSIP1,ADAM9,CTNNB1,GFRA1,F7,SIAH2,SLCO2A1,ADAM19,SLC16A2,HLTF,SLC1A2,UBE2W,B3GNT5,ATG7,GABRB3,FSTL1,PRRX1,BMPR2,PLXND1,COL5A2,CDK5R1,ADGRA2,NRP1,CCND1,SHH,SOX4,SESTD1,POMGNT2,JUNB,SH3GL3,PROKR2,KDM5A,ITGA3,S1PR3,EPHA3,SPIN1,CDK10,PDGFB,SC5D,MAGI2,GRIN1,KLF4,RFX3,PHF6,PDS5B,PSAP,NTRK2,MEF2D,SMURF1,FGFR3,RPS6KB2,SH3GL1,SH3GL2,A…	92	no call	no	y-convergent	no	y-convergent
Behavior	spatial learning	Spatial learning	0.00189		-0.788		-0.965	HTR1B,NETO1,ITGA3,NQO2,SHANK3,AMPH,GRIN1,ABL2,CHRD,GUSB,LDLR,STAT1,PTPRA,NTRK2,DCDC2,CYP27A1,LRRN4,HTR1A,DRD5,CACNA1E,KIT,EPHB2,WWC1,CYP46A1,CCDC88A,NCDN,CDK5R1,NGFR,RGS14,ARHGEF9,NXPH3,L1CAM,KCNAB1,CHST10	34	no call	no	y-convergent	no	y-convergent
Cell-To-Cell Signaling and Interaction, Cellular Assembly and Organization, Cellular Function and Maintenance	assembly	Assembly of intercellular junctions	4.86e-06		-0.577		-0.928	CDH2,PTEN,CHRNE,SHANK3,SIX4,MAFB,RAB29,ABL2,FGF13,SDK2,ST8SIA2,AMIGO3,LRRTM4,UPF3B,JAM2,EPHB3,CTNNB1,F7,PPP1R9A,EPHB2,GABRB3,PLXND1,SYN1,NPHP4,CHD4,TPBG,LRRTM1,GJB6,NCAN,CACNA2D2,PCDHB11,THRB,FLOT1,EPHA3,PDGFB,ACE,DLG5,GRIN1,LINGO2,GNPAT,OXTR,ARHGEF7,PLXNB2,NTRK2,IGSF9B,SNTA1,NEGR1,RELN,CSNK2B,KY,ROBO1,OGT,MEF2C,RAB17,NRXN1,GRIN2B,RHOA,SRCIN1,CAV1,ING4,SLITRK4,SRF,MYO6	63	no call	y-convergent	y-divergent	no	no
Cellular Assembly and Organization	formation	Formation of plasma membrane	9.56e-06		-0.293		-0.663	CDH2,PTEN,CHRNE,SHANK3,SIX4,MAFB,RAB29,ABL2,FGF13,SDK2,ST8SIA2,AMIGO3,LRRTM4,UPF3B,JAM2,EPHB3,CTNNB1,F7,PPP1R9A,EPHB2,GABRB3,PLXND1,SYN1,NPHP4,CHD4,TPBG,LRRTM1,GJB6,NCAN,CACNA2D2,PCDHB11,THRB,FLOT1,EPHA3,PDGFB,ACE,DLG5,GRIN1,LINGO2,GNPAT,OXTR,ARHGEF7,PLXNB2,NTRK2,IGSF9B,SNTA1,NEGR1,RELN,CSNK2B,KY,ROBO1,OGT,MEF2C,RAB17,NRXN1,GRIN2B,RHOA,SRCIN1,CAV1,ING4,SLITRK4,SRF,MYO6	63	no call	y-convergent	y-divergent	no	no
Developmental Disorder, Neurological Disease, Organismal Injury and Abnormalities	congenital neurological disorder	Congenital neurological disorder	1.74e-07		0.35		0.836	SCN3A,CDH2,CELSR1,MT-ND5,CLCN6,ATP2A1,SLC24A1,MAFB,FADD,GNAQ,PREX2,HERC1,PNPLA6,GFER,MT-ATP6,CCNA1,MT-CO1,LRRC34,CTNNB1,NAV2,SLC1A2,PCDHAC1,PRRX1,APOB,INTS6L,FOXP3,NTNG2,DNMT3A,TCTN2,CACNA2D2,L1CAM,POMGNT2,JAKMIP1,ANKRD11,MTHFD1,GJC2,S1PR3,POLD1,PRDM5,KMT2B,ERCC5,KLF4,GPR161,RPL6,CLN3,DLC1,SMURF1,TARDBP,MT-ND4,RCOR1,SHOC2,RELN,FKRP,SLC39A14,MAP4K4,BCL11B,THOC6,SLC1A4,QARS1,NRXN1,FAM161B,MTHFS,RAD…	165	no call	y-divergent	y-divergent	y-convergent	no
Cellular Assembly and Organization	formation	Formation of cellular membrane	1.16e-05		-0.293		-0.66	CDH2,PTEN,CHRNE,SHANK3,SIX4,MAFB,RAB29,ABL2,FGF13,SDK2,ST8SIA2,AMIGO3,LRRTM4,UPF3B,JAM2,EPHB3,CTNNB1,F7,PPP1R9A,EPHB2,GABRB3,PLXND1,SYN1,NPHP4,CHD4,TPBG,LRRTM1,GJB6,NCAN,CACNA2D2,PCDHB11,THRB,FLOT1,EPHA3,PDGFB,ACE,DLG5,GRIN1,LINGO2,GNPAT,OXTR,ARHGEF7,PLXNB2,NTRK2,IGSF9B,SNTA1,NEGR1,RELN,SERINC1,CSNK2B,KY,ROBO1,OGT,MEF2C,RAB17,NRXN1,GRIN2B,RHOA,SRCIN1,CAV1,ING4,SLITRK4,SRF,MYO6	64	no call	y-convergent	y-divergent	no	y-divergent
Cell-To-Cell Signaling and Interaction, Cellular Assembly and Organization	formation	Formation of intercellular junctions	8.79e-06		-0.11		-0.495	CDH2,PTEN,CHRNE,PRKAA1,SHANK3,SIX4,MAFB,RAB29,ABL2,FGF13,SDK2,ST8SIA2,AMIGO3,LRRTM4,UPF3B,JAM2,EPHB3,CTNNB1,F7,PPP1R9A,EPHB2,GABRB3,PLXND1,SYN1,NPHP4,CHD4,TPBG,LRRTM1,GJB6,NCAN,CACNA2D2,PCDHB11,THRB,FLOT1,GJC2,EPHA3,PDGFB,ACE,DLG5,GRIN1,LINGO2,GNPAT,OXTR,ARHGEF7,PLXNB2,NTRK2,IGSF9B,SNTA1,NEGR1,RELN,CSNK2B,KY,ROBO1,OGT,MEF2C,RAB17,NRXN1,GRIN2B,RHOA,SRCIN1,CAV1,ING4,SLITRK4,SRF,MYO6,TNFAIP2	66	no call	y-convergent	y-divergent	y-convergent	y-divergent
Cellular Movement, Neurological Disease, Organismal Injury and Abnormalities	migration	Abnormal migration of neurons	0.00525					NDEL1,CDKN1B,NRP1,SEMA3A,ROBO1,ARFGEF2,LHX6,ST8SIA2,POU3F3,POMGNT2	10	unique	no	no	no	no
Cell Morphology	abnormal morphology	Abnormal morphology of plasma membrane	0.000658					SH3GL3,LGMN,CHRNE,PRKAA1,PRKCQ,SEMA3F,SHANK3,GRIN1,MBNL2,ABL2,ELFN1,LDLR,SNTA1,CACNA1D,SH3GL1,SH3GL2,ERC2,MBNL1,EPHB2,CEBPA,DYSF,SRCIN1,CCDC88A,HSPA4,CAV1,LRRTM1,MARK4	27	unique	no	no	no	no
Cell Morphology, Cell-To-Cell Signaling and Interaction, Cellular Assembly and Organization, Nervous System Development and Function, Neurological Disease, Organismal Injury and Abnormalities, Tissue Morphology	abnormal morphology	Abnormal morphology of synapse	0.00462					SH3GL1,SH3GL3,SH3GL2,LGMN,CHRNE,PRKAA1,ERC2,PRKCQ,SHANK3,MBNL1,MBNL2,ABL2,HSPA4,LDLR,LRRTM1,SNTA1,CACNA1D	17	unique	no	no	no	no
Cell Morphology, Cellular Assembly and Organization, Cellular Development, Cellular Function and Maintenance, Cellular Growth and Proliferation, Nervous System Development and Function, Neurological Disease, Organismal Development, Organismal Injury and Abnormalities, Tissue Development, Tissue Morphology	pruning	Abnormal pruning of axons	0.00369					EPHB3,NGFR,EPHB2	3	unique	no	no	no	no
Cell Morphology, Cellular Assembly and Organization	accumulation	Accumulation of clathrin-coated vesicles	0.000414					SH3GL1,SH3GL3,SH3GL2	3	unique	no	no	no	no
Cell Signaling	activation	Activation of enzyme	0.00322		-1.067		-1.252	ADORA2A,PTEN,PRKAG2,GNAL,MTCH1,GNAQ,HCRTR2,MRNIP,DRD5,DAP,COL4A3,EPHB2,TAF7,BAD,GPR83,CDK5R1,CDKN1B,GNA15,RXFP1,HTR1B,CCN1,S1PR3,GPR161,PPM1E,P2RY11,STAT1,DLC1,PSAP,GALR1,ADCY8,CACUL1,RELN,MAP3K5,ABCA1,HIP1R,ROBO1,WDR24,CEBPA,QARS1,GPR37L1,UBASH3B,CCKBR,AZIN2,PLEC,CAV1,LTB4R,NGFR,PSEN2,PLCH2,RAMP1,PTHLH,DIABLO	52	unique	no	no	no	no
Organismal Injury and Abnormalities	acute disease	Acute disease	1.94e-18		0.604		0.544	LINC01278,DAPK2,AKAP13,KIAA1217,RPS24,GAL3ST3,GRM3,GNAQ,UTP14A,SDK2,KIAA1671,SST,MYH7,CCNA1,CTNNB1,CLMP,SLC1A2,MAPK6,COL5A2,KIAA1614,NRP1,HLA-C,CCN1,ATP13A4,DUSP11,KMT2B,METTL14,RAB5C,GREB1,FKBP5,ATXN7,FRMPD4,GPR162,HYAL1,RELN,SH3GL1,ITIH5,SOGA3,GOLGA6L9 (includes others),NASP,BAG1,NRXN1,TRIT1,PARP1,MYO6,CLUH,MYO18A,TFR2,PPP4R4,MT-CO2,PRRG3,RPL7A,RAB43,TNIK,IRF8,PCDHGB1,KIAA1522,KPNA4,POLQ,CDC42E…	459	unique	no	no	no	no
Organismal Injury and Abnormalities, Psychological Disorders	addiction	Addiction	0.000184					SCN3A,HTR1B,ADORA2A,CHRNE,CHRNB1,GRIN1,CA5B,FAAH,OXTR,CHRNB3,GABRB1,CYP2D6,SCN3B,CA14,IMPDH1,HTR1A,DRD5,GABRB3,CA13,CHRM2,NRXN1,GRIN2B,ALDH5A1,CA3,GAD2,CHRNA4,CACNA2D2	27	unique	no	no	no	no
Developmental Disorder, Neurological Disease, Organismal Injury and Abnormalities, Psychological Disorders	addictive behavior	Addictive behavior	0.00183					SCN3A,IMPDH1,HTR1A,DRD5,GABRB3,CA13,GRIN1,CA5B,GRIN2B,ALDH5A1,CA3,GAD2,GABRB1,SCN3B,CA14	15	unique	no	no	no	no
Cellular Assembly and Organization	adhesion	Adhesion of synaptic membrane	0.00296					MAPK14,NTNG2,ITGA3,EPHA3,LRFN3,MAGI2,IGSF9B,NRXN1	8	unique	no	no	no	no
Cell-To-Cell Signaling and Interaction, Nervous System Development and Function	afterhyperpolarization	Afterhyperpolarization of neurons	0.00499					GNAQ,JPH4,KCNN3,KCNC2,KCNAB1	5	unique	no	no	no	no
Cellular Assembly and Organization	aggregation	Aggregation of vesicles	1.22e-05		0.813		0.715	CDH2,ANXA7,PTEN,MBP,CTNNB1,SMO,EPS15L1,MAGI2,NRXN1,MYRIP,SYN1,PICALM,SYN3	13	unique	no	no	no	no
Behavior	aggressive behavior	Aggressive behavior	0.00354		-1.105		-1.085	HTR1B,HTR1A,ADORA2A,PTEN,SHANK3,RACGAP1,BCHE,ABL2,OXTR,SYN1,GAD2,NTRK2,LRRC7,SYN3	14	unique	no	no	no	no
Cell Signaling	androgen receptor signaling pathway	Androgen receptor signaling pathway	0.00296					DDX17,DNAJA1,KDM1A,KDM4C,KDM5D,KDM3A,RNF6,RHOA	8	unique	no	no	no	no
Behavior	anxiety	Anxiety	0.00237		0.474		0.503	HTR1B,ADORA2A,CLCN6,SHANK3,KMT2B,BAIAP3,PCSK1N,CPNE5,GRIN1,GNPAT,FAAH,GNAQ,CREM,FKBP5,PTPRA,GALR1,NTRK2,DCDC2,AKAP11,ADCY8,MT-ND6,HTR1A,NDST3,CTNNB1,PLCB4,BAG1,SLC16A2,DPYSL2,CLOCK,SLC4A10,GRIN2B,RASD2,HSD17B4,GAD2,CRHBP,CHRNA4,ARHGEF9,LRRC7,KCNC2	39	unique	no	no	no	no
Organismal Injury and Abnormalities, Psychological Disorders	anxiety disorder	Anxiety Disorders	5e-05					SCN3A,HTR1B,SHANK3,SLC6A13,GRIN1,CA5B,KCNH2,OXTR,FKBP5,CDC42EP3,HCRTR2,GABRB1,CYP2D6,SCN3B,CA14,HTR1A,MT-CO1,DRD5,SLC1A2,SLC1A4,BCHE,GABRB3,CA13,CHRM2,GRIN2B,ALDH5A1,CA3,GAD2,MT-CO2,CACNA2D2	30	unique	no	no	no	no
Developmental Disorder, Neurological Disease, Organismal Injury and Abnormalities, Psychological Disorders	aphasia	Aphasia	0.00236					DRD5,CA3,CA13,CA14,CA5B,SPTAN1,GRIN2B	7	unique	no	no	no	no
Behavior	associative learning	Associative learning	0.000428					RELN,DRD5,LGMN,SHANK3,GRIN1,GRIN2B,CYP46A1,RIN1,CLN3,TPBG,SRF,PGRMC1	12	unique	no	no	no	no
Neurological Disease, Organismal Injury and Abnormalities	ataxia	Ataxia	8.49e-05	Decreased	-2.641		-2.272	SCN3A,SLC24A1,PNKP,GNAQ,PNPLA6,VPS41,MRNIP,SCN3B,FAT1,MT-ND6,MT-ATP6,DNAJC6,PIAS3,DRD5,DYNC1H1,PLCB4,SLC44A1,SLC1A2,ATG7,RORA,COQ4,APOB,CDKN1B,WDR19,KCNN3,ALDH5A1,HSPH1,CACNA2D2,SOX4,SPTAN1,MT-CYB,GJC2,MRC2,GRIN1,GALC,ATXN7,TMEM240,PSAP,SACS,CYP2D6,ATP7B,RELN,IMPDH1,TTBK2,APBA1,RCVRN,SLC9A1,FAT2,SLC1A4,SYT14,PARP1,NGFR,HSD17B4,NAPB,NCEH1,XBP1,CHRNA4,HSP90AB1,GLS,LYST,ERCC6	61	unique	no	no	no	no
Neurological Disease, Organismal Injury and Abnormalities, Psychological Disorders	attention deficit disorder	Attention Deficit Disorders	0.000488					CDH2,HTR1A,DRD5,COL6A1,GABRB3,TBC1D9,MEF2C,QARS1,RFX3,GRIN2B,ALDH5A1,GAD2,CHRNA4,GABRB1,CYP2D6,ASTN2	16	unique	no	no	no	no
Neurological Disease, Organismal Injury and Abnormalities, Psychological Disorders	attention deficit hyperactivity disorder	Attention deficit hyperactivity disorder	0.000985					CDH2,HTR1A,DRD5,GABRB3,TBC1D9,MEF2C,QARS1,RFX3,GRIN2B,ALDH5A1,GAD2,CHRNA4,GABRB1,CYP2D6,ASTN2	15	unique	no	no	no	no
Cell Morphology, Cellular Function and Maintenance	autophagy	Autophagy of endoplasmic reticulum	0.00391		-0.277		-0.408	SHOC2,RPS6KB2,RPL7A,RBM28,MRPL41,ABCB9,THOC6,COA4,NCBP3,ZC3H11A,BORCS7,CHERP,RAB5C,KCNN3,TOR3A,ARL6IP1,NDUFB4,TRAPPC12,MGLL	19	unique	no	no	no	no
Cell Morphology, Cellular Function and Maintenance	autophagy	Autophagy of mitochondria	0.00067		0.497		0.387	CLEC16A,PRKAA1,DDIT4,UBQLN2,ATG7,OGT,TP53INP1,ATG13,RHOA,SPATA33,APPL1,CLUH,TMEM175,XBP1,LAMP2,TNIP1,GFER,ATG4B,ATG14	19	unique	no	no	no	no
Hereditary Disorder, Neurological Disease, Organismal Injury and Abnormalities	encephalopathy	Autosomal dominant encephalopathy	0.00112					SCN3A,PTEN,MOXD1,UBQLN2,SLC24A1,ANXA11,GABRB1,SCN3B,FAT1,PIAS3,DYNC1H1,CACNA1E,HNRNPR,CTNNB1,SLC1A2,GABRB3,RORA,CHD4,KCNN3,CCND1,LMBR1,DNMT3A,SHH,CIC,SOX4,SPTAN1,ASXL3,ANKRD11,PROKR2,KMT2B,MAGI2,GRIN1,CERT1,PHF6,DDX6,GIGYF2,ATXN7,TMEM240,KCNH5,PSAP,CYFIP2,TARDBP,RELN,IMPDH1,TTBK2,ACADVL,NDST3,BCL11B,RCVRN,SLC9A1,FAT2,SLC1A4,MED13,MEF2C,GRIN2B,PSEN2,XBP1,CHRNA4,SNRPB,GLS,PRICKLE1,ITM2B	62	unique	no	no	no	no
Hereditary Disorder, Neurological Disease, Organismal Injury and Abnormalities	autosomal dominant epilepsy	Autosomal dominant epilepsy	0.00523					RELN,SCN3A,CACNA1E,MOXD1,SLC1A2,MAGI2,GABRB3,RORA,MEF2C,GRIN2B,KCNH5,CHRNA4,CYFIP2,GABRB1,PRICKLE1,SPTAN1	16	unique	no	no	no	no
Hereditary Disorder, Neurological Disease, Organismal Injury and Abnormalities	ataxia	Autosomal recessive ataxia	0.00192					RELN,DNAJC6,MT-CYB,SLC9A1,SLC44A1,SYT14,ATG7,PNKP,WDR19,PNPLA6,VPS41,CHRNA4,SACS,CACNA2D2,CYP2D6,MRNIP,GLS	17	unique	no	no	no	no
Hereditary Disorder, Neurological Disease, Organismal Injury and Abnormalities	autosomal recessive neurological disorder	Autosomal recessive neurological disorder	4.82e-07					EXOC2,CELSR1,MT-ND5,OBSCN,SLC24A1,FADD,HNMT,ARNT2,HERC1,IMPA1,NDUFA9,NAXD,PNPLA6,GFER,MRNIP,DNAJC6,HERC2,PLEKHG5,TBCD,AP3B2,PDZD7,ACO2,ATG7,TECTA,COL5A2,SELENOI,PNPLA7,NTNG2,ADAR,TCTN2,CACNA2D2,TNK2,L1CAM,WDR45B,POMGNT2,SPTAN1,ANKRD11,MTHFD1,GJC2,ERCC5,GCH1,CLN3,LINS1,CYP2D6,PIGK,RELN,FKRP,SLC39A14,TMEM63C,TAF2,FAT2,THOC6,ROBO1,SLC1A4,SYT14,QARS1,DLL3,NRXN1,MTHFS,CCDC88A,GFM1,MYO6,NNAT,SLC17A5,HS…	149	unique	no	no	no	no
Hereditary Disorder, Neurological Disease, Organismal Injury and Abnormalities	autosomal recessive progressive encephalopathy	Autosomal recessive progressive encephalopathy	0.000985					DNAJC6,ANKRD11,TBCD,JAM2,MT-ND5,QARS1,CCDC88A,CLN3,NNAT,NAXD,KARS1,POLR1C,TRAPPC12,MT-ND6,PRICKLE1	15	unique	no	no	no	no
Nucleic Acid Metabolism, Small Molecule Biochemistry	binding	Binding of ADP	0.00369					MYH7,PDK2,BAG1	3	unique	no	no	no	no
Energy Production, Nucleic Acid Metabolism, Small Molecule Biochemistry	binding	Binding of ATP	0.00198					IMPDH1,MYH7,MAPK14,PDK2,ABCA1,BAG1	6	unique	no	no	no	no
Lipid Metabolism, Small Molecule Biochemistry	binding	Binding of eicosanoid	0.00156					CPT1A,MT-ND1,FAAH	3	unique	no	no	no	no
Cell-To-Cell Signaling and Interaction, Nervous System Development and Function	binding	Binding of neurons	0.00358		-0.277		-0.407	NLGN4Y,CDH2,CNTN4,NLGN4X,CSNK2B,CHRNE,ITGA3,KY,GRIN1,NRXN1,CDK5R1,NCAN,RTN4RL2,CACNA2D2,SNTA1	15	unique	no	no	no	no
Neurological Disease, Organismal Injury and Abnormalities, Psychological Disorders	brain atrophy	Brain atrophy	0.00139		0.651		0.784	TBCD,NDST3,CHRM2,MEF2C,QARS1,GRIN2B,CCDC88A,RASD2,KDM1A,CDK5R1,PSEN2,HERC1,CHRNA4,NTRK2,CACNA2D2,HCRTR2,PIGK,TRAPPC12,APOL1,TARDBP	20	unique	no	no	no	no
Lipid Metabolism, Small Molecule Biochemistry	catabolism	Catabolism of lipid	0.00014		-0.062		-0.263	AOAH,PTEN,PLAAT3,PDE3B,PRKAA1,CPT1A,MGST2,PLA2G7,HEXA,YWHAH,FAAH,ABHD15,ALDH3A2,GALC,LDLR,ACOX1,PNPLA2,PNPLA6,PLCB3,PSAP,CYP27A1,MLYCD,ACADVL,INPP5F,CYP46A1,APOB,ENPP6,PNPLA7,ALDH5A1,IDH1,BCO1,ABHD2,MGLL,LIPH	34	unique	no	no	no	no
Neurological Disease, Organismal Injury and Abnormalities	catalepsy	Catalepsy	0.00499		1.103		1.061	ADORA2A,PRKAR2B,CHRNA4,TFRC,FAAH	5	unique	no	no	no	no
Cellular Movement	cell movement	Cell movement of brain cells	0.00154		0.478		0.27	SST,RELN,KATNA1,PTEN,SEMA3F,ROBO1,KIT,EPHB2,KLF4,GNPAT,RHOA,NDEL1,CDK5R1,HUWE1,SEMA3A,NTRK2,ST8SIA2,DGCR8,L1CAM,POU3F3	20	unique	no	no	no	no
Cellular Movement	cell movement	Cell movement of neurons	4.5e-06		0.504		0.187	CDH2,PTEN,MAFB,LHX6,FGF13,LRP12,PTPRA,DCDC2,DGCR8,SST,CTNNB1,GFRA1,DDIT4,SEMA6A,KIT,SLC1A2,EPHB2,ATOH7,USP9X,CDK5R1,NRP1,SHH,PAF1,L1CAM,POMGNT2,ITGA3,SEMA3F,SH3RF1,KLF4,GNPAT,PHF6,ITCH,HUWE1,PLXNB2,GRB2,ARFGEF2,NTRK2,RELN,FKRP,KATNA1,ROBO1,MEF2C,RHOA,NDEL1,SRF,NGFR,SEMA3A,POU3F3,NCKAP1	49	unique	no	no	no	no
Cell Death and Survival, Nervous System Development and Function, Organismal Injury and Abnormalities	cell survival	Cell survival of dopaminergic neurons	0.00156					CTNNB1,XBP1,PCSK1N	3	unique	no	no	no	no
Neurological Disease, Organismal Injury and Abnormalities	childhood encephalopathy	Childhood encephalopathy	0.000433					SCN3A,HTR1B,CLCN6,TUBE1,GRIN1,CA5B,PNKP,HYI,DHFR,KCNH5,CYFIP2,GABRB1,CA14,RELN,PLEKHG5,HTR1A,AP3B2,CACNA1E,SLC1A2,GABRB3,CA13,GRIN2B,CHD4,HSD17B4,NAPB,CA3,KARS1,ARHGEF9,CACNA2D2,HSP90AB1,TNK2,TRAPPC12,KCNC2,GLS,PRICKLE1,SPTAN1	36	unique	no	no	no	no
Neurological Disease, Organismal Injury and Abnormalities	childhood epilepsy	Childhood epilepsy	0.000357					SCN3A,HTR1B,GRIN1,CA5B,PNKP,HYI,KCNH5,CYFIP2,GABRB1,CA14,RELN,HTR1A,AP3B2,CACNA1E,SLC1A2,GABRB3,CA13,GRIN2B,NAPB,CA3,ARHGEF9,CACNA2D2,TNK2,KCNC2,GLS,PRICKLE1,SPTAN1	27	unique	no	no	no	no
Cellular Assembly and Organization	clustering	Clustering of synaptic vesicles	4.76e-05		0.762		0.59	CDH2,SYN1,PTEN,PICALM,CTNNB1,EPS15L1,MAGI2,NRXN1,SYN3	9	unique	no	no	no	no
Neurological Disease, Organismal Injury and Abnormalities	coma	Coma	0.00102					CHRNB3,CHRNE,ALDH5A1,GAD2,CHRNA4,CHRNB1,GABRB3,GABRB1,CHRM2,THRB	10	unique	no	no	no	no
Cellular Assembly and Organization, Nervous System Development and Function	complexity	Complexity of dendritic trees	0.00449		0.037		-0.095	CDKN1B,ITGA3,NTRK2,EPHB2,ABL2,RHOA	6	unique	no	no	no	no
Lipid Metabolism, Molecular Transport, Small Molecule Biochemistry	concentration	Concentration of fatty acid	0.00404		0.225		0.13	ADORA2A,PTEN,PRKAA1,CHKA,AZGP1,FAAH,GNAQ,PNPLA2,CYP27A1,MLYCD,NNT,SPTLC2,CTNNB1,SLCO2A1,ACO2,ATG7,OLR1,PRRX1,NAA40,E4F1,APOB,KDM3A,EHD2,MGLL,THRB,FUNDC2,ACSS1,PLAAT3,PDE3B,CPT1A,ACE,BMAL1,TFAM,FKBP5,LDLR,CLN3,CREB3L3,ATP7B,PON2,TARDBP,TK2,ACADVL,OGT,ABCG8,CEBPA,PLCG2,RHOA,CAV1,LTB4R,HSD17B4,NCEH1,GAD2,IDH1,ACOT13,GLS,OGA	56	unique	no	no	no	no
Carbohydrate Metabolism, Lipid Metabolism, Molecular Transport, Small Molecule Biochemistry	concentration	Concentration of phosphatidylserine	0.00196		1.387		1.249	CAV1,PTEN,SPTLC2,CLN3,PSEN2,ABCA1,DYSF,LYST	8	unique	no	no	no	no
Carbohydrate Metabolism, Small Molecule Biochemistry	consumption	Consumption of sucrose	0.000414					HTR1B,HTR1A,FAAH	3	unique	no	no	no	no
Neurological Disease, Organismal Injury and Abnormalities	coordination disorder	Coordination disorder	9.81e-05	Decreased	-2.641		-2.269	SCN3A,SLC24A1,PNKP,GNAQ,PNPLA6,VPS41,MRNIP,SCN3B,FAT1,MT-ND6,MT-ATP6,PIAS3,DNAJC6,DRD5,DYNC1H1,PLCB4,SLC44A1,SLC1A2,ATG7,RORA,COQ4,APOB,CDKN1B,WDR19,KCNN3,ALDH5A1,HSPH1,CACNA2D2,SOX4,SPTAN1,MT-CYB,GJC2,MRC2,GRIN1,GALC,ATXN7,TMEM240,PSAP,SACS,CYP2D6,ATP7B,RELN,IMPDH1,TTBK2,APBA1,RCVRN,SLC9A1,FAT2,SLC1A4,SYT14,CDH18,PARP1,NGFR,HSD17B4,NAPB,NCEH1,XBP1,CHRNA4,HSP90AB1,GLS,LYST,ERCC6	62	unique	no	no	no	no
Developmental Disorder, Organismal Injury and Abnormalities, Organismal Survival	organismal death	Death of embryo	0.000103	Decreased	-2.456		-1.431	DNA2,RAE1,AKAP13,EIF4B,FADD,CHKA,SBDS,ABL2,PES1,GNAQ,ARNT2,PNPLA6,TGFBR1,GFER,CTNNB1,PTPMT1,B3GNT5,TAF7,LDB1,E4F1,ENDOG,RGS14,NRP1,ADAR,DNMT3A,PLK4,RMRP,MTAP,SEC24C,FBXO5,CCN1,BCL2L11,S1PR3,POLD1,KMT2B,CACNB2,RAB6A,RFX3,GPR161,ARHGEF7,HUWE1,PLCB3,DNAJB6,NTRK2,TARDBP,RCOR1,SHOC2,NASP,GGN,LIG3,PARP1,KDM1A,SRF,GFM1,MYO18A,PRKD1,WNT4,HSP90AB1,TFDP1,PTEN,EXT1,SEL1L,VPS41,POLQ,DGCR8,TFRC,DYNC1H1,SPTLC2…	107	unique	no	no	no	no
Cell-To-Cell Signaling and Interaction, Cellular Assembly and Organization, Nervous System Development and Function, Tissue Morphology	density	Density of synapse	0.00158		-0.181		-0.375	SLITRK4,EPHB3,ITGA3,NTRK2,SIRPA,MEF2D,EPHB2,GABRB3,MEF2C,LRRTM4,MALAT1	11	unique	no	no	no	no
Organismal Injury and Abnormalities, Psychological Disorders	depressive disorder	Depressive disorder	0.000112		-0.033		-0.011	SCN3A,ADORA2A,CHRNE,GRM3,GNAQ,CHRNB3,PSIP1,HCRTR2,GABRB1,SCN3B,DRD5,GFRA1,SLC1A2,GABRB3,CLOCK,CHRM2,LRRC23,ALDH5A1,CACNA2D2,SEC24C,THRB,KRT17,HTR1B,IBTK,SEMA3F,NPIPB5 (includes others),CHRNB1,CACNB2,ACE,GRIN1,CA5B,KCNH2,OXTR,FKBP5,DHFR,HUWE1,KCNJ8,GALR1,CYP2D6,SMURF1,CA14,CACNA1D,FAM153A/FAM153B,HTR1A,SLC1A4,BCHE,CA13,GRIN2B,CCKBR,NGFR,CA3,GAD2,CHRNA4	53	unique	no	no	no	no
Embryonic Development, Nervous System Development and Function, Organ Development, Organismal Development, Tissue Development	development	Development of cerebral cortex	0.000571		0.928		0.791	CDH2,PTEN,SEMA3F,SMO,LHX2,CACNB2,DLG5,GRIN1,TNIK,FGF13,TACC2,NTRK2,ST8SIA2,RELN,FGFR3,TMEM108,CTNNB1,HSPB8,BTBD3,SLC1A2,NOTCH2NLC,ATG7,OGT,CCDC85C,RAB17,GRIN2B,RHOA,NDEL1,USP9X,CDK5R1,SRF,ADGRA2,L1CAM,POU3F3,OGA	35	unique	no	no	no	no
Embryonic Development, Nervous System Development and Function, Organ Development, Organismal Development, Tissue Development	development	Development of metencephalon	0.000122		-0.152		-0.35	PTEN,NLGN4X,SMO,GNPAT,ABL2,PLXNB2,NTRK2,RELN,FGFR3,TTBK2,PLCB4,NAV2,OGT,GABRB3,RORA,UNC5C,LDB1,CDK5R1,CCND1,FAIM2,SHH,SOX4,POU3F3,THRB,OGA,ERCC6	26	unique	no	no	no	no
Developmental Disorder, Neurological Disease, Organismal Injury and Abnormalities	developmental epilepsy	Developmental epilepsy	1.3e-05					SCN3A,HTR1B,GRIN1,CA5B,PNKP,HYI,FGF13,KCNH5,UGP2,NTRK2,CYFIP2,GABRB1,CA14,HTR1A,AP3B2,CACNA1E,SLC1A2,NSF,GABRB3,CA13,SLC38A3,GRIN2B,CELF2,NAPB,CA3,CHRNA4,ARHGEF9,CACNA2D2,TNK2,KCNC2,GLS,SPTAN1	32	unique	no	no	no	no
Developmental Disorder, Neurological Disease, Organismal Injury and Abnormalities	developmental epileptic encephalopathy	Developmental epileptic encephalopathy	1.53e-05					SCN3A,HTR1B,GRIN1,PNKP,HYI,FGF13,KCNH5,UGP2,NTRK2,CYFIP2,GABRB1,HTR1A,AP3B2,CACNA1E,SLC1A2,NSF,GABRB3,SLC38A3,GRIN2B,CELF2,NAPB,CHRNA4,ARHGEF9,CACNA2D2,TNK2,KCNC2,GLS,SPTAN1	28	unique	no	no	no	no
Cell Cycle, DNA Replication, Recombination, and Repair	DNA damage checkpoint	DNA damage checkpoint	0.00282					FEM1B,MAPK14,RPA2,CLOCK,CEBPA,H2AX,CRY1,DDX39B,CCND1,GIGYF2,WAC,ERCC6	12	unique	no	no	no	no
Cell Cycle, DNA Replication, Recombination, and Repair	recombination	DNA recombination	0.00399	Decreased	-2.009		-2.187	PTEN,RPA2,FAAP24,CHCHD3,H2AX,TERC,RAD51AP1,FBXW5,RECQL5,ZNF212,TEX15,RELN,ENY2,SUPT6H,HLTF,LIG3,RAD21,PARP1,E4F1,TNPO3,CHD4,ENDOG,IDH1,EVL,SOX4,SNRPB,PARP2,ZNF219,ZMYND8,DYNLL1	30	unique	no	no	no	no
Cell Cycle, Cellular Assembly and Organization, DNA Replication, Recombination, and Repair	duplication	Duplication of centriole	0.000322		0.6		0.482	TUBGCP6,NUP188,MDM1,WBP11,CEP57,CDKN1B,PLK4,CETN2	8	unique	no	no	no	no
Neurological Disease, Organismal Injury and Abnormalities, Psychological Disorders	dyssomnia	Dyssomnia	0.000845		-1.925		-1.857	LSAMP,HTR1A,MT-CO1,CHRNE,CHRNB1,GABRB3,CHRM2,MBNL2,KCNH2,CRY1,PLXND1,BMAL1,LEMD2,FAM120A,CHRNA4,MT-CO2,CACNA2D2,HCRTR2,GABRB1,CYP2D6,NEGR1	21	unique	no	no	no	no
Neurological Disease, Organismal Injury and Abnormalities	dystonia	Dystonia	0.000133					EIF2AK2,SCN3A,SLC39A14,DRD5,GJC2,SPR,KMT2B,CHRM2,GNAL,SHQ1,MT-ND1,GCH1,NGFR,PTPRA,CHRNA4,CYP2D6,SCN3B,MT-ND6,MT-ND4	19	unique	no	no	no	no
Neurological Disease, Organismal Injury and Abnormalities	epilepsy	Early-onset epilepsy	0.000249					SCN3A,HTR1B,MT-ND5,GRIN1,CA5B,PNKP,HYI,PHF6,KCNH5,CYFIP2,GABRB1,CA14,RELN,HTR1A,AP3B2,CACNA1E,SLC1A2,GABRB3,CA13,NRXN1,GRIN2B,NAPB,CA3,ARHGEF9,CACNA2D2,TNK2,KCNC2,GLS,PRICKLE1,SPTAN1	30	unique	no	no	no	no
Neurological Disease, Organismal Injury and Abnormalities	seizures	Early-onset seizures	0.000138					SCN3A,HTR1B,MT-ND5,GRIN1,CA5B,PNKP,HYI,PHF6,KCNH5,CYFIP2,GABRB1,CA14,RELN,HTR1A,AP3B2,CACNA1E,SLC1A2,OTUD6B,GABRB3,CA13,NRXN1,GRIN2B,HSD17B4,NAPB,CA3,ARHGEF9,CACNA2D2,TNK2,KCNC2,GLS,PRICKLE1,SPTAN1	32	unique	no	no	no	no
Cell Morphology, Cellular Assembly and Organization, Nervous System Development and Function	elongation	Elongation of axons	0.000552		1.675		1.53	NDEL1,NGFR,STMN2,SMO,SHH,DPYSL2,EPHB2,OMG,L1CAM,RHOA	10	unique	no	no	no	no
Cell Morphology, Cellular Assembly and Organization	elongation	Elongation of cellular protrusions	0.00127		0.93		0.778	ITGA3,SLC9A1,ADAMTS3,SMO,MAGED1,DPYSL2,EPHB2,RFX3,RHOA,NDEL1,BEX3,NGFR,STMN2,SHH,NTRK2,OMG,L1CAM,JUNB	18	unique	no	no	no	no
Cell Morphology, Cellular Assembly and Organization, Nervous System Development and Function	elongation	Elongation of neurites	0.00032		0.66		0.494	SLC9A1,ADAMTS3,SMO,MAGED1,DPYSL2,EPHB2,RHOA,NDEL1,BEX3,NGFR,STMN2,SHH,NTRK2,OMG,L1CAM,JUNB	16	unique	no	no	no	no
Neurological Disease, Organismal Injury and Abnormalities	encephalopathy with early-onset epilepsy	Encephalopathy with early-onset epilepsy	0.000508					SCN3A,HTR1B,HTR1A,AP3B2,CACNA1E,SLC1A2,GABRB3,GRIN1,NRXN1,PNKP,GRIN2B,HYI,NAPB,KCNH5,ARHGEF9,CACNA2D2,CYFIP2,GABRB1,TNK2,KCNC2,GLS,SPTAN1	22	unique	no	no	no	no
Cell Morphology, Nervous System Development and Function, Neurological Disease, Organismal Injury and Abnormalities, Tissue Morphology	enlargement	Enlargement of axons	0.00348					PTEN,CDK5R1,CLCN6,PNPLA6,OSTM1,MT-ND6	6	unique	no	no	no	no
DNA Replication, Recombination, and Repair	excision repair	Excision repair	0.000129		-0.691		-0.95	DDB2,DNA2,OGG1,RPA2,FANCC,POLD1,MMS19,ERCC5,SPATC1L,PNKP,LIG3,PARP1,HUWE1,CCND1,C6orf62,POLQ,PARP2,FAN1,CETN2,ERCC6	20	unique	no	no	no	no
DNA Replication, Recombination, and Repair	excision repair	Excision repair of DNA	0.00268		-0.692		-0.884	DDB2,DNA2,OGG1,RPA2,POLD1,ERCC5,PNKP,LIG3,PARP1,HUWE1,POLQ,PARP2,ERCC6	13	unique	no	no	no	no
Cell-To-Cell Signaling and Interaction, Nervous System Development and Function	excitatory postsynaptic potential	Excitatory postsynaptic potential of neurons	0.00433					SST,ADORA2A,JPH4,SHANK3,MBNL2,GRIN2B,SRCIN1,SYN1,GALR1,NTRK2,ARHGEF9,LRRTM4,CHST10	13	unique	no	no	no	no
Behavior	exploratory behavior	Exploratory behavior	0.00316		0.492		0.364	LSAMP,HTR1A,ADORA2A,PTEN,JPH4,ITGA3,SLC9A1,ERC2,SHANK3,SPR,MAGED1,GABRB3,ABL2,CHRD,CAV1,LRRTM1,CRHBP,CHRNA4,ARHGEF9,ST8SIA2	20	unique	no	no	no	no
Cell Morphology, Cellular Assembly and Organization, Cellular Function and Maintenance, Nervous System Development and Function	extension	Extension of neurites	0.00295		-0.524		-0.787	SH2D3C,CDH2,RUFY3,PTEN,LHX2,SYT4,CPNE5,CYTH2,WDR36,TGFBR1,CYFIP2,SMURF1,TARDBP,LAMA2,SEMA5A,RELN,TMEM108,SH3GL2,RNF6,ISLR2,NDEL1,CPNE6,USP9X,CDK5R1,PICALM,SRF,SALL3,NRP1,SEMA3A,HSP90AB1,L1CAM,MGLL,ERCC6	33	unique	no	no	no	no
Hereditary Disorder, Neurological Disease, Organismal Injury and Abnormalities	familial ataxia	Familial ataxia	4.2e-05					SCN3A,MT-CYB,GJC2,SLC24A1,PNKP,GALC,ATXN7,TMEM240,PNPLA6,VPS41,SACS,CYP2D6,ATP7B,MRNIP,SCN3B,FAT1,RELN,MT-ATP6,DNAJC6,IMPDH1,PIAS3,TTBK2,DYNC1H1,RCVRN,SLC9A1,FAT2,SLC44A1,SLC1A2,SLC1A4,SYT14,ATG7,RORA,COQ4,APOB,WDR19,XBP1,CHRNA4,CACNA2D2,GLS,LYST,SPTAN1	41	unique	no	no	no	no
Hereditary Disorder, Neurological Disease, Organismal Injury and Abnormalities	familial cerebellar ataxia	Familial cerebellar ataxia	9.62e-05					SCN3A,MT-CYB,GJC2,SLC24A1,GALC,ATXN7,TMEM240,PNPLA6,VPS41,SACS,CYP2D6,ATP7B,SCN3B,FAT1,RELN,MT-ATP6,DNAJC6,IMPDH1,PIAS3,TTBK2,DYNC1H1,RCVRN,SLC9A1,FAT2,SLC1A2,SLC1A4,SYT14,ATG7,RORA,COQ4,APOB,WDR19,XBP1,CHRNA4,CACNA2D2,LYST,SPTAN1	37	unique	no	no	no	no
Hereditary Disorder, Neurological Disease, Organismal Injury and Abnormalities	familial epilepsy	Familial epilepsy	3.82e-05					SCN3A,HTR1B,MT-ND5,MOXD1,SMO,MAGI2,TMLHE,GRIN1,CA5B,PNKP,HYI,CLN3,PHF6,KCNH5,CYFIP2,GABRB1,CA14,RELN,HTR1A,AP3B2,CACNA1E,SLC9A1,SLC1A2,GABRB3,CA13,RORA,MEF2C,NRXN1,GRIN2B,MTHFS,SYN1,NNAT,NAPB,CA3,CHRNA4,ARHGEF9,CACNA2D2,TNK2,KCNC2,L1CAM,GLS,PRICKLE1,SPTAN1	43	unique	no	no	no	no
Hereditary Disorder, Neurological Disease, Organismal Injury and Abnormalities	familial focal epilepsy	Familial focal epilepsy	0.00207					RELN,SCN3A,MOXD1,CA13,GRIN1,NRXN1,CA5B,MTHFS,CA3,CHRNA4,CA14,PRICKLE1,SPTAN1	13	unique	no	no	no	no
Developmental Disorder, Hereditary Disorder, Neurological Disease, Organismal Injury and Abnormalities	familial mental retardation	Familial mental retardation	2.54e-07					SCN3A,CELSR1,ZC3H14,STRN4,TECR,HNMT,TNIK,HERC1,IMPA1,PNPLA6,TTI2,MAN1B1,RLIM,CNKSR2,DGCR8,SCN3B,UPF3B,ZC4H2,CLIC2,HERC2,RAB39B,DYNC1H1,HNRNPR,CTNNB1,USP27X,SLC16A2,SLC1A2,OTUD6B,GABRB3,PIGY,RORA,SYN1,USP9X,CHD4,NTNG2,SMARCA1,KCNN3,DNMT3A,SHH,CIC,ARHGEF9,POLR1C,SOX4,L1CAM,IQSEC2,WDR45B,POMGNT2,NEXMIF,ASXL3,ANKRD11,INTS1,NLGN4X,KDM5A,CDK10,KMT2B,HEXA,GRIN1,LDLR,CERT1,ARHGEF7,ZNF81,PHF6,LINS1,HUWE1,…	88	unique	no	no	no	no
Hereditary Disorder, Organismal Injury and Abnormalities, Skeletal and Muscular Disorders	familial myotonic disorder	Familial myotonic disorder	0.00251					CNBP,GPD1L,KCNA5,LDB3,ATP2A1,KCNJ8,MBNL1,CACNB2,SCN3B,SNTA1,KCNH2	11	unique	no	no	no	no
Developmental Disorder, Hereditary Disorder, Neurological Disease, Organismal Injury and Abnormalities	familial neurodevelopmental disorder	Familial neurodevelopmental disorder	3.98e-05					EXOC2,SCN3A,NUP188,CDH2,CELSR1,CNTN4,STRN4,ATP2A1,SHANK3,PNKP,WDR11,FGF13,ALPK3,GABRB1,DGCR8,TBCD,DYNC1H1,AP3B2,CACNA1E,CTNNB1,STAT2,GFRA1,NAV2,KIT,SLC1A2,NOVA2,GABRB3,PCDHAC1,NTNG2,CDKN1B,DNMT3A,SHH,ARHGEF9,CACNA2D2,POLR1C,TNK2,KCNC2,WDR45B,POMGNT2,SPTAN1,HTR1B,ASXL3,ANKRD11,INTS1,PRDM5,NCAPG2,GRIN1,RPL6,HYI,LINS1,TMEM240,KCNH5,CYFIP2,PIGK,SHOC2,RELN,FKRP,HTR1A,BAZ2B,CSNK2B,FAT2,ROBO1,SLC1A4,MED…	76	unique	no	no	no	no
Developmental Disorder, Hereditary Disorder, Neurological Disease, Organismal Injury and Abnormalities, Psychological Disorders	familial pervasive developmental disorder	Familial pervasive developmental disorder	0.00394					PTEN,NLGN4X,BCL11B,NTNG2,SHANK3,NOVA2,ARHGEF9,TMLHE,NRXN1,GRIN2B	10	unique	no	no	no	no
Hereditary Disorder, Neurological Disease, Organismal Injury and Abnormalities	familial seizure disorder	Familial seizure disorder	0.000111					SCN3A,HTR1B,MT-ND5,MOXD1,SMO,MAGI2,TMLHE,GRIN1,CA5B,PNKP,HYI,CLN3,PHF6,KCNH5,CYFIP2,GABRB1,CA14,CACNA1D,RELN,HTR1A,AP3B2,CACNA1E,SLC9A1,SLC1A2,OTUD6B,GABRB3,CA13,RORA,MEF2C,QARS1,NRXN1,GRIN2B,MTHFS,SYN1,NTNG2,NNAT,NAPB,CA3,CHRNA4,ARHGEF9,CACNA2D2,TNK2,KCNC2,L1CAM,GLS,PRICKLE1,SPTAN1	47	unique	no	no	no	no
Developmental Disorder, Hereditary Disorder, Neurological Disease, Organismal Injury and Abnormalities	familial syndromic intellectual disability	Familial syndromic intellectual disability	0.000868					SCN3A,CELSR1,ANKRD11,STRN4,KMT2B,GRIN1,LDLR,HUWE1,IGSF10,RLIM,CNKSR2,DGCR8,SCN3B,CUL4B,UPF3B,FKRP,ZC4H2,CLIC2,RAB39B,CTNNB1,SLC9A1,THOC6,SLC16A2,SLC1A2,SLC1A4,OGT,GABRB3,PIGY,RORA,USP9X,CHD4,NAPB,PGAP2,SEMA3A,ARHGEF9,SOX4,FAM50A,L1CAM,POMGNT2,ERCC6	40	unique	no	no	no	no
Cellular Assembly and Organization, Nervous System Development and Function	fasciculation	Fasciculation of axons	0.000218					CNTN4,CDK5R1,EPHB3,NRP1,SEMA3F,SEMA3A,EPHB2,L1CAM,SEMA5A,CASP6	10	unique	no	no	no	no
Nervous System Development and Function	fasciculation	Fasciculation of neurons	0.000189					CNTN4,CDK5R1,POU3F4,EPHB3,NRP1,SEMA3F,SEMA3A,EPHB2,L1CAM,SEMA5A,CASP6	11	unique	no	no	no	no
Cellular Assembly and Organization	formation	Formation of autophagic vacuoles	0.00282					ATG7,ATG13,RAB33B,ATG4C,LAMP2,UBQLN1,ATG4B,ATG14,APOL1,TMEM41B,WDR45B,RAB23	12	unique	no	no	no	no
Cellular Assembly and Organization, Cellular Function and Maintenance	formation	Formation of caveolae	0.00177					CAV1,PICALM,CAV2,GRB2,EHD2	5	unique	no	no	no	no
Embryonic Development, Nervous System Development and Function, Organ Development, Organismal Development, Tissue Development	formation	Formation of cerebellum	0.000226		-0.152		-0.35	PTEN,NLGN4X,SMO,GNPAT,ABL2,PLXNB2,NTRK2,RELN,FGFR3,TTBK2,PLCB4,NAV2,OGT,GABRB3,RORA,UNC5C,LDB1,CDK5R1,CCND1,FAIM2,SHH,SOX4,POU3F3,THRB,ERCC6	25	unique	no	no	no	no
Cell Morphology, Cellular Assembly and Organization, Cellular Function and Maintenance	formation	Formation of cilia	0.00128		0.912		0.714	ASAP1,CDK11B,EPHA3,SMO,CDK10,ULK4,DZIP1L,RAB29,CFAP20,LAMA5,RFX3,WDR11,CPLANE2,FBXW5,CEP164,DYNC2I1,DCDC2,ARL2,RAB23,TTBK2,TAPT1,C2CD3,SPTLC2,TMEM237,PIBF1,CEP126,CEP162,RAB17,EVI5L,CBY1,NDEL1,CCDC88A,NPHP4,MYO6,WDR19,PLK4,TCTN2,POC1B,MARK4,CETN2,ALMS1,DYNLL1,PRICKLE1	43	unique	no	no	no	no
Embryonic Development, Nervous System Development and Function, Organ Development, Organismal Development, Tissue Development	formation	Formation of forebrain	0.00315		-1		-1.145	SH2D3C,CNBP,CDH2,PROKR2,PTEN,EXT1,SMO,LHX2,ULK4,LHX6,GRIN1,AKTIP,NIN,SECISBP2,WDR11,CHRD,ARNT2,DLC1,HERC1,PLXNB2,RTN4RL2,ST8SIA2,SEMA5A,RELN,FGFR3,TTBK2,EPHB3,CTNNB1,FUT1,SLC1A2,EPHB2,NDEL1,CDK5R1,SRF,ADGRA2,PSEN2,SEMA3A,SHH,L1CAM,POU3F3	40	unique	no	no	no	no
Cellular Assembly and Organization	formation	Formation of granules	0.000825		1.99		1.885	EIF2AK2,DYNC1H1,CNOT6,CSNK2B,PRKAA1,PUM2,SEC22B,STAU1,BICD1,G3BP1,BMPR2,G3BP2,DDX6,ADAR,RBM5,TARDBP	16	unique	no	no	no	no
Embryonic Development, Nervous System Development and Function, Organ Development, Organismal Development, Tissue Development	formation	Formation of rhombencephalon	0.000511		-0.152		-0.354	PTEN,NLGN4X,SMO,GNPAT,ABL2,DLC1,PLXNB2,NTRK2,RELN,FGFR3,TTBK2,CTNNB1,PLCB4,NAV2,OGT,GABRB3,RORA,UNC5C,LDB1,CDK5R1,PSEN2,CCND1,FAIM2,SHH,SOX4,POU3F3,THRB,OGA,ERCC6	29	unique	no	no	no	no
Cellular Assembly and Organization, DNA Replication, Recombination, and Repair	formation	Formation of RPA focus	0.00169		1		0.788	DNA2,PTEN,DDX39B,RNF138	4	unique	no	no	no	no
Cellular Assembly and Organization	formation	Formation of stress granule	0.000861		1.949		1.932	EIF2AK2,DYNC1H1,CSNK2B,PRKAA1,PUM2,STAU1,BICD1,G3BP1,BMPR2,G3BP2,ADAR,TARDBP	12	unique	no	no	no	no
Cellular Assembly and Organization	formation	Formation of vacuole	0.00103		1.091		1.071	GJC2,TBC1D5,HLTF,PRKAG2,RAB22A,ATG7,ATG13,RAB33B,ATG4C,GJB6,LAMP2,UBQLN1,ATG4B,ATG14,APOL1,TMEM41B,WDR45B,IGSF11,RAB23	19	unique	no	no	no	no
Organismal Injury and Abnormalities, Psychological Disorders	generalized anxiety disorder	Generalized anxiety disorder	0.00282					HTR1B,HTR1A,DRD5,SLC6A13,GABRB3,CA13,GRIN1,CA5B,CA3,CACNA2D2,GABRB1,CA14	12	unique	no	no	no	no
Neurological Disease, Organismal Injury and Abnormalities	generalized convulsive epilepsy	Generalized convulsive epilepsy	6.83e-05					SCN3A,HTR1B,GRIN1,CA5B,PNKP,HYI,KCNH5,CYFIP2,GABRB1,CA14,HTR1A,AP3B2,CACNA1E,SLC1A2,GABRB3,CA13,GRIN2B,NAPB,CA3,ARHGEF9,CACNA2D2,TNK2,KCNC2,GLS,SPTAN1	25	unique	no	no	no	no
Cellular Development, Cellular Growth and Proliferation, Nervous System Development and Function, Tissue Development	growth	Growth of axons	2.15e-05		-0.086		-0.273	SH2D3C,PROKR2,PTEN,EXT1,PTP4A2,SEMA3F,KLF4,IMPA1,NTRK2,SMURF1,OMG,LAMA2,SYN3,SEMA5A,CHST2,KATNA1,INPP5F,EPHB3,GFRA1,ROBO1,DPYSL2,OGT,EPHB2,RNF6,ISLR2,RHOA,TMOD2,SYN1,PARP1,CDK5R1,SRF,NGFR,CELF2,NRP1,SEMA3A,SHH,SGPP2,L1CAM	38	unique	no	no	no	no
Cellular Movement, Nervous System Development and Function	guidance	Guidance of axons	0.00453		-0.218		-0.362	CDH2,CNTN4,EXT1,PRKCQ,SEMA3F,LHX2,SEMA5A,RELN,EPHB3,ROBO1,PTPRO,SEMA6A,NOVA2,DPYSL2,EPHB2,ATOH7,NRXN1,SIAH1,RHOA,UNC5C,CDK5R1,NGFR,NRP1,SEMA3A,SHH,L1CAM	26	unique	no	no	no	no
Neurological Disease, Organismal Injury and Abnormalities	headache	Headache	0.0045					SCN3A,HTR1B,ADORA2A,PAPPA,PDGFB,CACNB2,CA5B,KCNH2,GABRB1,SCN3B,CA14,CACNA1D,CTSS,HBQ1,HTR1A,MT-CO1,DRD5,BCHE,GABRB3,CA13,CHRM2,GRIN2B,APOB,ALDH5A1,CA3,GAD2,SNRPD3,MT-CO2,CACNA2D2,JUNB	30	unique	no	no	no	no
Hereditary Disorder, Ophthalmic Disease, Organismal Injury and Abnormalities	hereditary eye disease	Hereditary Eye Disease	5.77e-05					DNA2,CELSR1,POU3F4,STRN4,SLC24A1,MAFB,RBP4,CPAMD8,PABPN1,PBX3,C2,MBTPS2,ADAMTS17,CEP164,PNPLA6,HMGB3,ANXA11,LRP12,BCL2L2-PABPN1,GFER,MT-ATP6,ADAM9,TBCD,DRD5,CTNNB1,DTNBP1,PDZD7,PITPNM3,DRAM2,KIT,COL4A3,ACO2,CHRM2,COL9A1,ATOH7,COL5A2,LOXL1,NPHP4,COL11A1,WDR19,OLFM3,GRIP2,PLK4,RNASEH1,SHH,OVOL2,COL9A2,THRB,POMGNT2,ALMS1,TUBGCP6,INTS1,PRDM5,CA5B,CLN3,ACOX1,IGSF10,GIGYF2,ATXN7,WDR36,PLCB3,LEMD2,PSAP,…	86	unique	no	no	no	no
Hereditary Disorder, Neurological Disease, Organismal Injury and Abnormalities	hereditary neuropathy	Hereditary neuropathy	0.000112					MT-ND5,CHRNE,UBQLN2,MAFB,PNKP,MYH14,TDRKH,PNPLA6,ANXA11,MT-ND6,SEMA5A,UPF3B,MT-ATP6,DNAJC6,PLEKHG5,RAB39B,MT-CO1,DYNC1H1,AP3B2,SPTLC2,HSPB8,WNK1,SLC44A1,SLC16A2,SLC1A2,ACO2,CADM3,COQ4,PLXND1,APOB,INTS6L,SELENOI,PNPLA7,ANTXR1,SHH,L1CAM,SPTAN1,MT-CYB,GJC2,CHRNB1,NBAS,MT-ND1,GALC,ACOX1,PHF6,GIGYF2,ARL6IP1,PSAP,SACS,ATP7B,TARDBP,MT-ND4,LAMA2,TMEM63C,NDST3,FAT2,KY,OGT,DYSF,CCDC88A,CAV1,KARS1,SLC38A8,B…	65	unique	no	no	no	no
Carbohydrate Metabolism, Cellular Function and Maintenance, Small Molecule Biochemistry	homeostasis	Homeostasis of D-glucose	0.00189					IGFBP4,GCKR,PLAAT3,PDE3B,PRKAA1,PRKCQ,ADIPOR1,COL5A3,RBP4,SLC16A1,BMAL1,FMO5,LNPEP,LDLR,TSC22D3,PDK2,CCDC3,ADCY8,ASPSCR1,OAS1,MLYCD,CACNA1E,GBE1,ABCA1,CEBPA,BAD,CCKBR,CRY1,CAV1,LRRC8D,NGFR,SORBS1,ACOT13,SOX4,MGLL,ALMS1,TSC22D4	37	unique	no	no	no	no
Lipid Metabolism, Small Molecule Biochemistry	hydrolysis	Hydrolysis of 2-arachidonoylglycerol	0.00286		-0.152		-0.363	PNPLA6,CES2,MGLL,FAAH	4	unique	no	no	no	no
Lipid Metabolism, Small Molecule Biochemistry	hydrolysis	Hydrolysis of arachidonic acid	0.00369					PLAAT3,MGLL,FAAH	3	unique	no	no	no	no
Carbohydrate Metabolism, Lipid Metabolism, Small Molecule Biochemistry	hydrolysis	Hydrolysis of lysophosphatidylcholine	0.000224		0.277		0.042	ENPP6,PNPLA7,PLAAT3,JMJD7-PLA2G4B,PNPLA6	5	unique	no	no	no	no
Molecular Transport	import	Import of divalent cations	0.00286					SLC39A14,SLC11A2,ATP7B,STEAP2	4	unique	no	no	no	no
Molecular Transport	import	Import of heavy metal	0.00116					SLC39A14,SLC11A2,ATP7B,STEAP2,TFRC	5	unique	no	no	no	no
Molecular Transport	import	Import of transition metal ion	0.00286					SLC39A14,SLC11A2,ATP7B,STEAP2	4	unique	no	no	no	no
Developmental Disorder, Hereditary Disorder, Metabolic Disease, Organismal Injury and Abnormalities	infantile cytochrome C oxidase deficiency	Infantile cytochrome C oxidase deficiency	3.2e-06					MT-ATP6,MT-CO1,MT-CYB,MT-ND5,MT-CO2,MT-ND1,EARS2	7	unique	no	no	no	no
Cell-To-Cell Signaling and Interaction, Nervous System Development and Function	inhibitory postsynaptic current	Inhibitory postsynaptic current	0.00251					SYN1,APBA1,ERC2,FGF13,BAIAP3,NOVA2,ARHGEF9,LHX6,GLRA3,CPLX3,SYN3	11	unique	no	no	no	no
Cell Death and Survival	apoptosis	Initiation of apoptosis	0.00259					SST,EXOC2,MAPK14,ADORA2A,DIDO1,MAP3K5,CTNNB1,DAP,FADD,BAD,CAV1,PSEN2,FAIM2,SHH,WNT4	15	unique	no	no	no	no
Neurological Disease, Organismal Injury and Abnormalities, Psychological Disorders	insomnia	Insomnia	0.00385					LSAMP,HTR1A,MT-CO1,CHRNE,CHRNB1,GABRB3,CHRM2,KCNH2,LEMD2,FAM120A,CHRNA4,MT-CO2,CACNA2D2,HCRTR2,GABRB1,CYP2D6,NEGR1	17	unique	no	no	no	no
Carbohydrate Metabolism	internalization	Internalization of carbohydrate	0.00261		-0.989		-1.138	HYAL1,GRB10,MAPK14,PLAAT3,SLC9A1,ABCA1,SLC1A2,PRKAG2,SORT1,ACE,SLC25A27,APPL1,CDK5R1,SORBS1,SHH,ASPSCR1,OGA	17	unique	no	no	no	no
Organismal Injury and Abnormalities	intracranial hemorrhage	Intracranial hemorrhage	0.000484		0.676		0.924	CBFB,ANXA7,ADORA2A,CHRNE,PDE3B,CHRNB1,ULK4,CACNB2,ACE,KLF4,CA5B,CHRNB3,GABRB1,CA14,CACNA1D,CTSS,F7,ABCA1,KIT,GABRB3,CA13,ALPL,SRF,NGFR,ADGRA2,ALDH5A1,CA3,ZNF385A,GAD2,CHRNA4,IDH1,CACNA2D2,ITM2B	33	unique	no	no	no	no
Behavior, Organismal Injury and Abnormalities, Psychological Disorders	irritable behavior	Irritable behavior	0.00291					HTR1A,KCNA5,ALDH5A1,GAD2,GABRB3,GABRB1,CYP2D6,CHRM2,GRIN1,KCNH2,GRIN2B	11	unique	no	no	no	no
Cell Morphology, Cellular Development, Embryonic Development, Nervous System Development and Function, Tissue Development	lamination	Lamination of neurons	0.00369					RELN,CDK5R1,POU3F3	3	unique	no	no	no	no
Developmental Disorder, Hereditary Disorder, Metabolic Disease, Neurological Disease, Ophthalmic Disease, Organismal Injury and Abnormalities	Leber optic atrophy	Leber optic atrophy	0.000126					MT-ATP6,MT-CO1,MT-CYB,MT-ND5,MT-ND6,MT-ND1,MT-ND4	7	unique	no	no	no	no
Developmental Disorder, Hereditary Disorder, Metabolic Disease, Neurological Disease, Ophthalmic Disease, Organismal Injury and Abnormalities	Lebers optic atrophy with dystonia	Lebers optic atrophy with dystonia	0.00156					MT-ND6,MT-ND1,MT-ND4	3	unique	no	no	no	no
Behavior	limb clasping	Limb clasping	0.00449		-1.131		-0.988	HSPA1A/HSPA1B,SPR,PSIP1,NTRK2,ATG7,ERCC6	6	unique	no	no	no	no
Cellular Function and Maintenance, Cellular Movement, Nervous System Development and Function	localization	Localization of dentate granule cells	0.000414					CDK5R1,CNKSR2,CYTH2	3	unique	no	no	no	no
Cellular Function and Maintenance, Cellular Movement, Nervous System Development and Function	localization	Localization of neurons	0.000723		-1.154		-0.997	FKRP,CDK5R1,CNKSR2,CYTH2,HSF2	5	unique	no	no	no	no
Neurological Disease, Organismal Injury and Abnormalities	localization-related epilepsy	Localization-related epilepsy	0.000764					RELN,SCN3A,MOXD1,BCL2L11,GABRB3,CA13,GRIN1,NRXN1,CA5B,MTHFS,ALDH5A1,CA3,GAD2,CHRNA4,CACNA2D2,HSP90AB1,GABRB1,SCN3B,CA14,PRICKLE1,SPTAN1	21	unique	no	no	no	no
Cell-To-Cell Signaling and Interaction, Nervous System Development and Function	long term synaptic depression	Long term synaptic depression of hippocampus	0.00134		1.163		0.932	SH3GL1,PTEN,NGFR,UBQLN2,ARHGEF9,LRRC7,EPHB2,GRIN1,ADCY8,BAD,GRIN2B	11	unique	no	no	no	no
Cell-To-Cell Signaling and Interaction, Nervous System Development and Function	long term synaptic depression	Long term synaptic depression of neurons	0.00288		0.316		0.017	SH3GL1,DRD5,PTEN,PLCB4,SHANK3,GRIN1,WWC1,BAD,GRIN2B,SRCIN1,CAV1,CDK5R1,NGFR,NTRK2,ARHGEF9,LRRC7,MGLL	17	unique	no	no	no	no
Behavior, Nervous System Development and Function	long-term memory	Long-term memory	0.00231					RELN,JPH4,NQO2,GRIN1,CCDC88A,CREM,LDLR,SRF,STAT1,RGS14,NTRK2,ADCY8,CHST10,LRRN4,ITM2B	15	unique	no	no	no	no
Cell-To-Cell Signaling and Interaction, Nervous System Development and Function	long-term potentiation	Long-term potentiation of cerebral cortex	0.000799		1.073		0.954	CDH2,ADORA2A,LGMN,ITGA3,UBQLN2,GRIN1,CHRD,GNAQ,TFAM,STAT1,PTPRA,NTRK2,OMG,RELN,GUCY1A2,JPH4,EPHB2,CEBPA,GRIN2B,CYP46A1,CCDC88A,ARHGEF9,MGLL,ITM2B	24	unique	no	no	no	no
Cell-To-Cell Signaling and Interaction, Nervous System Development and Function	long-term potentiation	Long-term potentiation of hippocampus	0.000679		0.856		0.761	RELN,CDH2,ADORA2A,LGMN,GUCY1A2,JPH4,ITGA3,UBQLN2,EPHB2,CEBPA,GRIN1,CYP46A1,CCDC88A,CHRD,GNAQ,TFAM,STAT1,PTPRA,NTRK2,ARHGEF9,OMG,MGLL,ITM2B	23	unique	no	no	no	no
Cellular Assembly and Organization	maintenance	Maintenance of dendritic spines	0.00298		-0.447		-0.495	ITGA3,ZNF804A,NTRK2,GRIN1,ZMYND8,ABL2,GRIN2B	7	unique	no	no	no	no
Neurological Disease, Organismal Injury and Abnormalities, Psychological Disorders	major depression	Major depression	0.00122					KRT17,SCN3A,HTR1B,IBTK,CHRNE,SEMA3F,NPIPB5 (includes others),CHRNB1,ACE,GRIN1,GRM3,KCNH2,CHRNB3,FKBP5,DHFR,HUWE1,PSIP1,HCRTR2,GABRB1,CYP2D6,SMURF1,SCN3B,FAM153A/FAM153B,HTR1A,DRD5,SLC1A2,SLC1A4,GABRB3,CLOCK,CHRM2,GRIN2B,CCKBR,LRRC23,ALDH5A1,GAD2,CHRNA4,SEC24C,THRB	38	unique	no	no	no	no
Cell Signaling	MAPKKK cascade	MAPKKK cascade	0.00522		0.657		0.311	EIF2AK2,CDH2,IGFBP4,MAPK14,RHBDD3,SHANK3,CDK10,PDGFB,ULK4,PABPN1,FGF13,GRB2,LEMD2,PSAP,TGFBR1,NTRK2,FGFR3,MAP3K5,MBP,FLT4,CTNNB1,MAP3K11,PPM1L,KIT,MUC20,TMEM106A,PRDM15,MEF2C,WWC1,GPR37L1,PLCG2,GRIN2B,CAV1,CAV2,NGFR,SCG2	36	unique	no	no	no	no
Carbohydrate Metabolism, Small Molecule Biochemistry	metabolism	Metabolism of amino sugar	0.000577					CHST2,AMDHD2,MDP1,GNE,OGT,GNPDA1,HEXA,OGA	8	unique	no	no	no	no
Small Molecule Biochemistry	metabolism	Metabolism of choline	0.000224					ENPP6,SARDH,SLC44A1,BCHE,CHKA	5	unique	no	no	no	no
Lipid Metabolism, Small Molecule Biochemistry	metabolism	Metabolism of membrane lipid derivative	0.00501	Increased	2.81		2.475	PTEN,TECR,PLA2G7,CHKA,CDS2,ALDH3A2,MBTPS2,IMPA1,PNPLA6,ST8SIA2,CYP27A1,SPTLC2,B3GALT1,PTPMT1,PITPNM3,SLC44A1,KIT,B3GNT5,ATG7,PIGY,CYP46A1,APOB,SELENOI,ENPP6,PNPLA7,LCAT,PEDS1,PGRMC1,PIP5K1B,THRB,LIPH,CCN1,PLAAT3,MGST2,PDGFB,HEXA,CD82,GNPAT,GALC,CREM,LDLR,CERT1,CLN3,PYURF,PLCB3,PSAP,CEPT1,MTMR6,ATG14,SERINC1,INPP5F,ABCA1,PPM1L,ABCG8,CEBPA,PLCG2,RHOA,CAV1,TNFSF4,SOAT1,NGFR,PGAP2,NCEH1,XBP1,PLCH2,PR…	70	unique	no	no	no	no
Nucleic Acid Metabolism, Small Molecule Biochemistry	metabolism	Metabolism of nucleoside triphosphate	0.0036		1.303		1.073	TBPL1,HSPA1A/HSPA1B,CPT1A,PRKAG2,ACE,AK3,MYH3,TFAM,PNPLA2,MEF2D,GFER,AKAP11,RAB23,CUL4B,MT-ATP6,PASK,IMPDH1,MYH7,SLC9A1,SLC1A2,ACO2,AMPD3,FSTL1,SLC25A27,BAD,PLCG2,RHOA,DBH-AS1,CAV1,PARP1,PSEN2,OGA	32	unique	no	no	no	no
Carbohydrate Metabolism, Lipid Metabolism, Small Molecule Biochemistry	metabolism	Metabolism of phosphatidic acid	0.00462	Increased	2.789		2.504	PTEN,PDGFB,PLA2G7,CHKA,CDS2,GNPAT,ALDH3A2,LDLR,CLN3,PYURF,IMPA1,PNPLA6,PLCB3,CEPT1,MTMR6,ATG14,SERINC1,INPP5F,PITPNM3,SLC44A1,KIT,PIGY,CEBPA,PLCG2,RHOA,SELENOI,ENPP6,PNPLA7,PGAP2,XBP1,PLCH2,LCAT,PIP5K1B,THRB,LIPH	35	unique	no	no	no	no
Lipid Metabolism, Small Molecule Biochemistry	metabolism	Metabolism of phospholipid	0.00439	Increased	2.291		2.006	PTEN,PLAAT3,MGST2,PDGFB,PLA2G7,CHKA,CDS2,GNPAT,ALDH3A2,LDLR,CERT1,CLN3,PYURF,IMPA1,PNPLA6,PLCB3,CEPT1,MTMR6,ATG14,SERINC1,SPTLC2,INPP5F,PTPMT1,PITPNM3,SLC44A1,KIT,PIGY,CEBPA,PLCG2,RHOA,SELENOI,ENPP6,PNPLA7,PGAP2,NCEH1,XBP1,PLCH2,LCAT,PEDS1,IDH1,ORMDL3,PIP5K1B,THRB,LIPH,LYST	45	unique	no	no	no	no
Cellular Function and Maintenance, Protein Synthesis	metabolism	Metabolism of protein	0.00128		0.471		0.217	CNBP,HSPA1A/HSPA1B,LGMN,PUM2,EIF4B,USP11,RPS24,TRIM58,PLA2G7,FADD,GNAQ,GSPT1,UBE2Z,SHMT1,RLIM,RPL19,UPF3B,PASK,FBXL6,APH1B,CTNNB1,USP27X,RTCB,F7,SIAH2,ADAM19,ATG7,MALAT1,ERAP1,DPP7,APOB,USP9X,RBM4B,FOXP3,FBXO32,BANP,PAIP1,LCAT,ARRDC1,JUNB,KRT17,MKRN1,SGSM3,CDKN2AIP,TADA2A,ACY1,METTL14,CLN3,TRABD2A,GIGYF2,LAMP2,RHBDD1,ZSWIM7,SMURF1,TPX2,TARDBP,RAB23,RELN,FKRP,RPS6KB2,MAP4K4,ENY2,SERINC1,BAG1,SEC22…	166	unique	no	no	no	no
Organismal Injury and Abnormalities	microhemorrhage	Microhemorrhage	0.000898					SRF,ABCA1,PDGFB,ITM2B	4	unique	no	no	no	no
Cellular Movement, Nervous System Development and Function	migration	Migration of neurons	1.27e-05		0.186		-0.131	CDH2,PTEN,ITGA3,MAFB,LHX6,SH3RF1,KLF4,GNPAT,PHF6,ITCH,HUWE1,PLXNB2,FGF13,GRB2,ARFGEF2,LRP12,PTPRA,NTRK2,DCDC2,DGCR8,SST,RELN,FKRP,KATNA1,CTNNB1,DDIT4,SEMA6A,KIT,SLC1A2,EPHB2,MEF2C,ATOH7,RHOA,NDEL1,USP9X,CDK5R1,SRF,NGFR,NRP1,SEMA3A,SHH,PAF1,L1CAM,POU3F3,POMGNT2,NCKAP1	46	unique	no	no	no	no
Cellular Movement, Nervous System Development and Function	migration	Migration of sympathetic neuron	0.00369					RELN,NRP1,SEMA3A	3	unique	no	no	no	no
Metabolic Disease, Neurological Disease, Organismal Injury and Abnormalities, Psychological Disorders	Alzheimer disease	Mild Alzheimer disease	0.00259					FGFR3,KIT,BCHE,GABRB1,CASP6	5	unique	no	no	no	no
Metabolic Disease, Neurological Disease, Organismal Injury and Abnormalities, Psychological Disorders	mild-to-moderate Alzheimer disease	Mild-to-moderate Alzheimer disease	0.000413					FGFR3,KIT,BCHE,GABRB1,CYP2D6,CASP6,GRIN2B	7	unique	no	no	no	no
Hereditary Disorder, Metabolic Disease, Neurological Disease, Organismal Injury and Abnormalities, Skeletal and Muscular Disorders	Leigh syndrome	Mitochondrial Leigh syndrome	7.94e-05					MT-ATP6,MT-CO1,MT-ND5,MT-CO2,MT-ND6,MT-ND1,MT-ND4	7	unique	no	no	no	no
Metabolic Disease, Neurological Disease, Organismal Injury and Abnormalities, Psychological Disorders	Alzheimer disease	Moderate Alzheimer disease	0.000898					FGFR3,KIT,BCHE,CASP6	4	unique	no	no	no	no
Metabolic Disease, Neurological Disease, Organismal Injury and Abnormalities, Psychological Disorders	moderate to severe Alzheimer disease	Moderate to severe Alzheimer disease	0.00259					FGFR3,KIT,BCHE,CASP6,GRIN2B	5	unique	no	no	no	no
Cell Cycle, DNA Replication, Recombination, and Repair	modification	Modification of chromatin	0.00228		-0.218		-0.354	KDM4C,RBBP7,MDC1,ZNF827,SMYD2,ACTR5,SUV39H2,SMYD1,BAZ2B,SUPT6H,GGN,RSF1,PARP1,KDM1A,CHD4,PABPC1L,FOXP3,SMARCA1,BANP,DNMT3A,INO80E,ZBTB1,PARP2,WAC,MIER1,SUDS3,ERCC6	27	unique	no	no	no	no
Cell Morphology, Nervous System Development and Function, Tissue Morphology	morphology	Morphology of dendrites	0.00196					CDH2,PTEN,ITGA3,SEMA3F,RICTOR,SHANK3,MAGI2,GNAL,GRIN1,ABL2,ELFN1,ARHGEF7,TGFBR1,NTRK2,SEMA5A,APBA1,EPHB3,CTNNB1,PPP1R9A,ATG7,EPHB2,RHOA,SRCIN1,CCDC88A,CAV1,NGFR,MYO6,CACNA2D2,LRRC7,MARK4,ERCC6	31	unique	no	no	no	no
Cell Morphology, Cellular Assembly and Organization, Cellular Development, Cellular Function and Maintenance, Cellular Growth and Proliferation, Embryonic Development, Nervous System Development and Function, Organismal Development, Tissue Development, Tissue Morphology	morphology	Morphology of dendritic spines	0.00103					CDH2,APBA1,PTEN,EPHB3,SEMA3F,SHANK3,PPP1R9A,MAGI2,EPHB2,GNAL,GRIN1,ABL2,RHOA,SRCIN1,CCDC88A,ELFN1,ARHGEF7,LRRC7,MARK4	19	unique	no	no	no	no
Neurological Disease, Organismal Injury and Abnormalities, Skeletal and Muscular Disorders	motor dysfunction	Motor dysfunction	1.37e-05		0.345		0.506	SCN3A,MAPK14,LGMN,CHRNE,SPR,CHRNB1,GRIN1,CHRNB3,GCH1,TFAM,STAT1,ATXN7,TGFBR1,CYFIP2,CYP2D6,TFRC,TARDBP,HTR1A,MT-CO1,DRD5,ABCA1,MAGED1,OGT,CDH18,GRIN2B,RASD2,SOAT1,KDM1A,CDK5R1,STMN2,TMTC4,GJB6,TMEM175,CHRNA4,SHH	35	unique	no	no	no	no
Nervous System Development and Function	myelination	Myelination of nervous system	0.000764		1.076		0.858	FGFR3,ADORA2A,MBP,RICTOR,DDIT4,ADAM19,ULK4,OGT,LAMA5,MEF2C,CHD4,NGFR,CDKN1B,SLC17A5,SEMA3A,NTRK2,TENM4,OMG,L1CAM,THRB,LAMA2	21	unique	no	no	no	no
Nervous System Development and Function, Organismal Development, Tissue Development	myelination	Myelination of nervous tissue	0.00342		1.087		0.886	ADORA2A,MBP,RICTOR,DDIT4,OGT,LAMA5,NGFR,CDKN1B,SEMA3A,NTRK2,TENM4,L1CAM,LAMA2	13	unique	no	no	no	no
Organismal Injury and Abnormalities, Organismal Survival	neonatal death	Neonatal death	0.0039		-1.032		-0.207	SH2D3C,RUFY3,ADTRP,ATP2A1,SHANK3,MAFB,BORCS7,PBX3,GNAQ,ADAM9,GFRA1,F7,SLCO2A1,SLC16A2,HLTF,UBE2W,B3GNT5,ATG7,GABRB3,FSTL1,PRRX1,PLXND1,COL5A2,ADGRA2,CCND1,SHH,SESTD1,POMGNT2,SH3GL3,PROKR2,KDM5A,ITGA3,SPIN1,MAGI2,GRIN1,KLF4,PDS5B,PSAP,NTRK2,MEF2D,FGFR3,RPS6KB2,SH3GL1,SH3GL2,APBA1,BCL11B,ROBO1,RTL1,JAG2,CEBPA,MEF2C,NRXN1,GRIN2B,NGFR,SALL3,CELF2,CLUH,HSD17B4,WNT4,CPLX3,PTHLH,POU3F3,MEX3B	63	unique	no	no	no	no
Cellular Function and Maintenance	non-clathrin endocytosis	Non-clathrin endocytosis	0.000414					ABCA1,OGT,OGA	3	unique	no	no	no	no
Developmental Disorder, Hereditary Disorder, Neurological Disease, Organismal Injury and Abnormalities	nonsyndromic familial mental retardation	Nonsyndromic familial mental retardation	0.00169					NEXMIF,RAB39B,ZC3H14,USP27X,KDM5A,TECR,HEXA,USP9X,ARHGEF7,ZNF81,LINS1,HUWE1,TTI2,FRMPD4,MED23,RLIM	16	unique	no	no	no	no
Developmental Disorder, Hereditary Disorder, Neurological Disease, Organismal Injury and Abnormalities	nonsyndromic X-linked mental retardation	Nonsyndromic X-linked mental retardation	0.000237					NEXMIF,RAB39B,USP9X,ARHGEF7,ZNF81,USP27X,HUWE1,FRMPD4,RLIM	9	unique	no	no	no	no
Cellular Assembly and Organization, Cellular Function and Maintenance	organization	Organization of actin cytoskeleton	0.00236		0.957		0.789	CELSR1,RUFY3,SH3BP1,ASB2,ABL2,ARHGAP25,ARPC5,TNIK,RND3,FAT1,KIT,PPP1R9A,DPYSL2,TMOD2,CDK5R1,CDKN1B,NET1,ANTXR1,SORBS1,FMNL2,PLK4,UBQLN1,EVL,EHD2,MAPK14,PDGFD,EPHA3,RICTOR,CDK10,PDGFB,CD82,CYTH2,CLN3,MYH4,DLC1,TESK2,GRB2,DNAJB6,SIRPA,AKAP11,ARHGAP17,HIP1R,BAG1,RHOA,PLEC,CCDC88A,LTB4R,DAAM2,SRF,WNT4,AFAP1	51	unique	no	no	no	no
Cellular Function and Maintenance	organization	Organization of cells	0.0015		-1.912		-2.062	NLGN4X,NEB,LHX2,OBSCN,SIX4,CHRNB1,ELFN1,CHRD,LRRTM4,RAB39B,MBP,FLT4,CTNNB1,PTPRO,NCKIPSD,DYSF,MALAT1,NDEL1,PLEC,SYN1,CAV1,SLITRK4,SRF,LRRTM1,GJB6,CAMK1,LDB3,PLK4,PRKD1,PGRMC1,L1CAM,LYST	32	unique	no	no	no	no
Cellular Assembly and Organization, Cellular Function and Maintenance	organization	Organization of filaments	0.00156		1.782		1.634	KRT17,RUFY3,MAPK14,PDGFD,EXT1,SH3BP1,ABL2,ARHGAP25,MYH4,SFRP2,TGFBR1,DNAJB6,SIRPA,FAT1,P3H4,KATNA1,MKX,ARHGAP17,ADAMTS3,PPP1R9A,DPYSL2,CEP126,DYSF,RHOA,NDEL1,PLEC,TMOD2,MAP10,LTB4R,COL5A2,SRF,COL11A1,CDKN1B,SHH,EVL,HSP90AB1,AFAP1,MARK4,JAKMIP1,BGN	40	unique	no	no	no	no
Cellular Development, Cellular Growth and Proliferation, Nervous System Development and Function, Tissue Development	outgrowth	Outgrowth of axons	7.73e-05		0.053		-0.125	SH2D3C,KATNA1,PROKR2,PTEN,EXT1,EPHB3,SEMA3F,ROBO1,DPYSL2,OGT,EPHB2,RNF6,ISLR2,SYN1,PARP1,CDK5R1,NGFR,CELF2,NRP1,SEMA3A,SHH,L1CAM,SYN3	23	unique	no	no	no	no
Neurological Disease, Organismal Injury and Abnormalities	partial seizure	Partial seizure	0.0025					SCN3A,SLC6A13,GABRB3,CA13,GRIN1,CA5B,GRIN2B,ALDH5A1,CA3,GAD2,CACNA2D2,GABRB1,SCN3B,CA14	14	unique	no	no	no	no
Cell Morphology, Embryonic Development	patterning	Patterning of cells	0.00015		-1.387		-1.475	TRPV6,RELN,HTR1B,LDB1,CDK5R1,HUWE1,BAG1,SHH,DPYSL2,POU3F3,RHOA	11	unique	no	no	no	no
Embryonic Development, Organismal Development, Tissue Development	patterning	Patterning of embryonic tissue	0.00191		1.471		1.324	NRARP,CTNNB1,PSEN2,SMO,LHX2,SFRP2,DZIP1L,DLL3,GPR161	9	unique	no	no	no	no
Embryonic Development, Tissue Development	patterning	Patterning of nervous tissue	0.00184					RELN,HTR1B,LDB1,CDK5R1,HUWE1,DPYSL2,POU3F3	7	unique	no	no	no	no
Cell Morphology, Cellular Development, Embryonic Development, Nervous System Development and Function, Tissue Development	patterning	Patterning of neurons	0.00449					RELN,HTR1B,LDB1,CDK5R1,DPYSL2,POU3F3	6	unique	no	no	no	no
Neurological Disease, Organismal Injury and Abnormalities	pediatric-onset neurological disease	Pediatric-onset neurological disease	1.03e-05					SCN3A,HTR1B,MT-ND5,CLCN6,KMT2B,TUBE1,HEXA,GRIN1,CA5B,PNKP,HYI,DHFR,KCNH5,CYFIP2,GABRB1,MRNIP,CA14,RELN,MT-ATP6,PLEKHG5,HTR1A,AP3B2,CACNA1E,SLC44A1,SLC1A2,GABRB3,CA13,MEF2C,SHQ1,GRIN2B,CHD4,HSD17B4,NAPB,CA3,KARS1,ARHGEF9,CACNA2D2,HSP90AB1,POLR1C,TNK2,TRAPPC12,KCNC2,GLS,PRICKLE1,SPTAN1	45	unique	no	no	no	no
Neurological Disease, Organismal Injury and Abnormalities	peripheral neuropathy	Peripheral neuropathy	0.000754					ADORA2A,CHRNE,NEB,KCNA6,PNKP,MYH14,ADAMTS17,TDRKH,PNPLA6,SEMA5A,MT-ATP6,PLEKHG5,MT-CO1,DYNC1H1,SPTLC2,MKX,KCNA5,HSPB8,WNK1,SLC16A2,CADM3,COQ4,APOB,LOXL1,SELENOI,PNPLA7,COL11A1,CACNA2D2,KCNC2,L1CAM,SPTAN1,GJC2,PDE3B,CHRNB1,KCNH2,GALC,TFAM,ACOX1,PHF6,RGMB,ARL6IP1,SACS,ATP7B,LAMA2,TMEM63C,FAT2,KY,OGT,DYSF,GRIN2B,KARS1,WNT4,LYST	53	unique	no	no	no	no
Cell Morphology, Cell-To-Cell Signaling and Interaction, Nervous System Development and Function	plasticity	Plasticity of synapse	0.003		-0.308		-0.54	CNTN4,PTEN,SHANK3,ACE,GRIN1,MBNL2,ELFN1,CHRD,RIMBP2,NTRK2,IGSF11,JPH4,KIT,EPHB2,MEF2C,GRIN2B,SRCIN1,NCDN,NGFR,MYO6,PSEN2,PPFIA3,ARHGEF9,CPLX3,THRB	25	unique	no	no	no	no
Neurological Disease, Organismal Injury and Abnormalities, Psychological Disorders	post-traumatic stress disorder	Post-traumatic stress disorder	0.000422					HTR1B,HTR1A,DRD5,GABRB3,CA13,GRIN1,CA5B,GRIN2B,OXTR,FKBP5,ALDH5A1,CA3,GAD2,CDC42EP3,CACNA2D2,HCRTR2,GABRB1,CYP2D6,CA14	19	unique	no	no	no	no
Cellular Function and Maintenance	presence	Presence of cerebral cortex cells	0.000409		-1.067		-0.857	CDK5R1,CDKN1B,CNKSR2,CYTH2	4	unique	no	no	no	no
Cellular Function and Maintenance	presence	Presence of neurons	0.000303		-1.446		-1.255	FKRP,CDK5R1,CDKN1B,CNKSR2,CYTH2,HSF2	6	unique	no	no	no	no
RNA Post-Transcriptional Modification	processing	Processing of RNA	2.63e-05		-0.128		-0.184	CDK11B,UTP20,RPS24,PABPN1,SBDS,MBNL2,PES1,LUC7L3,SRSF9,INTS9,INTS2,SYF2,CCNL1,INTS6,SFSWAP,MTREX,NOVA2,CPSF6,MALAT1,ZMAT2,RBM38,BUD13,RMRP,PAF1,INTS1,DUSP11,RPL35A,PHF5A,BICD1,SNRNP70,METTL14,LSM5,GCFC2,LYAR,WBP11,ARVCF,DDX39B,UTP15,WDHD1,RBM5,AKAP17A,TARDBP,DDX17,RBMS1,RBM15B,WBP4,KHSRP,SUPT6H,MBNL1,EXOSC10,CELF2,SNRPF,USP49,SNRPD3,DDX27,SNRPB,INTS4,FAM50A	58	unique	no	no	no	no
RNA Post-Transcriptional Modification	processing	Processing of snRNA	0.00177					INTS6,INTS1,INTS9,INTS2,INTS4	5	unique	no	no	no	no
Neurological Disease, Organismal Injury and Abnormalities, Skeletal and Muscular Disorders	psychomotor disorder	Psychomotor disorder	0.00456					HTR1A,CHRNB3,DRD5,CHRNE,CHRNA4,CHRNB1,CYFIP2,CYP2D6,GRIN1,GRIN2B	10	unique	no	no	no	no
Carbohydrate Metabolism, Lipid Metabolism, Molecular Transport, Small Molecule Biochemistry	quantity	Quantity of phosphatidylethanolamine	0.0023		0		-0.061	PTEN,SPTLC2,CLN3,PSEN2,XBP1,CHKA,EHD2,DYSF,LYST	9	unique	no	no	no	no
Lipid Metabolism, Molecular Transport, Small Molecule Biochemistry	quantity	Quantity of sphingolipid	0.00114		0.853		0.783	PTEN,GNE,ADIPOR1,PDGFB,FADD,CHKA,IRF8,CERT1,PSAP,PON2,SPTLC2,CTNNB1,BCL11B,ABCA1,B3GNT5,ATG7,ABCG8,DYSF,RHOA,CAV1,NGFR,PSEN2,ORMDL3,EHD2	24	unique	no	no	no	no
Cell-To-Cell Signaling and Interaction, Cellular Assembly and Organization, Nervous System Development and Function, Tissue Morphology	quantity	Quantity of synapse	0.000936		0.997		0.821	COL19A1,RELN,EPHB3,ABCA1,PCDHGA3,EPHB2,PCDHGB3,GRIN1,ABL2,GRIN2B,PCDHGB6,CDK5R1,ARHGEF7,PCDHGB1,NTRK2,PCDHGA7	16	unique	no	no	no	no
Cellular Assembly and Organization, Nervous System Development and Function, Tissue Morphology	quantity	Quantity of synaptic vesicles	0.00456					SH3GL1,DNAJC6,SH3GL3,SYN1,SH3GL2,PTEN,ERC2,ABCA1,EPS15L1,NTRK2	10	unique	no	no	no	no
Developmental Disorder, Hereditary Disorder, Neurological Disease, Organismal Injury and Abnormalities	recessive mental retardation	Recessive mental retardation	6.55e-05					CELSR1,INTS1,ZC3H14,STRN4,KDM5A,TECR,CDK10,HEXA,HNMT,TNIK,PHF6,LINS1,HUWE1,HERC1,IMPA1,PNPLA6,TTI2,MAN1B1,RLIM,FKRP,ZC4H2,CLIC2,HERC2,RAB39B,SLC9A7,USP27X,TAF2,THOC6,SLC16A2,OGT,OTUD6B,PIGY,USP9X,NTNG2,PGAP2,MED23,POLR1C,FAM50A,L1CAM,IQSEC2,WDR45B,POMGNT2,ERCC6	43	unique	no	no	no	no
Cell Death and Survival, Cellular Assembly and Organization, Cellular Development, Nervous System Development and Function, Tissue Development, Tissue Morphology	regeneration	Regeneration of axons	0.000598		-0.564		-0.656	MAP4K4,PTEN,INPP5F,CTNNB1,KLF4,RHOA,NDEL1,GNAQ,TNIK,DHFR,SRF,RGMB,SEMA3A,SFRP2,RTN4RL2,WIF1,NTRK2,MINK1,TARDBP	19	unique	no	no	no	no
Cell Death and Survival, Cellular Assembly and Organization, Cellular Development, Nervous System Development and Function, Tissue Development, Tissue Morphology	regeneration	Regeneration of neurites	0.000684		-0.564		-0.666	MAP4K4,PTEN,INPP5F,CTNNB1,KLF4,RHOA,NDEL1,GNAQ,TNIK,DHFR,SRF,RGMB,SEMA3A,SFRP2,RTN4RL2,WIF1,NTRK2,OMG,MINK1,TARDBP	20	unique	no	no	no	no
Lipid Metabolism, Small Molecule Biochemistry	regulation	Regulation of lipid	0.000682		-1.067		-1.204	MLYCD,CAV1,PTEN,LDLR,DDIT4,PNPLA6,PLA2G7,MGLL,THRB,FAAH	10	unique	no	no	no	no
Cell Morphology, Cellular Function and Maintenance	repair	Repair of cells	0.00391		-0.452		-0.793	PTEN,CBX5,USP11,SPATC1L,H2AX,PNKP,METTL14,BMAL1,DDX39B,PHF6,ZNF212,TPX2,DDB2,OGG1,CTNNB1,BRPF3,RACGAP1,OTUD6B,CEBPA,LIG3,PARP1,E4F1,CHD4,FOXP3,CCND1,C6orf62,USP49,RNF138,ZMYND8,DYNLL1,ERCC6	31	unique	no	no	no	no
DNA Replication, Recombination, and Repair	repair	Repair of DNA	0.00112		-0.179		-0.612	DNA2,HSPA1A/HSPA1B,FANCC,USP11,MDC1,SPATC1L,PNKP,RASSF3,IRF8,HERC1,TDRKH,POLQ,FAN1,CENPS/CENPS-CORT,CTNNB1,KIT,TNKS1BP1,CYREN,ST13,OTUD6B,E4F1,REXO4,FOXP3,CCND1,C6orf62,EVL,DYNLL1,CDC14B,RPA2,MCM7,POLD1,MMS19,ERCC5,H2AX,TERC,METTL14,BMAL1,ACTR5,SLX1A/SLX1B,DDX39B,PHF6,HUWE1,RECQL5,TPX2,DDB2,FIGNL1,OGG1,CTC1,GGN,CEBPA,LIG3,RAD21,PARP1,USP49,INO80E,CHRNA4,ZBTB1,PARP2,CETN2,ERCC6	60	unique	no	no	no	no
Cell Cycle, Cellular Assembly and Organization, DNA Replication, Recombination, and Repair	replication	Replication of centriole	0.00148		0.57		0.499	TUBGCP6,NUP188,MDM1,WBP11,CEP57,CDKN1B,PLK4,CEP152,POC1B,CETN2	10	unique	no	no	no	no
Amino Acid Metabolism, Molecular Transport, Small Molecule Biochemistry	secretion	Secretion of amino acids	0.00216		0.707		0.612	HTR1B,GNAQ,HTR1A,ADORA2A,APBA1,MYO6,SYT4,DPYSL2,CIC,NTRK2,GRIN2B	11	unique	no	no	no	no
Embryonic Development, Organismal Development	segmentation	Segmentation of embryo	0.00259					NRARP,PSEN2,SFRP2,DLL3,PBX3	5	unique	no	no	no	no
Neurological Disease, Organismal Injury and Abnormalities	neurological disorder	Severe neurological disorder	0.00515		0.946		1.098	HTR1B,HTR1A,SPTLC2,GJC2,PRKAA1,FAT2,BCHE,GABRB3,RORA,CHRM2,CASP6,USP9X,CERT1,NGFR,GJB6,CHRNA4,GABRB1,TFRC,IQSEC2,SPTAN1	20	unique	no	no	no	no
Cell Signaling	smoothened signaling pathway	Smoothened signaling pathway	0.00108		1		0.959	FGFR3,TTBK2,C2CD3,EXT1,SMO,DZIP1L,DYRK2,PTCH2,RORA,DLG5,GPR37L1,PRRX1,HERC4,CHRD,WDR11,CPLANE2,SALL3,WDR19,KCTD11,TCTN2,SHH,DCDC2,RAB23	23	unique	no	no	no	no
Organismal Injury and Abnormalities, Psychological Disorders	social anxiety disorder	Social anxiety disorder	0.00231					SCN3A,HTR1B,HTR1A,SLC1A2,SLC1A4,SLC6A13,GABRB3,CA13,GRIN1,CA5B,GRIN2B,CA3,GABRB1,SCN3B,CA14	15	unique	no	no	no	no
Behavior	social behavior	Social behavior	0.00251		1.046		0.935	NLGN4Y,HTR1B,HTR1A,MAPK14,PTEN,NLGN4X,EXT1,CTNNB1,GFRA1,SHANK3,MAGED1,BCHE,DPYSL2,ULK4,GABRB3,GRIN1,NRXN1,CCKBR,OXTR,TPCN2,CIC,L1CAM,MT-ND6	23	unique	no	no	no	no
Developmental Disorder, Neurological Disease, Organismal Injury and Abnormalities, Psychological Disorders	speech and language disorders	Speech and language disorders	0.000563					HTR1B,NEXMIF,HTR1A,DRD5,INTS1,BCL11B,ACE,GABRB3,CA13,CA5B,KCNH2,GRIN2B,MTHFS,MYH14,NTNG2,ALDH5A1,DDX6,CA3,GABRB1,CA14,POU3F3,SPTAN1	22	unique	no	no	no	no
Hereditary Disorder, Neurological Disease, Organismal Injury and Abnormalities	spinocerebellar ataxia	Spinocerebellar ataxia	0.00244					SCN3A,MT-CYB,GJC2,SLC24A1,GALC,ATXN7,TMEM240,PNPLA6,VPS41,SACS,ATP7B,SCN3B,IMPDH1,PIAS3,TTBK2,RCVRN,SLC9A1,FAT2,SLC1A2,SLC1A4,SYT14,ATG7,COQ4,APOB,XBP1,LYST,SPTAN1	27	unique	no	no	no	no
Cell Morphology, Embryonic Development, Tissue Development	stratification	Stratification of cells	0.00449					TRPV6,RELN,HUWE1,BAG1	4	unique	no	no	no	no
Cell-To-Cell Signaling and Interaction, Nervous System Development and Function	synaptic depression	Synaptic depression of collateral synapses	0.00286					CAV1,CDK5R1,GRIN1,ADCY8	4	unique	no	no	no	no
Cell-To-Cell Signaling and Interaction, Nervous System Development and Function	synaptic transmission	Synaptic transmission of brain cells	0.00117		0.363		0.181	SH3GL1,SH3GL3,SH3GL2,ADORA2A,PTEN,ERC2,RICTOR,SHANK3,PPP1R9A,NSF,CHRM2,DLG5,GRIN1,GRIN2B	14	unique	no	no	no	no
Cell-To-Cell Signaling and Interaction, Nervous System Development and Function	synaptic transmission	Synaptic transmission of cerebral cortex cells	0.00207		0.018		-0.147	SH3GL1,SH3GL3,SH3GL2,ADORA2A,PTEN,ERC2,SHANK3,PPP1R9A,NSF,CHRM2,DLG5,GRIN1,GRIN2B	13	unique	no	no	no	no
Cell-To-Cell Signaling and Interaction, Nervous System Development and Function	synaptic transmission	Synaptic transmission of cortical neurons	0.00449					SH3GL1,SH3GL3,SH3GL2,DLG5	4	unique	no	no	no	no
Developmental Disorder, Neurological Disease, Organismal Injury and Abnormalities	syndromic developmental disorder with epilepsy	Syndromic developmental disorder with epilepsy	0.000526					SCN3A,HTR1B,TMLHE,GRIN1,PNKP,HYI,KCNH5,CYFIP2,GABRB1,HTR1A,AP3B2,CACNA1E,SLC1A2,GABRB3,RORA,NRXN1,GRIN2B,MTHFS,NAPB,ARHGEF9,CACNA2D2,TNK2,KCNC2,L1CAM,GLS,SPTAN1	26	unique	no	no	no	no
Neurological Disease, Organismal Injury and Abnormalities	syndromic encephalopathy	Syndromic encephalopathy	3.42e-09					SCN3A,CDH2,CELSR1,MT-ND5,CLCN6,HERC1,PNPLA6,RLIM,GABRB1,CNKSR2,UPF3B,MT-ATP6,APH1B,LRRC34,AP3B2,CTNNB1,SLC16A2,SLC1A2,NOVA2,ERAP1,USP9X,NTNG2,BTN3A1,ADAR,DNMT3A,TCTN2,ARHGEF9,CACNA2D2,TNK2,KCNC2,L1CAM,WDR45B,POMGNT2,SPTAN1,ANKRD11,ATP5MJ,KMT2B,SLC16A1,NELL2,RFX3,HUWE1,IGSF10,DNAJB6,PIGK,MT-ND4,RCOR1,RELN,FKRP,MBP,BCL11B,THOC6,SLC1A4,OGT,NRXN1,GRIN2B,MTHFS,NAPB,NCEH1,CA3,MED23,IDH1,HSP90AB1,ASTN2,…	136	unique	no	no	no	no
Neurological Disease, Organismal Injury and Abnormalities	syndromic epilepsy	Syndromic epilepsy	0.000138					SCN3A,HTR1B,MT-ND5,TMLHE,GRIN1,CA5B,PNKP,HYI,KCNH5,CYFIP2,GABRB1,CA14,HTR1A,AP3B2,CACNA1E,SLC1A2,GABRB3,CA13,RORA,NRXN1,GRIN2B,MTHFS,SYN1,NAPB,CA3,ARHGEF9,CACNA2D2,TNK2,KCNC2,L1CAM,GLS,SPTAN1	32	unique	no	no	no	no
Developmental Disorder, Neurological Disease, Organismal Injury and Abnormalities	syndromic mental retardation	Syndromic mental retardation	0.000553					SCN3A,CELSR1,STRN4,HERC1,PNPLA6,MAN1B1,RLIM,CNKSR2,DGCR8,SCN3B,UPF3B,ZC4H2,CLIC2,RAB39B,HNRNPR,CTNNB1,SLC16A2,SLC1A2,GABRB3,PIGY,RORA,USP9X,CHD4,KCNN3,DNMT3A,SHH,ARHGEF9,POLR1C,SOX4,L1CAM,POMGNT2,ASXL3,ANKRD11,CDK10,KMT2B,GRIN1,LDLR,HUWE1,IGSF10,CUL4B,FKRP,TRPM3,BCL11B,SLC9A1,THOC6,SLC1A4,OGT,NAPB,PGAP2,SEMA3A,MED23,FAM50A,ERCC6	53	unique	no	no	no	no
Developmental Disorder, Neurological Disease, Organismal Injury and Abnormalities	syndromic neurodevelopmental disorder	Syndromic neurodevelopmental disorder	0.00104					SCN3A,NUP188,CDH2,CELSR1,STRN4,PNKP,WDR11,GNAQ,GABRB1,DGCR8,AP3B2,CACNA1E,GFRA1,NAV2,KIT,SLC1A2,NOVA2,GABRB3,PCDHAC1,NTNG2,CDKN1B,SHH,ARHGEF9,CACNA2D2,POLR1C,TNK2,KCNC2,WDR45B,POMGNT2,SPTAN1,HTR1B,PRDM5,NCAPG2,GRIN1,RPL6,HYI,KCNH5,CYFIP2,PIGK,SHOC2,FKRP,HTR1A,CSNK2B,FAT2,ROBO1,SLC1A4,NRXN1,GRIN2B,ZYG11B,MTHFS,SNF8,CLUH,DPYD,NAPB,GLS	55	unique	no	no	no	no
Developmental Disorder, Hereditary Disorder, Neurological Disease, Organismal Injury and Abnormalities	syndromic X-linked mental retardation	Syndromic X-linked mental retardation	0.000919					UPF3B,SCN3A,ZC4H2,CLIC2,RAB39B,SLC16A2,SLC1A2,SLC1A4,OGT,GABRB3,GRIN1,USP9X,LDLR,HUWE1,NAPB,ARHGEF9,RLIM,CNKSR2,SCN3B,FAM50A,L1CAM,CUL4B	22	unique	no	no	no	no
Carbohydrate Metabolism, Nucleic Acid Metabolism, Small Molecule Biochemistry	synthesis	Synthesis of UDP-N-acetylhexosamines	0.00169					AMDHD2,GNPDA2,UAP1,GNPDA1	4	unique	no	no	no	no
Neurological Disease, Organismal Injury and Abnormalities	tonic seizure	Tonic seizure	0.00365		-0.447		-0.21	GJC2,ALDH5A1,AMPH,PSAP,CACNA2D2	5	unique	no	no	no	no
Neurological Disease, Organismal Injury and Abnormalities	tonic-clonic seizure	Tonic-clonic seizure	0.000432		0		0.235	SCN3A,HTR1B,GRIN1,MBNL2,CA5B,PNKP,HYI,KCNH5,CYFIP2,GABRB1,CA14,SYN3,HTR1A,AP3B2,CACNA1E,SLC1A2,GABRB3,CA13,GRIN2B,SYN1,NAPB,CA3,GAD2,ARHGEF9,CACNA2D2,TNK2,KCNC2,GLS,SPTAN1	29	unique	no	no	no	no
Cellular Assembly and Organization	trafficking	Trafficking of vesicles	0.00196					EXOC2,HIP1R,AP2A2,TMEM230,ARFGEF2,TPCN2,RAB6A,NCKIPSD	8	unique	no	no	no	no
Developmental Disorder, Hereditary Disorder, Metabolic Disease, Neurological Disease, Organismal Injury and Abnormalities, Skeletal and Muscular Disorders	transient infantile mitochondrial myopathy	Transient infantile mitochondrial myopathy	1.18e-05					MT-ATP6,MT-CO1,MT-CYB,MT-ND5,MT-CO2,MT-ND1	6	unique	no	no	no	no
Molecular Transport	transmembrane transport	Transmembrane transport of cation	0.00494					ATP6V1C2,ALG10,SLC11A2,ATP2A1,SLC24A1,GRIN1,KCNA6,KCNH2,KCNJ8,KCNMB4,SCN3B,ATP1B3,CACNA1D,KCNG1,TRPV6,SLC39A14,NNT,MT-CO1,CACNA1E,TRPM3,KCNA5,SLC9A1,WNK1,SLC4A10,TMEM175,TPCN2,CACNA2D2,SLC39A7,SLC29A4,KCNG3,KCNC2	31	unique	no	no	no	no
Molecular Transport	transmembrane transport	Transmembrane transport of inorganic cation	0.0046					ATP6V1C2,ALG10,SLC11A2,ATP2A1,SLC24A1,KCNA6,KCNH2,KCNJ8,KCNMB4,SCN3B,ATP1B3,CACNA1D,KCNG1,TRPV6,SLC39A14,NNT,MT-CO1,CACNA1E,TRPM3,KCNA5,SLC9A1,WNK1,SLC4A10,TMEM175,TPCN2,CACNA2D2,SLC39A7,KCNG3,KCNC2	29	unique	no	no	no	no
Molecular Transport	transmembrane transport	Transmembrane transport of ion	0.000314					ATP6V1C2,ALG10,ATP13A4,CLCN6,SLC11A2,ATP2A1,SLC24A1,GRIN1,KCNA6,KCNH2,KCNK3,KCNJ8,KCNMB4,GABRB1,ATP7B,SCN3B,ABCC3,ATP1B3,APOL1,CACNA1D,KCNG1,TRPV6,SLC39A14,NNT,MT-CO1,GRIK5,CACNA1E,TRPM3,KCNA5,SLC9A1,WNK1,PCYOX1,SLC1A2,ANO4,GLRA3,GABRB3,SLC4A10,LRRC8D,TMEM175,TPCN2,CACNA2D2,SLC39A7,SLC29A4,KCNG3,KCNC2,ATP8B2	46	unique	no	no	no	no
Molecular Transport	transport	Transport of inorganic cation	0.000778		0.087		-0.13	ATP6V1C2,SLC11A2,ATP2A1,SLC24A1,PMPCB,KCNA6,GPD1L,FGF13,KCNIP2,SCN3B,TFRC,ATP1B3,NNT,MT-CO1,CACNA1E,KCNA5,WNK1,SLC1A2,NSF,MMGT1,CDKN1B,KCNN3,TPCN2,CACNA2D2,SLC39A7,STEAP2,KCNG3,KCNC2,KCNAB1,MT-CYB,ALG10,CACNB2,GRIN1,YWHAH,KCNH2,KCNK3,KCNAB3,PLCB3,KCNJ8,CNKSR3,KCNMB4,ATP7B,APOL1,CACNA1D,KCNG1,TRPV6,SLC39A14,KCNS3,KCNC4,TRPM3,SLC9A1,SLC38A3,GRIN2B,SLC4A10,CAV1,SLC25A23,PSEN2,TMEM175,CHRNA4,RAMP1,PT…	61	unique	no	no	no	no
Molecular Transport	transport	Transport of metal ion	0.00115		0.465		0.267	SLC11A2,ATP2A1,SLC24A1,PMPCB,KCNA6,GPD1L,FGF13,KCNIP2,SCN3B,TFRC,ATP1B3,CACNA1E,KCNA5,WNK1,SLC1A2,NSF,MMGT1,CDKN1B,KCNN3,TPCN2,CACNA2D2,SLC39A7,STEAP2,KCNG3,KCNC2,KCNAB1,ALG10,CACNB2,GRIN1,YWHAH,KCNH2,KCNK3,KCNAB3,PLCB3,KCNJ8,CNKSR3,KCNMB4,ATP7B,APOL1,CACNA1D,KCNG1,TRPV6,SLC39A14,KCNS3,KCNC4,TRPM3,SLC9A1,SLC38A3,GRIN2B,CAV1,SLC25A23,PSEN2,TMEM175,CHRNA4,RAMP1,PTHLH	56	unique	no	no	no	no
Molecular Transport, Protein Trafficking	transport	Transport of protein	0.000115		0.458		0.161	EXOC2,NUP188,GCKR,FAM91A1,PRKCQ,SMO,WDR11,KPNA4,VPS41,NUP58,AP3B2,ABCB9,XPO7,SORT1,NSF,TIMM44,APPL1,TNPO3,PICALM,ARRDC1,SHH,STEAP2,SNX3,MAPK14,DNAJA1,SNX7,PCDHGA3,RAB6A,YWHAH,AKTIP,VPS39,BMAL1,ARFGEF2,PSAP,FAM53A,SMURF1,ATG14,TARDBP,ASPSCR1,NBR1,APBA1,MBP,TOMM70,ABCA1,TLK1,SAMM50,NDEL1,SORCS2,CAV1,NGFR,PSEN2,AP2A2,KPNA6,PRKD1,RAMP1,HSP90AB1,GRK3,PRICKLE1	58	unique	no	no	no	no
Neurological Disease, Organismal Injury and Abnormalities, Psychological Disorders	traumatic brain injury	Traumatic brain injury	0.000118					HTR1B,HTR1A,DRD5,CHRNE,KCNA5,BCHE,CHRNB1,GABRB3,CA13,CHRM2,GRIN1,CA5B,KCNH2,GRIN2B,CHRNB3,ALDH5A1,CA3,GAD2,CHRNA4,GABRB1,CYP2D6,CA14	22	unique	no	no	no	no
Post-Translational Modification	ubiquitination	Ubiquitination of protein	0.000349		-1.163		-1.283	HSPA1A/HSPA1B,PTEN,TRIM58,ASB2,HERC4,FBXW5,AIMP2,TGFBR1,RLIM,PCNP,CENPS/CENPS-CORT,PINX1,ZC4H2,HERC2,CTNNB1,SIAH2,WNK1,HLTF,UBE2W,ST13,ATG7,TRIM17,USP9X,FBXO32,UBQLN1,ARRDC1,RNF138,SOX4,RNF115,MKRN1,CBFB,DNAJA1,MARCHF1,HECTD1,SH3RF1,MED18,BEX3,ITCH,HUWE1,N4BP1,SMURF1,CUL4B,FGFR3,DDB2,FEM1B,OGT,UBE2D3,RASSF5,DYSF,CRY1,CAV1,RASD2,KDM1A,ARIH2,CAMLG,PCMTD1,MED23,HSP90AB1,PRICKLE1	59	unique	no	no	no	no
Cellular Function and Maintenance, Nervous System Development and Function	uncoating	Uncoating of synaptic vesicles	0.000898					SH3GL1,DNAJC6,SH3GL3,SH3GL2	4	unique	no	no	no	no
Cell Morphology, Cellular Compromise	vacuolation	Vacuolation of cells	0.00125		0.647		0.689	RAB9A,SVIP,NGFR,PTPRB,GJB6,UBQLN1,RACGAP1,EPHB2	8	unique	no	no	no	no
Developmental Disorder, Hereditary Disorder, Neurological Disease, Organismal Injury and Abnormalities	X-linked mental retardation	X-linked mental retardation	1.12e-06					SCN3A,NEXMIF,NLGN4X,GRIN1,LDLR,ARHGEF7,ZNF81,PHF6,HUWE1,FRMPD4,RLIM,CNKSR2,SCN3B,CUL4B,UPF3B,ZC4H2,CLIC2,RAB39B,SLC9A7,USP27X,SLC16A2,SLC1A2,SLC1A4,OGT,GABRB3,SYN1,USP9X,SMARCA1,NAPB,ARHGEF9,FAM50A,L1CAM,IQSEC2	33	unique	no	no	no	no
Molecular Transport	transport	Transport of metal	0.00344		-0.736		-0.894	SLC11A2,ATP2A1,SLC24A1,PMPCB,KCNA6,GPD1L,FGF13,KCNIP2,SCN3B,TFRC,ATP1B3,HERC2,AP3B2,CACNA1E,KCNA5,WNK1,SLC1A2,USF2,NSF,MMGT1,PICALM,CDKN1B,KCNN3,TPCN2,CACNA2D2,SLC39A7,STEAP2,KCNG3,KCNC2,KCNAB1,ALG10,CACNB2,GRIN1,CYB561,YWHAH,KCNH2,KCNK3,GCH1,KCNAB3,PLCB3,KCNJ8,CNKSR3,KCNMB4,ATP7B,APOL1,CACNA1D,KCNG1,TRPV6,SLC39A14,KCNS3,OGG1,KCNC4,TRPM3,SLC9A1,ZNG1A,OGT,SLC38A3,GRIN2B,CCKBR,CAV1,SLC25A23,PSEN2,T…	67	unique	no	no	no	y - to 0
Cell-To-Cell Signaling and Interaction, Nervous System Development and Function	action potential	Action potential of cells	4.86e-06		-0.555		-0.56	SCN3A,CDH2,ADORA2A,PTEN,CALM1 (includes others),SHANK3,BAIAP3,MBNL2,KCNH2,KCNK3,GNAQ,MYH14,CLN3,KCNJ8,KCNIP2,GALR1,NTRK2,KCNMB4,DCDC2,ST8SIA2,LRRTM4,CACNA1D,SST,HTR1A,JPH4,DPYSL2,GRIN2B,SRCIN1,SYN1,KCNN3,DNMT3A,CHRNA4,ARHGEF9,KCNC2,KCNAB1,CHST10	36	unique	no	y-divergent	no	no
Cell-To-Cell Signaling and Interaction, Cellular Assembly and Organization, Cellular Function and Maintenance	development	Development of gap junctions	1.09e-07		-0.669		-1.041	CDH2,PTEN,CHRNE,SHANK3,SIX4,MAFB,RAB29,ABL2,FGF13,SDK2,ST8SIA2,AMIGO3,LRRTM4,UPF3B,EPHB3,CTNNB1,F7,PPP1R9A,EPHB2,GABRB3,PLXND1,SYN1,CHD4,TPBG,LRRTM1,GJB6,NCAN,CACNA2D2,PCDHB11,THRB,FLOT1,EPHA3,PDGFB,ACE,DLG5,GRIN1,LINGO2,GNPAT,OXTR,ARHGEF7,PLXNB2,NTRK2,IGSF9B,SNTA1,NEGR1,RELN,CSNK2B,KY,ROBO1,OGT,MEF2C,RAB17,NRXN1,GRIN2B,RHOA,SRCIN1,CAV1,SLITRK4,MYO6	59	unique	no	y-divergent	no	no
Neurological Disease, Organismal Injury and Abnormalities	encephalopathy	Early-onset encephalopathy	3.32e-06		0.625		1.046	SCN3A,CDH2,CELSR1,MT-ND5,CLCN6,ATP2A1,FADD,PREX2,HERC1,PNPLA6,GABRB1,DNAJC6,PLEKHG5,CCNA1,LRRC34,AP3B2,CTNNB1,SLC1A2,APOB,FOXP3,DNMT3A,TCTN2,ARHGEF9,CACNA2D2,TNK2,KCNC2,L1CAM,POMGNT2,SPTAN1,ANKRD11,GJC2,KMT2B,KLF4,GPR161,NTRK2,CYP2D6,SMURF1,TARDBP,RCOR1,RELN,FKRP,MAP4K4,BCL11B,THOC6,SLC1A4,QARS1,NRXN1,FAM161B,GRIN2B,RAD21,PARP1,HSD17B4,NAPB,CA3,KARS1,HSP90AB1,TFDP1,ASTN2,TRAPPC12,PRICKLE1,SH2D3C,…	138	unique specific	y-divergent	y-divergent	y-divergent	no
Neurological Disease, Organismal Injury and Abnormalities	neurological disorder	Early-onset neurological disorder	2.53e-06		0.625		1.046	SCN3A,CDH2,CELSR1,MT-ND5,CLCN6,ATP2A1,FADD,PREX2,HERC1,PNPLA6,GABRB1,MRNIP,DNAJC6,PLEKHG5,CCNA1,LRRC34,AP3B2,CTNNB1,SLC1A2,TECTA,CHRM2,APOB,FOXP3,DNMT3A,TCTN2,ARHGEF9,CACNA2D2,TNK2,KCNC2,L1CAM,POMGNT2,SPTAN1,ANKRD11,GJC2,KMT2B,KLF4,GPR161,NTRK2,CYP2D6,SMURF1,TARDBP,RCOR1,RELN,FKRP,MAP4K4,BCL11B,THOC6,SLC1A4,QARS1,NRXN1,SHQ1,FAM161B,GRIN2B,RAD21,PARP1,HSD17B4,NAPB,CA3,KARS1,HSP90AB1,TFDP1,ASTN2,TR…	147	unique specific	y-divergent	y-divergent	y-divergent	no
Neurological Disease, Organismal Injury and Abnormalities	epilepsy or neurodevelopmental disorder	Epilepsy or neurodevelopmental disorder	9.71e-07		0.456		0.536	EXOC2,SCN3A,CDH2,CELSR1,HSPA1A/HSPA1B,CNTN4,MT-ND5,MOXD1,HS3ST2,ATP2A1,SLC6A13,GNAQ,LUC7L3,HERC1,UGP2,TGFBR1,ZFHX3,GABRB1,CNKSR2,SST,UPF3B,TBCD,AP3B2,CTNNB1,USP27X,NAV2,SLC1A2,NOVA2,DPYSL2,CHRM2,PCDHAC1,MALAT1,USP9X,NTNG2,HBA1/HBA2,SCG2,DNMT3A,ARHGEF9,CACNA2D2,TNK2,KCNC2,L1CAM,IQSEC2,WDR45B,POMGNT2,JUNB,SPTAN1,ANKRD11,CCN1,BCL2L11,PRDM5,MAGI2,RFX3,RPL6,CREM,CLN3,ARHGEF7,LINS1,NTRK2,IGSF9B,PIGK,SN…	154	unique specific	y-+ to 0	y-divergent	y-divergent	y-divergent
Cell-To-Cell Signaling and Interaction, Nervous System Development and Function	long-term potentiation	Long-term potentiation	0.000507		0.675		0.453	CDH2,ADORA2A,PTEN,LGMN,ITGA3,SHANK3,UBQLN2,GRIN1,NELL2,MBNL2,GRM3,ELFN1,CHRD,GNAQ,TFAM,STAT1,PTPRA,PSAP,NTRK2,OMG,ADCY8,IGSF11,SST,RELN,GUCY1A2,JPH4,PPP1R9A,NOVA2,EPHB2,CEBPA,CHRM2,WWC1,GRIN2B,CYP46A1,SRCIN1,CCDC88A,RIN1,CDK5R1,LRRTM1,RGS14,NCAN,ARHGEF9,MGLL,KCNAB1,CHST10,ITM2B	46	unique specific	y-divergent	y-divergent	y-divergent	y-divergent
Neurological Disease, Organismal Injury and Abnormalities	neurological disorder	Progressive neurological disorder	1.94e-09		-1.188		-1.136	DNA2,SCN3A,HSPA1A/HSPA1B,MT-ND5,PRKAR2B,MIIP,FADD,GNAL,CNN1,GPS2,GABRB1,UPF3B,PAQR6,PLEKHG5,SLCO2A1,SLC1A2,AMPD3,DPYSL2,ATG7,CHRM2,CDK5R1,TAP2,FOXP3,HBA1/HBA2,RMRP,KCNC2,ANKRD11,CCN1,HRK,BCL2L11,POLD1,NOM1,RAB6A,GPR161,GCH1,FKBP5,PSMC1,MEF2D,RELN,FGFR3,OAS1,BAG1,RNF6,NRXN1,CELF2,CLUH,KARS1,MT-CO2,HSP90AB1,PRICKLE1,ADORA2A,PTEN,CHRNE,ASB2,FAAH,CDKL1,TNIK,ANXA11,CDC42EP3,SCN3B,SUSD1,SEMA5A,CTSS,RAB…	227	unique specific	y-divergent	y-divergent	y-divergent	y-divergent
Molecular Transport	transport	Transport of cation	0.00022		0.337		0.104	ATP6V1C2,CHRNE,SLC11A2,ATP2A1,SLC24A1,PMPCB,KCNA6,GPD1L,FGF13,KCNIP2,SCN3B,TFRC,ATP1B3,ARL2,NNT,MT-CO1,CACNA1E,KCNA5,WNK1,SLC44A1,SLC1A2,NSF,MMGT1,CDKN1B,KCNN3,TPCN2,CACNA2D2,SLC39A7,STEAP2,KCNG3,KCNC2,KCNAB1,MT-CYB,CALHM1,ALG10,CHRNB1,CACNB2,GRIN1,YWHAH,KCNH2,KCNK3,KCNAB3,PLCB3,KCNJ8,SEC14L1,CNKSR3,KCNMB4,ATP7B,APOL1,CACNA1D,KCNG1,TRPV6,SLC39A14,KCNS3,TMEM63C,KCNC4,TRPM3,SLC9A1,SLC38A3,GRIN2B,SL…	69	unique-specific	y + to 0	no	no	no
Molecular Transport	transport	Transport of K+	0.00166					KCNS3,KCNC4,ALG10,KCNA5,SLC1A2,SLC24A1,NSF,KCNA6,KCNH2,KCNK3,KCNAB3,CDKN1B,KCNN3,TMEM175,KCNJ8,KCNIP2,KCNMB4,KCNG3,KCNC2,ATP1B3,APOL1,KCNG1,KCNAB1	23	unique-specific	y 0 to -	no	no	no
Developmental Disorder, Neurological Disease, Organismal Injury and Abnormalities, Psychological Disorders	behavioral deficit	Behavioral deficit	0.000377		0.262		0.64	SCN3A,CDH2,PRKAR2B,SHANK3,GRIN1,CA5B,GNPAT,KCNH2,ELFN1,CREM,IMPA1,PSAP,GABRB1,CYP2D6,SCN3B,CA14,IMPDH1,HTR1A,DRD5,AP3B2,CTNNB1,KCNA5,ATG7,EPHB2,GABRB3,CA13,CLOCK,CHRM2,GRIN2B,SORCS2,CDK5R1,SRF,NGFR,PNPLA7,ALDH5A1,CA3,GAD2,LRRC7,ACOT13,WAC,MGLL	41	unique-specific	y-- to 0	no	no	no
Cellular Movement	migration	Migration of neural cells	0.000161		-0.642		-0.989	CDH2,PTEN,PTPRB,MAFB,LHX6,FGF13,LRP12,PTPRA,DCDC2,ST8SIA2,DGCR8,SST,CTNNB1,DDIT4,SEMA6A,KIT,SLC1A2,EPHB2,CLOCK,ATOH7,USP9X,CDK5R1,NRP1,SHH,PAF1,L1CAM,POMGNT2,CCN1,ITGA3,SEMA3F,SH3RF1,KLF4,GNPAT,PHF6,ITCH,HUWE1,PLXNB2,GRB2,ARFGEF2,NTRK2,LAMA2,RELN,FKRP,KATNA1,MEF2C,RHOA,NDEL1,PARP1,SRF,NGFR,SEMA3A,POU3F3,NCKAP1	53	unique-specific	y-0 to -	no	no	no
Cellular Function and Maintenance	metabolism	Metabolism of macromolecule	0.000589		-0.03		-0.326	DNA2,CNBP,HSPA1A/HSPA1B,EIF4B,RPS24,FADD,MTCH1,GNAQ,UBE2Z,SHMT1,RLIM,UPF3B,PASK,APH1B,CTNNB1,USP27X,RTCB,F7,SIAH2,MTREX,ATG7,DPP7,RBM4B,FOXP3,ENDOG,FBXO32,LCAT,ARRDC1,FBXO5,MKRN1,SGSM3,MCM7,CDKN2AIP,POLD1,TADA2A,ACY1,METTL14,LAMP2,TPX2,RELN,RPS6KB2,SERINC1,BRPF3,BAG1,OAS2,POP1,SEC22B,STAU1,RNF6,SIAH1,LIG3,SRCIN1,PARP1,EXOSC10,GFM1,HSP90AB1,RNF128,PTEN,EXT1,UFD1,ASB2,IRF8,ATP1B3,PINX1,CTSS,C2CD3,M…	212	unique-specific	y-0 to +	no	no	no
Cell Morphology, Cellular Function and Maintenance	autophagy	Autophagy	0.000128		0.899		0.665	EXOC2,DAPK2,CLEC16A,FADD,ABL2,HERC1,PDK2,GFER,CTNNB1,DAP,ABCB9,ATG7,TRIM17,PRRX1,APPL1,SVIP,ENDOG,DNMT3A,ZSCAN18,TPCN2,SNX7,BCL2L11,S1PR3,RICTOR,COA4,ZC3H11A,VPS39,METTL14,RAB5C,TFAM,FKBP5,CLN3,LAMP2,APOL1,SHOC2,RPS6KB2,PIP4K2C,THOC6,WDR24,SEC22B,OGT,OSTM1,UBASH3B,SORCS2,PARP1,RASD2,SOAT1,CLUH,CAMK1,XBP1,PRKD1,ORMDL3,NDUFB4,TRAPPC12,EIF2AK2,RPL7A,PTEN,PRKAA1,PRKCQ,SMO,UBQLN2,PRKAG2,PABPN1,BORCS7,…	114	unique-specific	y-divergent	no	no	no
Cell Death and Survival, Organismal Injury and Abnormalities	cell death	Cell death of central nervous system cells	0.00144		1.322		1.358	ADORA2A,PTEN,PRKAA1,UBQLN2,SEL1L,FADD,LY6H,SLC1A2,ATG7,BAD,CDK5R1,CDKN1B,NRP1,UBQLN1,SHH,CACNA2D2,JUNB,ZNRF1,MAPK14,HRK,BCL2L11,PFKFB3,GRIN1,KCNK3,BEX3,KCNJ8,HYOU1,NTRK2,MEF2D,TARDBP,SH3PXD2A,RPS6KB2,SH3GL2,MAP3K5,MAP3K11,BAG1,MEF2C,RASSF5,CASP6,GRIN2B,RHOA,PARP1,SOAT1,NGFR,SLC25A23,SEMA3A,FAIM2,PRKD1,TFDP1	49	unique-specific	y-divergent	no	no	no
Cell Signaling	cell surface receptor linked signal transduction	Cell surface receptor linked signal transduction	0.00217		0.927		0.937	MAPK14,AKAP3,EXT1,SMO,DZIP1L,DYRK2,PTCH2,LAMA5,DLG5,HERC4,CHRD,WDR11,CPLANE2,ECM1,STAT1,FUT8,KCTD11,PTPRA,DCDC2,RAB23,FGFR3,TTBK2,C2CD3,FLT4,GFRA1,PPM1L,ITGA11,KIT,EPHB2,RORA,GPR37L1,BAD,PILRB,ACVR1B,PRRX1,RHOA,BMPR2,CAV1,COL16A1,SALL3,WDR19,NRP1,MPZL1,TCTN2,PRKD1,SHH	46	unique-specific	y-divergent	no	no	no
Neurological Disease, Organismal Injury and Abnormalities	convulsion	Convulsion	0.000365		-0.378		-0.166	SCN3A,HTR1B,GRIN1,MBNL2,CA5B,PNKP,HYI,KCNH5,CYFIP2,GABRB1,CA14,SYN3,HTR1A,AP3B2,CACNA1E,SLC1A2,BCHE,GABRB3,CA13,GRIN2B,SYN1,HSD17B4,NAPB,CA3,GAD2,ARHGEF9,CACNA2D2,TNK2,KCNC2,GLS,SPTAN1	31	unique-specific	y-divergent	no	no	no
Neurological Disease, Organismal Injury and Abnormalities	generalized seizures	Generalized seizures	6.4e-05		-0.302		0.024	SCN3A,HTR1B,GJC2,AMPH,GRIN1,MBNL2,CA5B,PNKP,HYI,PSAP,KCNH5,CYFIP2,GABRB1,SCN3B,CA14,SYN3,HTR1A,AP3B2,CACNA1E,SLC1A2,GABRB3,CA13,GRIN2B,SYN1,ALDH5A1,NAPB,CA3,GAD2,ARHGEF9,CACNA2D2,TNK2,KCNC2,GLS,SPTAN1	34	unique-specific	y-divergent	no	no	no
Molecular Transport, Protein Synthesis, Protein Trafficking	localization	Localization of protein	4.02e-08		-1.657		-1.874	CDH2,AKAP3,RALGAPA2,OBSCN,ABL2,GPD1L,ZDHHC23,MRNIP,CTNNB1,NKD2,TRIM17,BRME1,APPL1,USP9X,LRRTM1,CAV2,NRP1,SORBS1,BANP,TCTN2,PAF1,EHD2,ZMYND8,TAX1BP3,MARK4,DNAJA1,EPHA3,DZIP1L,CACNB2,RAB6A,NIN,CLN3,CUTA,HYOU1,DNAJB6,SMURF1,AKAP11,ARHGDIG,RELN,FKRP,TTBK2,ARL5A,EFR3A,BAG1,RAB6B,WDR24,GGN,OGT,RABGAP1L,NRXN1,RASSF5,PLEC,CCDC88A,RAD21,PARP1,SOAT1,KDM1A,NNAT,CAMK1,ORMDL3,RAMP1,HSP90AB1,ASTN2,TRAPPC12,GCK…	123	unique-specific	y-divergent	no	no	no
Organismal Injury and Abnormalities, Psychological Disorders	mood disorder	Mood Disorders	0.000261		-0.033		-0.001	SCN3A,ADORA2A,CHRNE,ASB2,GRM3,GNAQ,CHRNB3,PSIP1,HCRTR2,GABRB1,SCN3B,DRD5,KCNA5,GFRA1,DTNBP1,SLC25A16,SLC1A2,DPYSL2,GABRB3,CLOCK,CHRM2,SYN1,LRRC23,KCNN3,ALDH5A1,NCAN,CRHBP,CACNA2D2,SEC24C,THRB,KRT17,HTR1B,IBTK,SEMA3F,NPIPB5 (includes others),CHRNB1,CACNB2,ACE,TCF7L1,GRIN1,CA5B,KCNH2,OXTR,FKBP5,DHFR,HUWE1,KCNJ8,GALR1,NTRK2,FSTL5,CYP2D6,SMURF1,AKAP11,CA14,CACNA1D,SYN3,FAM153A/FAM153B,RELN,OGG1,HTR1A…	74	unique-specific	y-divergent	no	no	no
Carbohydrate Metabolism	synthesis	Synthesis of carbohydrate	0.00196		1.474		1.156	GRB10,ADORA2A,GCKR,PTEN,EXT1,GNE,PRKAA1,HS3ST2,CHKA,DYRK2,GNPDA1,CDS2,GNAQ,IMPA1,FUT8,PNPLA6,UGP2,TGFBR1,HCRTR2,CHST12,PASK,CHST2,CTNNB1,B3GALT1,GFRA1,UAP1,PITPNM3,SLC44A1,KIT,PIGY,RORA,CHRM2,APPL1,SELENOI,GYS1,SORBS1,GNPDA2,LCAT,CHPF2,PIP5K1B,THRB,LIPH,GNA15,GYG2,S1PR3,PDGFB,HEXA,GRIN1,GNPAT,ZFPM2,CLN3,PYURF,EPM2AIP1,PLCB3,CREB3L3,GALR1,CEPT1,MTMR6,ATG14,HYAL1,HTR1A,SERINC1,NDST3,INPP5F,GBE1,FUT…	79	unique-specific	y-divergent	no	no	no
Molecular Transport	transport	Transport of ion	0.000329		0.215		0.011	SLCO4C1,ATP6V1C2,CHRNE,CLCN6,SLC11A2,ATP2A1,SLC24A1,PMPCB,KCNA6,GPD1L,FGF13,KCNIP2,GABRB1,SCN3B,SLC15A4,ABCC3,TFRC,ATP1B3,ARL2,NNT,MT-CO1,CACNA1E,KCNA5,WNK1,SLC44A1,SLC1A2,RACGAP1,NSF,GABRB3,MMGT1,LRRC8D,CDKN1B,KCNN3,TPCN2,CACNA2D2,SLC39A7,STEAP2,KCNG3,KCNC2,KCNAB1,MT-CYB,CALHM1,ALG10,ATP13A4,CHRNB1,CACNB2,GRIN1,YWHAH,KCNH2,KCNK3,KCNAB3,PLCB3,KCNJ8,SEC14L1,CNKSR3,KCNMB4,ATP7B,APOL1,CACNA1D,KCNG1,…	86	unique-specific	y-divergent	no	no	no
