# Supplementary material for: Down syndrome frontal cortex layer III and layer V pyramidal neurons exhibit lamina specific degeneration in aged individuals
Source: Acta Neuropathol Commun. 2024 Nov 27;12:182. doi: 10.1186/s40478-024-01891-z (PMC11603868; doi:10.1186/s40478-024-01891-z)
Supplement: Supplementary file 10 — Supplementary Material 10 [file 40478_2024_1891_MOESM10_ESM.xlsx]

## Sheet: L3 uDEG unique and LS
ONTOLOGY	ID	Description	GeneRatio	BgRatio	pvalue	p.adjust	qvalue	geneID	Count	Layer breakdown	Category Breakdown	Gene Count_L3 uDEG	Gene Count_L3A	L3 Unique Percentage
MF	GO:0000146	microfilament motor activity	9/2634	37/20757	0.0382153	0.248248	0.214165	MYH10/MYH11/MYO10/MYO1B/MYO1F/MYO1G/MYO5B/MYO5C/MYO9B	9	L3 unique	cell	-	-	NA
BP	GO:0099515	actin filament-based transport	6/2634	21/20757	0.041664	0.251306	0.216803	FNBP1L/MYO1B/MYO1F/MYO1G/MYO5B/MYO5C	6	L3 unique	cell	-	-	NA
MF	GO:0090482	vitamin transmembrane transporter activity	9/2634	35/20757	0.0273183	0.20912	0.180409	ABCG2/SLC19A1/SLC19A3/SLC25A32/SLC27A1/SLC2A1/SLC2A10/SLC2A6/SLC5A6	9	L3 unique	cell	-	-	NA
MF	GO:0000295	adenine nucleotide transmembrane transporter activity	8/2634	25/20757	0.009757	0.121501	0.10482	SLC17A9/SLC19A1/SLC25A41/SLC25A42/SLC25A5/SLC25A6/SLC33A1/SLC35B2	8	L3 unique	activity	-	-	NA
MF	GO:0003774	cytoskeletal motor activity	21/2634	112/20757	0.0420428	0.25184	0.217264	CENPE/KIF13A/KIF18B/KIF19/KIF1A/KIF1C/KIF20B/KIF21A/KIF21B/KIF5B/KLC1/MYH10/MYH11/MYO10/MYO1B/MYO1F/MYO1G/MYO5B/MYO5C/MYO9B/PIN1	21	L3 unique	activity	-	-	NA
MF	GO:0000014	single-stranded DNA endodeoxyribonuclease activity	4/2634	10/20757	0.0288495	0.212169	0.18304	ERCC1/MRE11/RAD50/XRCC1	4	L3 unique	cell	-	-	NA
MF	GO:0008526	phosphatidylinositol transfer activity	4/2634	10/20757	0.0288495	0.212169	0.18304	C2CD2L/PITPNC1/PLTP/TNFAIP8L3	4	L3 unique	cell	-	-	NA
MF	GO:0015556	C4-dicarboxylate transmembrane transporter activity	5/2634	15/20757	0.0328845	0.226923	0.195767	SLC13A3/SLC13A5/SLC1A5/SLC25A12/SLC25A18	5	L3 unique	cell	-	-	NA
BP	GO:0006921	cellular component disassembly involved in execution phase of apoptosis	8/2634	32/20757	0.042551	0.25184	0.217264	ACVR1C/BLCAP/BOK/CIDEA/DICER1/GPER1/KDM4A/ST20	8	L3 unique	auto	-	-	NA
BP	GO:0008637	apoptotic mitochondrial changes	21/2634	110/20757	0.0353848	0.236997	0.204458	ATG3/BCL2L2/BID/BMF/BOK/CCAR2/CHCHD10/ERBB4/GPER1/GSK3B/HGF/IFIT2/LMNA/MCL1/MOAP1/MPV17L/PLAUR/SLC25A5/SLC25A6/TRIAP1/HRK	21	L3 unique	auto	-	-	NA
BP	GO:0030050	vesicle transport along actin filament	6/2634	19/20757	0.0259684	0.203427	0.175498	FNBP1L/MYO1B/MYO1F/MYO1G/MYO5B/MYO5C	6	L3 unique	cell	-	-	NA
BP	GO:0034349	glial cell apoptotic process	5/2634	16/20757	0.0429689	0.25184	0.217264	CASP3/CCL2/PRKCA/RB1/TREM2	5	L3 unique	auto	-	-	NA
CC	GO:0005791	rough endoplasmic reticulum	12/2634	56/20757	0.0457479	0.259992	0.224296	CA4/F12/PLOD1/PLOD2/PLOD3/PTGDS/RPS23/RPS29/SEC61A1/SEC61G/SRPRA/SRPRB	12	L3 unique	cell	-	-	NA
CC	GO:0005942	phosphatidylinositol 3-kinase complex	8/2634	29/20757	0.0244429	0.196566	0.169578	BECN1/PIK3C2B/PIK3C3/PIK3CG/PIK3R1/PIK3R5/SOCS2/SOCS5	8	L3 unique	cell	-	-	NA
BP	GO:0006282	regulation of DNA repair	41/2634	215/20757	0.00478853	0.0873188	0.0753304	ACTB/ACTL6B/ARID1B/ATXN7L3/AUNIP/DDX11/DPF2/EGFR/EYA4/FGF10/FMN2/FOXM1/HDAC10/INO80B/INO80D/KLHL15/KMT5B/MCRS1/MRGBP/OTUB1/PARG/PHF10/PML/POT1/PPP4R2/RAD52/SGF29/SIRT1/SLF1/SMARCA4/SMARCD2/TADA2B/TADA3/TAF10/TAF5/TIGAR/TWIST1/UBE2N/UCHL5/WAS/XRCC1	41	L3 unique	cell	-	-	NA
CC	GO:0016586	RSC-type complex	5/2634	15/20757	0.0328845	0.226923	0.195767	ACTB/ACTL6B/PHF10/SMARCA4/SMARCD2	5	L3 unique	cell	-	-	NA
CC	GO:0019774	proteasome core complex, beta-subunit complex	4/2634	11/20757	0.040875	0.250127	0.215786	PSMB2/PSMB3/PSMB5/PSMB8	4	L3 unique	cell	-	-	NA
CC	GO:0030867	rough endoplasmic reticulum membrane	7/2634	24/20757	0.0256677	0.203047	0.17517	PLOD1/PLOD2/RPS29/SEC61A1/SEC61G/SRPRA/SRPRB	7	L3 unique	cell	-	-	NA
MF	GO:0031432	titin binding	5/2634	13/20757	0.0174889	0.16	0.138033	ACTN2/CALM2/CALM3/CAMK2D/MYBPC1	5	L3 unique	cell	-	-	NA
CC	GO:0036064	ciliary basal body	31/2634	172/20757	0.0270875	0.208823	0.180152	ARMC9/B9D1/BBS7/CCDC113/CCDC170/CCDC61/CDC14A/DCTN1/DZIP1/EZR/FAM161A/FANK1/IFT140/IFT46/IFT52/IFT57/LCA5/MAPK15/NEDD1/NEK4/PIN1/PRKCA/RP2/SPATA7/SSNA1/SSX2IP/TTC8/TTLL11/TTLL6/TTLL9/WRAP73	31	L3 unique	cell	-	-	NA
BP	GO:0044837	actomyosin contractile ring organization	4/2634	10/20757	0.0288495	0.212169	0.18304	IQGAP1/IQGAP2/IQGAP3/RTKN	4	L3 unique	cell	-	-	NA
BP	GO:0045739	positive regulation of DNA repair	26/2634	130/20757	0.011925	0.133235	0.114943	ACTB/ACTL6B/ARID1B/DDX11/DPF2/EGFR/EYA4/FGF10/FMN2/FOXM1/HDAC10/INO80B/INO80D/KMT5B/MCRS1/MRGBP/PHF10/SIRT1/SLF1/SMARCA4/SMARCD2/TIGAR/UBE2N/UCHL5/WAS/XRCC1	26	L3 unique	cell	-	-	NA
BP	GO:0048193	Golgi vesicle transport	52/2634	294/20757	0.00799498	0.108756	0.0938245	AP3S2/ARF3/ARF5/ARFGAP3/COG3/COG5/COPG1/CREB3L2/EHD3/EPS15/EXOC1/EXOC6/GBF1/GCC2/GOLGA7/GOLT1B/KDELR1/KIF13A/KIF1C/KLHL12/LLGL1/LRRK2/MACF1/MAPK15/MYO1B/PDCD6/PLPP3/RAB1B/RAB7B/RER1/RP2/SAR1B/SCAMP2/SEC16A/SEC16B/SEC22C/SLC10A7/SNAP23/SNX8/STX18/TAPBP/TMED4/TMED7/TRAPPC11/TRAPPC2L/TRAPPC9/VAPB/VPS35L/VPS51/VPS52/VTI1B/YIPF6	52	L3 unique	cell	-	-	NA
BP	GO:0048268	clathrin coat assembly	6/2634	17/20757	0.0147891	0.149057	0.128592	CALY/CLTC/EPS15/FCHO1/HIP1/NSG1	6	L3 unique	cell	-	-	NA
MF	GO:0050700	CARD domain binding	6/2634	16/20757	0.0106987	0.126144	0.108825	CARD10/CARD8/CASP1/CASP4/NOD1/RIPK2	6	L3 unique	cell	-	-	NA
BP	GO:0051593	response to folic acid	4/2634	11/20757	0.040875	0.250127	0.215786	ASCL1/CBS/FOLR2/NFKBIZ	4	L3 unique	cell	-	-	NA
BP	GO:0051660	establishment of centrosome localization	4/2634	10/20757	0.0288495	0.212169	0.18304	DLG1/EZR/PARD3/PARD3B	4	L3 unique	cell	-	-	NA
MF	GO:0051880	G-quadruplex DNA binding	4/2634	10/20757	0.0288495	0.212169	0.18304	DDX11/DHX36/NME2/RAD50	4	L3 unique	cell	-	-	NA
BP	GO:0061795	Golgi lumen acidification	5/2634	13/20757	0.0174889	0.16	0.138033	ATP6V0A2/ATP6V0C/ATP6V1A/RNASEK/SLC9A8	5	L3 unique	cell	-	-	NA
MF	GO:0070300	phosphatidic acid binding	8/2634	23/20757	0.00557618	0.0920688	0.0794282	CIDEA/GRAMD1B/GSDMD/MAPKAP1/MARK1/MICALL1/PITPNC1/PLTP	8	L3 unique	cell	-	-	NA
BP	GO:0070828	heterochromatin organization	19/2634	100/20757	0.04564	0.259992	0.224296	ATF7IP/BAZ1A/CDKN2B-AS1/KCNQ1OT1/L3MBTL3/LMNA/LOXL2/MECOM/MYC/PHF2/PRDM16/RB1/RESF1/SAMD1/SIRT1/SMARCA5/UBR2/UBR5/UHRF1	19	L3 unique	cell	-	-	NA
BP	GO:0070922	RISC complex assembly	4/2634	10/20757	0.0288495	0.212169	0.18304	AGO3/AGO4/CLP1/DICER1	4	L3 unique	cell	-	-	NA
BP	GO:0071498	cellular response to fluid shear stress	6/2634	21/20757	0.041664	0.251306	0.216803	ASS1/KLF2/MMP2/NFE2L2/PTK2B/SOCS5	6	L3 unique	cell	-	-	NA
BP	GO:0090305	nucleic acid phosphodiester bond hydrolysis	7/2634	25/20757	0.0318552	0.224266	0.193476	ANKRD31/DDX1/EXD2/MRE11/PNRC2/RAD50/RNASEK	7	L3 unique	cell	-	-	NA
BP	GO:0097178	ruffle assembly	10/2634	44/20757	0.0456757	0.259992	0.224296	ABI3/ARHGAP24/ARHGEF26/CARMIL2/KANK1/P2RY12/RCC2/RDX/SNX10/NDEL1	10	L3 unique	cell	-	-	NA
BP	GO:1901844	regulation of cell communication by electrical coupling involved in cardiac conduction	4/2634	11/20757	0.040875	0.250127	0.215786	CALM2/CALM3/CAMK2D/PDE4D	4	L3 unique	cell	-	-	NA
BP	GO:1902410	mitotic cytokinetic process	7/2634	27/20757	0.0470366	0.263962	0.227722	CHMP4B/CHMP7/IQGAP1/IQGAP2/IQGAP3/KIF20B/VPS4B	7	L3 unique	cell	-	-	NA
BP	GO:1904181	positive regulation of membrane depolarization	4/2634	11/20757	0.040875	0.250127	0.215786	ADCY10/DCN/KDR/TSPO	4	L3 unique	cell	-	-	NA
BP	GO:1904505	regulation of telomere maintenance in response to DNA damage	6/2634	19/20757	0.0259684	0.203427	0.175498	ERCC1/INO80B/INO80D/MCRS1/UCHL5/XRCC1	6	L3 unique	cell	-	-	NA
BP	GO:1990700	nucleolar chromatin organization	4/2634	10/20757	0.0288495	0.212169	0.18304	DDX11/PHF2/SIRT1/SMARCA5	4	L3 unique	cell	-	-	NA
BP	GO:2000045	regulation of G1/S transition of mitotic cell cycle	32/2634	183/20757	0.0366244	0.241949	0.208731	ACTB/ACTL6B/APPL2/ARID1B/BID/BTN2A2/CASP2/CCL2/CDKN2D/CTDSP2/DACT1/DDR2/DLG1/DPF2/EGFR/FGF10/LSM10/MBLAC1/MTBP/PHF10/PLK5/PLRG1/PML/RB1/RBL2/RDX/RPL26/RPS27L/SMARCA4/SMARCD2/TRIAP1/WEE1	32	L3 unique	cell	-	-	NA
BP	GO:2000773	negative regulation of cellular senescence	8/2634	25/20757	0.009757	0.121501	0.10482	AKT3/FZR1/MIF/SIRT1/TBX2/TWIST1/YBX1/ZKSCAN3	8	L3 unique	cell	-	-	NA
CC	GO:0019867	outer membrane	42/2634	248/20757	0.0306872	0.218888	0.188836	AGK/AKAP1/ARMCX3/ASS1/ATP5MC3/BCL2L2/BECN1/BID/BMF/BOK/EMD/EXD2/FUNDC1/HK1/IMMT/ITPR3/KMO/LRRK2/MAOA/MCL1/MICOS10/MLXIP/MOAP1/MTOR/PGAM5/RAB11FIP5/RAB32/RAC2/RAF1/RMDN3/SLC22A3/SNN/SPART/SYNE1/TIGAR/TOMM22/TRAF3IP3/TSPO/UFL1/VAMP1/VAT1/FAM210B	42	L3 unique	Cell	-	-	NA
CC	GO:0031968	organelle outer membrane	42/2634	246/20757	0.0272465	0.20912	0.180409	AGK/AKAP1/ARMCX3/ASS1/ATP5MC3/BCL2L2/BECN1/BID/BMF/BOK/EMD/EXD2/FUNDC1/HK1/IMMT/ITPR3/KMO/LRRK2/MAOA/MCL1/MICOS10/MLXIP/MOAP1/MTOR/PGAM5/RAB11FIP5/RAB32/RAC2/RAF1/RMDN3/SLC22A3/SNN/SPART/SYNE1/TIGAR/TOMM22/TRAF3IP3/TSPO/UFL1/VAMP1/VAT1/FAM210B	42	L3 unique	cell	-	-	NA
BP	GO:0035791	platelet-derived growth factor receptor-beta signaling pathway	5/2634	14/20757	0.0244158	0.196566	0.169578	HIP1/LRP1/PDGFA/PDGFRB/PDGFRL	5	L3 unique	cell	-	-	NA
BP	GO:0036119	response to platelet-derived growth factor	8/2634	25/20757	0.009757	0.121501	0.10482	DDIT3/FYN/IQGAP1/ITGB3/PDGFRB/RDX/TLR4/YES1	8	L3 unique	cell	-	-	NA
BP	GO:0036120	cellular response to platelet-derived growth factor stimulus	7/2634	23/20757	0.0203538	0.175304	0.151236	FYN/IQGAP1/ITGB3/PDGFRB/RDX/TLR4/YES1	7	L3 unique	cell	-	-	NA
BP	GO:0050918	positive chemotaxis	14/2634	69/20757	0.0493146	0.274198	0.236553	ANGPT1/BMP4/CORO1A/CXCL12/FGF10/HGF/IL16/KDR/LGALS3/MET/MIF/NTRK3/PGF/SMAD3	14	L3 unique	cell	-	-	NA
MF	GO:0097718	disordered domain specific binding	8/2634	32/20757	0.042551	0.25184	0.217264	BCL2L2/CLTC/EZR/FKBP8/FYN/HSPA2/RB1/TEAD2	8	L3 unique	cell	-	-	NA
BP	GO:1901264	carbohydrate derivative transport	20/2634	85/20757	0.00419847	0.0814352	0.0702546	ADCY10/CR1/PLTP/SLC10A7/SLC15A2/SLC15A3/SLC17A9/SLC19A1/SLC25A41/SLC25A42/SLC25A5/SLC25A6/SLC33A1/SLC35A4/SLC35B2/SLC35C1/SLC35C2/SLC35D2/SLC37A2/VLDLR	20	L3 unique	cell	-	-	NA
BP	GO:0021892	cerebral cortex GABAergic interneuron differentiation	5/2634	11/20757	0.00780495	0.107625	0.0928491	ARX/ASCL1/DLX1/DRD1/FEZF2	5	L3 unique	develop	-	-	NA
BP	GO:0048263	determination of dorsal identity	4/2634	10/20757	0.0288495	0.212169	0.18304	DDIT3/GREM1/GREM2/NBL1	4	L3 unique	cell	-	-	NA
BP	GO:0048663	neuron fate commitment	15/2634	73/20757	0.0388549	0.248248	0.214165	ASCL1/BMP4/DLL4/DLX1/DMRT3/EPOP/FEZF2/FKBP8/GLI2/LMO4/NFIB/NOTCH3/SUFU/TBR1/PRRX1	15	L3 unique	develop	-	-	NA
BP	GO:0021544	subpallium development	8/2634	28/20757	0.0198488	0.173295	0.149503	ASCL1/CNTNAP2/DLX1/DRD1/HPRT1/LRRK2/RARB/SLC7A11	8	L3 unique	develop	-	-	NA
BP	GO:0045665	negative regulation of neuron differentiation	15/2634	73/20757	0.0388549	0.248248	0.214165	ASCL1/CALR/DLX1/EIF2AK4/EIF4E/FEZF2/GSK3B/ID4/ITGB1/NOTCH3/NR2E1/REST/SOX2/ZHX2/ZNF536	15	L3 unique	develop	-	-	NA
BP	GO:0007588	excretion	8/2634	29/20757	0.0244429	0.196566	0.169578	ABCG2/AGT/ATP6V0A4/EDNRB/KCNMA1/MDK/STC1/TRPV1	8	L3 unique	E-E	-	-	NA
MF	GO:0022884	macromolecule transmembrane transporter activity	8/2634	32/20757	0.042551	0.25184	0.217264	MCL1/PEX10/SEC61A1/SEC61G/SIDT1/SLC15A3/TIMM17A/TOMM22	8	L3 unique	E-E	-	-	NA
BP	GO:0050995	negative regulation of lipid catabolic process	7/2634	27/20757	0.0470366	0.263962	0.227722	ADRA2A/ALK/APOC1/BSCL2/CIDEA/GPLD1/PIK3CG	7	L3 unique	cell	-	-	NA
BP	GO:0001836	release of cytochrome c from mitochondria	12/2634	56/20757	0.0457479	0.259992	0.224296	BCL2L2/BID/BMF/BOK/GPER1/HGF/LMNA/MCL1/MOAP1/PLAUR/TRIAP1/HRK	12	L3 unique	metab	-	-	NA
BP	GO:0002679	respiratory burst involved in defense response	5/2634	16/20757	0.0429689	0.25184	0.217264	PIK3CG/PRDX2/RPS19/SLAMF8/TREM2	5	L3 unique	metab	-	-	NA
MF	GO:0005347	ATP transmembrane transporter activity	5/2634	13/20757	0.0174889	0.16	0.138033	SLC17A9/SLC25A41/SLC25A42/SLC25A5/SLC25A6	5	L3 unique	metab	-	-	NA
CC	GO:0005743	mitochondrial inner membrane	77/2634	497/20757	0.0360883	0.239193	0.206353	AFG3L2/AGK/ATAD3A/ATP5F1A/ATP5F1B/ATP5MC3/ATP5MG/ATP5PD/BOK/CHCHD10/CHDH/COA3/COX4I1/COX5A/COX6C/COX7B/COX8A/CYC1/CYCS/DNAJC30/EFHD1/FGR/IMMT/LDHD/LGALS3/LRRK2/MCUR1/MICOS10/MICU3/MPV17/MPV17L2/MRPL12/MRPL16/MRPL18/MRPL21/MRPL35/MRPL39/MRPL54/MRPL57/MRPS12/MRPS31/NDUFA10/NDUFA8/NDUFAB1/NDUFAF5/NDUFAF6/NDUFB2/NDUFB5/NDUFB6/NDUFB7/PGAM5/PRODH/SLC25A1/SLC25A12/SLC25A18/SLC25A28/SLC25A29/SLC25A32/SLC…	77	L3 unique	metab	-	-	NA
BP	GO:0006122	mitochondrial electron transport, ubiquinol to cytochrome c	5/2634	14/20757	0.0244158	0.196566	0.169578	CYC1/CYCS/UQCRC1/UQCRFS1/UQCRH	5	L3 unique	metab	-	-	NA
BP	GO:0009147	pyrimidine nucleoside triphosphate metabolic process	8/2634	25/20757	0.009757	0.121501	0.10482	CMPK2/CTPS1/ENTPD4/NME2/NME5/NME9/UCK1/UCK2	8	L3 unique	metab	-	-	NA
BP	GO:0010822	positive regulation of mitochondrion organization	17/2634	75/20757	0.0115856	0.133235	0.114943	BID/BMF/BOK/CHCHD10/DCN/DDHD2/GPER1/GSK3B/KDR/MOAP1/PARK7/PGAM5/PLAUR/PPARGC1A/SLC25A5/TREM2/HRK	17	L3 unique	metab	-	-	NA
MF	GO:0015217	ADP transmembrane transporter activity	5/2634	11/20757	0.00780495	0.107625	0.0928491	SLC17A9/SLC25A41/SLC25A42/SLC25A5/SLC25A6	5	L3 unique	metab	-	-	NA
BP	GO:0015867	ATP transport	7/2634	19/20757	0.00659191	0.100349	0.0865717	ADCY10/CR1/SLC17A9/SLC25A41/SLC25A42/SLC25A5/SLC25A6	7	L3 unique	metab	-	-	NA
BP	GO:0016137	glycoside metabolic process	6/2634	21/20757	0.041664	0.251306	0.216803	AKR1C1/AKR1C2/AKR7A2/FUCA2/GBA2/SULT1C4	6	L3 unique	metab	-	-	NA
BP	GO:0019748	secondary metabolic process	13/2634	57/20757	0.024117	0.196566	0.169578	AKR1C1/AKR1C2/AKR7A2/BDH2/CDH3/CYP3A5/GIPC1/MC1R/NFE2L2/OPN3/SLC7A11/SULT1C4/VHL	13	L3 unique	metab	-	-	NA
BP	GO:0022904	respiratory electron transport chain	25/2634	124/20757	0.0122208	0.13408	0.115671	BID/COX4I1/COX5A/COX6C/COX7B/COX8A/CYC1/CYCS/DLD/ETFB/GPD1/NDUFA10/NDUFA8/NDUFAB1/NDUFB2/NDUFB5/NDUFB6/NDUFB7/PARK7/PPARGC1A/SLC25A12/SLC25A18/UQCRC1/UQCRFS1/UQCRH	25	L3 unique	metab	-	-	NA
BP	GO:0030638	polyketide metabolic process	4/2634	10/20757	0.0288495	0.212169	0.18304	AKR1C1/AKR1C2/AKR7A2/SULT1C4	4	L3 unique	metab	-	-	NA
BP	GO:0044598	doxorubicin metabolic process	4/2634	10/20757	0.0288495	0.212169	0.18304	AKR1C1/AKR1C2/AKR7A2/SULT1C4	4	L3 unique	metab	-	-	NA
BP	GO:0045833	negative regulation of lipid metabolic process	22/2634	112/20757	0.0237259	0.195756	0.16888	ABCA2/ACADL/ADRA2A/ALK/APOC1/APOC2/APPL2/ATP1A1/BSCL2/CIDEA/ERLIN2/GPER1/GPLD1/NCOR1/PDE8B/PDGFA/PIK3CG/PIK3IP1/REST/SIRT1/SLC27A1/SNAI2	22	L3 unique	metab	-	-	NA
BP	GO:0046036	CTP metabolic process	7/2634	16/20757	0.00211162	0.0578398	0.0498987	CTPS1/ENTPD4/NME2/NME5/NME9/UCK1/UCK2	7	L3 unique	metab	-	-	NA
BP	GO:0046039	GTP metabolic process	8/2634	24/20757	0.00744851	0.10654	0.0919124	GIMAP7/GNAI3/GTPBP1/LRRK2/NME2/NME5/NME9/RHOQ	8	L3 unique	metab	-	-	NA
BP	GO:0051881	regulation of mitochondrial membrane potential	16/2634	73/20757	0.019164	0.169717	0.146415	ADCY10/BID/BOK/CLIC1/DCN/KDR/LRRK2/MAPT/OPRD1/PARK7/SLC25A33/SLC4A11/SPART/TRPV1/TSPO/TUSC2	16	L3 unique	metab	-	-	NA
BP	GO:0051900	regulation of mitochondrial depolarization	6/2634	20/20757	0.0332202	0.227485	0.196253	ADCY10/BOK/DCN/KDR/LRRK2/TSPO	6	L3 unique	metab	-	-	NA
BP	GO:0070131	positive regulation of mitochondrial translation	5/2634	16/20757	0.0429689	0.25184	0.217264	COA3/MPV17L2/NGRN/RPUSD3/UQCC2	5	L3 unique	metab	-	-	NA
BP	GO:0009218	pyrimidine ribonucleotide metabolic process	10/2634	32/20757	0.00485341	0.0873188	0.0753304	AK5/CTPS1/ENTPD4/NME2/NME5/NME9/NT5C/UCK1/UCK2/UPP1	10	L3 unique	metab	-	-	NA
BP	GO:0009220	pyrimidine ribonucleotide biosynthetic process	8/2634	24/20757	0.00744851	0.10654	0.0919124	AK5/CTPS1/NME2/NME5/NME9/UCK1/UCK2/UPP1	8	L3 unique	metab	-	-	NA
BP	GO:0030201	heparan sulfate proteoglycan metabolic process	5/2634	16/20757	0.0429689	0.25184	0.217264	HS2ST1/HS3ST3A1/HS3ST3B1/NDST2/HS3ST2	5	L3 unique	metab	-	-	NA
BP	GO:0043648	dicarboxylic acid metabolic process	18/2634	94/20757	0.0474828	0.265726	0.229243	AASDHPPT/ACOT8/ALDH4A1/ASL/ASS1/GLUD1/HOGA1/KMO/MDH1/MDH2/NIT2/OGDHL/PHYH/PRODH/SLC19A1/SLC25A32/SLC7A11/SUCLG2	18	L3 unique	metab	-	-	NA
BP	GO:1901657	glycosyl compound metabolic process	20/2634	82/20757	0.00269579	0.0659854	0.056926	ADA2/AKR1C1/AKR1C2/AKR7A2/APOBEC3G/DERA/DNPH1/FUCA2/GBA2/GNMT/HPRT1/LCMT2/MACROD1/NME5/PNP/SULT1C4/TYW1/TYW1B/UPP1/MTAP	20	L3 unique	metab	-	-	NA
BP	GO:1901659	glycosyl compound biosynthetic process	7/2634	23/20757	0.0203538	0.175304	0.151236	ADA2/HPRT1/LCMT2/PNP/TYW1/TYW1B/MTAP	7	L3 unique	metab	-	-	NA
MF	GO:0005044	scavenger receptor activity	7/2634	27/20757	0.0470366	0.263962	0.227722	ACKR3/CXCL16/LGALS3BP/LRP1/MEGF10/MSR1/SCARA3	7	L3 unique	NIR	-	-	NA
BP	GO:0007212	dopamine receptor signaling pathway	9/2634	38/20757	0.0446374	0.258051	0.222622	ALK/CALY/DRD1/FLNA/GNAI3/GSK3B/LRRK2/NSG1/PRMT5	9	L3 unique	NIR	-	-	NA
MF	GO:0022841	potassium ion leak channel activity	5/2634	16/20757	0.0429689	0.25184	0.217264	KCNK10/KCNK13/KCNK2/KCNK6/KCNK9	5	L3 unique	NIR	-	-	NA
BP	GO:0033143	regulation of intracellular steroid hormone receptor signaling pathway	15/2634	73/20757	0.0388549	0.248248	0.214165	CALR/DNAAF4/EP300/HEYL/NCOR1/PAK1/PARK7/SIRT1/SMARCA4/SRARP/TRIM68/UFL1/VPS18/WBP2/ZNF366	15	L3 unique	NIR	-	-	NA
BP	GO:0035581	sequestering of extracellular ligand from receptor	4/2634	11/20757	0.040875	0.250127	0.215786	FBN2/GREM1/GREM2/NBL1	4	L3 unique	NIR	-	-	NA
MF	GO:0050681	nuclear androgen receptor binding	7/2634	26/20757	0.0389651	0.248248	0.214165	CALR/EP300/PARK7/PRKCB/SMARCA4/TGFB1I1/TRIM68	7	L3 unique	NIR	-	-	NA
BP	GO:0060314	regulation of ryanodine-sensitive calcium-release channel activity	9/2634	26/20757	0.00345673	0.0740346	0.0638701	AKAP6/CALM2/CALM3/CAMK2D/JPH1/JPH3/NOS1/PDE4D/PRKACA	9	L3 unique	NIR	-	-	NA
BP	GO:0098953	receptor diffusion trapping	4/2634	10/20757	0.0288495	0.212169	0.18304	CACNG2/DLG4/GPHN/ITGB3	4	L3 unique	NIR	-	-	NA
BP	GO:0099628	neurotransmitter receptor diffusion trapping	4/2634	10/20757	0.0288495	0.212169	0.18304	CACNG2/DLG4/GPHN/ITGB3	4	L3 unique	NIR	-	-	NA
MF	GO:0015278	calcium-release channel activity	6/2634	18/20757	0.0198495	0.173295	0.149503	ITPR2/ITPR3/MCOLN3/RYR1/RYR3/TRPV1	6	L3 unique	NIR	-	-	NA
MF	GO:0099604	ligand-gated calcium channel activity	8/2634	27/20757	0.0159035	0.153562	0.132479	GRIN2A/GRIN2C/ITPR2/ITPR3/MCOLN3/RYR1/RYR3/TRPV1	8	L3 unique	NIR	-	-	NA
BP	GO:0001835	blastocyst hatching	7/2634	26/20757	0.0389651	0.248248	0.214165	CCDC24/CMTM3/CTR9/NECAB1/SLC25A34/SLC35E2B/STMN3	7	L3 unique	non	-	-	NA
BP	GO:0002312	B cell activation involved in immune response	18/2634	90/20757	0.0324609	0.226327	0.195253	BCL3/CD40/CR1/DOCK10/ERCC1/EXOSC6/IL27RA/KMT5B/LFNG/MFNG/NFKBIZ/PAXIP1/PLCL2/PTK2B/PTPRC/SPI1/STAT6/TLR4	18	L3 unique	non	-	-	NA
BP	GO:0002689	negative regulation of leukocyte chemotaxis	7/2634	23/20757	0.0203538	0.175304	0.151236	CCL2/CCN3/GREM1/MIF/NBL1/RIN3/SLAMF8	7	L3 unique	non	-	-	NA
BP	GO:0002705	positive regulation of leukocyte mediated immunity	27/2634	151/20757	0.0405099	0.250127	0.215786	CD40/CLEC7A/CYRIB/DDX1/DDX21/DENND1B/DHX36/EXOSC6/FCGR1A/HLA-DRB1/IL18/IL1R1/ITGAM/KMT5B/MICA/MICB/NECTIN2/NOS2/PAXIP1/PTPRC/RASGRP1/SASH3/SPI1/STAT6/TREM2/ULBP3/VAV1	27	L3 unique	non	-	-	NA
BP	GO:0003056	regulation of vascular associated smooth muscle contraction	5/2634	10/20757	0.00474996	0.087133	0.0751702	ARHGAP42/ATP2B1/CHRM3/DOCK4/DOCK5	5	L3 unique	non	-	-	NA
BP	GO:0007567	parturition	5/2634	15/20757	0.0328845	0.226923	0.195767	CRHR1/HPGD/MAFF/MMP2/RXFP1	5	L3 unique	non	-	-	NA
BP	GO:0014911	positive regulation of smooth muscle cell migration	12/2634	49/20757	0.0173196	0.16	0.138033	DDR2/DOCK4/DOCK5/DOCK7/FGF9/ITGB3/MDK/P2RY6/PDGFRB/S100A11/SEMA6D/TLR4	12	L3 unique	non	-	-	NA
BP	GO:0021514	ventral spinal cord interneuron differentiation	6/2634	13/20757	0.00321077	0.0711331	0.061367	ASCL1/DLL4/DMRT3/GLI2/LMO4/SUFU	6	L3 unique	non	-	-	NA
BP	GO:0035188	hatching	7/2634	26/20757	0.0389651	0.248248	0.214165	CCDC24/CMTM3/CTR9/NECAB1/SLC25A34/SLC35E2B/STMN3	7	L3 unique	non	-	-	NA
BP	GO:0045663	positive regulation of myoblast differentiation	10/2634	43/20757	0.0396378	0.250127	0.215786	ACTB/ACTL6B/ARID1B/BOC/IGFBP3/PHF10/RANBP3L/SMARCA4/SMARCD2/XKR8	10	L3 unique	non	-	-	NA
BP	GO:0060579	ventral spinal cord interneuron fate commitment	5/2634	11/20757	0.00780495	0.107625	0.0928491	ASCL1/DLL4/DMRT3/GLI2/SUFU	5	L3 unique	non	-	-	NA
BP	GO:0060581	cell fate commitment involved in pattern specification	5/2634	11/20757	0.00780495	0.107625	0.0928491	ASCL1/DLL4/DMRT3/GLI2/SUFU	5	L3 unique	non	-	-	NA
BP	GO:0071684	organism emergence from protective structure	7/2634	26/20757	0.0389651	0.248248	0.214165	CCDC24/CMTM3/CTR9/NECAB1/SLC25A34/SLC35E2B/STMN3	7	L3 unique	non	-	-	NA
BP	GO:0072378	blood coagulation, fibrin clot formation	5/2634	16/20757	0.0429689	0.25184	0.217264	F12/F13A1/FLNA/ITGB3/THBD	5	L3 unique	non	-	-	NA
BP	GO:0098915	membrane repolarization during ventricular cardiac muscle cell action potential	6/2634	16/20757	0.0106987	0.126144	0.108825	KCNE2/KCNE4/KCNJ5/RNF207/SCN2B/KCNJ8	6	L3 unique	non	-	-	NA
MF	GO:1902282	voltage-gated potassium channel activity involved in ventricular cardiac muscle cell action potential repolarization	5/2634	12/20757	0.0119973	0.133235	0.114943	KCNE2/KCNE4/KCNJ5/SCN2B/KCNJ8	5	L3 unique	non	-	-	NA
BP	GO:2000401	regulation of lymphocyte migration	14/2634	69/20757	0.0493146	0.274198	0.236553	ADAM10/CCL2/CD99L2/CORO1A/CRKL/CXCL12/DOCK8/IL27RA/ITGB3/PTK2B/SLC8B1/SPN/SPNS2/TNFRSF14	14	L3 unique	non	-	-	NA
BP	GO:2000404	regulation of T cell migration	11/2634	49/20757	0.0403111	0.250127	0.215786	ADAM10/CD99L2/CORO1A/CRKL/CXCL12/DOCK8/IL27RA/ITGB3/SPN/SPNS2/TNFRSF14	11	L3 unique	non	-	-	NA
BP	GO:0010839	negative regulation of keratinocyte proliferation	7/2634	24/20757	0.0256677	0.203047	0.17517	CD109/EPPK1/IFT52/IFT57/KLF9/SNAI2/VDR	7	L3 unique	non	-	-	NA
BP	GO:0014002	astrocyte development	10/2634	43/20757	0.0396378	0.250127	0.215786	C1QA/C5AR1/DRD1/LAMB2/LRP1/MAPT/PLP1/TLR4/TREM2/TSPAN2	10	L3 unique	non	-	-	NA
BP	GO:0014829	vascular associated smooth muscle contraction	8/2634	26/20757	0.0125571	0.135371	0.116786	ACTA2/ARHGAP42/ATP2B1/CHRM3/DOCK4/DOCK5/EDN3/EDNRB	8	L3 unique	non	-	-	NA
BP	GO:0060536	cartilage morphogenesis	4/2634	10/20757	0.0288495	0.212169	0.18304	RSPO2/SNAI2/STC1/WNT7B	4	L3 unique	non	-	-	NA
BP	GO:0006473	protein acetylation	22/2634	106/20757	0.0129651	0.137742	0.118831	ACTL6B/BLOC1S1/DDX21/EP300/FAM161A/GSK3B/GTF2B/KAT6A/MAPT/MRGBP/NAA35/NAA80/NFYC/PARK7/PML/PPARGC1A/SGF29/SIRT1/SMARCA5/TADA2B/TAF10/TAOK1	22	L3 unique	protein	-	-	NA
BP	GO:0006476	protein deacetylation	13/2634	58/20757	0.0275875	0.210061	0.181221	CCAR2/EP300/FLNA/HDAC10/HDAC4/HDAC9/MAPT/SGF29/SIRT1/SIRT5/SMARCA5/TADA3/TPPP	13	L3 unique	protein	-	-	NA
BP	GO:0006620	post-translational protein targeting to endoplasmic reticulum membrane	5/2634	16/20757	0.0429689	0.25184	0.217264	CHMP4B/SEC61A1/SEC61G/SGTB/UBL4A	5	L3 unique	protein	-	-	NA
BP	GO:0030148	sphingolipid biosynthetic process	21/2634	110/20757	0.0353848	0.236997	0.204458	A4GALT/ABCA2/AGK/ALOX12B/B4GALT4/CERS2/CERS4/CLN8/ELOVL2/ELOVL7/HACD4/LARGE1/PLPP1/PLPP3/SMPD2/SPHK2/SPNS2/SPTLC1/ST3GAL3/ST6GALNAC5/ST8SIA4	21	L3 unique	protein	-	-	NA
BP	GO:0034394	protein localization to cell surface	17/2634	68/20757	0.00414385	0.0814352	0.0702546	ABCA2/ACTN2/ANGPT1/CD247/EMP2/ERBB4/FBLN5/FGF10/FLNA/GBF1/JAM3/KCNAB2/LRIG2/RAB11B/RAB11FIP5/STX3/TM9SF4	17	L3 unique	protein	-	-	NA
BP	GO:0051865	protein autoubiquitination	14/2634	68/20757	0.0442807	0.257468	0.222119	AMFR/LRRK2/OBI1/RNF146/RNF181/RNF208/RNF213/STUB1/TRIM52/TRIM68/TRIM71/UHRF1/UHRF2/WWP2	14	L3 unique	protein	-	-	NA
BP	GO:0072337	modified amino acid transport	11/2634	49/20757	0.0403111	0.250127	0.215786	FOLR2/SLC16A9/SLC19A1/SLC25A12/SLC25A29/SLC25A32/SLC5A6/SLC66A1/SLC7A11/SLC7A3/SLC7A6	11	L3 unique	protein	-	-	NA
BP	GO:0072376	protein activation cascade	6/2634	19/20757	0.0259684	0.203427	0.175498	F12/F13A1/FLNA/ITGB3/RASAL2/THBD	6	L3 unique	protein	-	-	NA
BP	GO:1904749	regulation of protein localization to nucleolus	4/2634	10/20757	0.0288495	0.212169	0.18304	BYSL/MCRS1/NVL/POLR1A	4	L3 unique	protein	-	-	NA
MF	GO:1990381	ubiquitin-specific protease binding	6/2634	21/20757	0.041664	0.251306	0.216803	AMFR/CLTC/DERL1/DERL3/PARK7/RAD23A	6	L3 unique	protein	-	-	NA
MF	GO:0015605	organophosphate ester transmembrane transporter activity	11/2634	37/20757	0.00489546	0.0873188	0.0753304	SLC17A9/SLC19A1/SLC25A32/SLC25A33/SLC25A41/SLC25A42/SLC25A5/SLC25A6/SLC33A1/SLC35B2/SLC37A2	11	L3 unique	protein	-	-	NA
MF	GO:0015932	nucleobase-containing compound transmembrane transporter activity	14/2634	55/20757	0.00746935	0.10654	0.0919124	SIDT1/SLC17A9/SLC19A1/SLC25A32/SLC25A33/SLC25A41/SLC25A42/SLC25A5/SLC25A6/SLC33A1/SLC35A4/SLC35B2/SLC35C1/SLC35D2	14	L3 unique	protein	-	-	NA
BP	GO:0000027	ribosomal large subunit assembly	7/2634	26/20757	0.0389651	0.248248	0.214165	BOP1/MRM2/MRTO4/PPAN/RPF2/RPL10/RPL23A	7	L3 unique	rna	-	-	NA
BP	GO:0006221	pyrimidine nucleotide biosynthetic process	9/2634	33/20757	0.0188136	0.168153	0.145067	AK5/CMPK2/CTPS1/NME2/NME5/NME9/UCK1/UCK2/UPP1	9	L3 unique	RNA	-	-	NA
BP	GO:0006241	CTP biosynthetic process	6/2634	14/20757	0.00502031	0.0873188	0.0753304	CTPS1/NME2/NME5/NME9/UCK1/UCK2	6	L3 unique	RNA	-	-	NA
BP	GO:0006356	regulation of transcription by RNA polymerase I	11/2634	48/20757	0.0351497	0.236475	0.204008	DDX11/DDX21/EIF2AK3/ERBB2/FLNA/MTOR/PIH1D1/PRR7/SMARCA4/SMARCA5/WDR75	11	L3 unique	RNA	-	-	NA
BP	GO:0006364	rRNA processing	40/2634	225/20757	0.0167903	0.159257	0.137392	BMS1/BOP1/BYSL/DDX21/DDX49/EBNA1BP2/EXOSC6/GEMIN4/ISG20/LSM6/MRM2/MRTO4/NSUN4/NVL/PIH1D1/POP5/POP7/PPAN/RBM34/RPF2/RPL10A/RPL26/RPS17/RPS19/RPS25/RPS6/RPUSD1/RRP1/RRP7BP/RRP9/SLX9/SNU13/TBL3/TSR1/TSR2/WDR12/WDR18/WDR55/WDR75/ZCCHC4	40	L3 unique	RNA	-	-	NA
BP	GO:0009148	pyrimidine nucleoside triphosphate biosynthetic process	7/2634	19/20757	0.00659191	0.100349	0.0865717	CMPK2/CTPS1/NME2/NME5/NME9/UCK1/UCK2	7	L3 unique	RNA	-	-	NA
BP	GO:0009208	pyrimidine ribonucleoside triphosphate metabolic process	7/2634	18/20757	0.00466816	0.0868192	0.0748994	CTPS1/ENTPD4/NME2/NME5/NME9/UCK1/UCK2	7	L3 unique	RNA	-	-	NA
BP	GO:0009209	pyrimidine ribonucleoside triphosphate biosynthetic process	6/2634	15/20757	0.00747853	0.10654	0.0919124	CTPS1/NME2/NME5/NME9/UCK1/UCK2	6	L3 unique	RNA	-	-	NA
MF	GO:0015216	purine nucleotide transmembrane transporter activity	8/2634	28/20757	0.0198488	0.173295	0.149503	SLC17A9/SLC19A1/SLC25A41/SLC25A42/SLC25A5/SLC25A6/SLC33A1/SLC35B2	8	L3 unique	RNA	-	-	NA
BP	GO:0015865	purine nucleotide transport	10/2634	38/20757	0.0175218	0.16	0.138033	ADCY10/CR1/SLC17A9/SLC19A1/SLC25A41/SLC25A42/SLC25A5/SLC25A6/SLC33A1/SLC35B2	10	L3 unique	RNA	-	-	NA
BP	GO:0015868	purine ribonucleotide transport	10/2634	33/20757	0.00618537	0.0969082	0.0836032	ADCY10/CR1/SLC17A9/SLC19A1/SLC25A41/SLC25A42/SLC25A5/SLC25A6/SLC33A1/SLC35B2	10	L3 unique	RNA	-	-	NA
BP	GO:0016072	rRNA metabolic process	47/2634	264/20757	0.00999299	0.12286	0.105992	BMS1/BOP1/BYSL/CAVIN1/DDX11/DDX21/DDX49/EBNA1BP2/EXOSC6/GEMIN4/GTF3C5/ISG20/LSM6/MAPT/MRM2/MRTO4/MTOR/NSUN4/NVL/PELO/PIH1D1/POP5/POP7/PPAN/RBM34/RPF2/RPL10A/RPL26/RPS17/RPS19/RPS25/RPS6/RPUSD1/RRP1/RRP7BP/RRP9/SLX9/SMARCA4/SNU13/TBL3/TSR1/TSR2/WDR12/WDR18/WDR55/WDR75/ZCCHC4	47	L3 unique	RNA	-	-	NA
MF	GO:0030515	snoRNA binding	8/2634	32/20757	0.042551	0.25184	0.217264	BMS1/BYSL/DDX21/ISG20/RRP9/SNU13/TBL3/TSR1	8	L3 unique	RNA	-	-	NA
CC	GO:0030684	preribosome	23/2634	109/20757	0.00922271	0.119791	0.103344	BMS1/BOP1/BYSL/EBNA1BP2/MRTO4/PPAN/RPS12/RPS17/RPS19/RPS19BP1/RPS23/RPS3A/RPS6/RRP1/RRP7BP/RRP9/SLX9/SNU13/TBL3/TSR1/WDR12/WDR75/ZNF622	23	L3 unique	RNA	-	-	NA
CC	GO:0030687	preribosome, large subunit precursor	6/2634	19/20757	0.0259684	0.203427	0.175498	BOP1/EBNA1BP2/MRTO4/PPAN/WDR12/ZNF622	6	L3 unique	rna	-	-	NA
BP	GO:0042254	ribosome biogenesis	54/2634	325/20757	0.0226427	0.189939	0.163861	BMS1/BOP1/BYSL/DDX21/DDX49/EBNA1BP2/EXOSC6/GEMIN4/GNL3L/HABP4/ISG20/LSM6/MPV17L2/MRM2/MRTO4/NGRN/NSUN4/NVL/PIH1D1/POP5/POP7/PPAN/RBIS/RBM34/RPF2/RPL10/RPL10A/RPL23A/RPL26/RPS12/RPS17/RPS19/RPS19BP1/RPS23/RPS25/RPS27L/RPS3A/RPS6/RPSA/RPUSD1/RRP1/RRP7BP/RRP9/SLX9/SNU13/TBL3/TSR1/TSR2/WDR12/WDR18/WDR55/WDR75/ZCCHC4/ZNF622	54	L3 unique	rna	-	-	NA
BP	GO:0042274	ribosomal small subunit biogenesis	21/2634	104/20757	0.0200708	0.174358	0.15042	BMS1/BYSL/LSM6/RPS12/RPS17/RPS19/RPS19BP1/RPS23/RPS25/RPS27L/RPS3A/RPS6/RPSA/RRP7BP/RRP9/SLX9/SNU13/TBL3/TSR1/TSR2/WDR75	21	L3 unique	rna	-	-	NA
BP	GO:0042451	purine nucleoside biosynthetic process	4/2634	11/20757	0.040875	0.250127	0.215786	ADA2/HPRT1/PNP/MTAP	4	L3 unique	RNA	-	-	NA
BP	GO:0045814	negative regulation of gene expression, epigenetic	23/2634	120/20757	0.0275202	0.210061	0.181221	ATF7IP/BAZ1A/BMI1/CDKN2B-AS1/CTR9/HDAC4/HDAC9/KCNQ1OT1/L3MBTL3/LMNA/MYC/PHF19/PHF2/RB1/RESF1/SAMD1/SDR16C5/SIRT1/SMARCA5/UBR2/UBR5/UHRF1/ZNF445	23	L3 unique	rna	-	-	NA
BP	GO:0045943	positive regulation of transcription by RNA polymerase I	9/2634	35/20757	0.0273183	0.20912	0.180409	DDX11/DDX21/EIF2AK3/ERBB2/MTOR/PIH1D1/SMARCA4/SMARCA5/WDR75	9	L3 unique	RNA	-	-	NA
BP	GO:0046129	purine ribonucleoside biosynthetic process	4/2634	11/20757	0.040875	0.250127	0.215786	ADA2/HPRT1/PNP/MTAP	4	L3 unique	RNA	-	-	NA
BP	GO:0051503	adenine nucleotide transport	10/2634	36/20757	0.0119186	0.133235	0.114943	ADCY10/CR1/SLC17A9/SLC19A1/SLC25A41/SLC25A42/SLC25A5/SLC25A6/SLC33A1/SLC35B2	10	L3 unique	RNA	-	-	NA
BP	GO:0072528	pyrimidine-containing compound biosynthetic process	12/2634	43/20757	0.00590276	0.0945028	0.0815281	AK5/CMPK2/CTPS1/MTOR/NME2/NME5/NME9/SLC19A3/TPK1/UCK1/UCK2/UPP1	12	L3 unique	RNA	-	-	NA
BP	GO:1901838	positive regulation of transcription of nucleolar large rRNA by RNA polymerase I	4/2634	10/20757	0.0288495	0.212169	0.18304	DDX11/MTOR/PIH1D1/SMARCA4	4	L3 unique	RNA	-	-	NA
BP	GO:2000819	regulation of nucleotide-excision repair	8/2634	28/20757	0.0198488	0.173295	0.149503	ACTB/ACTL6B/ARID1B/DPF2/PHF10/RAD52/SMARCA4/SMARCD2	8	L3 unique	RNA	-	-	NA
BP	GO:0006862	nucleotide transport	12/2634	44/20757	0.00719799	0.105584	0.0910875	ADCY10/CR1/SLC17A9/SLC19A1/SLC25A32/SLC25A33/SLC25A41/SLC25A42/SLC25A5/SLC25A6/SLC33A1/SLC35B2	12	L3 unique	RNA	-	-	NA
MF	GO:0015215	nucleotide transmembrane transporter activity	10/2634	32/20757	0.00485341	0.0873188	0.0753304	SLC17A9/SLC19A1/SLC25A32/SLC25A33/SLC25A41/SLC25A42/SLC25A5/SLC25A6/SLC33A1/SLC35B2	10	L3 unique	RNA	-	-	NA
CC	GO:0015934	large ribosomal subunit	23/2634	117/20757	0.0209341	0.179159	0.154562	MPV17L2/MRPL12/MRPL16/MRPL18/MRPL21/MRPL35/MRPL39/MRPL54/MRPL57/NSUN4/RPL10/RPL10A/RPL12/RPL13/RPL23/RPL23A/RPL26/RPL3/RPL34/RPL37/RPL41/RPLP2/SNU13	23	L3 unique	RNA	-	-	NA
BP	GO:0042219	cellular modified amino acid catabolic process	7/2634	22/20757	0.0158563	0.153562	0.132479	ABHD12/ACADL/ALDH4A1/CBS/DMGDH/HOGA1/PRODH	7	L3 unique	RNA	-	-	NA
BP	GO:0042455	ribonucleoside biosynthetic process	4/2634	11/20757	0.040875	0.250127	0.215786	ADA2/HPRT1/PNP/MTAP	4	L3 unique	RNA	-	-	NA
BP	GO:0010738	regulation of protein kinase A signaling	6/2634	20/20757	0.0332202	0.227485	0.196253	ADGRV1/ADRB2/AKAP6/LRRK2/MC1R/MIF	6	L3 unique	signal	-	-	NA
MF	GO:0042887	amide transmembrane transporter activity	12/2634	47/20757	0.0124515	0.134955	0.116427	ABCG2/SLC15A2/SLC15A3/SLC17A6/SLC19A1/SLC25A12/SLC25A18/SLC25A32/SLC27A1/SLC33A1/SLC5A6/SLC7A11	12	L3 unique	signal	-	-	NA
MF	GO:0072349	modified amino acid transmembrane transporter activity	10/2634	37/20757	0.0145198	0.147823	0.127528	SLC16A9/SLC19A1/SLC25A12/SLC25A29/SLC25A32/SLC5A6/SLC66A1/SLC7A11/SLC7A3/SLC7A6	10	L3 unique	signal	-	-	NA
BP	GO:0072530	purine-containing compound transmembrane transport	11/2634	37/20757	0.00489546	0.0873188	0.0753304	ADCY10/SLC17A9/SLC19A1/SLC22A3/SLC25A41/SLC25A42/SLC25A5/SLC25A6/SLC33A1/SLC35B2/SLC43A3	11	L3 unique	signal	-	-	NA
BP	GO:0099004	calmodulin dependent kinase signaling pathway	4/2634	11/20757	0.040875	0.250127	0.215786	KCNJ11/LRRK2/TREM2/KCNJ8	4	L3 unique	signal	-	-	NA
BP	GO:1901620	regulation of smoothened signaling pathway involved in dorsal/ventral neural tube patterning	4/2634	11/20757	0.040875	0.250127	0.215786	CDK20/PRKACA/SUFU/TULP3	4	L3 unique	signal	-	-	NA
CC	GO:0043083	synaptic cleft	6/2634	21/20757	0.041664	0.251306	0.216803	ACHE/ADGRB3/CBLN1/LAMB2/LGI1/LAMA2	6	L3 unique	synapse	-	-	NA
BP	GO:0097401	synaptic vesicle lumen acidification	5/2634	16/20757	0.0429689	0.25184	0.217264	ATP6V0A1/ATP6V0A4/ATP6V1A/ATP6V1B2/ATP6V1C1	5	L3 unique	synaptic	-	-	NA
CC	GO:0098850	extrinsic component of synaptic vesicle membrane	4/2634	11/20757	0.040875	0.250127	0.215786	ATP6V1A/ATP6V1B2/ATP6V1C1/SYN3	4	L3 unique	synaptic	-	-	NA
BP	GO:0098970	postsynaptic neurotransmitter receptor diffusion trapping	4/2634	10/20757	0.0288495	0.212169	0.18304	CACNG2/DLG4/GPHN/ITGB3	4	L3 unique	synaptic	-	-	NA
CC	GO:0005884	actin filament	32/2634	118/20757	1.91454e-05	0.00522428	0.00450702	ACTB/ACTG1/ACTN2/CORO1A/COTL1/DMTN/EZR/FLNA/FYN/GAS2/GAS2L1/GAS7/IQGAP1/JAM3/LMOD1/MARK2/MICAL1/MYO1B/MYO9B/PAK1/PDLIM1/PDLIM3/PLS3/PSTPIP1/RAC2/RHOQ/TMOD1/TPM3/VPS18/WAS/YES1/RCSD1	32	L3 LS	actin	32	53	0.603774
BP	GO:0031113	regulation of microtubule polymerization	13/2634	61/20757	0.0401738	0.250127	0.215786	ANKRD53/CLIP1/DCTN1/GBA2/GIT1/HAUS2/HAUS5/MAP1B/MAPT/MET/PAK1/SLC39A12/TUBB4A	13	L3 LS	actin	13	22	0.590909
BP	GO:0031116	positive regulation of microtubule polymerization	8/2634	32/20757	0.042551	0.25184	0.217264	ANKRD53/CLIP1/DCTN1/GIT1/MAP1B/MAPT/MET/PAK1	8	L3 LS	actin	8	13	0.615385
BP	GO:0034643	establishment of mitochondrion localization, microtubule-mediated	7/2634	26/20757	0.0389651	0.248248	0.214165	ARMCX3/KIF5B/MAP1B/MAP1S/MAPT/SYBU/UXT	7	L3 LS	actin	7	15	0.466667
CC	GO:0043209	myelin sheath	12/2634	46/20757	0.01045	0.124857	0.107715	CALM2/CALM3/CLDN5/DLG1/ERBB2/ITGB1/ITPR3/JAM3/MAL/PLP1/TSPAN2/TUBB4A	12	L3 LS	actin	12	18	0.666667
BP	GO:0047497	mitochondrion transport along microtubule	7/2634	26/20757	0.0389651	0.248248	0.214165	ARMCX3/KIF5B/MAP1B/MAP1S/MAPT/SYBU/UXT	7	L3 LS	actin	7	15	0.466667
BP	GO:1903115	regulation of actin filament-based movement	10/2634	41/20757	0.0292529	0.213552	0.184232	ACTA2/ADCY10/CAMK2D/CTNNA3/DLG1/DSC2/DSP/PDE4D/SCN5A/STC1	10	L3 LS	actin	10	17	0.588235
MF	GO:0003713	transcription coactivator activity	48/2634	280/20757	0.0181089	0.163855	0.141358	ACTL6B/ACTN2/ARID1B/ATXN7L3/BCL3/BCL9L/CIITA/CTBP2/EDF1/EP300/HCFC2/HIPK2/KAT6A/KMT2C/LMO1/LPIN3/MAML2/MED27/MYSM1/NCOA6/NME2/PARK7/PBXIP1/PDLIM1/PHF2/PPARGC1A/PRDM16/PRKCB/PSMC3IP/RBM14/SETD4/SIRT1/SMARCA4/SMARCD2/SS18L1/SS18L2/SSBP3/TADA2B/TADA3/TGFB1I1/TOX2/TOX3/TRERF1/TRIM38/TRIM5/TRIM52/UBE2L3/WBP2	48	L3 LS	activity	48	88	0.545455
MF	GO:0004112	cyclic-nucleotide phosphodiesterase activity	7/2634	26/20757	0.0389651	0.248248	0.214165	PDE1A/PDE1B/PDE4D/PDE7A/PDE7B/PDE8B/PDE9A	7	L3 LS	activity	7	11	0.636364
MF	GO:0004114	3',5'-cyclic-nucleotide phosphodiesterase activity	7/2634	24/20757	0.0256677	0.203047	0.17517	PDE1A/PDE1B/PDE4D/PDE7A/PDE7B/PDE8B/PDE9A	7	L3 LS	activity	7	11	0.636364
MF	GO:0004115	3',5'-cyclic-AMP phosphodiesterase activity	6/2634	17/20757	0.0147891	0.149057	0.128592	PDE1A/PDE1B/PDE4D/PDE7A/PDE7B/PDE8B	6	L3 LS	activity	6	9	0.666667
MF	GO:0005095	GTPase inhibitor activity	5/2634	12/20757	0.0119973	0.133235	0.114943	IPO5/IQGAP1/IQGAP2/RTKN/PDE6D	5	L3 LS	activity	5	6	0.833333
MF	GO:0005217	intracellular ligand-gated monoatomic ion channel activity	8/2634	30/20757	0.0297314	0.215312	0.185751	CNGA3/CNGB1/ITPR2/ITPR3/MCOLN3/RYR1/RYR3/TRPV1	8	L3 LS	activity	8	13	0.615385
MF	GO:0008514	organic anion transmembrane transporter activity	43/2634	242/20757	0.0136935	0.142473	0.122912	ABCG2/BEST1/MFSD10/SLC10A7/SLC13A3/SLC13A5/SLC16A3/SLC16A4/SLC16A9/SLC17A6/SLC17A9/SLC19A1/SLC1A5/SLC22A3/SLC25A1/SLC25A12/SLC25A18/SLC25A29/SLC25A32/SLC25A41/SLC25A42/SLC25A5/SLC25A6/SLC26A6/SLC27A1/SLC27A4/SLC2A1/SLC2A10/SLC2A6/SLC32A1/SLC33A1/SLC35B2/SLC35D2/SLC39A12/SLC43A3/SLC4A11/SLC4A3/SLC5A6/SLC66A1/SLC6A6/SLC7A11/SLC7A3/SLC7A6	43	L3 LS	activity	43	70	0.614286
MF	GO:0008574	plus-end-directed microtubule motor activity	6/2634	16/20757	0.0106987	0.126144	0.108825	KIF18B/KIF19/KIF1A/KIF1C/KIF20B/KIF5B	6	L3 LS	activity	6	10	0.6
MF	GO:0008656	cysteine-type endopeptidase activator activity involved in apoptotic process	6/2634	21/20757	0.041664	0.251306	0.216803	CARD8/CASP1/CTSH/NOD1/RPS27L/ST20	6	L3 LS	activity	6	9	0.666667
MF	GO:0009055	electron transfer activity	24/2634	117/20757	0.011275	0.130909	0.112936	AKR7A2/ALDH4A1/AOC2/CIAPIN1/COX4I1/COX5A/COX7B/COX8A/CYBA/CYC1/CYCS/DMGDH/ETFB/NCF2/NDUFA10/NDUFA8/NDUFB2/NDUFB5/NDUFB6/NDUFB7/P4HA2/UQCRC1/UQCRFS1/UQCRH	24	L3 LS	activity	24	37	0.648649
BP	GO:0010921	regulation of phosphatase activity	13/2634	61/20757	0.0401738	0.250127	0.215786	CALM2/CALM3/CD300A/GPLD1/GSK3B/LGALS3/MTOR/NCKAP1L/PDGFRB/PLEK/PPP1R12A/PTPRC/STYXL1	13	L3 LS	activity	13	24	0.541667
BP	GO:0010922	positive regulation of phosphatase activity	9/2634	28/20757	0.00604016	0.0957508	0.0826048	CALM2/CALM3/CD300A/GPLD1/MTOR/PDGFRB/PLEK/PPP1R12A/PTPRC	9	L3 LS	activity	9	13	0.692308
MF	GO:0015078	proton transmembrane transporter activity	35/2634	142/20757	7.12885e-05	0.0104379	0.00900486	ATP4A/ATP5F1A/ATP5F1B/ATP5MC3/ATP5MG/ATP5PD/ATP6V0A1/ATP6V0A2/ATP6V0A4/ATP6V0C/ATP6V1A/ATP6V1B2/ATP6V1C1/COX4I1/COX5A/COX7B/COX8A/CYC1/HVCN1/SLC15A2/SLC15A3/SLC16A3/SLC17A6/SLC25A12/SLC25A18/SLC25A5/SLC2A10/SLC32A1/SLC4A11/SLC9A2/SLC9A8/SLC9A9/UQCRC1/UQCRFS1/UQCRH	35	L3 LS	activity	35	50	0.7
MF	GO:0015248	sterol transporter activity	9/2634	36/20757	0.0324515	0.226327	0.195253	ABCG4/GRAMD1B/GRAMD1C/NPC1/OSBPL10/PLTP/STARD3/TSPO/APOB	9	L3 LS	activity	9	16	0.5625
MF	GO:0015252	proton channel activity	8/2634	26/20757	0.0125571	0.135371	0.116786	ATP5F1A/ATP5F1B/ATP5MG/ATP5PD/ATP6V0C/ATP6V1A/HVCN1/SLC4A11	8	L3 LS	activity	8	11	0.727273
MF	GO:0015291	secondary active transmembrane transporter activity	47/2634	286/20757	0.0373721	0.24568	0.211949	MFSD4B/SLC10A7/SLC12A4/SLC12A5/SLC12A7/SLC13A3/SLC13A5/SLC15A2/SLC15A3/SLC16A3/SLC16A4/SLC16A9/SLC17A6/SLC17A9/SLC19A1/SLC1A5/SLC22A18/SLC24A4/SLC25A1/SLC25A12/SLC25A18/SLC25A5/SLC25A6/SLC26A6/SLC2A10/SLC30A4/SLC32A1/SLC35B2/SLC35C1/SLC35C2/SLC35D2/SLC35E1/SLC35E2B/SLC37A2/SLC39A12/SLC46A3/SLC4A11/SLC4A3/SLC5A6/SLC6A6/SLC7A11/SLC7A6/SLC8A2/SLC8B1/SLC9A2/SLC9A8/SLC9A9	47	L3 LS	activity	47	83	0.566265
MF	GO:0015297	antiporter activity	27/2634	135/20757	0.0105501	0.125681	0.108426	SLC17A6/SLC19A1/SLC1A5/SLC24A4/SLC25A1/SLC25A12/SLC25A5/SLC25A6/SLC26A6/SLC30A4/SLC32A1/SLC35B2/SLC35C1/SLC35C2/SLC35D2/SLC35E1/SLC35E2B/SLC37A2/SLC4A11/SLC4A3/SLC7A11/SLC7A6/SLC8A2/SLC8B1/SLC9A2/SLC9A8/SLC9A9	27	L3 LS	activity	27	46	0.586957
MF	GO:0015459	potassium channel regulator activity	15/2634	48/20757	0.000612704	0.0317624	0.0274016	ABCC9/ADRB2/DLG1/DPP6/FLNA/KCNAB2/KCNE2/KCNE4/KCNIP1/KCNIP4/KCNMB2/LRRC38/LRRC55/SGK1/SGK2	15	L3 LS	activity	15	21	0.714286
MF	GO:0016505	peptidase activator activity involved in apoptotic process	7/2634	24/20757	0.0256677	0.203047	0.17517	CARD8/CASP1/CTSH/MAL/NOD1/RPS27L/ST20	7	L3 LS	activity	7	10	0.7
MF	GO:0016628	oxidoreductase activity, acting on the CH-CH group of donors, NAD or NADP as acceptor	10/2634	32/20757	0.00485341	0.0873188	0.0753304	AKR1C1/AKR1C2/BDH2/CYP2S1/DECR2/DHCR24/DUS1L/DUS4L/PTGR2/TBXAS1	10	L3 LS	activity	10	15	0.666667
MF	GO:0016755	aminoacyltransferase activity	77/2634	494/20757	0.0319882	0.224587	0.193752	AMFR/ANAPC11/ATG3/CBLL1/CBX4/DTX4/F13A1/FBXL22/FBXO22/GGT5/HDAC4/HECTD4/HERC2P3/HERC5/HERC6/KCTD13/KLHL21/LNX1/MAEA/MARCHF2/MED11/MED27/MGRN1/MYCBP2/NEDD4/OBI1/PEX10/PML/PPP1R11/QPCTL/RFPL1/RMND5A/RNF144B/RNF146/RNF152/RNF170/RNF180/RNF181/RNF208/RNF213/RNF215/RNF217/RNF26/RNF31/RNF38/RNF40/RNF43/RNF44/SHPRH/SIAH3/SMURF2/STUB1/TNFAIP1/TRIM26/TRIM38/TRIM5/TRIM52/TRIM68/TRIM71/UBA7/UBE2E3/UBE2L3/UB…	77	L3 LS	activity	77	138	0.557971
MF	GO:0016776	phosphotransferase activity, phosphate group as acceptor	9/2634	36/20757	0.0324515	0.226327	0.195253	AK5/CMPK2/DLG1/GUK1/LRGUK/MPP1/NME2/NME5/NME9	9	L3 LS	activity	9	14	0.642857
MF	GO:0016874	ligase activity	32/2634	166/20757	0.0099657	0.122712	0.105865	AARSD1/ACACA/ACSBG1/ACSF2/ACSM5/ASS1/ATP5F1A/ATP5F1B/ATP5MG/ATP5PD/ATP6V0C/ATP6V1A/CTPS1/FARSA/FARSB/HARS2/LARS1/NARS2/RIMKLB/RTCA/SAE1/SARS1/SARS2/SLC27A1/SLC27A4/SUCLG2/TARS1/TTLL11/TTLL6/TTLL9/UBA7/UBE2L5	32	L3 LS	activity	32	52	0.615385
MF	GO:0017080	sodium channel regulator activity	12/2634	39/20757	0.00243683	0.0626006	0.0540059	CAMK2D/FGF12/FXYD1/FXYD5/FXYD6/GPLD1/NEDD4/NOS1/SCN2B/SGK1/SGK2/TMPRSS3	12	L3 LS	activity	12	18	0.666667
MF	GO:0019205	nucleobase-containing compound kinase activity	12/2634	43/20757	0.00590276	0.0945028	0.0815281	AK5/CLP1/CMPK2/DLG1/GUK1/LRGUK/MPP1/NME2/NME5/NME9/UCK1/UCK2	12	L3 LS	activity	12	18	0.666667
MF	GO:0019208	phosphatase regulator activity	24/2634	104/20757	0.00240197	0.0626006	0.0540059	BMP2K/CALM2/CALM3/IGFBP3/LGALS3/PABIR1/PDP1/PDP2/PHACTR2/PHACTR3/PPP1R11/PPP1R12A/PPP1R14C/PPP1R3B/PPP2R1B/PPP2R2C/PPP3R1/PPP3R2/PPP4R2/PPP4R3A/PTN/RCAN2/SBF2/STYXL1	24	L3 LS	activity	24	39	0.615385
MF	GO:0019829	ATPase-coupled monoatomic cation transmembrane transporter activity	15/2634	52/20757	0.00153522	0.0495913	0.0427827	ABCC9/ATP1A1/ATP2B1/ATP4A/ATP5F1B/ATP6V0A1/ATP6V0A2/ATP6V0A4/ATP6V0C/ATP6V1A/ATP6V1B2/ATP6V1C1/KCNJ11/ATP13A4/KCNJ8	15	L3 LS	activity	15	24	0.625
BP	GO:0030322	stabilization of membrane potential	6/2634	17/20757	0.0147891	0.149057	0.128592	CHCHD10/KCNK10/KCNK13/KCNK2/KCNK6/KCNK9	6	L3 LS	activity	6	8	0.75
MF	GO:0034483	heparan sulfate sulfotransferase activity	5/2634	15/20757	0.0328845	0.226923	0.195767	HS2ST1/HS3ST3A1/HS3ST3B1/NDST2/HS3ST2	5	L3 LS	activity	5	7	0.714286
MF	GO:0042625	ATPase-coupled ion transmembrane transporter activity	8/2634	24/20757	0.00744851	0.10654	0.0919124	ATP5F1B/ATP6V0A1/ATP6V0A2/ATP6V0A4/ATP6V0C/ATP6V1A/ATP6V1B2/ATP6V1C1	8	L3 LS	activity	8	11	0.727273
BP	GO:0043280	positive regulation of cysteine-type endopeptidase activity involved in apoptotic process	26/2634	111/20757	0.00129203	0.0486201	0.0419449	ACVR1C/BID/BOK/CARD8/CASP1/CASP2/CLEC7A/CTSD/CYCS/EIF2AK3/GPER1/GSN/HIP1/IFT57/MAPT/MYC/NOD1/PDCD6/PRR7/REST/RFPL1/RPS27L/SIRT1/SMAD3/ST20/SYK	26	L3 LS	activity	26	39	0.666667
BP	GO:0043281	regulation of cysteine-type endopeptidase activity involved in apoptotic process	36/2634	163/20757	0.000571987	0.0306279	0.0264228	ACVR1C/BID/BOK/CARD8/CASP1/CASP2/CDKN2D/CLEC7A/CTSD/CYCS/DHCR24/EIF2AK3/GPER1/GSN/HGF/HIP1/IFT57/MAPT/MYC/NOD1/PARK7/PDCD6/PIH1D1/PLAUR/PRR7/RAF1/REST/RFPL1/RPS27L/RPS6KA1/SIRT1/SMAD3/SOX2/ST20/SYK/TRIAP1	36	L3 LS	activity	36	56	0.642857
BP	GO:0043406	positive regulation of MAP kinase activity	22/2634	88/20757	0.00120471	0.0476428	0.0411017	ADRA2A/CD24/CD40/EDN3/EGFR/ERBB2/FGF1/HTR2B/LRRK2/MAP4K2/NEK10/NTRK3/PAK1/PDGFA/PDGFC/PDGFRB/PIK3CG/PIK3R5/RASGRP1/TLR4/TLR6/TPD52L1	22	L3 LS	activity	22	36	0.611111
MF	GO:0044769	ATPase activity, coupled to transmembrane movement of ions, rotational mechanism	8/2634	24/20757	0.00744851	0.10654	0.0919124	ATP5F1B/ATP6V0A1/ATP6V0A2/ATP6V0A4/ATP6V0C/ATP6V1A/ATP6V1B2/ATP6V1C1	8	L3 LS	activity	8	11	0.727273
MF	GO:0046933	proton-transporting ATP synthase activity, rotational mechanism	6/2634	18/20757	0.0198495	0.173295	0.149503	ATP5F1A/ATP5F1B/ATP5MG/ATP5PD/ATP6V0C/ATP6V1A	6	L3 LS	activity	6	9	0.666667
MF	GO:0046961	proton-transporting ATPase activity, rotational mechanism	8/2634	24/20757	0.00744851	0.10654	0.0919124	ATP5F1B/ATP6V0A1/ATP6V0A2/ATP6V0A4/ATP6V0C/ATP6V1A/ATP6V1B2/ATP6V1C1	8	L3 LS	activity	8	11	0.727273
MF	GO:0050145	nucleoside monophosphate kinase activity	6/2634	20/20757	0.0332202	0.227485	0.196253	AK5/CMPK2/DLG1/GUK1/LRGUK/MPP1	6	L3 LS	activity	6	11	0.545455
BP	GO:0051339	regulation of lyase activity	14/2634	58/20757	0.0121035	0.133235	0.114943	ADCYAP1/ADGRV1/ADRB2/CRHR1/DRD1/EDNRB/GNAI3/LTB4R2/NOS1/NOS2/ORAI1/PARK7/RAF1/RXFP1	14	L3 LS	activity	14	23	0.608696
BP	GO:0051349	positive regulation of lyase activity	10/2634	40/20757	0.0248576	0.199182	0.171836	ADCYAP1/ADRB2/CRHR1/DRD1/NOS1/NOS2/ORAI1/PARK7/RAF1/RXFP1	10	L3 LS	activity	10	16	0.625
BP	GO:0052547	regulation of peptidase activity	53/2634	312/20757	0.0160671	0.154771	0.133521	A2ML1/ACVR1C/BID/BOK/CARD8/CASP1/CASP2/CDKN2D/CLEC7A/CR1/CRB2/CST3/CTSD/CTSH/CYCS/DHCR24/EIF2AK3/FYN/GPER1/GRIN2A/GSN/HGF/HIP1/IFT57/KNG1/LRP1/MAPT/MYC/NOD1/NRDC/PARK7/PDCD6/PIH1D1/PLAUR/PRR7/PSMB8/RAF1/REST/RFPL1/RIPK2/RPS27L/RPS6KA1/SERPINA1/SERPINB6/SERPINE2/SERPINF1/SIRT1/SMAD3/SOX2/ST20/SYK/TIMP3/TRIAP1	53	L3 LS	activity	53	95	0.557895
BP	GO:0052548	regulation of endopeptidase activity	51/2634	288/20757	0.00836064	0.112401	0.096969	A2ML1/ACVR1C/BID/BOK/CARD8/CASP1/CASP2/CDKN2D/CLEC7A/CR1/CRB2/CST3/CTSD/CYCS/DHCR24/EIF2AK3/FYN/GPER1/GRIN2A/GSN/HGF/HIP1/IFT57/KNG1/MAPT/MYC/NOD1/NRDC/PARK7/PDCD6/PIH1D1/PLAUR/PRR7/PSMB8/RAF1/REST/RFPL1/RIPK2/RPS27L/RPS6KA1/SERPINA1/SERPINB6/SERPINE2/SERPINF1/SIRT1/SMAD3/SOX2/ST20/SYK/TIMP3/TRIAP1	51	L3 LS	activity	51	90	0.566667
BP	GO:0086005	ventricular cardiac muscle cell action potential	11/2634	35/20757	0.00303507	0.0705796	0.0608894	CTNNA3/DLG1/DSC2/DSP/KCNE2/KCNE4/KCNJ5/RNF207/SCN2B/SCN5A/KCNJ8	11	L3 LS	activity	11	13	0.846154
BP	GO:0086011	membrane repolarization during action potential	10/2634	31/20757	0.00375728	0.0784804	0.0677055	ATP1A1/CACNB3/FLNA/KCNE2/KCNE4/KCNH7/KCNJ5/RNF207/SCN2B/KCNJ8	10	L3 LS	activity	10	15	0.666667
BP	GO:0086013	membrane repolarization during cardiac muscle cell action potential	8/2634	25/20757	0.009757	0.121501	0.10482	ATP1A1/FLNA/KCNE2/KCNE4/KCNJ5/RNF207/SCN2B/KCNJ8	8	L3 LS	activity	8	12	0.666667
BP	GO:0098900	regulation of action potential	15/2634	59/20757	0.00580133	0.0938723	0.0809841	ADRA1A/CACNB3/CALM3/CAMK2D/CTNNA3/DLG1/DSC2/DSP/FGF12/FLNA/KCNAB2/RNF207/SCN5A/SLC4A3/SLC8A2	15	L3 LS	activity	15	24	0.625
MF	GO:0120013	lipid transfer activity	13/2634	54/20757	0.0156313	0.153562	0.132479	ATG2A/C2CD2L/CIDEA/GRAMD1B/GRAMD1C/PITPNC1/PLEKHA8P1/PLTP/STARD3/TNFAIP8L3/TRIAP1/TSPO/APOB	13	L3 LS	activity	13	19	0.684211
BP	GO:1901016	regulation of potassium ion transmembrane transporter activity	14/2634	57/20757	0.0103618	0.124631	0.10752	ACTN2/AKAP6/ALG10B/DLG1/ITGB1/KCNE2/KCNE4/KCNS2/LRRC38/LRRC55/NEDD4/RNF207/TREM2/WWP2	14	L3 LS	activity	14	20	0.7
BP	GO:1901018	positive regulation of potassium ion transmembrane transporter activity	7/2634	21/20757	0.0121108	0.133235	0.114943	ACTN2/AKAP6/ALG10B/LRRC38/LRRC55/RNF207/TREM2	7	L3 LS	activity	7	11	0.636364
BP	GO:1903818	positive regulation of voltage-gated potassium channel activity	6/2634	12/20757	0.00193567	0.0558339	0.0481682	AKAP6/ALG10B/LRRC38/LRRC55/RNF207/TREM2	6	L3 LS	activity	6	7	0.857143
BP	GO:2000116	regulation of cysteine-type endopeptidase activity	40/2634	195/20757	0.00135731	0.0488061	0.0421053	ACVR1C/BID/BOK/CARD8/CASP1/CASP2/CDKN2D/CLEC7A/CST3/CTSD/CYCS/DHCR24/EIF2AK3/FYN/GPER1/GRIN2A/GSN/HGF/HIP1/IFT57/MAPT/MYC/NOD1/PARK7/PDCD6/PIH1D1/PLAUR/PRR7/RAF1/REST/RFPL1/RIPK2/RPS27L/RPS6KA1/SIRT1/SMAD3/SOX2/ST20/SYK/TRIAP1	40	L3 LS	activity	40	63	0.634921
BP	GO:2001056	positive regulation of cysteine-type endopeptidase activity	29/2634	129/20757	0.00139996	0.0488061	0.0421053	ACVR1C/BID/BOK/CARD8/CASP1/CASP2/CLEC7A/CTSD/CYCS/EIF2AK3/FYN/GPER1/GRIN2A/GSN/HIP1/IFT57/MAPT/MYC/NOD1/PDCD6/PRR7/REST/RFPL1/RIPK2/RPS27L/SIRT1/SMAD3/ST20/SYK	29	L3 LS	activity	29	43	0.674419
BP	GO:2001257	regulation of cation channel activity	26/2634	123/20757	0.00576025	0.0938723	0.0809841	ACTN2/AKAP6/ALG10B/CACNB3/CALM2/CALM3/CAMK2D/CRHR1/DLG1/FGF12/ITGB1/JPH1/JPH3/KCNE2/KCNE4/KCNS2/LRRC38/LRRC55/NOS1/P2RY6/PDE4D/PIRT/PRKACA/RNF207/STIM2/TREM2	26	L3 LS	activity	26	43	0.604651
BP	GO:2001259	positive regulation of cation channel activity	13/2634	49/20757	0.00676057	0.101572	0.0876272	ACTN2/AKAP6/ALG10B/CACNB3/CALM2/CALM3/LRRC38/LRRC55/P2RY6/PIRT/RNF207/STIM2/TREM2	13	L3 LS	activity	13	21	0.619048
BP	GO:0010508	positive regulation of autophagy	33/2634	150/20757	0.00101664	0.0420089	0.0362414	ADRB2/ATG101/ATG2A/BECN1/CCNY/CDK16/DCN/GNAI3/GSK3B/IKBKG/KDR/LRRK2/MOAP1/NOD1/PAFAH1B2/PARK7/RAB3GAP2/RALB/RFPL1/RIPK2/RNF152/RNF31/SIRT1/SLC25A5/SNX18/SNX4/SPTLC1/TRIM38/TRIM5/TRIM68/UFL1/ULK2/WDR45	33	L3 LS	autophagy	33	51	0.647059
BP	GO:0016239	positive regulation of macroautophagy	20/2634	75/20757	0.000834845	0.03735	0.0322221	ADRB2/ATG2A/BECN1/DCN/GNAI3/IKBKG/KDR/MOAP1/NOD1/PAFAH1B2/RAB3GAP2/RALB/RIPK2/RNF31/SIRT1/SLC25A5/SNX18/SNX4/SPTLC1/WDR45	20	L3 LS	autophagy	20	32	0.625
BP	GO:0032252	secretory granule localization	6/2634	14/20757	0.00502031	0.0873188	0.0753304	KIF1A/KIF1C/KIF5B/PIK3CG/RASGRP1/SYBU	6	L3 LS	autophagy	6	8	0.75
BP	GO:0032253	dense core granule localization	4/2634	11/20757	0.040875	0.250127	0.215786	KIF1A/KIF1C/KIF5B/SYBU	4	L3 LS	autophagy	4	6	0.666667
BP	GO:0032418	lysosome localization	22/2634	86/20757	0.000867527	0.0381759	0.0329346	BLOC1S1/CD300A/CD84/FGR/KIF5B/KLC2/LAMTOR1/LAT/LAT2/PIK3CG/PTGDS/RAC2/RASGRP1/SNAP23/SNX4/SPHK2/STXBP2/SYK/SYTL4/UNC13D/VPS33B/NDEL1	22	L3 LS	autophagy	22	34	0.647059
CC	GO:0033176	proton-transporting V-type ATPase complex	8/2634	27/20757	0.0159035	0.153562	0.132479	ATP6V0A1/ATP6V0A2/ATP6V0A4/ATP6V0C/ATP6V1A/ATP6V1B2/ATP6V1C1/RNASEK	8	L3 LS	autophagy	8	11	0.727273
CC	GO:0033177	proton-transporting two-sector ATPase complex, proton-transporting domain	8/2634	26/20757	0.0125571	0.135371	0.116786	ATP5MC3/ATP5MG/ATP5PD/ATP6V0A1/ATP6V0A2/ATP6V0A4/ATP6V0C/RNASEK	8	L3 LS	autophagy	8	14	0.571429
CC	GO:0033179	proton-transporting V-type ATPase, V0 domain	5/2634	12/20757	0.0119973	0.133235	0.114943	ATP6V0A1/ATP6V0A2/ATP6V0A4/ATP6V0C/RNASEK	5	L3 LS	autophagy	5	8	0.625
BP	GO:0090382	phagosome maturation	8/2634	30/20757	0.0297314	0.215312	0.185751	CORO1A/RAB20/RAB32/RAB7B/SLAMF8/SLC9A9/SYT11/VPS33B	8	L3 LS	autophagy	8	13	0.615385
BP	GO:2000786	positive regulation of autophagosome assembly	8/2634	19/20757	0.00137031	0.0488061	0.0421053	ATG2A/BECN1/MOAP1/RAB3GAP2/RALB/SNX18/SNX4/WDR45	8	L3 LS	autophagy	8	11	0.727273
BP	GO:0014012	peripheral nervous system axon regeneration	5/2634	10/20757	0.00474996	0.087133	0.0751702	CERS2/MAP1B/MMP2/TNC/TSPO	5	L3 LS	ax-den	5	7	0.714286
BP	GO:0021952	central nervous system projection neuron axonogenesis	8/2634	29/20757	0.0244429	0.196566	0.169578	DCC/DRAXIN/EPHB1/GLI2/MYCBP2/NFIB/NR2E1/PLXNA4	8	L3 LS	ax-den	8	13	0.615385
BP	GO:0048679	regulation of axon regeneration	10/2634	30/20757	0.00286662	0.0683811	0.0589928	BRAF/CERS2/FLNA/LRIG2/MAP2K2/NEO1/PTN/RGMA/RTN4RL1/TNR	10	L3 LS	ax-den	10	16	0.625
BP	GO:0048681	negative regulation of axon regeneration	6/2634	13/20757	0.00321077	0.0711331	0.061367	CERS2/LRIG2/NEO1/RGMA/RTN4RL1/TNR	6	L3 LS	ax-den	6	9	0.666667
BP	GO:0048814	regulation of dendrite morphogenesis	18/2634	64/20757	0.000757398	0.0356686	0.0307715	ADGRB3/CAMK2B/CUX1/CUX2/DHX36/DPYSL5/FZD4/GSK3B/KNDC1/LZTS1/NEDD4/NR2E1/PPP3CA/PTPRD/RAP2A/SDC2/SS18L1/SYNE1	18	L3 LS	ax-den	18	25	0.72
BP	GO:0050773	regulation of dendrite development	27/2634	99/20757	7.46911e-05	0.0107408	0.00926619	ADGRB3/ALK/CAMK1D/CAMK2B/CRKL/CUX1/CUX2/DCC/DHX36/DPYSL5/FZD4/GSK3B/KNDC1/LZTS1/MARK1/NEDD4/NR2E1/PACSIN1/PPP3CA/PREX1/PTN/PTPRD/RAP2A/SDC2/SS18L1/SYNE1/VLDLR	27	L3 LS	ax-den	27	38	0.710526
BP	GO:0007632	visual behavior	12/2634	56/20757	0.0457479	0.259992	0.224296	B3GAT1/B4GALT2/BRAF/DDHD2/DRD1/GRIN2A/ITGB1/KMT2A/PDE1B/PDE8B/SLC7A11/TANC1	12	L3 LS	behav	12	21	0.571429
BP	GO:0008542	visual learning	12/2634	48/20757	0.0147337	0.149057	0.128592	B3GAT1/B4GALT2/BRAF/DDHD2/DRD1/GRIN2A/ITGB1/KMT2A/PDE1B/PDE8B/SLC7A11/TANC1	12	L3 LS	behav	12	20	0.6
BP	GO:0000082	G1/S transition of mitotic cell cycle	46/2634	252/20757	0.006829	0.101866	0.0878803	ACTB/ACTL6B/APPL2/ARID1B/BID/BTN2A2/CASP2/CCL2/CDK16/CDK18/CDKN2D/CTDSP2/DACT1/DBF4/DDR2/DLG1/DPF2/EGFR/EIF4E/EIF4EBP1/FGF10/ID4/IQGAP3/ITGB1/KLF11/LSM10/MBLAC1/MTBP/MYC/PHF10/PLK5/PLRG1/PML/PPP3CA/RB1/RBL2/RDX/RPL26/RPS27L/RPS6/SMARCA4/SMARCD2/TAF10/TRIAP1/TRIM71/WEE1	46	L3 LS	cell	46	71	0.647887
MF	GO:0001846	opsonin binding	6/2634	21/20757	0.041664	0.251306	0.216803	CALR/CR1/ITGAM/MEGF10/PTX3/VSIG4	6	L3 LS	cell	6	11	0.545455
BP	GO:0002181	cytoplasmic translation	31/2634	156/20757	0.00713942	0.105107	0.0906768	CPEB4/DHX36/EIF2AK4/EIF3A/EIF3L/MTOR/NMNAT2/RPL10/RPL10A/RPL12/RPL13/RPL23/RPL23A/RPL26/RPL3/RPL34/RPL37/RPL41/RPLP2/RPS12/RPS17/RPS19/RPS23/RPS25/RPS29/RPS3A/RPS6/RPSA/SARS1/SH3BGRL/YBX1	31	L3 LS	cell	31	54	0.574074
BP	GO:0002263	cell activation involved in immune response	58/2634	305/20757	0.000992928	0.0414303	0.0357422	BCL3/CD300A/CD40/CD84/CD86/CORO1A/CR1/DOCK10/EIF2AK4/ERCC1/EXOSC6/FGR/GBF1/HLA-DRB1/IL18/IL27RA/IL33/ITGAL/ITGAM/KMT2A/KMT5B/LAT/LAT2/LFNG/LGALS3/LILRB1/LRP1/MDK/MFNG/MTOR/NCKAP1L/NFKBIZ/NMI/PAXIP1/PIK3CG/PLCL2/PTGDS/PTK2B/PTPRC/RAC2/RASGRP1/RIPK2/RPS6/SHB/SNAP23/SNX4/SOCS5/SPHK2/SPI1/SPN/STAT4/STAT6/STXBP2/STXBP3/SYK/TLR4/TREM2/UNC13D	58	L3 LS	cell	58	104	0.557692
BP	GO:0002367	cytokine production involved in immune response	24/2634	122/20757	0.0184829	0.166305	0.143472	ANGPT1/CLEC7A/DDX1/DDX21/DENND1B/DHX36/HK1/IL18/IL1R1/IRAK3/LILRB1/LITAF/MIF/NOD1/RIPK2/SASH3/SEMA7A/SIRT1/SPHK2/SYK/TLR4/TNFRSF14/TRIL/TWIST1	24	L3 LS	cell	24	48	0.5
BP	GO:0002697	regulation of immune effector process	70/2634	389/20757	0.00152286	0.0495913	0.0427827	AHR/ANGPT1/APPL2/CD300A/CD40/CD84/CD86/CLEC7A/CR1/CYRIB/DDX1/DDX21/DDX60/DENND1B/DHX36/EVPL/EXOSC6/FCGR1A/FGR/FOXJ1/GPI/HK1/HLA-DRB1/IL18/IL1R1/IL27RA/IL33/IRAK3/ITGAM/KMT5B/LGALS3/LILRB1/LITAF/MICA/MICB/MIF/NCKAP1L/NECTIN2/NFKBIZ/NOD1/NOS2/PAXIP1/PTPRC/RAC2/RASGRP1/RIPK2/RPS19/SASH3/SEMA7A/SHB/SIRT1/SLAMF8/SNX4/SOCS5/SPHK2/SPI1/SPN/STAT6/STXBP2/SYK/TLR4/TNFRSF14/TREM2/TRIL/TWIST1/ULBP3/UNC13D/VA…	70	L3 LS	cell	70	121	0.578512
BP	GO:0002699	positive regulation of immune effector process	55/2634	270/20757	0.000235614	0.0191656	0.0165343	APPL2/CD300A/CD40/CD84/CD86/CLEC7A/CR1/CYRIB/DDX1/DDX21/DDX60/DENND1B/DHX36/EXOSC6/FCGR1A/FGR/GPI/HK1/HLA-DRB1/IL18/IL1R1/IL33/ITGAM/KMT5B/LILRB1/MICA/MICB/MIF/NECTIN2/NFKBIZ/NOD1/NOS2/PAXIP1/PTPRC/RAC2/RASGRP1/RIPK2/RPS19/SASH3/SEMA7A/SHB/SIRT1/SNX4/SOCS5/SPHK2/SPI1/STAT6/STXBP2/SYK/TLR4/TNFRSF14/TREM2/ULBP3/UNC13D/VAV1	55	L3 LS	cell	55	89	0.617978
BP	GO:0002700	regulation of production of molecular mediator of immune response	36/2634	191/20757	0.00940652	0.121008	0.104394	ANGPT1/CD40/CD86/CLEC7A/CR1/DDX1/DDX21/DENND1B/DHX36/EVPL/EXOSC6/GPI/HK1/IL18/IL1R1/IL27RA/IL33/IRAK3/KMT5B/LILRB1/LITAF/MIF/NOD1/PAXIP1/PTPRC/RIPK2/SASH3/SEMA7A/SIRT1/SPHK2/STAT6/SYK/TLR4/TNFRSF14/TRIL/TWIST1	36	L3 LS	cell	36	61	0.590164
BP	GO:0002702	positive regulation of production of molecular mediator of immune response	28/2634	136/20757	0.0062532	0.0975911	0.0841924	CD40/CD86/CLEC7A/DDX1/DDX21/DENND1B/DHX36/EXOSC6/GPI/HK1/IL18/IL1R1/IL33/KMT5B/LILRB1/MIF/NOD1/PAXIP1/PTPRC/RIPK2/SASH3/SEMA7A/SIRT1/SPHK2/STAT6/SYK/TLR4/TNFRSF14	28	L3 LS	cell	28	46	0.608696
BP	GO:0002718	regulation of cytokine production involved in immune response	24/2634	120/20757	0.0152583	0.15148	0.130683	ANGPT1/CLEC7A/DDX1/DDX21/DENND1B/DHX36/HK1/IL18/IL1R1/IRAK3/LILRB1/LITAF/MIF/NOD1/RIPK2/SASH3/SEMA7A/SIRT1/SPHK2/SYK/TLR4/TNFRSF14/TRIL/TWIST1	24	L3 LS	cell	24	48	0.5
BP	GO:0002720	positive regulation of cytokine production involved in immune response	19/2634	81/20757	0.00537114	0.0904891	0.0780655	CLEC7A/DDX1/DDX21/DENND1B/DHX36/HK1/IL18/IL1R1/LILRB1/MIF/NOD1/RIPK2/SASH3/SEMA7A/SIRT1/SPHK2/SYK/TLR4/TNFRSF14	19	L3 LS	cell	19	35	0.542857
BP	GO:0002819	regulation of adaptive immune response	38/2634	208/20757	0.0128237	0.136781	0.118001	ADCY7/AHR/CD4/CD40/CLEC7A/CR1/CYRIB/DENND1B/EIF2AK4/EXOSC6/FCGR1A/FOXJ1/HLA-DRB1/IL18/IL1R1/IL27RA/IL33/IRF7/KMT5B/LILRB1/MICA/MICB/NCKAP1L/NECTIN2/NFKBIZ/PAXIP1/PTPRC/RIPK2/SAMSN1/SASH3/SIRT1/SOCS5/SPN/STAT6/TNFRSF14/TREM2/ULBP3/WAS	38	L3 LS	cell	38	67	0.567164
BP	GO:0002821	positive regulation of adaptive immune response	25/2634	130/20757	0.0214598	0.182488	0.157433	CD4/CD40/CLEC7A/CYRIB/DENND1B/EIF2AK4/EXOSC6/FCGR1A/HLA-DRB1/IL18/IL1R1/IL27RA/KMT5B/MICA/MICB/NECTIN2/NFKBIZ/PAXIP1/PTPRC/RIPK2/SASH3/SIRT1/STAT6/TREM2/ULBP3	25	L3 LS	cell	25	42	0.595238
CC	GO:0005741	mitochondrial outer membrane	38/2634	217/20757	0.024096	0.196566	0.169578	AGK/AKAP1/ARMCX3/ASS1/ATP5MC3/BCL2L2/BECN1/BID/BMF/BOK/EXD2/FUNDC1/HK1/IMMT/KMO/LRRK2/MAOA/MCL1/MICOS10/MLXIP/MOAP1/MTOR/PGAM5/RAB11FIP5/RAB32/RAC2/RAF1/RMDN3/SNN/SPART/TIGAR/TOMM22/TRAF3IP3/TSPO/UFL1/VAMP1/VAT1/FAM210B	38	L3 LS	cell	38	62	0.612903
CC	GO:0005844	polysome	14/2634	67/20757	0.0396188	0.250127	0.215786	CALR/DIS3L2/EIF2AK4/EIF4H/FXR2/GCN1/MCRS1/MSI2/MYH10/RPL10A/RPL41/RPS23/RPS29/RPS6	14	L3 LS	cell	14	24	0.583333
CC	GO:0005871	kinesin complex	12/2634	47/20757	0.0124515	0.134955	0.116427	KIF13A/KIF18B/KIF19/KIF1A/KIF1C/KIF20B/KIF21A/KIF21B/KIF5B/KLC1/KLC2/NDEL1	12	L3 LS	cell	12	19	0.631579
BP	GO:0006885	regulation of pH	24/2634	103/20757	0.0020948	0.0578398	0.0498987	ATP4A/ATP5F1B/ATP6V0A1/ATP6V0A2/ATP6V0A4/ATP6V0C/ATP6V1A/ATP6V1B2/CA7/CLN6/EDNRB/GPR89B/HVCN1/LRRK2/RAB20/RNASEK/SLAMF8/SLC12A5/SLC26A6/SLC4A3/SLC9A2/SLC9A8/SLC9A9/TM9SF4	24	L3 LS	cell	24	38	0.631579
BP	GO:0006935	chemotaxis	88/2634	468/20757	8.93487e-05	0.0124549	0.0107449	ACKR3/ADAM10/ANGPT1/BMP4/C3AR1/C5AR1/CALR/CAMK1D/CCL2/CCN3/CCR10/CKLF/CMTM1/CMTM3/CMTM8/CORO1A/CRKL/CSF3R/CXCL12/CXCL16/CXCR4/CYRIB/DOCK4/DUSP3/EDN3/EDNRB/EFNA5/ELMO2/EPHA2/EPHB1/FEZF2/FGF1/FGF10/GAB1/GBF1/GREM1/HBEGF/HGF/HSD3B7/IL16/IL17RC/ITGA9/ITGB3/JAM3/KDR/LGALS3/LSP1/LTB4R2/MDK/MET/MIF/MMP2/MPP1/MYCBP2/NBL1/NCKAP1L/NTRK3/P2RY12/PARVA/PDGFA/PDGFRB/PGF/PIK3CG/PLAUR/PLXNA4/PREX1/PTK2B/PTN/RAC2…	88	L3 LS	cell	88	152	0.578947
BP	GO:0006970	response to osmotic stress	17/2634	81/20757	0.0241256	0.196566	0.169578	BDKRB2/CASP1/CASP3/EFHD1/KCNMA1/KMO/MLC1/MTOR/MYLK/NLK/PTK2B/SERPINB6/SLC12A5/SLC2A1/SLC4A11/TSPO/RCSD1	17	L3 LS	cell	17	27	0.62963
BP	GO:0006997	nucleus organization	27/2634	144/20757	0.0235983	0.19511	0.168322	CHMP4B/CHMP7/DCTN1/DDX11/DYRK3/EMD/GPER1/HABP4/HIPK2/LMNA/MFSD14A/NECTIN2/NEK6/NEMP1/NUP107/PHF2/PML/PRKCA/PRKCB/PYGO1/RPS19/SIRT1/SMARCA5/SYNE1/UBXN2A/VPS4B/WDR73	27	L3 LS	cell	27	49	0.55102
BP	GO:0006998	nuclear envelope organization	12/2634	54/20757	0.0355788	0.237124	0.204568	CHMP4B/CHMP7/DCTN1/EMD/GPER1/LMNA/NEK6/NEMP1/PRKCA/PRKCB/UBXN2A/VPS4B	12	L3 LS	cell	12	21	0.571429
BP	GO:0007254	JNK cascade	31/2634	163/20757	0.0133536	0.140021	0.120797	CRKL/DACT1/DUSP3/EGFR/EPHB1/HIPK2/IRAK4/LRRK2/LTBR/MAP4K2/MAPK10/MAPKBP1/MDFIC/MECOM/MFHAS1/NCOR1/NOD1/NPHS1/PDCD4/PTK2B/RAP2A/RASGRP1/RIPK2/SMAD3/TAOK1/TLR4/TNFRSF19/TPD52L1/WNT16/WNT7B/ZNF622	31	L3 LS	cell	31	53	0.584906
MF	GO:0008429	phosphatidylethanolamine binding	5/2634	13/20757	0.0174889	0.16	0.138033	CD300A/MAP1LC3B/PEBP1/PLTP/TREM2	5	L3 LS	cell	5	8	0.625
BP	GO:0009411	response to UV	28/2634	152/20757	0.0265824	0.206629	0.17826	BCL3/BMF/CASP3/CAT/CCAR2/CDKN2D/DHX36/EGFR/EIF2AK4/EP300/ERCC1/MC1R/MFAP4/MME/MMP2/MYC/NEDD4/OPN3/PIK3R1/PML/RELA/REV1/RPL26/SCARA3/SIRT1/ST20/TRIAP1/USF1	28	L3 LS	cell	28	46	0.608696
BP	GO:0009650	UV protection	5/2634	12/20757	0.0119973	0.133235	0.114943	CAT/ERCC1/MC1R/MFAP4/SCARA3	5	L3 LS	cell	5	6	0.833333
CC	GO:0009897	external side of plasma membrane	63/2634	387/20757	0.0221419	0.187496	0.161754	ABCG2/ACKR3/ADGRA3/ANPEP/ANXA5/ASGR2/BCAM/BTN2A1/BTN2A2/BTN2A3P/CA4/CALR/CCR10/CD302/CD4/CD40/CD84/CD86/CLEC2D/CSF2RB/CSF3R/CXCL12/CXCR4/ECE1/EFNA5/EPOR/FCGR1A/FCGRT/FOLR2/HEG1/HLA-DRB1/IGSF21/IL11RA/IL1R1/IL27RA/ITGA5/ITGA9/ITGAL/ITGAM/ITGB1/ITGB3/KDR/LEPR/LILRB1/LY6G5B/MFAP3/MICA/MICB/MPL/PLAUR/PTPRC/SDC1/SEMA7A/SLC4A3/SPN/THBD/TLR4/TMEM123/TNFRSF14/TNFRSF18/TRPV1/ULBP3/MFGE8	63	L3 LS	cell	63	118	0.533898
MF	GO:0010181	FMN binding	5/2634	15/20757	0.0328845	0.226923	0.195767	NOS1/NOS2/POR/TYW1/TYW1B	5	L3 LS	cell	5	7	0.714286
BP	GO:0010821	regulation of mitochondrion organization	32/2634	152/20757	0.00254016	0.064116	0.0553133	ADCY10/BCL2L2/BID/BMF/BOK/CHCHD10/CYRIB/DCN/DDHD2/EP300/FKBP8/GPER1/GSK3B/HGF/KDR/LMNA/LRRK2/MAPT/MOAP1/MPV17L/PARK7/PGAM5/PLAUR/PPARGC1A/SLC25A5/SLC25A6/TIGAR/TREM2/TRIAP1/TSPO/VAT1/HRK	32	L3 LS	cell	32	47	0.680851
BP	GO:0010823	negative regulation of mitochondrion organization	12/2634	52/20757	0.0271239	0.208823	0.180152	BCL2L2/BOK/HGF/LMNA/MAPT/MPV17L/SLC25A5/SLC25A6/TIGAR/TRIAP1/TSPO/VAT1	12	L3 LS	cell	12	19	0.631579
BP	GO:0010884	positive regulation of lipid storage	7/2634	27/20757	0.0470366	0.263962	0.227722	CIDEA/EHD1/IKBKE/MSR1/NR1H2/PLIN2/APOB	7	L3 LS	cell	7	12	0.583333
BP	GO:0014074	response to purine-containing compound	28/2634	143/20757	0.012389	0.134955	0.116427	ABCC9/AHR/AKAP6/ASS1/BRAF/CNGA3/COL1A1/DMTN/EZR/FOSB/GPD1/INHBB/ITPR2/KCNJ11/P2RY12/P2RY6/PIK3CG/PTK2B/RAPGEF1/RELA/RYR1/RYR3/SDC1/SLC26A6/STC1/THBD/TRPV1/KCNJ8	28	L3 LS	cell	28	51	0.54902
BP	GO:0015711	organic anion transport	70/2634	443/20757	0.0303365	0.21844	0.18845	ABCG2/ADCY10/AKR1C1/BDKRB2/BEST1/CA4/CLN8/CR1/EMB/FOLR2/GABBR1/GIPC1/GRM7/ITGB1/KMO/LRP5/MFSD10/MIF/NOS2/PLA2R1/PLEKHA8P1/PLIN2/RBP5/SLC10A7/SLC13A3/SLC13A5/SLC16A3/SLC16A4/SLC16A9/SLC17A6/SLC17A9/SLC19A1/SLC1A5/SLC22A3/SLC25A1/SLC25A12/SLC25A18/SLC25A29/SLC25A32/SLC25A39/SLC25A41/SLC25A42/SLC25A5/SLC25A6/SLC26A6/SLC27A1/SLC27A4/SLC2A1/SLC2A10/SLC2A6/SLC32A1/SLC33A1/SLC35B2/SLC35C2/SLC35D2/SLC39A…	70	L3 LS	cell	70	125	0.56
CC	GO:0016324	apical plasma membrane	64/2634	403/20757	0.0337656	0.229463	0.197959	ABCG2/ADCY10/ADRB2/AHCYL1/ATP1A1/ATP4A/ATP6V0A4/ATP6V1A/ATP6V1B2/C2CD2L/CA4/CLIC5/CRB1/CRB2/DDR2/DLG1/EMP2/EPS15/ERBB2/EZR/FRMD6/FXYD1/GM2A/HPN/HVCN1/IQGAP1/ITGB3/ITPK1/KCNE2/KCNE4/KCNK2/KCNMA1/MAL/MFSD4B/MTCL1/NOD1/OTOA/P2RY6/PARD3/PARD3B/PARD6A/PDE4D/PDGFRB/PLB1/PLPP1/RDX/SEPTIN7/SLC15A2/SLC16A3/SLC19A1/SLC22A18/SLC22A3/SLC24A4/SLC26A6/SLC2A1/SLC4A11/SLC5A6/SLC6A6/SLC9A2/SLC9A8/STC1/STX3/STXBP3…	64	L3 LS	cell	64	119	0.537815
BP	GO:0016339	calcium-dependent cell-cell adhesion via plasma membrane cell adhesion molecules	12/2634	47/20757	0.0124515	0.134955	0.116427	CDH12/CDH20/CDH3/CDH7/FXYD5/PCDHB10/PCDHB13/PCDHB14/PCDHB4/PCDHB9/PCDHGB4/PCDHGC3	12	L3 LS	cell	12	20	0.6
CC	GO:0016459	myosin complex	13/2634	56/20757	0.0209798	0.179163	0.154565	BMF/CCDC102A/CGN/CGNL1/MYH10/MYH11/MYO10/MYO1B/MYO1F/MYO1G/MYO5B/MYO5C/MYO9B	13	L3 LS	cell	13	19	0.684211
BP	GO:0016482	cytosolic transport	34/2634	182/20757	0.0129399	0.137655	0.118756	BECN1/CLTC/CORO1A/DCTN1/DENND2A/DNAJC13/EHD3/EMP2/EPS15/EZR/FLNA/GBF1/GCC2/GOLT1B/HEATR5A/KIF1A/KIF1C/KIF5B/LRRK2/MAP2K2/PIK3C3/PLEKHA3/RAB7B/RDX/RHOBTB3/SNX8/SRSF10/SYBU/TMEM87B/VPS51/VPS52/VTI1B/WDR91/RCSD1	34	L3 LS	cell	34	56	0.607143
CC	GO:0016514	SWI/SNF complex	8/2634	30/20757	0.0297314	0.215312	0.185751	ACTB/ACTL6B/ARID1B/DPF2/PHF10/RB1/SMARCA4/SMARCD2	8	L3 LS	cell	8	12	0.666667
MF	GO:0030023	extracellular matrix constituent conferring elasticity	4/2634	10/20757	0.0288495	0.212169	0.18304	EMILIN2/EMILIN3/FBLN5/FBN2	4	L3 LS	cell	4	6	0.666667
BP	GO:0030397	membrane disassembly	4/2634	11/20757	0.040875	0.250127	0.215786	DCTN1/NEK6/PRKCA/PRKCB	4	L3 LS	cell	4	7	0.571429
BP	GO:0030641	regulation of cellular pH	22/2634	93/20757	0.00257165	0.064116	0.0553133	ATP5F1B/ATP6V0A1/ATP6V0A2/ATP6V0A4/ATP6V0C/ATP6V1A/ATP6V1B2/CA7/CLN6/GPR89B/HVCN1/LRRK2/RAB20/RNASEK/SLAMF8/SLC12A5/SLC26A6/SLC4A3/SLC9A2/SLC9A8/SLC9A9/TM9SF4	22	L3 LS	cell	22	34	0.647059
CC	GO:0031254	cell trailing edge	6/2634	14/20757	0.00502031	0.0873188	0.0753304	EZR/FLOT2/ICAM2/PSTPIP1/SELPLG/SPN	6	L3 LS	cell	6	8	0.75
BP	GO:0031529	ruffle organization	12/2634	56/20757	0.0457479	0.259992	0.224296	ABI3/ARHGAP24/ARHGEF26/CARMIL2/KANK1/MTOR/P2RY12/PLEK/RCC2/RDX/SNX10/NDEL1	12	L3 LS	cell	12	19	0.631579
BP	GO:0032102	negative regulation of response to external stimulus	75/2634	481/20757	0.0336739	0.229034	0.197589	AHR/CARD8/CCL2/CCN3/CD109/CERS2/CNTNAP2/CR1/CTNNA2/DRD1/DTX4/DUSP3/EPPK1/EXTL3/F12/FGR/FYN/GIT1/GPER1/GPR17/GREM1/HGF/HLA-DRB1/IL33/IRAK3/KNG1/LILRB1/LRIG2/MAPKBP1/MDK/MFHAS1/MICA/MICB/MIF/NBL1/NEO1/NMI/NR1H2/PARP14/PDGFA/PLAUR/PRDX2/PROC/PTPRC/RAB7B/RB1/RGMA/RIN3/RNF26/RPS19/RTN4RL1/SEMA3D/SEMA3E/SEMA4B/SEMA6D/SEMA7A/SERPINE2/SIGLEC10/SLAMF8/SLIT1/SMAD3/SOCS5/SPN/SYK/SYT11/TAFA5/THBD/TNR/TREM2/T…	75	L3 LS	cell	75	141	0.531915
BP	GO:0032494	response to peptidoglycan	5/2634	13/20757	0.0174889	0.16	0.138033	C5AR1/IRAK3/RELA/RIPK2/TREM2	5	L3 LS	cell	5	7	0.714286
BP	GO:0032526	response to retinoic acid	20/2634	106/20757	0.0438231	0.25536	0.220301	ALDH1A2/ASCL1/BRINP2/CDKN2D/COL1A1/CTSH/FZD4/GSK3B/IGF2R/MICB/MMP2/OSR1/PTK2B/PTK7/SERPINF1/TBX2/TEAD2/TNC/WNT7B/YES1	20	L3 LS	cell	20	38	0.526316
CC	GO:0032588	trans-Golgi network membrane	23/2634	105/20757	0.00579516	0.0938723	0.0809841	AP1S1/AP1S2/BOK/CLBA1/CLTC/COG3/COG5/HLA-DPB1/HLA-DQB1/HLA-DRB1/HLA-DRB5/HTR7/IGF2R/KIF13A/LLGL1/MYO1B/NSG1/RHOBTB3/SCAMP2/SCAMP5/SLC9A8/VPS51/VPS52	23	L3 LS	cell	23	38	0.605263
BP	GO:0032635	interleukin-6 production	31/2634	177/20757	0.038441	0.248248	0.214165	CD84/CLEC7A/CYBA/FOXJ1/HGF/IFIH1/IL16/IL17RC/IL1RAP/IL27RA/IL33/INPP5D/IRAK3/KLF2/NCKAP1L/NOD1/NOS2/POU2F2/RAB7B/RELA/RIPK2/SETD4/SOCS5/SPHK2/SYK/SYT11/TLR4/TLR6/TREM2/TWIST1/ZBTB20	31	L3 LS	cell	31	56	0.553571
BP	GO:0032675	regulation of interleukin-6 production	31/2634	177/20757	0.038441	0.248248	0.214165	CD84/CLEC7A/CYBA/FOXJ1/HGF/IFIH1/IL16/IL17RC/IL1RAP/IL27RA/IL33/INPP5D/IRAK3/KLF2/NCKAP1L/NOD1/NOS2/POU2F2/RAB7B/RELA/RIPK2/SETD4/SOCS5/SPHK2/SYK/SYT11/TLR4/TLR6/TREM2/TWIST1/ZBTB20	31	L3 LS	cell	31	56	0.553571
BP	GO:0032755	positive regulation of interleukin-6 production	20/2634	101/20757	0.0277542	0.210061	0.181221	CLEC7A/CYBA/IFIH1/IL16/IL17RC/IL1RAP/IL33/NOD1/NOS2/POU2F2/RAB7B/RELA/RIPK2/SETD4/SPHK2/SYK/TLR4/TLR6/TWIST1/ZBTB20	20	L3 LS	cell	20	38	0.526316
BP	GO:0032878	regulation of establishment or maintenance of cell polarity	9/2634	27/20757	0.00460947	0.0861772	0.0743455	ANKFN1/CYRIB/DOCK8/FLOT2/GSN/KANK1/KIF20B/LLGL1/PTK2B	9	L3 LS	cell	9	14	0.642857
BP	GO:0033044	regulation of chromosome organization	41/2634	247/20757	0.0428503	0.25184	0.217264	ACTB/ACTL6B/ANAPC11/ARID1B/ATF7IP/BECN1/CCT2/CCT5/CCT7/CENPE/DDX11/DHX36/DPF2/ERCC1/GEN1/GNL3L/IK/INCENP/INO80B/INO80D/KLHL22/MAPK15/MAPT/MCRS1/MRE11/MYC/NCAPH2/NEK6/NSMCE4A/PHF10/PML/POT1/RAD50/RB1/RESF1/SLF1/SMARCA4/SMARCA5/SMARCD2/UCHL5/XRCC1	41	L3 LS	cell	41	76	0.539474
BP	GO:0033273	response to vitamin	21/2634	86/20757	0.00210723	0.0578398	0.0498987	ALDH1A2/ASCL1/BECN1/CAT/CBS/CD40/CDKN2D/COL1A1/F5/FOLR2/MAP1B/NFKBIZ/PIM1/PRKCB/RELA/SNAI2/STC1/STC2/TNC/TSPO/VDR	21	L3 LS	cell	21	31	0.677419
BP	GO:0033622	integrin activation	7/2634	26/20757	0.0389651	0.248248	0.214165	CXCL12/FARP2/FERMT3/JAM3/P2RY12/PIEZO1/PLEK	7	L3 LS	cell	7	12	0.583333
BP	GO:0034109	homotypic cell-cell adhesion	28/2634	96/20757	1.44443e-05	0.00430815	0.00371667	ACTB/ACTG1/CLIC1/CSRP1/CTNNA3/DSC2/DSP/EMILIN2/F11R/FERMT3/FLNA/HBB/ITGB3/MEGF10/MEGF11/P2RY12/PIK3CG/PLAUR/PLEK/PLPP3/PRKCA/RDX/SERPINE2/SLC7A11/STXBP3/SYK/TYRO3/VPS33B	28	L3 LS	cell	28	47	0.595745
BP	GO:0034331	cell junction maintenance	13/2634	45/20757	0.00305001	0.0705796	0.0608894	ADGRB3/BSN/CBLN1/CBLN2/CHCHD10/CNTNAP1/CTBP2/DCTN1/DLG1/ITGB3/PARD6A/PLEKHA7/PLXNA4	13	L3 LS	cell	13	21	0.619048
BP	GO:0034389	lipid droplet organization	9/2634	35/20757	0.0273183	0.20912	0.180409	BSCL2/CDS1/CIDEA/DDHD2/LDAF1/PLIN2/PTGFRN/RNF213/SPART	9	L3 LS	cell	9	13	0.692308
CC	GO:0034451	centriolar satellite	25/2634	118/20757	0.00648929	0.0997294	0.0860371	AK5/CCDC113/CCDC14/CCDC61/CD86/CHD3/CSTPP1/CYTH4/DDHD2/DZIP1/KIAA0753/KIF5B/KLHL12/KLHL4/LRRC49/MPP1/MYOF/NEK6/PARD6A/PIK3R5/RAB11FIP5/SSX2IP/TEX9/CEP162/CNTRL	25	L3 LS	cell	25	40	0.625
BP	GO:0034605	cellular response to heat	15/2634	66/20757	0.0166687	0.159044	0.137208	ATXN3/DHX36/EP300/FGF1/GSK3B/HSBP1L1/HSPA6/MAPT/MTOR/PDCD6/PRKACA/SIRT1/STUB1/TFEC/TRPV1	15	L3 LS	cell	15	28	0.535714
BP	GO:0042311	vasodilation	15/2634	47/20757	0.000476523	0.0294964	0.0254467	ADRA2A/ADRB1/ADRB2/BDKRB2/DRD1/EDNRB/EXT2/GPER1/GUCY1A1/KCNMA1/KLF2/KNG1/NOS1/PLOD3/KCNJ8	15	L3 LS	cell	15	23	0.652174
BP	GO:0042330	taxis	88/2634	470/20757	0.000104299	0.0126781	0.0109375	ACKR3/ADAM10/ANGPT1/BMP4/C3AR1/C5AR1/CALR/CAMK1D/CCL2/CCN3/CCR10/CKLF/CMTM1/CMTM3/CMTM8/CORO1A/CRKL/CSF3R/CXCL12/CXCL16/CXCR4/CYRIB/DOCK4/DUSP3/EDN3/EDNRB/EFNA5/ELMO2/EPHA2/EPHB1/FEZF2/FGF1/FGF10/GAB1/GBF1/GREM1/HBEGF/HGF/HSD3B7/IL16/IL17RC/ITGA9/ITGB3/JAM3/KDR/LGALS3/LSP1/LTB4R2/MDK/MET/MIF/MMP2/MPP1/MYCBP2/NBL1/NCKAP1L/NTRK3/P2RY12/PARVA/PDGFA/PDGFRB/PGF/PIK3CG/PLAUR/PLXNA4/PREX1/PTK2B/PTN/RAC2…	88	L3 LS	cell	88	152	0.578947
BP	GO:0044090	positive regulation of vacuole organization	8/2634	24/20757	0.00744851	0.10654	0.0919124	ATG2A/BECN1/MOAP1/RAB3GAP2/RALB/SNX18/SNX4/WDR45	8	L3 LS	cell	8	13	0.615385
BP	GO:0044403	biological process involved in symbiotic interaction	54/2634	322/20757	0.0192203	0.169717	0.146415	ALYREF/ANPEP/BECN1/CCNT1/CD4/CD86/CHMP4B/CHMP7/CIITA/CR1/CXCR4/DYNLT1/EGFR/EIF2AK4/EP300/EPHA2/EPS15/F11R/FUCA2/GSN/HLA-DRB1/HPN/IFIT1/IGF2R/INHBB/ITGA5/ITGB1/ITGB3/ITGB5/KPNA3/NECTIN2/NPC1/PIK3C3/PSMC3/PTX3/REST/RFPL1/RNASEK/RPSA/SELPLG/SIGLEC1/SLC1A5/SMARCA4/THOC5/TNFRSF14/TRIM26/TRIM38/TRIM5/TRIM68/TUSC2/TYRO3/VPS18/VPS4B/WWP2	54	L3 LS	cell	54	97	0.556701
BP	GO:0044772	mitotic cell cycle phase transition	76/2634	470/20757	0.015198	0.151098	0.130353	ACTB/ACTL6B/ANAPC11/APPL2/ARID1B/AVEN/BID/BTN2A2/CALM2/CALM3/CASP2/CCL2/CCNY/CDC14A/CDK16/CDK18/CDKN2D/CENPE/CHMP4B/CHMP7/CKS1B/CLSPN/CTDSP2/DACT1/DBF4/DDR2/DLG1/DPF2/EGFR/EIF4E/EIF4EBP1/FGF10/FOXM1/FZR1/GEN1/HSPA2/ID4/IK/INCENP/INTS3/IQGAP3/ITGB1/KLF11/KLHL22/LSM10/MBLAC1/MRE11/MTBP/MYC/NEK6/NFIB/PABIR1/PHF10/PLK5/PLRG1/PML/PPP3CA/RAD50/RB1/RBL2/RCC2/RDX/RFPL1/RPL26/RPS27L/RPS6/SMARCA4/SMARCD2/T…	76	L3 LS	cell	76	133	0.571429
BP	GO:0044843	cell cycle G1/S phase transition	48/2634	279/20757	0.017043	0.159915	0.137959	ACTB/ACTL6B/APPL2/ARID1B/BID/BTN2A2/CASP2/CCL2/CDK16/CDK18/CDKN2D/CTDSP2/DACT1/DBF4/DDR2/DLG1/DPF2/EGFR/EIF4E/EIF4EBP1/FGF10/ID4/IQGAP3/ITGB1/KLF11/LSM10/MBLAC1/MTBP/MYC/PHF10/PLK5/PLRG1/PML/PPP3CA/RB1/RBL2/RDX/RPL26/RPS27L/RPS6/SMARCA4/SMARCD2/SOX2/TAF10/TBX2/TRIAP1/TRIM71/WEE1	48	L3 LS	cell	48	77	0.623377
BP	GO:0045778	positive regulation of ossification	12/2634	53/20757	0.031146	0.221767	0.19132	ADCY10/ADGRV1/ADRB2/ATP2B1/BMP4/FBN2/NELL1/OSR1/PTN/SMAD3/TOB2/VDR	12	L3 LS	cell	12	20	0.6
BP	GO:0046328	regulation of JNK cascade	25/2634	132/20757	0.0255249	0.203047	0.17517	DACT1/DUSP3/EGFR/EPHB1/HIPK2/LTBR/MAP4K2/MAPKBP1/MDFIC/MECOM/MFHAS1/NCOR1/NOD1/PDCD4/PTK2B/RAP2A/RASGRP1/RIPK2/TAOK1/TLR4/TNFRSF19/TPD52L1/WNT16/WNT7B/ZNF622	25	L3 LS	cell	25	41	0.609756
BP	GO:0046676	negative regulation of insulin secretion	11/2634	40/20757	0.00925594	0.119836	0.103383	ACVR1C/ADRA2A/BMP8A/CCN3/INHBB/KCNJ11/KLF7/PDE8B/PPP3CA/REST/SYTL4	11	L3 LS	cell	11	20	0.55
BP	GO:0046683	response to organophosphorus	28/2634	127/20757	0.00227177	0.0612434	0.052835	ABCC9/AHR/AKAP6/AKR1C1/ASS1/BRAF/CNGA3/COL1A1/DMTN/EZR/FOSB/GPD1/INHBB/ITPR2/KCNJ11/P2RY12/P2RY6/PIK3CG/PTK2B/RAPGEF1/RELA/RYR3/SDC1/SLC26A6/STC1/THBD/TRPV1/KCNJ8	28	L3 LS	cell	28	46	0.608696
BP	GO:0046888	negative regulation of hormone secretion	14/2634	67/20757	0.0396188	0.250127	0.215786	ACVR1C/ADRA2A/BMP8A/CCN3/INHBB/KCNJ11/KLF7/PDE8B/PPP3CA/RAB11FIP1/RAB11FIP5/REST/SYTL4/TSPO	14	L3 LS	cell	14	28	0.5
BP	GO:0048251	elastic fiber assembly	4/2634	10/20757	0.0288495	0.212169	0.18304	FBLN5/MFAP4/MYH11/THSD4	4	L3 LS	cell	4	6	0.666667
MF	GO:0050660	flavin adenine dinucleotide binding	18/2634	88/20757	0.0264287	0.206087	0.177793	ACADL/AOX1/CHDH/DHCR24/DLD/DUS1L/DUS4L/ILVBL/KDM1B/KMO/LDHD/MAOA/MICAL1/NOS1/NOS2/POR/PRODH/PYROXD1	18	L3 LS	cell	18	31	0.580645
BP	GO:0050777	negative regulation of immune response	36/2634	205/20757	0.0264796	0.206228	0.177914	AHR/CD300A/CD84/CR1/DTX4/FGR/FOXJ1/FYN/GPR17/HLA-DRB1/IL27RA/IL33/INPP5D/IRAK3/LGALS3/LILRB1/MICA/NCKAP1L/NMI/NR1H2/PARP14/PTPRC/RPS19/SAMSN1/SLAMF8/SOCS5/SPI1/SPN/STAT6/SYK/TNFRSF14/TREM2/TYRO3/VSIG4/YES1/ZDHHC18	36	L3 LS	cell	36	66	0.545455
BP	GO:0050867	positive regulation of cell activation	78/2634	396/20757	4.5394e-05	0.00850135	0.00733417	ACTA2/ACTB/ACTL6B/ARID1B/BMI1/BTN2A2/CCL2/CD24/CD4/CD40/CD6/CD86/CLEC7A/CORO1A/CR1/CYRIB/DDR2/DOCK8/EFNB1/EXOSC6/FCHO1/FGF10/FGR/FLNA/FLOT2/FYN/GLI2/HLA-DOA/HLA-DPB1/HLA-DQB1/HLA-DRB1/HLA-DRB5/IGF2/IL18/IL33/INPP5D/ITGAM/KMT5B/LILRB1/LRRK2/MDK/MIF/MPL/MTOR/NCKAP1L/NECTIN2/NFATC2/NFKBIZ/PAXIP1/PHF10/PLEK/PNP/PPP3CA/PTPRC/RASAL3/RASGRP1/RIPK2/RPS6KA1/SASH3/SHB/SIRPB1/SMARCA4/SMARCD2/SNX4/SOCS5/SPHK…	78	L3 LS	cell	78	134	0.58209
BP	GO:0050926	regulation of positive chemotaxis	7/2634	26/20757	0.0389651	0.248248	0.214165	CXCL12/FGF10/IL16/KDR/NTRK3/PGF/SMAD3	7	L3 LS	cell	7	12	0.583333
BP	GO:0050927	positive regulation of positive chemotaxis	7/2634	25/20757	0.0318552	0.224266	0.193476	CXCL12/FGF10/IL16/KDR/NTRK3/PGF/SMAD3	7	L3 LS	cell	7	11	0.636364
BP	GO:0051081	nuclear membrane disassembly	4/2634	10/20757	0.0288495	0.212169	0.18304	DCTN1/NEK6/PRKCA/PRKCB	4	L3 LS	cell	4	7	0.571429
BP	GO:0051099	positive regulation of binding	26/2634	127/20757	0.00883297	0.116993	0.100931	AMFR/BMP4/CLDN5/DACT1/DDX11/DERL1/DPH3/EDF1/EP300/GSK3B/GTF2B/HIPK2/LRP1/LRRK2/MARK3/MET/NEUROD1/NVL/PARK7/PIN1/PLAUR/RALB/RB1/RIPK2/TWIST1/ZNF618	26	L3 LS	cell	26	46	0.565217
BP	GO:0051170	import into nucleus	29/2634	166/20757	0.0453263	0.259992	0.224296	ANGPT1/APPL2/BCL3/BMP4/DRD1/EP300/FAM53B/FGF9/FLNA/HCLS1/IL33/ING1/IPO5/KPNA3/KPNA5/LMNA/LRRK2/MDFIC/NUP107/PIK3R1/PML/PPP3CA/PPP3R1/RBM22/RPL23/SMAD3/SUFU/SYK/UBR5	29	L3 LS	cell	29	51	0.568627
BP	GO:0051452	intracellular pH reduction	14/2634	55/20757	0.00746935	0.10654	0.0919124	ATP6V0A1/ATP6V0A2/ATP6V0A4/ATP6V0C/ATP6V1A/ATP6V1B2/CA7/CLN6/GPR89B/RAB20/RNASEK/SLAMF8/SLC12A5/SLC9A8	14	L3 LS	cell	14	20	0.7
BP	GO:0051453	regulation of intracellular pH	22/2634	89/20757	0.00141178	0.0488061	0.0421053	ATP5F1B/ATP6V0A1/ATP6V0A2/ATP6V0A4/ATP6V0C/ATP6V1A/ATP6V1B2/CA7/CLN6/GPR89B/HVCN1/LRRK2/RAB20/RNASEK/SLAMF8/SLC12A5/SLC26A6/SLC4A3/SLC9A2/SLC9A8/SLC9A9/TM9SF4	22	L3 LS	cell	22	32	0.6875
BP	GO:0051591	response to cAMP	20/2634	85/20757	0.00419847	0.0814352	0.0702546	AHR/AKAP6/ASS1/BRAF/CNGA3/COL1A1/DMTN/EZR/FOSB/GPD1/INHBB/ITPR2/PIK3CG/PTK2B/RAPGEF1/RELA/SDC1/SLC26A6/STC1/THBD	20	L3 LS	cell	20	32	0.625
BP	GO:0051651	maintenance of location in cell	46/2634	237/20757	0.00205601	0.0570932	0.0492546	AKAP6/APLNR/BDH2/CALM2/CALM3/CALR/CAMK2D/CD4/CEMIP/CHCHD10/CORO1A/CYBA/DDIT3/DRD1/DZIP1/FLNA/FTH1/GM2A/GPER1/GSN/HK1/HTR2B/ITGB3/ITPR2/ITPR3/JPH1/JPH3/KDELR1/MCOLN3/NOS1/P2RY6/PARK7/PDE4D/PLCH1/PML/PRKACA/PTK2B/PTPRC/RER1/RYR1/RYR3/SIRT1/SLC8B1/SYNE1/TRPV1/TSPO	46	L3 LS	cell	46	78	0.589744
BP	GO:0051654	establishment of mitochondrion localization	9/2634	30/20757	0.00989927	0.122081	0.10532	ARMCX3/KIF5B/MAP1B/MAP1S/MAPT/MARK1/NECTIN2/SYBU/UXT	9	L3 LS	cell	9	17	0.529412
BP	GO:0051656	establishment of organelle localization	93/2634	469/20757	6.67988e-06	0.00234866	0.0020262	ANKFN1/ANKRD53/AP3S2/ARFGAP3/ARMCX3/BBS7/BECN1/BICDL2/BLOC1S1/CCDC186/CD300A/CD84/CDH3/CENPE/CHMP4B/CHMP7/COPG1/DCTN1/DCTN2/DLG1/DOCK7/DYNLT1/EXOC1/EXOC3/EXOC6/EZR/F8A3/FGF10/FGR/FMN2/FNBP1L/GBF1/GEM/IKBKG/INCENP/ITGB1/KIF13A/KIF1A/KIF1C/KIF5B/KLHL12/LAT/LAT2/LLGL1/LMNA/LRRK2/MAP1B/MAP1S/MAP4K2/MAPK15/MAPT/MARK1/MYO1B/MYO1F/MYO1G/MYO5B/MYO5C/NECTIN2/NEFH/PARD3/PARD3B/PDCD6/PIK3CG/PTGDS/RAB11B/RAC…	93	L3 LS	cell	93	155	0.6
BP	GO:0060326	cell chemotaxis	58/2634	325/20757	0.0043915	0.0834074	0.0719561	ACKR3/ADAM10/C3AR1/C5AR1/CALR/CAMK1D/CCL2/CCN3/CCR10/CKLF/CORO1A/CRKL/CSF3R/CXCL12/CXCL16/CXCR4/DOCK4/EDN3/EDNRB/ELMO2/EPHA2/EPHB1/FGF1/GAB1/GBF1/GREM1/HBEGF/HGF/HSD3B7/IL16/IL17RC/ITGA9/JAM3/KDR/LGALS3/MDK/MET/MIF/MMP2/MPP1/NBL1/NCKAP1L/PARVA/PDGFRB/PGF/PIK3CG/PREX1/PTK2B/PTN/RAC2/RARRES2/RIN3/RPS19/SLAMF8/SLC8B1/SPI1/SYK/VAV1	58	L3 LS	cell	58	99	0.585859
BP	GO:0070374	positive regulation of ERK1 and ERK2 cascade	39/2634	218/20757	0.016389	0.156747	0.135226	ACKR3/ACTA2/ADCYAP1/ADRA1A/ANGPT1/BMP4/BRAF/C5AR1/CCL2/CD4/CRKL/EGFR/ERBB4/FGF1/FGF10/GPER1/HLA-DRB1/HTR2B/ITGB3/KDR/MFAP3/MFHAS1/MIF/NECAB2/NOD1/P2RY6/PDGFA/PDGFC/PDGFRB/PRKCA/PTK2B/PTPRC/RASGRP1/RIPK2/SEMA7A/SSTR4/TLR4/TNFAIP8L3/TREM2	39	L3 LS	cell	39	73	0.534247
BP	GO:0070391	response to lipoteichoic acid	4/2634	10/20757	0.0288495	0.212169	0.18304	RELA/RIPK2/TLR4/TREM2	4	L3 LS	cell	4	6	0.666667
BP	GO:0070417	cellular response to cold	5/2634	13/20757	0.0174889	0.16	0.138033	CIDEA/EIF2AK3/EIF2AK4/PLIN1/PRKACA	5	L3 LS	cell	5	8	0.625
CC	GO:0070820	tertiary granule	32/2634	164/20757	0.00834538	0.112383	0.0969539	ADAM10/ATP6V0A1/ATP6V0C/CD300A/CNN2/CR1/CST3/CTSD/CTSH/CYBA/DSC1/DSP/FTH1/GOLGA7/GSDMD/HBB/ITGAM/KCNAB2/LAMTOR1/LGALS3/NCKAP1L/NIT2/PTX3/SERPINB6/SNAP23/STXBP2/STXBP3/TMEM179B/VAMP1/VPS35L/OLR1/PTPRB	32	L3 LS	cell	32	54	0.592593
BP	GO:0071223	cellular response to lipoteichoic acid	4/2634	10/20757	0.0288495	0.212169	0.18304	RELA/RIPK2/TLR4/TREM2	4	L3 LS	cell	4	6	0.666667
BP	GO:0071229	cellular response to acid chemical	22/2634	94/20757	0.00296305	0.0693646	0.0598412	ASS1/BCL2L2/BMT2/COL1A1/COL1A2/CPEB4/EGFR/EP300/FYN/IPO5/KLF2/KLHL22/LAMTOR1/LARS1/MMP2/MTOR/PDGFC/RRAGB/RRAGD/SIPA1/UBR1/UBR2	22	L3 LS	cell	22	35	0.628571
BP	GO:0071230	cellular response to amino acid stimulus	20/2634	85/20757	0.00419847	0.0814352	0.0702546	ASS1/BCL2L2/BMT2/COL1A1/COL1A2/CPEB4/EGFR/EP300/FYN/IPO5/KLHL22/LAMTOR1/LARS1/MMP2/MTOR/PDGFC/RRAGB/RRAGD/UBR1/UBR2	20	L3 LS	cell	20	32	0.625
BP	GO:0071233	cellular response to leucine	7/2634	12/20757	0.000232263	0.0190859	0.0164655	EP300/KLHL22/LARS1/MTOR/RRAGD/UBR1/UBR2	7	L3 LS	cell	7	8	0.875
BP	GO:0071320	cellular response to cAMP	12/2634	50/20757	0.0202319	0.175002	0.150975	AHR/AKAP6/ASS1/DMTN/EZR/GPD1/INHBB/ITPR2/PIK3CG/RAPGEF1/SLC26A6/STC1	12	L3 LS	cell	12	22	0.545455
BP	GO:0071384	cellular response to corticosteroid stimulus	15/2634	60/20757	0.00684725	0.101924	0.0879305	ASS1/ATP5F1A/EIF4E/GPER1/KLF9/NR3C1/REST/SCNN1D/SERPINF1/SGK1/SSTR3/SSTR4/STC1/UBE2L3/ZFP36L2	15	L3 LS	cell	15	26	0.576923
BP	GO:0071385	cellular response to glucocorticoid stimulus	12/2634	50/20757	0.0202319	0.175002	0.150975	ASS1/ATP5F1A/EIF4E/KLF9/NR3C1/REST/SERPINF1/SSTR3/SSTR4/STC1/UBE2L3/ZFP36L2	12	L3 LS	cell	12	23	0.521739
BP	GO:0071470	cellular response to osmotic stress	12/2634	52/20757	0.0271239	0.208823	0.180152	BDKRB2/CASP1/CASP3/EFHD1/MTOR/MYLK/NLK/SERPINB6/SLC2A1/SLC4A11/TSPO/RCSD1	12	L3 LS	cell	12	18	0.666667
CC	GO:0071565	nBAF complex	6/2634	16/20757	0.0106987	0.126144	0.108825	ACTB/ACTL6B/ARID1B/DPF2/SMARCA4/SS18L1	6	L3 LS	cell	6	8	0.75
BP	GO:0071763	nuclear membrane organization	11/2634	44/20757	0.019109	0.169717	0.146415	CHMP4B/CHMP7/DCTN1/EMD/GPER1/NEK6/NEMP1/PRKCA/PRKCB/UBXN2A/VPS4B	11	L3 LS	cell	11	18	0.611111
MF	GO:0072341	modified amino acid binding	21/2634	84/20757	0.00153953	0.0495913	0.0427827	ANXA5/APPL2/CBS/CD300A/FOLR2/GNMT/GRAMD1B/GSDMB/GSDMD/MARK1/MME/OSBPL10/SLC19A1/SYT11/SYT13/SYT2/SYT3/SYT6/TREM2/UROS/MFGE8	21	L3 LS	cell	21	35	0.6
BP	GO:0090278	negative regulation of peptide hormone secretion	11/2634	45/20757	0.0224746	0.18912	0.163155	ACVR1C/ADRA2A/BMP8A/CCN3/INHBB/KCNJ11/KLF7/PDE8B/PPP3CA/REST/SYTL4	11	L3 LS	cell	11	21	0.52381
BP	GO:0099519	dense core granule cytoskeletal transport	4/2634	11/20757	0.040875	0.250127	0.215786	KIF1A/KIF1C/KIF5B/SYBU	4	L3 LS	cell	4	6	0.666667
BP	GO:0106014	regulation of inflammatory response to wounding	5/2634	12/20757	0.0119973	0.133235	0.114943	EXTL3/GIT1/IL33/MDK/SIGLEC10	5	L3 LS	cell	5	7	0.714286
BP	GO:0120009	intermembrane lipid transfer	13/2634	54/20757	0.0156313	0.153562	0.132479	ATG2A/C2CD2L/CIDEA/GRAMD1B/GRAMD1C/PITPNC1/PLEKHA8P1/PLTP/STARD3/TNFAIP8L3/TRIAP1/TSPO/APOB	13	L3 LS	cell	13	19	0.684211
CC	GO:0140092	bBAF complex	5/2634	10/20757	0.00474996	0.087133	0.0751702	ACTB/ACTL6B/ARID1B/SMARCA4/SMARCD2	5	L3 LS	cell	5	6	0.833333
BP	GO:0140115	export across plasma membrane	17/2634	82/20757	0.0269531	0.208684	0.180033	ABCG2/ATP1A1/ATP2B1/ATP4A/CALM2/CALM3/DLG1/FXYD1/KCNE2/KCNE4/SLC15A2/SLC22A18/SLC24A4/SLC27A1/SLC30A4/SLC35G1/SLC8A2	17	L3 LS	cell	17	29	0.586207
BP	GO:0150076	neuroinflammatory response	18/2634	82/20757	0.0133149	0.139952	0.120738	C1QA/C5AR1/IL18/IL33/ITGAM/ITGB1/LARGE1/LRP1/LRRK2/MAPT/NR3C1/POMGNT1/PTPRC/SYT11/TLR6/TREM2/TRPV1/KCNJ8	18	L3 LS	cell	18	31	0.580645
BP	GO:1900027	regulation of ruffle assembly	8/2634	31/20757	0.0357556	0.237379	0.204788	ABI3/ARHGAP24/CARMIL2/KANK1/P2RY12/RCC2/RDX/NDEL1	8	L3 LS	cell	8	12	0.666667
BP	GO:1900034	regulation of cellular response to heat	5/2634	16/20757	0.0429689	0.25184	0.217264	EP300/GSK3B/MAPT/MTOR/SIRT1	5	L3 LS	cell	5	10	0.5
BP	GO:1901655	cellular response to ketone	20/2634	103/20757	0.0335368	0.228487	0.197117	ACACA/ADCY2/AHR/AKR1C2/ASS1/ATP5F1A/EFNA5/EIF4E/KLF2/KLF9/NR3C1/P2RY6/PARK7/SCNN1D/SERPINF1/SGK1/SIRT1/SPHK2/TNC/TRERF1	20	L3 LS	cell	20	37	0.540541
BP	GO:1901679	nucleotide transmembrane transport	11/2634	28/20757	0.00036299	0.0249842	0.021554	ADCY10/SLC17A9/SLC19A1/SLC25A32/SLC25A33/SLC25A41/SLC25A42/SLC25A5/SLC25A6/SLC33A1/SLC35B2	11	L3 LS	cell	11	11	1
BP	GO:1902600	proton transmembrane transport	37/2634	160/20757	0.000185664	0.0173855	0.0149986	ATP1A1/ATP4A/ATP5F1A/ATP5F1B/ATP5MC3/ATP5MG/ATP5PD/ATP6V0A1/ATP6V0A2/ATP6V0A4/ATP6V0C/ATP6V1A/ATP6V1B2/ATP6V1C1/COX4I1/COX5A/COX7B/COX8A/CYC1/HVCN1/RNASEK/SLC15A2/SLC15A3/SLC17A6/SLC25A12/SLC25A18/SLC25A5/SLC2A10/SLC32A1/SLC4A11/SLC9A2/SLC9A8/SLC9A9/SPHK2/UQCRC1/UQCRFS1/UQCRH	37	L3 LS	cell	37	55	0.672727
BP	GO:1903306	negative regulation of regulated secretory pathway	8/2634	25/20757	0.009757	0.121501	0.10482	ADRA2A/BRAF/CD300A/CD84/NCKAP1L/REST/SPI1/STXBP3	8	L3 LS	cell	8	14	0.571429
MF	GO:1904047	S-adenosyl-L-methionine binding	6/2634	20/20757	0.0332202	0.227485	0.196253	BMT2/CBS/GNMT/KMT5B/MOCS1/ZCCHC4	6	L3 LS	cell	6	10	0.6
BP	GO:1904385	cellular response to angiotensin	9/2634	34/20757	0.022784	0.190134	0.16403	ACTN2/AGT/AHCYL1/ARID1B/DDR2/NFE2L2/PPP3CA/PRKCA/RELA	9	L3 LS	cell	9	15	0.6
BP	GO:1990253	cellular response to leucine starvation	6/2634	13/20757	0.00321077	0.0711331	0.061367	EIF2AK4/GCN1/LARS1/MTOR/RRAGB/RRAGD	6	L3 LS	cell	6	8	0.75
BP	GO:1990849	vacuolar localization	22/2634	86/20757	0.000867527	0.0381759	0.0329346	BLOC1S1/CD300A/CD84/FGR/KIF5B/KLC2/LAMTOR1/LAT/LAT2/PIK3CG/PTGDS/RAC2/RASGRP1/SNAP23/SNX4/SPHK2/STXBP2/SYK/SYTL4/UNC13D/VPS33B/NDEL1	22	L3 LS	cell	22	34	0.647059
BP	GO:0003407	neural retina development	16/2634	80/20757	0.0420448	0.25184	0.217264	CASP2/CRB1/CRB2/DLL4/DLX1/HIPK2/LARGE1/MEGF11/NEUROD1/PRDM1/PTPRM/ROM1/SMARCA4/TTC8/VSX1/ZHX2	16	L3 LS	dev	16	32	0.5
BP	GO:0009953	dorsal/ventral pattern formation	20/2634	97/20757	0.0184812	0.166305	0.143472	ASCL1/BMP4/CDK20/DDIT3/DLL4/DMRT3/FKBP8/GLI2/GREM1/GREM2/IFT52/NBL1/PRKACA/RFX4/RFX8/SP8/SUFU/TLL1/TULP3/DSCAML1	20	L3 LS	dev	20	31	0.645161
BP	GO:0021542	dentate gyrus development	9/2634	23/20757	0.00128849	0.0486201	0.0419449	DRD1/EMX2/FEZF2/FXR2/LARGE1/MDK/NEUROD1/NR2E1/POMGNT1	9	L3 LS	dev	9	11	0.818182
BP	GO:0021782	glial cell development	23/2634	122/20757	0.0327174	0.226923	0.195767	ABCA2/ADGRG6/ARHGEF10/ASCL1/C1QA/C5AR1/CNTNAP1/DICER1/DRD1/ID4/LAMB2/LRP1/MAL/MAPT/MDK/PARD3/PLP1/PPP3R1/TLR4/TPPP/TREM2/TSPAN2/WASF3	23	L3 LS	dev	23	39	0.589744
BP	GO:0021895	cerebral cortex neuron differentiation	10/2634	27/20757	0.00115123	0.0461236	0.0397911	ARX/ASCL1/DLX1/DRD1/EMX1/FEZF2/HPRT1/ID4/NR2E1/TOX	10	L3 LS	dev	10	14	0.714286
CC	GO:0030863	cortical cytoskeleton	26/2634	105/20757	0.000532619	0.0304197	0.0262432	ACTB/ACTN2/BSN/CALD1/CLDN5/CORO1A/COTL1/DLG4/DMTN/EZR/FLNA/FLOT2/GSN/GYPC/IQGAP1/LLGL1/MAEA/MPP1/NOS2/PRKCB/RDX/RIMS3/RIMS4/RTKN/SLC2A1/TMOD1	26	L3 LS	dev	26	41	0.634146
BP	GO:0030865	cortical cytoskeleton organization	12/2634	50/20757	0.0202319	0.175002	0.150975	CALR/DLG1/EZR/FHOD3/IQGAP1/IQGAP2/IQGAP3/LLGL1/NCKAP1L/PLEK/RHOQ/RTKN	12	L3 LS	dev	12	20	0.6
BP	GO:0031076	embryonic camera-type eye development	10/2634	37/20757	0.0145198	0.147823	0.127528	ALDH1A2/CDK20/FGF10/FOXF2/HIPK2/IFT140/TBX2/TULP3/TWIST1/WNT16	10	L3 LS	dev	10	19	0.526316
BP	GO:0048262	determination of dorsal/ventral asymmetry	4/2634	11/20757	0.040875	0.250127	0.215786	DDIT3/GREM1/GREM2/NBL1	4	L3 LS	dev	4	6	0.666667
BP	GO:0048505	regulation of timing of cell differentiation	4/2634	11/20757	0.040875	0.250127	0.215786	ASCL1/FGF9/NR2E1/SERPINE2	4	L3 LS	dev	4	6	0.666667
BP	GO:0048670	regulation of collateral sprouting	6/2634	21/20757	0.041664	0.251306	0.216803	DCC/EFNA5/LPAR3/RGMA/SPART/ULK2	6	L3 LS	dev	6	12	0.5
BP	GO:0061299	retina vasculature morphogenesis in camera-type eye	4/2634	10/20757	0.0288495	0.212169	0.18304	FZD4/LAMA1/LRP5/RHOJ	4	L3 LS	dev	4	7	0.571429
BP	GO:0070571	negative regulation of neuron projection regeneration	6/2634	14/20757	0.00502031	0.0873188	0.0753304	CERS2/LRIG2/NEO1/RGMA/RTN4RL1/TNR	6	L3 LS	dev	6	10	0.6
BP	GO:0140058	neuron projection arborization	10/2634	32/20757	0.00485341	0.0873188	0.0753304	DLG4/FZD4/LRRK2/MACF1/MOV10/NTNG1/PAK6/PTN/SSNA1/SULT4A1	10	L3 LS	dev	10	16	0.625
BP	GO:0150011	regulation of neuron projection arborization	5/2634	15/20757	0.0328845	0.226923	0.195767	DLG4/FZD4/MACF1/MOV10/NTNG1	5	L3 LS	dev	5	7	0.714286
BP	GO:2000114	regulation of establishment of cell polarity	8/2634	24/20757	0.00744851	0.10654	0.0919124	ANKFN1/CYRIB/DOCK8/FLOT2/GSN/KANK1/KIF20B/PTK2B	8	L3 LS	dev	8	13	0.615385
BP	GO:0006911	phagocytosis, engulfment	13/2634	49/20757	0.00676057	0.101572	0.0876272	APPL2/ARHGAP12/BECN1/CD300A/FCGR1A/GSN/ITGAM/MEGF10/MSR1/NCKAP1L/TREM2/XKR8/ARHGAP25	13	L3 LS	E-E	13	22	0.590909
BP	GO:0009746	response to hexose	35/2634	198/20757	0.0259429	0.203427	0.175498	ACVR1C/ADRA2A/C2CD2L/CASP3/CCDC186/CDK16/COL6A3/EFNA5/EXTL3/GPER1/GPLD1/GPR27/HLA-DRB1/KLF7/LRP5/NEUROD1/PDE8B/PDK3/PIH1D1/PPP3CA/PRKACA/PRKCB/PTK2B/RAB11B/RAB11FIP5/RAF1/RASAL2/SERPINF1/SLC12A7/SLC26A6/SMARCA4/SYBU/TREM2/ZBED3/ZBTB20	35	L3 LS	E-E	35	65	0.538462
BP	GO:0010324	membrane invagination	15/2634	65/20757	0.0145387	0.147828	0.127532	APPL2/ARHGAP12/BECN1/CD300A/FCGR1A/FNBP1L/GSN/ITGAM/MEGF10/MSR1/NCKAP1L/SNX18/TREM2/XKR8/ARHGAP25	15	L3 LS	E-E	15	24	0.625
CC	GO:0030669	clathrin-coated endocytic vesicle membrane	15/2634	74/20757	0.0432272	0.252802	0.218094	ADRB2/CD4/CLTC/EGFR/FCGR1A/FCGR1BP/FZD4/HBEGF/HLA-DPB1/HLA-DQB1/HLA-DRB1/HLA-DRB5/IGF2R/SYT2/APOB	15	L3 LS	E-E	15	26	0.576923
BP	GO:0045920	negative regulation of exocytosis	9/2634	36/20757	0.0324515	0.226327	0.195253	ADRA2A/BRAF/CD300A/CD84/NCKAP1L/REST/SPI1/STXBP3/VPS4B	9	L3 LS	E-E	9	16	0.5625
BP	GO:0050764	regulation of phagocytosis	19/2634	100/20757	0.04564	0.259992	0.224296	APPL2/ATG3/CALR/CAMK1D/CCL2/CD300A/CLEC7A/CNN2/CYBA/FCGR1A/FGR/NCKAP1L/PTPRC/PTX3/SIRPB1/SYK/SYT11/TREM2/TUB	19	L3 LS	E-E	19	34	0.558824
BP	GO:0071331	cellular response to hexose stimulus	27/2634	138/20757	0.0140036	0.145136	0.12521	ADRA2A/C2CD2L/CCDC186/CDK16/EFNA5/GPER1/GPLD1/GPR27/HLA-DRB1/KLF7/LRP5/NEUROD1/PDE8B/PDK3/PIH1D1/PPP3CA/PRKACA/RAB11B/RAB11FIP5/RAF1/SERPINF1/SLC12A7/SLC26A6/SMARCA4/SYBU/TREM2/ZBTB20	27	L3 LS	E-E	27	45	0.6
BP	GO:0099024	plasma membrane invagination	14/2634	58/20757	0.0121035	0.133235	0.114943	APPL2/ARHGAP12/BECN1/CD300A/FCGR1A/GSN/ITGAM/MEGF10/MSR1/NCKAP1L/SNX18/TREM2/XKR8/ARHGAP25	14	L3 LS	E-E	14	23	0.608696
BP	GO:1901950	dense core granule transport	4/2634	11/20757	0.040875	0.250127	0.215786	KIF1A/KIF1C/KIF5B/SYBU	4	L3 LS	E-E	4	6	0.666667
CC	GO:0000220	vacuolar proton-transporting V-type ATPase, V0 domain	5/2634	10/20757	0.00474996	0.087133	0.0751702	ATP6V0A1/ATP6V0A2/ATP6V0A4/ATP6V0C/RNASEK	5	L3 LS	Metab	5	7	0.714286
BP	GO:0001678	intracellular glucose homeostasis	31/2634	157/20757	0.00784179	0.107764	0.092969	ADRA2A/C2CD2L/CCDC186/CDK16/EFNA5/GPER1/GPLD1/GPR27/HK1/HLA-DRB1/KLF7/LRP5/NEUROD1/PDE8B/PDK3/PIH1D1/PIK3R1/PPARGC1A/PPP3CA/PRKACA/RAB11B/RAB11FIP5/RAF1/SERPINF1/SIRT1/SLC12A7/SMARCA4/STXBP3/SYBU/TREM2/ZBTB20	31	L3 LS	Metab	31	53	0.584906
BP	GO:0002024	diet induced thermogenesis	5/2634	13/20757	0.0174889	0.16	0.138033	ADRB1/ADRB2/APPL2/BMP8A/TRPV1	5	L3 LS	Metab	5	7	0.714286
BP	GO:0006140	regulation of nucleotide metabolic process	12/2634	49/20757	0.0173196	0.16	0.138033	ADCY10/DNAJC30/MTOR/NOS1/NOS2/PDK3/PGAM1/PPARGC1A/SPHK2/TIGAR/TREM2/TSPO	12	L3 LS	Metab	12	20	0.6
BP	GO:0006195	purine nucleotide catabolic process	16/2634	54/20757	0.00078701	0.0364241	0.0314233	ACOT7/DNPH1/ENTPD4/HINT1/HPRT1/NT5C/NUDT18/NUDT4B/PDE1A/PDE4D/PDE7A/PDE7B/PDE8B/PDE9A/PNP/SUCLG2	16	L3 LS	Metab	16	25	0.64
BP	GO:0006220	pyrimidine nucleotide metabolic process	12/2634	54/20757	0.0355788	0.237124	0.204568	AK5/CMPK2/CTPS1/ENTPD4/NME2/NME5/NME9/NT5C/TDG/UCK1/UCK2/UPP1	12	L3 LS	Metab	12	19	0.631579
BP	GO:0006584	catecholamine metabolic process	13/2634	57/20757	0.024117	0.196566	0.169578	AOC2/COMT/DRD1/GRIN2A/HPRT1/ITGAM/MAOA/PARK7/PDE1B/PNMT/RNF180/SULT1A1/VHL	13	L3 LS	Metab	13	22	0.590909
BP	GO:0006790	sulfur compound metabolic process	55/2634	317/20757	0.00960791	0.121501	0.10482	ACACA/ACOT7/ACOT8/ACSBG1/ACSF2/ACSM5/ADI1/AHCY/AHCYL1/ANGPT1/ARSG/B4GALT4/CBS/CHST15/CHSY1/CIAO3/CIAPIN1/DLD/EDNRB/ELOVL2/ELOVL7/EXT2/EXTL2/EXTL3/GGT5/GGTA1/GLCE/GNMT/HS2ST1/HS3ST3A1/HS3ST3B1/MICAL1/MPST/NDST2/NDUFAB1/PDHA1/PDK3/PXYLP1/SLC10A7/SLC19A3/SLC25A1/SLC35B2/SLC35D2/SLC5A6/SLC7A11/SMS/ST3GAL3/SUCLG2/SULT1A1/SULT1C4/SULT4A1/TPK1/XYLT1/HS3ST2/MTAP	55	L3 LS	Metab	55	92	0.597826
BP	GO:0006801	superoxide metabolic process	16/2634	72/20757	0.016896	0.159342	0.137465	CBS/CLEC7A/CYBA/FBLN5/HVCN1/ITGAM/MAPT/NCF2/NCF4/NFE2L2/NOS2/PRDX1/PRDX2/PREX1/SYK/SH3PXD2A	16	L3 LS	Metab	16	28	0.571429
BP	GO:0009132	nucleoside diphosphate metabolic process	10/2634	37/20757	0.0145198	0.147823	0.127528	AK5/CMPK2/DLG1/ENTPD1/ENTPD2/ENTPD4/GUK1/LRGUK/MPP1/NUDT18	10	L3 LS	Metab	10	16	0.625
BP	GO:0009166	nucleotide catabolic process	19/2634	78/20757	0.00345195	0.0740346	0.0638701	ACOT7/DERA/DNPH1/ENTPD4/HINT1/HPRT1/NT5C/NUDT18/NUDT4B/PDE1A/PDE4D/PDE7A/PDE7B/PDE8B/PDE9A/PNP/SUCLG2/TDG/UPP1	19	L3 LS	Metab	19	35	0.542857
BP	GO:0009185	ribonucleoside diphosphate metabolic process	8/2634	30/20757	0.0297314	0.215312	0.185751	AK5/DLG1/ENTPD2/ENTPD4/GUK1/LRGUK/MPP1/NUDT18	8	L3 LS	Metab	8	14	0.571429
BP	GO:0009187	cyclic nucleotide metabolic process	11/2634	41/20757	0.011232	0.130899	0.112928	ADCY10/ADCY2/ADCY7/EPHA2/GUCY1A1/PDE1A/PDE4D/PDE7A/PDE7B/PDE8B/PDE9A	11	L3 LS	Metab	11	16	0.6875
BP	GO:0009712	catechol-containing compound metabolic process	13/2634	57/20757	0.024117	0.196566	0.169578	AOC2/COMT/DRD1/GRIN2A/HPRT1/ITGAM/MAOA/PARK7/PDE1B/PNMT/RNF180/SULT1A1/VHL	13	L3 LS	Metab	13	22	0.590909
BP	GO:0009749	response to glucose	34/2634	193/20757	0.0291019	0.213377	0.184081	ACVR1C/ADRA2A/C2CD2L/CASP3/CCDC186/CDK16/COL6A3/EFNA5/EXTL3/GPER1/GPLD1/GPR27/HLA-DRB1/KLF7/LRP5/NEUROD1/PDE8B/PDK3/PIH1D1/PPP3CA/PRKACA/PRKCB/PTK2B/RAB11B/RAB11FIP5/RAF1/RASAL2/SERPINF1/SLC12A7/SMARCA4/SYBU/TREM2/ZBED3/ZBTB20	34	L3 LS	Metab	34	63	0.539683
BP	GO:0015866	ADP transport	5/2634	12/20757	0.0119973	0.133235	0.114943	SLC17A9/SLC25A41/SLC25A42/SLC25A5/SLC25A6	5	L3 LS	Metab	5	6	0.833333
CC	GO:0016469	proton-transporting two-sector ATPase complex	13/2634	50/20757	0.00809753	0.109412	0.0943901	ATP5F1A/ATP5F1B/ATP5MC3/ATP5MG/ATP5PD/ATP6V0A1/ATP6V0A2/ATP6V0A4/ATP6V0C/ATP6V1A/ATP6V1B2/ATP6V1C1/RNASEK	13	L3 LS	Metab	13	20	0.65
CC	GO:0016471	vacuolar proton-transporting V-type ATPase complex	8/2634	25/20757	0.009757	0.121501	0.10482	ATP6V0A1/ATP6V0A2/ATP6V0A4/ATP6V0C/ATP6V1A/ATP6V1B2/ATP6V1C1/RNASEK	8	L3 LS	Metab	8	10	0.8
BP	GO:0018958	phenol-containing compound metabolic process	21/2634	114/20757	0.0495702	0.275113	0.237342	AOC2/CDH3/COMT/DIO2/DRD1/FAH/GIPC1/GRIN2A/HPN/HPRT1/ITGAM/MAOA/MC1R/OPN3/PARK7/PDE1B/PNMT/RNF180/SLC7A11/SULT1A1/VHL	21	L3 LS	Metab	21	35	0.6
BP	GO:0022900	electron transport chain	35/2634	176/20757	0.00441288	0.08342	0.0719669	AKR7A2/ALDH4A1/AOC2/BID/CIAPIN1/COX4I1/COX5A/COX6C/COX7B/COX8A/CYBA/CYC1/CYCS/DLD/DMGDH/ETFB/GPD1/NCF2/NDUFA10/NDUFA8/NDUFAB1/NDUFB2/NDUFB5/NDUFB6/NDUFB7/P4HA2/PARK7/PDIA5/POR/PPARGC1A/SLC25A12/SLC25A18/UQCRC1/UQCRFS1/UQCRH	35	L3 LS	Metab	35	52	0.673077
BP	GO:0030202	heparin metabolic process	7/2634	17/20757	0.00319965	0.0711331	0.061367	ANGPT1/EDNRB/EXT2/GLCE/HS2ST1/NDST2/SLC10A7	7	L3 LS	Metab	7	9	0.777778
BP	GO:0031943	regulation of glucocorticoid metabolic process	4/2634	11/20757	0.040875	0.250127	0.215786	ATP1A1/NR3C1/REST/STUB1	4	L3 LS	Metab	4	6	0.666667
BP	GO:0034284	response to monosaccharide	36/2634	206/20757	0.0282921	0.212169	0.18304	ACVR1C/ADRA2A/C2CD2L/CASP3/CAT/CCDC186/CDK16/COL6A3/EFNA5/EXTL3/GPER1/GPLD1/GPR27/HLA-DRB1/KLF7/LRP5/NEUROD1/PDE8B/PDK3/PIH1D1/PPP3CA/PRKACA/PRKCB/PTK2B/RAB11B/RAB11FIP5/RAF1/RASAL2/SERPINF1/SLC12A7/SLC26A6/SMARCA4/SYBU/TREM2/ZBED3/ZBTB20	36	L3 LS	Metab	36	69	0.521739
BP	GO:0035773	insulin secretion involved in cellular response to glucose stimulus	15/2634	64/20757	0.0126252	0.135742	0.117106	ADRA2A/C2CD2L/CCDC186/CDK16/EFNA5/GPLD1/GPR27/HLA-DRB1/KLF7/LRP5/PDE8B/RAB11B/RAB11FIP5/RAF1/SYBU	15	L3 LS	Metab	15	25	0.6
BP	GO:0042069	regulation of catecholamine metabolic process	6/2634	20/20757	0.0332202	0.227485	0.196253	DRD1/HPRT1/ITGAM/PARK7/PDE1B/VHL	6	L3 LS	Metab	6	11	0.545455
BP	GO:0042149	cellular response to glucose starvation	11/2634	50/20757	0.0459745	0.260543	0.224772	BECN1/CPEB4/EIF2AK3/MTMR3/NFE2L2/NUAK2/PIK3C3/PLIN2/SIRT1/SLC2A1/UPP1	11	L3 LS	Metab	11	20	0.55
BP	GO:0043094	cellular metabolic compound salvage	9/2634	31/20757	0.0124119	0.134955	0.116427	ADI1/ADSL/FCSK/HPRT1/PNP/UCK1/UCK2/UPP1/MTAP	9	L3 LS	Metab	9	14	0.642857
BP	GO:0045333	cellular respiration	46/2634	243/20757	0.00340649	0.0738138	0.0636795	ACO1/ADSL/ATP5F1A/ATP5F1B/ATP5MG/ATP5PD/BID/BLOC1S1/CAT/CHCHD10/COX4I1/COX5A/COX6C/COX7B/COX8A/CYC1/CYCS/DLD/DNAJC30/ETFB/GPD1/IDH3G/MDH1/MDH2/NDUFA10/NDUFA8/NDUFAB1/NDUFB2/NDUFB5/NDUFB6/NDUFB7/NOS2/OGDHL/OPN3/PARK7/PDHA1/PPARGC1A/PRDM16/SLC25A12/SLC25A18/SLC25A33/SUCLG2/UQCC2/UQCRC1/UQCRFS1/UQCRH	46	L3 LS	Metab	46	69	0.666667
BP	GO:0045454	cell redox homeostasis	11/2634	41/20757	0.011232	0.130899	0.112928	DDIT3/GIT1/HVCN1/NFE2L2/NOS1/NOS2/PRDX1/PRDX2/PRDX5/PRDX6/SLC2A10	11	L3 LS	Metab	11	17	0.647059
BP	GO:0045730	respiratory burst	13/2634	40/20757	0.000923672	0.0396789	0.0342312	CAMK1D/CD24/CLEC7A/CYBA/NCF2/NCF4/PGAM1/PIK3CG/PRDX2/RAC2/RPS19/SLAMF8/TREM2	13	L3 LS	Metab	13	16	0.8125
BP	GO:0045981	positive regulation of nucleotide metabolic process	7/2634	21/20757	0.0121108	0.133235	0.114943	ADCY10/MTOR/NOS1/NOS2/PPARGC1A/TIGAR/TREM2	7	L3 LS	Metab	7	12	0.583333
BP	GO:0046058	cAMP metabolic process	8/2634	23/20757	0.00557618	0.0920688	0.0794282	ADCY10/ADCY2/ADCY7/EPHA2/PDE4D/PDE7A/PDE7B/PDE8B	8	L3 LS	Metab	8	12	0.666667
BP	GO:0046434	organophosphate catabolic process	29/2634	146/20757	0.00909889	0.119507	0.1031	ABHD12/ACOT7/APOC1/APOC2/DERA/DNPH1/ENTPD1/ENTPD2/ENTPD4/GPD1/HINT1/HPRT1/NT5C/NUDT18/NUDT4B/PDE1A/PDE4D/PDE7A/PDE7B/PDE8B/PDE9A/PLB1/PLD2/PNP/PRDX6/SMPD2/SUCLG2/TDG/UPP1	29	L3 LS	Metab	29	48	0.604167
BP	GO:0051054	positive regulation of DNA metabolic process	55/2634	298/20757	0.00262241	0.0651798	0.056231	ACTB/ACTL6B/ARID1B/BAZ1A/CCT2/CCT5/CCT7/CD40/DBF4/DDX11/DHX36/DPF2/EGFR/ERCC1/EXOSC6/EYA4/FGF10/FMN2/FOXM1/GLI2/GREM1/HDAC10/HGF/INO80B/INO80D/KMT5B/MAPK15/MCRS1/MRE11/MRGBP/MYC/NVL/PAXIP1/PDGFRB/PHF10/PML/POT1/PPARGC1A/PTK2B/PTPRC/RAD50/SIRT1/SLF1/SMARCA4/SMARCA5/SMARCD2/ST20/STAT6/TIGAR/TNFAIP1/TOX/UBE2N/UCHL5/WAS/XRCC1	55	L3 LS	Metab	55	87	0.632184
MF	GO:0051117	ATPase binding	18/2634	84/20757	0.0169374	0.159342	0.137465	ADCY10/ATP6V0A1/ATP6V0A2/ATP6V0A4/ATXN3/DERL1/EGFR/EZR/NR1H2/PDE4D/PIH1D1/PPP3CA/RALB/RDX/S100A1/SNU13/SNX10/TOR1AIP2	18	L3 LS	Metab	18	28	0.642857
BP	GO:0052652	cyclic purine nucleotide metabolic process	11/2634	40/20757	0.00925594	0.119836	0.103383	ADCY10/ADCY2/ADCY7/EPHA2/GUCY1A1/PDE1A/PDE4D/PDE7A/PDE7B/PDE8B/PDE9A	11	L3 LS	Metab	11	16	0.6875
BP	GO:0071322	cellular response to carbohydrate stimulus	30/2634	151/20757	0.00805835	0.109249	0.0942497	ADRA2A/C2CD2L/CCDC186/CDK16/CLEC7A/EFNA5/GPER1/GPLD1/GPR27/HLA-DRB1/KLF7/LRP5/MAP2K3/NEUROD1/PDE8B/PDK3/PIH1D1/PPP3CA/PRKACA/PRKCB/RAB11B/RAB11FIP5/RAF1/SERPINF1/SLC12A7/SLC26A6/SMARCA4/SYBU/TREM2/ZBTB20	30	L3 LS	Metab	30	54	0.555556
BP	GO:0071326	cellular response to monosaccharide stimulus	27/2634	140/20757	0.0167713	0.159257	0.137392	ADRA2A/C2CD2L/CCDC186/CDK16/EFNA5/GPER1/GPLD1/GPR27/HLA-DRB1/KLF7/LRP5/NEUROD1/PDE8B/PDK3/PIH1D1/PPP3CA/PRKACA/RAB11B/RAB11FIP5/RAF1/SERPINF1/SLC12A7/SLC26A6/SMARCA4/SYBU/TREM2/ZBTB20	27	L3 LS	Metab	27	46	0.586957
BP	GO:0071333	cellular response to glucose stimulus	26/2634	136/20757	0.0207041	0.177941	0.15351	ADRA2A/C2CD2L/CCDC186/CDK16/EFNA5/GPER1/GPLD1/GPR27/HLA-DRB1/KLF7/LRP5/NEUROD1/PDE8B/PDK3/PIH1D1/PPP3CA/PRKACA/RAB11B/RAB11FIP5/RAF1/SERPINF1/SLC12A7/SMARCA4/SYBU/TREM2/ZBTB20	26	L3 LS	Metab	26	43	0.604651
BP	GO:0072523	purine-containing compound catabolic process	17/2634	59/20757	0.000777992	0.0364241	0.0314233	ACOT7/ADA2/DNPH1/ENTPD4/HINT1/HPRT1/NT5C/NUDT18/NUDT4B/PDE1A/PDE4D/PDE7A/PDE7B/PDE8B/PDE9A/PNP/SUCLG2	17	L3 LS	Metab	17	26	0.653846
BP	GO:0072527	pyrimidine-containing compound metabolic process	17/2634	85/20757	0.0369229	0.242925	0.209572	AK5/APOBEC3G/CMPK2/CTPS1/ENTPD4/MTOR/NME2/NME5/NME9/NT5C/SLC19A3/TDG/TET3/TPK1/UCK1/UCK2/UPP1	17	L3 LS	Metab	17	27	0.62963
BP	GO:1900542	regulation of purine nucleotide metabolic process	12/2634	48/20757	0.0147337	0.149057	0.128592	ADCY10/DNAJC30/MTOR/NOS1/NOS2/PDK3/PGAM1/PPARGC1A/SPHK2/TIGAR/TREM2/TSPO	12	L3 LS	Metab	12	20	0.6
BP	GO:1900544	positive regulation of purine nucleotide metabolic process	7/2634	21/20757	0.0121108	0.133235	0.114943	ADCY10/MTOR/NOS1/NOS2/PPARGC1A/TIGAR/TREM2	7	L3 LS	Metab	7	12	0.583333
BP	GO:1901292	nucleoside phosphate catabolic process	21/2634	87/20757	0.00245182	0.0626006	0.0540059	ACOT7/DERA/DNPH1/ENTPD1/ENTPD2/ENTPD4/HINT1/HPRT1/NT5C/NUDT18/NUDT4B/PDE1A/PDE4D/PDE7A/PDE7B/PDE8B/PDE9A/PNP/SUCLG2/TDG/UPP1	21	L3 LS	Metab	21	37	0.567568
BP	GO:1904407	positive regulation of nitric oxide metabolic process	11/2634	39/20757	0.00755902	0.106607	0.0919707	ASL/ASS1/CLEC7A/HBB/KLF2/PTK2B/PTX3/SMAD3/TLR4/TLR6/TRPV1	11	L3 LS	Metab	11	16	0.6875
CC	GO:1904949	ATPase complex	31/2634	146/20757	0.00255871	0.064116	0.0553133	ACTB/ACTL6B/ARID1B/ATP5F1A/ATP5F1B/ATP5MC3/ATP5MG/ATP5PD/ATP6V0A1/ATP6V0A2/ATP6V0A4/ATP6V0C/ATP6V1A/ATP6V1B2/ATP6V1C1/BAZ1A/CHD3/DDX21/DPF2/INO80B/INO80D/MCRS1/PHF10/RB1/RNASEK/SMARCA4/SMARCA5/SMARCD2/SS18L1/UCHL5/VPS4B	31	L3 LS	Metab	31	48	0.645833
MF	GO:0000287	magnesium ion binding	46/2634	224/20757	0.000608022	0.0317624	0.0274016	AASDHPPT/ADCY10/ADCY2/ADPRHL1/ATP4A/CDC42BPA/COMT/DHX36/DIS3L2/DYRK3/EXD2/EXTL3/FARSA/FARSB/GEM/GEN1/HACL1/HPRT1/IDH3G/ILVBL/IRAK3/IRAK4/ITPK1/LOC102724428/LRRK2/MARK1/MARK2/MAST4/NEK6/NLK/NT5C3B/NUAK2/NUDT18/PDCD6/PGM3/PI4K2A/PRKACA/PRPSAP1/RAP2A/RHEB/RP2/RPS6KA1/SUCLG2/TDG/TPPP/WEE1	46	L3 LS	NIR	46	67	0.686567
MF	GO:0001618	virus receptor activity	19/2634	79/20757	0.00401535	0.0806283	0.0695585	ANPEP/CD4/CD86/CR1/CXCR4/EGFR/EPHA2/F11R/ITGA5/ITGB1/ITGB3/ITGB5/NECTIN2/NPC1/RPSA/SELPLG/SLC1A5/TNFRSF14/TYRO3	19	L3 LS	NIR	19	31	0.612903
BP	GO:0002220	innate immune response activating cell surface receptor signaling pathway	19/2634	91/20757	0.0187848	0.168153	0.145067	APPL2/CLEC7A/CYBA/EP300/FYN/IRAK4/MFHAS1/NMI/PAK1/PIK3R1/RAB7B/RELA/RIPK2/SYK/TLR4/TLR6/TREM2/TRIL/WDFY1	19	L3 LS	NIR	19	34	0.558824
BP	GO:0002429	immune response-activating cell surface receptor signaling pathway	65/2634	318/20757	6.07934e-05	0.00960241	0.00828405	APPL2/BRAF/BTN2A1/BTN2A2/BTN2A3P/C3AR1/C5AR1/CACNB3/CD247/CD300A/CLEC7A/CMTM3/CR1/CRKL/CYBA/DENND1B/DUSP3/EP300/EZR/FCHO1/FGR/FYN/GPLD1/HLA-DPB1/HLA-DQB1/HLA-DRB1/IKBKG/INPP5D/IRAK4/KLHL6/LAT/LAT2/LGALS3/MFHAS1/MICB/MYO1G/NCKAP1L/NECTIN2/NFATC2/NFKBIZ/NMI/PAK1/PDE4D/PIK3R1/PLCL2/PLD2/PRKCB/PTPRC/RAB7B/RELA/RIPK2/RNF31/SHB/SYK/TESPA1/THEMIS2/TLR4/TLR6/TREM2/TRIL/UBE2N/VAV1/VAV2/WDFY1/YES1	65	L3 LS	NIR	65	108	0.601852
BP	GO:0002431	Fc receptor mediated stimulatory signaling pathway	11/2634	32/20757	0.0013458	0.0488061	0.0421053	APPL2/FGR/FYN/MYO1G/PAK1/PLD2/PTPRC/SYK/VAV1/VAV2/YES1	11	L3 LS	NIR	11	18	0.611111
BP	GO:0002433	immune response-regulating cell surface receptor signaling pathway involved in phagocytosis	11/2634	26/20757	0.00016641	0.0165444	0.0142729	APPL2/FGR/FYN/MYO1G/PAK1/PLD2/PTPRC/SYK/VAV1/VAV2/YES1	11	L3 LS	NIR	11	16	0.6875
BP	GO:0002755	MyD88-dependent toll-like receptor signaling pathway	6/2634	20/20757	0.0332202	0.227485	0.196253	CD300A/IRAK3/IRAK4/IRF7/TLR4/TLR6	6	L3 LS	NIR	6	9	0.666667
BP	GO:0002768	immune response-regulating cell surface receptor signaling pathway	71/2634	346/20757	2.49628e-05	0.00627086	0.0054099	APPL2/BRAF/BTN2A1/BTN2A2/BTN2A3P/C3AR1/C5AR1/CACNB3/CD24/CD247/CD300A/CD40/CLEC7A/CMTM3/CR1/CRKL/CYBA/DENND1B/DUSP3/EP300/EZR/FCGR1A/FCGR1BP/FCHO1/FGR/FYN/GPLD1/HLA-DPB1/HLA-DQB1/HLA-DRB1/IKBKG/INPP5D/IRAK4/KLHL6/LAT/LAT2/LGALS3/LILRB1/MAPK10/MFHAS1/MICB/MYO1G/NCKAP1L/NECTIN2/NFATC2/NFKBIZ/NMI/PAK1/PDE4D/PIK3R1/PLCL2/PLD2/PRKCB/PTPRC/RAB7B/RELA/RIPK2/RNF31/SHB/SYK/TESPA1/THEMIS2/TLR4/TLR6/TREM2/T…	71	L3 LS	NIR	71	115	0.617391
BP	GO:0002824	positive regulation of adaptive immune response based on somatic recombination of immune receptors built from immunoglobulin superfamily domains	23/2634	124/20757	0.038619	0.248248	0.214165	CD4/CD40/CLEC7A/CYRIB/DENND1B/EXOSC6/FCGR1A/HLA-DRB1/IL18/IL1R1/IL27RA/KMT5B/MICA/MICB/NECTIN2/NFKBIZ/PAXIP1/PTPRC/RIPK2/SASH3/STAT6/TREM2/ULBP3	23	L3 LS	NIR	23	39	0.589744
MF	GO:0005161	platelet-derived growth factor receptor binding	6/2634	14/20757	0.00502031	0.0873188	0.0753304	IL1R1/ITGA5/ITGB3/PDGFA/PDGFC/PDGFRB	6	L3 LS	NIR	6	8	0.75
MF	GO:0005172	vascular endothelial growth factor receptor binding	5/2634	13/20757	0.0174889	0.16	0.138033	GREM1/ITGA5/ITGB3/PDCL3/PGF	5	L3 LS	NIR	5	8	0.625
BP	GO:0007187	G protein-coupled receptor signaling pathway, coupled to cyclic nucleotide second messenger	14/2634	56/20757	0.00882254	0.116993	0.100931	AGT/CCL2/CHRM3/CHRM4/CHRM5/DRD1/HTR2B/HTR6/HTR7/LPAR3/MC1R/OPRD1/SSTR3/SSTR4	14	L3 LS	NIR	14	27	0.518519
MF	GO:0008227	G protein-coupled amine receptor activity	10/2634	39/20757	0.0209572	0.179159	0.154562	ADRA1A/ADRA2A/ADRB1/ADRB2/CHRM3/CHRM4/CHRM5/HTR2B/HTR6/HTR7	10	L3 LS	NIR	10	18	0.555556
MF	GO:0015026	coreceptor activity	13/2634	49/20757	0.00676057	0.101572	0.0876272	ACKR3/CD4/CD86/CSF2RB/CXCR4/IL17RC/IL1RAP/ITGB1/ITGB3/KDR/LRP5/NECTIN2/RGMA	13	L3 LS	NIR	13	20	0.65
BP	GO:0019226	transmission of nerve impulse	16/2634	69/20757	0.0113142	0.130909	0.112936	CACNA1I/CACNG2/CHRM5/CNTNAP1/CNTNAP2/DMRT3/DRD1/FGF12/GPER1/JAM3/KCNMB2/MTOR/OTOA/SCN1A/TNR/KCNJ8	16	L3 LS	NIR	16	27	0.592593
BP	GO:0030947	regulation of vascular endothelial growth factor receptor signaling pathway	10/2634	35/20757	0.00968487	0.121501	0.10482	FGF10/FGF9/FZD4/ITGA5/ITGB3/MMRN2/NEDD4/PDCD6/PRKCB/TMEM204	10	L3 LS	NIR	10	13	0.769231
CC	GO:0032391	photoreceptor connecting cilium	10/2634	41/20757	0.0292529	0.213552	0.184232	FAM161A/IFT140/IFT52/IFT57/LCA5/PCDHB13/SEPTIN2/SPATA7/TBCC/TTC8	10	L3 LS	NIR	10	16	0.625
BP	GO:0032930	positive regulation of superoxide anion generation	5/2634	16/20757	0.0429689	0.25184	0.217264	CLEC7A/HVCN1/ITGAM/MAPT/SYK	5	L3 LS	NIR	5	11	0.454545
BP	GO:0034142	toll-like receptor 4 signaling pathway	12/2634	55/20757	0.0404405	0.250127	0.215786	APPL2/IRAK4/MFHAS1/NMI/PIK3R1/RAB7B/RELA/RIPK2/TLR4/TREM2/TRIL/WDFY1	12	L3 LS	NIR	12	22	0.545455
CC	GO:0034704	calcium channel complex	17/2634	79/20757	0.0191486	0.169717	0.146415	AKAP6/CACNA1I/CACNA2D3/CACNB3/CACNG2/CALM2/CALM3/HSPA2/MICU3/ORAI1/PDE4D/PKD1L1/PRKACA/RYR1/RYR3/SCN1A/SCN5A	17	L3 LS	NIR	17	29	0.586207
CC	GO:0034706	sodium channel complex	7/2634	24/20757	0.0256677	0.203047	0.17517	GRIK1/GRIK3/GRIK4/SCN1A/SCN2B/SCN5A/SCNN1D	7	L3 LS	NIR	7	11	0.636364
MF	GO:0038024	cargo receptor activity	14/2634	64/20757	0.0277378	0.210061	0.181221	ACKR3/APOBR/ASGR2/CXCL16/FOLR2/ITGAM/LGALS3BP/LRP1/MEGF10/MSR1/SCARA3/SDC1/VLDLR/OLR1	14	L3 LS	NIR	14	23	0.608696
BP	GO:0038093	Fc receptor signaling pathway	15/2634	56/20757	0.00340975	0.0738138	0.0636795	APPL2/CD247/FCGR1A/FCGR1BP/FGR/FYN/MAPK10/MYO1G/PAK1/PLD2/PTPRC/SYK/VAV1/VAV2/YES1	15	L3 LS	NIR	15	24	0.625
BP	GO:0038094	Fc-gamma receptor signaling pathway	13/2634	33/20757	0.000103669	0.0126781	0.0109375	APPL2/CD247/FCGR1A/FGR/FYN/MYO1G/PAK1/PLD2/PTPRC/SYK/VAV1/VAV2/YES1	13	L3 LS	NIR	13	19	0.684211
BP	GO:0038096	Fc-gamma receptor signaling pathway involved in phagocytosis	11/2634	26/20757	0.00016641	0.0165444	0.0142729	APPL2/FGR/FYN/MYO1G/PAK1/PLD2/PTPRC/SYK/VAV1/VAV2/YES1	11	L3 LS	NIR	11	16	0.6875
BP	GO:0043268	positive regulation of potassium ion transport	15/2634	44/20757	0.000211154	0.0184829	0.0159453	ACTN2/ADRA2A/AKAP6/ALG10B/DLG1/DRD1/EDN3/FLNA/KCNC1/KIF5B/LRRC38/LRRC55/RGS7/RNF207/TREM2	15	L3 LS	NIR	15	24	0.625
BP	GO:0048010	vascular endothelial growth factor receptor signaling pathway	16/2634	61/20757	0.00319296	0.0711331	0.061367	FGF10/FGF9/FYN/FZD4/ITGA5/ITGB3/KDR/MMRN2/NEDD4/PDCD6/PGF/PRKCB/PTK2B/TMEM204/VAV1/VAV2	16	L3 LS	NIR	16	27	0.592593
BP	GO:0048384	retinoic acid receptor signaling pathway	8/2634	32/20757	0.042551	0.25184	0.217264	ALDH1A2/CALR/CRKL/CTBP2/KLF2/PML/RARB/ZNF536	8	L3 LS	NIR	8	16	0.5
BP	GO:0050847	progesterone receptor signaling pathway	4/2634	11/20757	0.040875	0.250127	0.215786	NEDD4/TRERF1/UBR5/WBP2	4	L3 LS	NIR	4	7	0.571429
BP	GO:0050851	antigen receptor-mediated signaling pathway	39/2634	205/20757	0.00606684	0.0959848	0.0828066	BRAF/BTN2A1/BTN2A2/BTN2A3P/CACNB3/CD247/CD300A/CMTM3/CRKL/DENND1B/DUSP3/EZR/FCHO1/FYN/HLA-DPB1/HLA-DQB1/HLA-DRB1/IKBKG/INPP5D/KLHL6/LAT/LAT2/LGALS3/NCKAP1L/NECTIN2/NFATC2/NFKBIZ/PDE4D/PLCL2/PRKCB/PTPRC/RELA/RIPK2/RNF31/SHB/SYK/TESPA1/THEMIS2/UBE2N	39	L3 LS	NIR	39	65	0.6
BP	GO:0050852	T cell receptor signaling pathway	31/2634	144/20757	0.00204166	0.056891	0.0490802	BRAF/BTN2A1/BTN2A2/BTN2A3P/CACNB3/CD247/CD300A/CRKL/DENND1B/DUSP3/EZR/FCHO1/FYN/HLA-DPB1/HLA-DQB1/HLA-DRB1/IKBKG/INPP5D/LAT/LGALS3/NECTIN2/NFKBIZ/PDE4D/PTPRC/RELA/RIPK2/RNF31/SHB/TESPA1/THEMIS2/UBE2N	31	L3 LS	NIR	31	52	0.596154
BP	GO:0050857	positive regulation of antigen receptor-mediated signaling pathway	7/2634	27/20757	0.0470366	0.263962	0.227722	CMTM3/IKBKG/NECTIN2/PRKCB/PTPRC/RELA/TESPA1	7	L3 LS	NIR	7	11	0.636364
BP	GO:0051208	sequestering of calcium ion	31/2634	143/20757	0.00181875	0.0549447	0.0474011	AKAP6/APLNR/CALM2/CALM3/CALR/CAMK2D/CEMIP/CORO1A/CYBA/DDIT3/DRD1/FLNA/GPER1/HTR2B/ITGB3/ITPR2/ITPR3/JPH1/JPH3/MCOLN3/NOS1/P2RY6/PDE4D/PLCH1/PRKACA/PTK2B/PTPRC/RYR1/RYR3/SLC8B1/TRPV1	31	L3 LS	NIR	31	49	0.632653
BP	GO:0051209	release of sequestered calcium ion into cytosol	30/2634	136/20757	0.00160592	0.0512805	0.04424	AKAP6/APLNR/CALM2/CALM3/CAMK2D/CEMIP/CORO1A/CYBA/DDIT3/DRD1/FLNA/GPER1/HTR2B/ITGB3/ITPR2/ITPR3/JPH1/JPH3/MCOLN3/NOS1/P2RY6/PDE4D/PLCH1/PRKACA/PTK2B/PTPRC/RYR1/RYR3/SLC8B1/TRPV1	30	L3 LS	NIR	30	46	0.652174
BP	GO:0051279	regulation of release of sequestered calcium ion into cytosol	18/2634	83/20757	0.0150412	0.150281	0.129648	AKAP6/APLNR/CALM2/CALM3/CAMK2D/CEMIP/CORO1A/CYBA/DRD1/GPER1/ITGB3/JPH1/JPH3/NOS1/P2RY6/PDE4D/PRKACA/PTK2B	18	L3 LS	NIR	18	27	0.666667
BP	GO:0051282	regulation of sequestering of calcium ion	30/2634	139/20757	0.00229124	0.0612434	0.052835	AKAP6/APLNR/CALM2/CALM3/CAMK2D/CEMIP/CORO1A/CYBA/DDIT3/DRD1/FLNA/GPER1/HTR2B/ITGB3/ITPR2/ITPR3/JPH1/JPH3/MCOLN3/NOS1/P2RY6/PDE4D/PLCH1/PRKACA/PTK2B/PTPRC/RYR1/RYR3/SLC8B1/TRPV1	30	L3 LS	NIR	30	47	0.638298
BP	GO:0051283	negative regulation of sequestering of calcium ion	30/2634	137/20757	0.00181145	0.0549447	0.0474011	AKAP6/APLNR/CALM2/CALM3/CAMK2D/CEMIP/CORO1A/CYBA/DDIT3/DRD1/FLNA/GPER1/HTR2B/ITGB3/ITPR2/ITPR3/JPH1/JPH3/MCOLN3/NOS1/P2RY6/PDE4D/PLCH1/PRKACA/PTK2B/PTPRC/RYR1/RYR3/SLC8B1/TRPV1	30	L3 LS	NIR	30	47	0.638298
BP	GO:0051928	positive regulation of calcium ion transport	24/2634	118/20757	0.0124969	0.135266	0.116695	AKAP6/APLNR/ATP2B1/CACNB3/CALM2/CALM3/CCL2/CEMIP/CXCL12/DRD1/GPER1/LGALS3/MYLK/ORAI1/P2RY6/PDGFRB/PLP1/PPP3CA/PPP3R1/PPP3R2/SPHK2/STC1/STIM2/TSPO	24	L3 LS	NIR	24	43	0.55814
BP	GO:0090280	positive regulation of calcium ion import	6/2634	15/20757	0.00747853	0.10654	0.0919124	CCL2/CXCL12/LGALS3/PDGFRB/SPHK2/STC1	6	L3 LS	NIR	6	7	0.857143
BP	GO:0098659	inorganic cation import across plasma membrane	30/2634	137/20757	0.00181145	0.0549447	0.0474011	ABCC9/ATP1A1/ATP4A/CACNA1I/CNGA3/DLG1/FYN/KCNE2/KCNJ11/KCNJ5/KCNJ9/KCNK9/NALF1/PPP3CA/PPP3R1/PPP3R2/SCN1A/SCN5A/SCNN1D/SLC12A4/SLC12A5/SLC12A7/SLC24A4/SLC39A12/SLC5A6/SLC8A2/SLC9A2/SLC9A9/TRPV1/KCNJ8	30	L3 LS	NIR	30	50	0.6
BP	GO:0099587	inorganic ion import across plasma membrane	30/2634	137/20757	0.00181145	0.0549447	0.0474011	ABCC9/ATP1A1/ATP4A/CACNA1I/CNGA3/DLG1/FYN/KCNE2/KCNJ11/KCNJ5/KCNJ9/KCNK9/NALF1/PPP3CA/PPP3R1/PPP3R2/SCN1A/SCN5A/SCNN1D/SLC12A4/SLC12A5/SLC12A7/SLC24A4/SLC39A12/SLC5A6/SLC8A2/SLC9A2/SLC9A9/TRPV1/KCNJ8	30	L3 LS	NIR	30	50	0.6
MF	GO:0099589	serotonin receptor activity	7/2634	27/20757	0.0470366	0.263962	0.227722	CHRM3/CHRM4/CHRM5/HTR2B/HTR3B/HTR6/HTR7	7	L3 LS	NIR	7	13	0.538462
BP	GO:0099590	neurotransmitter receptor internalization	8/2634	31/20757	0.0357556	0.237379	0.204788	CACNG2/CALY/EPS15/GSG1L/HIP1/ITGB3/PPP3R1/SYNE1	8	L3 LS	NIR	8	15	0.533333
MF	GO:0140375	immune receptor activity	28/2634	147/20757	0.0176582	0.160462	0.138432	ACKR3/C3AR1/C5AR1/CCR10/CD4/CR1/CSF2RB/CSF3R/CTSH/CXCR4/EPOR/FCGR1A/FCGR1BP/FZD4/GPR17/GPR75/HLA-DOA/HLA-DQB1/HLA-DRB1/IL11RA/IL17RB/IL17RC/IL1R1/IL1RAP/IL27RA/LEPR/LILRB1/MPL	28	L3 LS	NIR	28	50	0.56
BP	GO:0140895	cell surface toll-like receptor signaling pathway	14/2634	63/20757	0.0244319	0.196566	0.169578	APPL2/CYBA/IRAK4/MFHAS1/NMI/PIK3R1/RAB7B/RELA/RIPK2/TLR4/TLR6/TREM2/TRIL/WDFY1	14	L3 LS	NIR	14	26	0.538462
BP	GO:1901381	positive regulation of potassium ion transmembrane transport	11/2634	37/20757	0.00489546	0.0873188	0.0753304	ACTN2/AKAP6/ALG10B/EDN3/FLNA/KCNC1/LRRC38/LRRC55/RGS7/RNF207/TREM2	11	L3 LS	NIR	11	18	0.611111
BP	GO:1903350	response to dopamine	17/2634	74/20757	0.010126	0.123601	0.106631	ALK/CALY/CHRM3/CHRM4/CHRM5/DRD1/FCSK/FLNA/GNAI3/GSK3B/HTR2B/HTR3B/HTR6/HTR7/LRRK2/NSG1/PRMT5	17	L3 LS	NIR	17	27	0.62963
BP	GO:1903351	cellular response to dopamine	16/2634	73/20757	0.019164	0.169717	0.146415	ALK/CALY/CHRM3/CHRM4/CHRM5/DRD1/FLNA/GNAI3/GSK3B/HTR2B/HTR3B/HTR6/HTR7/LRRK2/NSG1/PRMT5	16	L3 LS	NIR	16	26	0.615385
BP	GO:1990034	calcium ion export across plasma membrane	6/2634	10/20757	0.000552017	0.0306279	0.0264228	ATP2B1/CALM2/CALM3/SLC24A4/SLC35G1/SLC8A2	6	L3 LS	NIR	6	7	0.857143
BP	GO:1990573	potassium ion import across plasma membrane	13/2634	46/20757	0.00376606	0.0784804	0.0677055	ABCC9/ATP1A1/ATP4A/DLG1/KCNE2/KCNJ11/KCNJ5/KCNJ9/KCNK9/SLC12A4/SLC12A5/SLC12A7/KCNJ8	13	L3 LS	NIR	13	22	0.590909
BP	GO:0001774	microglial cell activation	12/2634	49/20757	0.0173196	0.16	0.138033	C1QA/C5AR1/IL33/ITGAM/LRRK2/MAPT/PTPRC/SYT11/TLR6/TREM2/TRPV1/KCNJ8	12	L3 LS	non	12	21	0.571429
BP	GO:0001838	embryonic epithelial tube formation	23/2634	125/20757	0.0418491	0.251688	0.217133	BMP4/CASP3/CDK20/CLUAP1/FZD1/GREM1/HS2ST1/IFT52/IFT57/KIF20B/LMO4/LUZP1/OSR1/PRKACA/PTK7/RGMA/SDC4/SLC39A12/SUFU/TEAD2/TRIM71/TULP3/TWIST1	23	L3 LS	non	23	40	0.575
BP	GO:0001841	neural tube formation	20/2634	104/20757	0.036743	0.242335	0.209064	BMP4/CASP3/CDK20/CLUAP1/FZD1/IFT52/IFT57/KIF20B/LMO4/LUZP1/PRKACA/PTK7/RGMA/SDC4/SLC39A12/SUFU/TEAD2/TRIM71/TULP3/TWIST1	20	L3 LS	non	20	35	0.571429
BP	GO:0001886	endothelial cell morphogenesis	5/2634	10/20757	0.00474996	0.087133	0.0751702	ARHGEF26/HEG1/MET/PLOD3/STC1	5	L3 LS	non	5	8	0.625
BP	GO:0001909	leukocyte mediated cytotoxicity	26/2634	140/20757	0.028929	0.212559	0.183376	CORO1A/CTSH/CYRIB/EMP2/FCGR1A/HLA-DRB1/HPRT1/IL18/ITGAM/KIF5B/LILRB1/MICA/MICB/NCKAP1L/NECTIN2/NOS2/PRDX1/PTPRC/RASGRP1/SPI1/STXBP2/TUBB4B/TUSC2/ULBP3/UNC13D/VAV1	26	L3 LS	non	26	43	0.604651
CC	GO:0001931	uropod	6/2634	13/20757	0.00321077	0.0711331	0.061367	EZR/FLOT2/ICAM2/PSTPIP1/SELPLG/SPN	6	L3 LS	non	6	8	0.75
BP	GO:0002027	regulation of heart rate	20/2634	102/20757	0.0305431	0.21844	0.18845	ADRA1A/ADRB1/CALM2/CALM3/CAMK2D/CTNNA3/DSC2/DSP/EDN3/EDNRB/KCNE2/KCNE4/KCNJ5/PDE4D/POPDC2/PRKACA/SCN2B/SCN5A/TRPV1/KCNJ8	20	L3 LS	non	20	32	0.625
BP	GO:0002269	leukocyte activation involved in inflammatory response	12/2634	52/20757	0.0271239	0.208823	0.180152	C1QA/C5AR1/IL33/ITGAM/LRRK2/MAPT/PTPRC/SYT11/TLR6/TREM2/TRPV1/KCNJ8	12	L3 LS	non	12	23	0.521739
BP	GO:0002274	myeloid leukocyte activation	41/2634	241/20757	0.0303733	0.21844	0.18845	ADAM10/C1QA/C5AR1/CAMK4/CD300A/CD84/FGR/GPR137B/IL18/IL33/ITGAM/LAT/LAT2/LRRK2/LTBR/MAPT/MFHAS1/MIF/NECTIN2/NMI/PIK3CG/PREX1/PTGDS/PTPRC/RAC2/RASGRP1/SNAP23/SNX4/SPHK2/SPI1/STXBP2/STXBP3/SYK/SYT11/TLR4/TLR6/TREM2/TRPV1/UNC13D/VSIG4/KCNJ8	41	L3 LS	non	41	84	0.488095
BP	GO:0002275	myeloid cell activation involved in immune response	21/2634	98/20757	0.0104761	0.124983	0.107824	CD300A/CD84/FGR/IL33/ITGAM/LAT/LAT2/NMI/PIK3CG/PTGDS/RAC2/RASGRP1/SNAP23/SNX4/SPHK2/SPI1/STXBP2/STXBP3/SYK/TREM2/UNC13D	21	L3 LS	non	21	37	0.567568
BP	GO:0002279	mast cell activation involved in immune response	15/2634	56/20757	0.00340975	0.0738138	0.0636795	CD300A/CD84/FGR/LAT/LAT2/PIK3CG/PTGDS/RAC2/RASGRP1/SNAP23/SNX4/SPHK2/STXBP2/SYK/UNC13D	15	L3 LS	non	15	25	0.6
BP	GO:0002285	lymphocyte activation involved in immune response	37/2634	213/20757	0.028783	0.212169	0.18304	BCL3/CD40/CD86/CORO1A/CR1/DOCK10/EIF2AK4/ERCC1/EXOSC6/HLA-DRB1/IL18/IL27RA/ITGAL/KMT2A/KMT5B/LFNG/LGALS3/LILRB1/MDK/MFNG/MTOR/NCKAP1L/NFKBIZ/PAXIP1/PLCL2/PTK2B/PTPRC/RIPK2/RPS6/SHB/SOCS5/SPI1/SPN/STAT4/STAT6/TLR4/UNC13D	37	L3 LS	non	37	69	0.536232
BP	GO:0002313	mature B cell differentiation involved in immune response	8/2634	32/20757	0.042551	0.25184	0.217264	BCL3/CR1/DOCK10/LFNG/MFNG/NFKBIZ/PTK2B/SPI1	8	L3 LS	non	8	12	0.666667
BP	GO:0002335	mature B cell differentiation	10/2634	38/20757	0.0175218	0.16	0.138033	BCL3/CR1/DOCK10/LFNG/MFNG/NFKBIZ/PLCL2/PTK2B/SLAMF8/SPI1	10	L3 LS	non	10	15	0.666667
BP	GO:0002347	response to tumor cell	11/2634	45/20757	0.0224746	0.18912	0.163155	ABI3/AHR/HLA-DRB1/IGFBPL1/MICA/NECTIN2/PLK5/PRDX2/RBMS3/RELA/SPI1	11	L3 LS	non	11	19	0.578947
BP	GO:0002357	defense response to tumor cell	6/2634	13/20757	0.00321077	0.0711331	0.061367	ABI3/PLK5/PRDX2/RBMS3/RELA/SPI1	6	L3 LS	non	6	9	0.666667
BP	GO:0002366	leukocyte activation involved in immune response	56/2634	301/20757	0.00200949	0.0567327	0.0489437	BCL3/CD300A/CD40/CD84/CD86/CORO1A/CR1/DOCK10/EIF2AK4/ERCC1/EXOSC6/FGR/HLA-DRB1/IL18/IL27RA/IL33/ITGAL/ITGAM/KMT2A/KMT5B/LAT/LAT2/LFNG/LGALS3/LILRB1/MDK/MFNG/MTOR/NCKAP1L/NFKBIZ/NMI/PAXIP1/PIK3CG/PLCL2/PTGDS/PTK2B/PTPRC/RAC2/RASGRP1/RIPK2/RPS6/SHB/SNAP23/SNX4/SOCS5/SPHK2/SPI1/SPN/STAT4/STAT6/STXBP2/STXBP3/SYK/TLR4/TREM2/UNC13D	56	L3 LS	non	56	101	0.554455
BP	GO:0002444	myeloid leukocyte mediated immunity	25/2634	110/20757	0.00246422	0.0626006	0.0540059	CD300A/CD84/DDX1/DDX21/DHX36/FCGR1A/FGR/IRAK4/ITGAM/LAT/LAT2/NDST2/PIK3CG/PTGDS/RAC2/RASGRP1/SNAP23/SNX4/SPHK2/SPI1/STXBP2/STXBP3/SYK/TUSC2/UNC13D	25	L3 LS	non	25	44	0.568182
BP	GO:0002448	mast cell mediated immunity	16/2634	57/20757	0.00149157	0.0492279	0.0424692	CD300A/CD84/FGR/LAT/LAT2/NDST2/PIK3CG/PTGDS/RAC2/RASGRP1/SNAP23/SNX4/SPHK2/STXBP2/SYK/UNC13D	16	L3 LS	non	16	27	0.592593
BP	GO:0002686	negative regulation of leukocyte migration	12/2634	55/20757	0.0404405	0.250127	0.215786	CCL2/CCN3/CD300A/CNN2/CXCL12/GREM1/IL27RA/IL33/MIF/NBL1/RIN3/SLAMF8	12	L3 LS	non	12	22	0.545455
BP	GO:0002687	positive regulation of leukocyte migration	28/2634	149/20757	0.0208885	0.179143	0.154548	ADAM10/C3AR1/C5AR1/CALR/CAMK1D/CD99L2/CORO1A/CXCL12/DOCK8/EDN3/IL1R1/ITGB3/JAM3/LGALS3/MDK/NCKAP1L/P2RY12/PGF/PIK3R1/PTK2B/PTN/RAC2/RARRES2/SPI1/SPN/TNFRSF14/TNFRSF18/TREM2	28	L3 LS	non	28	49	0.571429
BP	GO:0002688	regulation of leukocyte chemotaxis	25/2634	126/20757	0.014853	0.149327	0.128825	ADAM10/C3AR1/C5AR1/CALR/CAMK1D/CCL2/CCN3/CXCL12/EDN3/GREM1/JAM3/MDK/MIF/MPP1/NBL1/NCKAP1L/PGF/PTK2B/PTN/RAC2/RARRES2/RIN3/SLAMF8/SLC8B1/SPI1	25	L3 LS	non	25	42	0.595238
BP	GO:0002696	positive regulation of leukocyte activation	73/2634	380/20757	0.000175592	0.0172444	0.0148768	ACTB/ACTL6B/ARID1B/BMI1/BTN2A2/CCL2/CD24/CD4/CD40/CD6/CD86/CLEC7A/CORO1A/CR1/CYRIB/DOCK8/EFNB1/EXOSC6/FCHO1/FGF10/FGR/FLOT2/FYN/GLI2/HLA-DOA/HLA-DPB1/HLA-DQB1/HLA-DRB1/HLA-DRB5/IGF2/IL18/IL33/INPP5D/ITGAM/KMT5B/LILRB1/LRRK2/MDK/MIF/MPL/MTOR/NCKAP1L/NECTIN2/NFATC2/NFKBIZ/PAXIP1/PHF10/PNP/PPP3CA/PTPRC/RASAL3/RASGRP1/RIPK2/SASH3/SHB/SIRPB1/SMARCA4/SMARCD2/SNX4/SOCS5/SPHK2/SPI1/SPN/STAT6/SYK/TESPA1/T…	73	L3 LS	non	73	129	0.565891
BP	GO:0002703	regulation of leukocyte mediated immunity	45/2634	249/20757	0.00885004	0.117027	0.10096	AHR/CD300A/CD40/CD84/CLEC7A/CR1/CYRIB/DDX1/DDX21/DENND1B/DHX36/EXOSC6/FCGR1A/FGR/FOXJ1/HLA-DRB1/IL18/IL1R1/IL27RA/ITGAM/KMT5B/LILRB1/MICA/MICB/NCKAP1L/NECTIN2/NOS2/PAXIP1/PTPRC/RAC2/RASGRP1/SASH3/SNX4/SPHK2/SPI1/SPN/STAT6/STXBP2/SYK/TLR4/TREM2/ULBP3/UNC13D/VAV1/WAS	45	L3 LS	non	45	75	0.6
BP	GO:0002886	regulation of myeloid leukocyte mediated immunity	15/2634	59/20757	0.00580133	0.0938723	0.0809841	CD300A/CD84/DDX1/DDX21/DHX36/FCGR1A/FGR/ITGAM/RAC2/SNX4/SPHK2/SPI1/STXBP2/SYK/UNC13D	15	L3 LS	non	15	25	0.6
BP	GO:0002888	positive regulation of myeloid leukocyte mediated immunity	6/2634	21/20757	0.041664	0.251306	0.216803	DDX1/DDX21/DHX36/FCGR1A/ITGAM/SPI1	6	L3 LS	non	6	10	0.6
BP	GO:0003382	epithelial cell morphogenesis	11/2634	33/20757	0.0017899	0.0549447	0.0474011	ARHGEF26/DACT2/FLNB/FRMD6/HEG1/MET/PLOD3/SIPA1/STC1/VSIG1/FAT1	11	L3 LS	non	11	16	0.6875
CC	GO:0005902	microvillus	21/2634	97/20757	0.00931652	0.120234	0.103726	ANGPT1/ATP6V1A/ATP6V1B2/CD302/CRB1/EZR/FMN2/ICAM2/IQGAP2/ITGB3/JAM3/LRRK2/MYO1B/MYO1F/MYO1G/PDGFA/RDX/SLC27A4/SLC6A6/SLC7A11/SPN	21	L3 LS	non	21	32	0.65625
BP	GO:0006942	regulation of striated muscle contraction	19/2634	99/20757	0.0417491	0.251306	0.216803	ADCY10/ADRA1A/ASB3/ATP1A1/CALM2/CALM3/CAMK2D/CTNNA3/DLG1/DSC2/DSP/EHD3/NOS1/PDE4D/PIK3CG/PRKACA/RNF207/SCN5A/STC1	19	L3 LS	non	19	32	0.59375
BP	GO:0006949	syncytium formation	14/2634	67/20757	0.0396188	0.250127	0.215786	ADGRB3/CD109/DOCK5/EHD1/ERCC1/ITGB1/NEO1/NFATC2/NOS1/NPHS1/PTGFRN/TANC1/TREM2/SH3PXD2A	14	L3 LS	non	14	25	0.56
BP	GO:0007528	neuromuscular junction development	16/2634	52/20757	0.000495166	0.0294964	0.0254467	AFG3L2/CACNB3/CACNG2/CNTNAP1/CRKL/DCTN1/ERBB2/GPHN/LAMB2/LARGE1/LRRK2/MYCBP2/NEDD4/RER1/TNC/KCNJ8	16	L3 LS	non	16	24	0.666667
BP	GO:0007596	blood coagulation	47/2634	224/20757	0.000322895	0.0236581	0.0204099	ACTB/ACTG1/ADRA2A/ANXA5/CD40/CLIC1/CSRP1/DGKE/DGKH/DMTN/EMILIN2/ENTPD1/ENTPD2/F11R/F12/F13A1/F5/FERMT3/FLNA/GGCX/GNA13/HBB/ITGB3/ITPK1/KNG1/NFE2L2/P2RY12/PDGFA/PIK3CG/PLAUR/PLEK/PRDX2/PRKCA/PROC/SERPINA1/SERPINE2/SLC7A11/STXBP3/SYK/THBD/TLR4/TYRO3/USF1/VAV1/VAV2/VPS33B/WAS	47	L3 LS	non	47	81	0.580247
BP	GO:0007599	hemostasis	48/2634	231/20757	0.000354784	0.024911	0.0214909	ACTB/ACTG1/ADRA2A/ANXA5/CD40/CLIC1/CSRP1/DGKE/DGKH/DMTN/EMILIN2/ENTPD1/ENTPD2/F11R/F12/F13A1/F5/FERMT3/FLNA/GGCX/GNA13/GPI/HBB/ITGB3/ITPK1/KNG1/NFE2L2/P2RY12/PDGFA/PIK3CG/PLAUR/PLEK/PRDX2/PRKCA/PROC/SERPINA1/SERPINE2/SLC7A11/STXBP3/SYK/THBD/TLR4/TYRO3/USF1/VAV1/VAV2/VPS33B/WAS	48	L3 LS	non	48	82	0.585366
BP	GO:0010463	mesenchymal cell proliferation	13/2634	44/20757	0.00244882	0.0626006	0.0540059	BMP4/DCHS2/FGF9/KDR/LMNA/LRP5/MYC/NFIB/OSR1/PDGFA/SYNE1/TBX2/PRRX1	13	L3 LS	non	13	18	0.722222
BP	GO:0010543	regulation of platelet activation	11/2634	49/20757	0.0403111	0.250127	0.215786	EMILIN2/F11R/FLNA/PDGFA/PLEK/PRKCA/SERPINE2/SYK/THBD/TLR4/VPS33B	11	L3 LS	non	11	20	0.55
BP	GO:0010595	positive regulation of endothelial cell migration	25/2634	130/20757	0.0214598	0.182488	0.157433	AGT/AKT3/ANGPT1/ATP5F1A/ATP5F1B/CALR/CD40/FGF1/GPI/GPLD1/HDAC9/ITGB3/KDR/MAP2K3/MET/NFE2L2/PDCD6/PIK3CG/PLPP3/PRKCA/PTK2B/RHOJ/RIN2/SIRT1/SRPX2	25	L3 LS	non	25	45	0.555556
BP	GO:0010613	positive regulation of cardiac muscle hypertrophy	10/2634	35/20757	0.00968487	0.121501	0.10482	ADCY10/ADRA1A/AGT/AKAP6/BECN1/CAMK2D/MEF2A/PDE9A/PPP3CA/PRKCA	10	L3 LS	non	10	15	0.666667
BP	GO:0010837	regulation of keratinocyte proliferation	11/2634	47/20757	0.0304711	0.21844	0.18845	CD109/CDH3/EPPK1/FGF10/IFT52/IFT57/KLF9/MDK/SNAI2/SRSF6/VDR	11	L3 LS	non	11	18	0.611111
CC	GO:0014704	intercalated disc	11/2634	50/20757	0.0459745	0.260543	0.224772	AKAP6/CTNNA3/DLG1/DSC2/DSP/FXYD1/ITGB1/PAK1/SCN1A/SCN5A/SLC2A1	11	L3 LS	non	11	18	0.611111
BP	GO:0014742	positive regulation of muscle hypertrophy	10/2634	36/20757	0.0119186	0.133235	0.114943	ADCY10/ADRA1A/AGT/AKAP6/BECN1/CAMK2D/MEF2A/PDE9A/PPP3CA/PRKCA	10	L3 LS	non	10	15	0.666667
BP	GO:0014812	muscle cell migration	24/2634	110/20757	0.00515984	0.0884088	0.0762708	BMP4/CCN3/DDIT3/DDR2/DOCK4/DOCK5/DOCK7/FGF9/GNA13/IGFBP3/ITGB3/LRP1/MDK/MEGF10/NFE2L2/P2RY6/PARVA/PDGFA/PDGFRB/S100A11/SEMA6D/TAFA5/TCP11L2/TLR4	24	L3 LS	non	24	39	0.615385
BP	GO:0014909	smooth muscle cell migration	22/2634	96/20757	0.0038971	0.0794397	0.0685331	BMP4/CCN3/DDIT3/DDR2/DOCK4/DOCK5/DOCK7/FGF9/GNA13/IGFBP3/ITGB3/LRP1/MDK/NFE2L2/P2RY6/PARVA/PDGFA/PDGFRB/S100A11/SEMA6D/TAFA5/TLR4	22	L3 LS	non	22	35	0.628571
BP	GO:0014910	regulation of smooth muscle cell migration	19/2634	89/20757	0.0149875	0.150281	0.129648	BMP4/DDR2/DOCK4/DOCK5/DOCK7/FGF9/GNA13/IGFBP3/ITGB3/LRP1/MDK/NFE2L2/P2RY6/PDGFA/PDGFRB/S100A11/SEMA6D/TAFA5/TLR4	19	L3 LS	non	19	31	0.612903
BP	GO:0016032	viral process	71/2634	432/20757	0.0130219	0.138163	0.119194	ANPEP/APOBEC3G/ATG16L2/BECN1/CCL2/CCNT1/CD4/CD86/CHMP4B/CHMP7/CIITA/CR1/CTBP2/CXCR4/DYNLT1/EGFR/EIF2AK4/EIF3A/EIF3L/EP300/EPHA2/EPS15/F11R/FAM111A/GSK3B/GSN/GTF2B/HCFC2/HLA-DRB1/HPN/IFIH1/IFIT1/IGF2R/IRF7/ISG20/ITGA5/ITGB1/ITGB3/ITGB5/KPNA3/MDFIC/NECTIN2/NEDD4/NPC1/PARD6A/PIK3C3/PSMC3/PTX3/RAB1B/RAD23A/RESF1/REST/RFPL1/RNASEK/RPSA/SELPLG/SIGLEC1/SLC1A5/SMARCA4/ST3GAL3/TNFRSF14/TRIM26/TRIM38/TRIM5…	71	L3 LS	non	71	128	0.554688
BP	GO:0016331	morphogenesis of embryonic epithelium	29/2634	152/20757	0.0156314	0.153562	0.132479	ALDH1A2/BMP4/CASP3/CDK20/CLUAP1/FGF10/FZD1/GREM1/HS2ST1/IFT52/IFT57/KIF20B/LMO4/LUZP1/OSR1/PCDH8/PRKACA/PTK7/RGMA/SDC4/SLC39A12/SUFU/TEAD2/TGFB1I1/TRIM71/TULP3/TWIST1/WNT16/WNT7B	29	L3 LS	non	29	50	0.58
BP	GO:0019058	viral life cycle	53/2634	321/20757	0.0264359	0.206087	0.177793	ANPEP/APOBEC3G/ATG16L2/CCL2/CD4/CD86/CHMP4B/CHMP7/CIITA/CR1/CTBP2/CXCR4/DYNLT1/EGFR/EIF2AK4/EPHA2/EPS15/F11R/FAM111A/GSN/HLA-DRB1/IFIH1/IFIT1/ISG20/ITGA5/ITGB1/ITGB3/ITGB5/KPNA3/NECTIN2/NEDD4/NPC1/PIK3C3/PTX3/RAB1B/RAD23A/RESF1/RFPL1/RNASEK/RPSA/SELPLG/SIGLEC1/SLC1A5/TNFRSF14/TRIM26/TRIM38/TRIM5/TRIM68/TYRO3/VAPB/VPS18/VPS4B/WWP2	53	L3 LS	non	53	93	0.569892
BP	GO:0021511	spinal cord patterning	8/2634	21/20757	0.00292051	0.0687687	0.0593271	ASCL1/DLL4/DMRT3/GLI2/RFX4/RFX8/SUFU/TULP3	8	L3 LS	non	8	9	0.888889
BP	GO:0021513	spinal cord dorsal/ventral patterning	8/2634	19/20757	0.00137031	0.0488061	0.0421053	ASCL1/DLL4/DMRT3/GLI2/RFX4/RFX8/SUFU/TULP3	8	L3 LS	non	8	9	0.888889
BP	GO:0022600	digestive system process	20/2634	103/20757	0.0335368	0.228487	0.197117	ACO1/ADRA2A/AKR1C1/CHRM3/CHRM5/CRACD/EZR/F11R/FGF10/MDK/NEUROD1/NPC1/NR1H2/PPP3CA/SGK1/SLC26A6/SNX10/TLR4/VDR/VSIG1	20	L3 LS	non	20	32	0.625
BP	GO:0030098	lymphocyte differentiation	70/2634	429/20757	0.0158594	0.153562	0.132479	ACTB/ACTL6B/ARID1B/BCL3/BMI1/BMP4/BRAF/BTN2A2/CAMK4/CD4/CD86/CR1/DLL4/DOCK10/EP300/ERBB2/FOXJ1/GLI2/GPR89B/HDAC4/HDAC9/HLA-DOA/HLA-DRB1/IL18/INPP5D/ITGB1/KDELR1/KLF6/KMT2A/LEPR/LFNG/MDK/MFNG/MTOR/NCAPH2/NCKAP1L/NFKBIZ/PHF10/PIK3R1/PLCL2/PNP/PRDM1/PRDX2/PREX1/PRR7/PTK2B/PTPRC/RASGRP1/RIPK2/RPS6/SASH3/SHB/SLAMF8/SLC25A5/SMARCA4/SMARCD2/SOCS5/SPI1/SPN/STAT4/STAT6/SYK/TESPA1/TOX/TPD52/TUSC2/TYRO3/VAV…	70	L3 LS	non	70	130	0.538462
BP	GO:0030168	platelet activation	31/2634	133/20757	0.000513531	0.0297515	0.0256668	ACTB/ACTG1/ADRA2A/CD40/CLIC1/CSRP1/DGKE/DGKH/EMILIN2/ENTPD2/F11R/FERMT3/FLNA/GNA13/HBB/ITGB3/P2RY12/PDGFA/PIK3CG/PLEK/PRKCA/SERPINE2/SLC7A11/STXBP3/SYK/THBD/TLR4/TYRO3/VAV1/VAV2/VPS33B	31	L3 LS	non	31	53	0.584906
BP	GO:0030225	macrophage differentiation	14/2634	64/20757	0.0277378	0.210061	0.181221	BMP4/CD4/HCLS1/HLA-DRB1/IL33/L3MBTL3/LARGE1/NR3C1/PRKCA/RB1/SIRT1/SPI1/TLR4/TSPAN2	14	L3 LS	non	14	26	0.538462
CC	GO:0030496	midbody	39/2634	204/20757	0.00557923	0.0920688	0.0794282	BCL3/CCDC69/CENPE/CHMP4B/CHMP7/CRMP1/CTNND1/DDX11/EXOC1/EXOC3/EXOC6/GEM/GNAI3/IL16/INCENP/IQGAP1/KIF13A/KIF20B/LYRM1/MICAL1/MTCL1/MYH10/PIK3C3/PIN1/POLDIP2/RALB/RAP2A/RCC2/RDX/SEPTIN2/SEPTIN7/SHCBP1/SLC2A1/SPART/SSNA1/SYNE1/TXNDC9/VPS4B/CNTRL	39	L3 LS	non	39	69	0.565217
BP	GO:0030501	positive regulation of bone mineralization	10/2634	44/20757	0.0456757	0.259992	0.224296	ADGRV1/ADRB2/ATP2B1/BMP4/FBN2/NELL1/OSR1/PTN/SMAD3/VDR	10	L3 LS	non	10	17	0.588235
BP	GO:0030595	leukocyte chemotaxis	43/2634	240/20757	0.0119307	0.133235	0.114943	ADAM10/C3AR1/C5AR1/CALR/CAMK1D/CCL2/CCN3/CKLF/CORO1A/CSF3R/CXCL12/CXCL16/CXCR4/EDN3/EDNRB/GBF1/GREM1/HSD3B7/IL16/IL17RC/ITGA9/JAM3/LGALS3/MDK/MIF/MMP2/MPP1/NBL1/NCKAP1L/PGF/PIK3CG/PREX1/PTK2B/PTN/RAC2/RARRES2/RIN3/RPS19/SLAMF8/SLC8B1/SPI1/SYK/VAV1	43	L3 LS	non	43	77	0.558442
BP	GO:0030728	ovulation	5/2634	15/20757	0.0328845	0.226923	0.195767	GAS2/HPGD/INHBB/MMP2/SIRT1	5	L3 LS	non	5	8	0.625
CC	GO:0031091	platelet alpha granule	21/2634	91/20757	0.0043418	0.0832488	0.0718192	ACTN2/CD109/CYRIB/F13A1/F5/FERMT3/HGF/IGF2/ITGB3/KNG1/LHFPL2/MAGED2/PDGFA/PHACTR2/SERPINA1/SERPINE2/STXBP3/SYTL4/TMX3/VPS33B/VTI1B	21	L3 LS	non	21	40	0.525
CC	GO:0031092	platelet alpha granule membrane	6/2634	17/20757	0.0147891	0.149057	0.128592	CD109/ITGB3/LHFPL2/PHACTR2/SYTL4/TMX3	6	L3 LS	non	6	9	0.666667
CC	GO:0031094	platelet dense tubular network	4/2634	11/20757	0.040875	0.250127	0.215786	DMTN/EHD1/ITPR2/ITPR3	4	L3 LS	non	4	7	0.571429
BP	GO:0032943	mononuclear cell proliferation	56/2634	314/20757	0.00512654	0.0884088	0.0762708	AHR/BID/BMI1/BMP4/BTN2A2/CASP3/CD151/CD24/CD300A/CD40/CD6/CD86/CORO1A/CR1/CTPS1/DLG1/DOCK8/EFNB1/EMP2/ERBB2/FGF10/FOXJ1/FYN/HLA-DPB1/HLA-DRB1/HPRT1/IGF2/IL18/INPP5D/LGALS3/LILRB1/LMO1/MIF/MPL/NCKAP1L/NFATC2/NFKBIZ/PIK3CG/PLCL2/PNP/PPP3CA/PRDX2/PTPRC/RAC2/RASAL3/RASGRP1/RIPK2/RPS6/SASH3/SDC4/SHB/SPN/SYK/TLR4/TNFRSF14/VSIG4	56	L3 LS	non	56	101	0.554455
BP	GO:0033003	regulation of mast cell activation	10/2634	43/20757	0.0396378	0.250127	0.215786	CD300A/CD84/FGR/NECTIN2/RAC2/SNX4/SPHK2/STXBP2/SYK/UNC13D	10	L3 LS	non	10	19	0.526316
BP	GO:0033006	regulation of mast cell activation involved in immune response	9/2634	32/20757	0.0153696	0.151866	0.131016	CD300A/CD84/FGR/RAC2/SNX4/SPHK2/STXBP2/SYK/UNC13D	9	L3 LS	non	9	15	0.6
BP	GO:0033081	regulation of T cell differentiation in thymus	8/2634	27/20757	0.0159035	0.153562	0.132479	BMP4/CAMK4/ERBB2/FOXJ1/GLI2/RASGRP1/TESPA1/TOX	8	L3 LS	non	8	13	0.615385
BP	GO:0035148	tube formation	27/2634	151/20757	0.0405099	0.250127	0.215786	BMP4/CASP3/CDK20/CLUAP1/EDA/FGF10/FZD1/GREM1/HS2ST1/IFT52/IFT57/KIF20B/LMO4/LUZP1/MMRN2/NFIB/OSR1/PRKACA/PTK7/RGMA/SDC4/SLC39A12/SUFU/TEAD2/TRIM71/TULP3/TWIST1	27	L3 LS	non	27	49	0.55102
BP	GO:0035633	maintenance of blood-brain barrier	9/2634	38/20757	0.0446374	0.258051	0.222622	ACTB/ACTG1/ANGPT1/CLDN5/F11R/ITGB1/JAM3/TJP3/LAMA2	9	L3 LS	non	9	15	0.6
BP	GO:0042088	T-helper 1 type immune response	14/2634	48/20757	0.00194015	0.0558339	0.0481682	BCL3/HLA-DRB1/IL18/IL1R1/IL27RA/IL33/MTOR/NFKBIZ/RIPK2/SOCS5/SPN/STAT4/STAT6/TLR4	14	L3 LS	non	14	21	0.666667
BP	GO:0042113	B cell activation	47/2634	278/20757	0.0240585	0.196566	0.169578	AHR/BCL3/BMI1/CASP3/CD300A/CD40/CD86/CR1/CTPS1/DOCK10/EP300/ERCC1/EXOSC6/FOXJ1/HDAC4/HDAC9/IL27RA/INPP5D/ITGB1/KLF6/KMT5B/LAT2/LFNG/MFNG/MIF/NCKAP1L/NFATC2/NFKBIZ/PAXIP1/PIK3R1/PLCL2/PRKCB/PTK2B/PTPRC/RASGRP1/SAMSN1/SASH3/SHB/SLAMF8/SLC25A5/SPI1/STAT6/SYK/THEMIS2/TLR4/TPD52/ZFP36L2	47	L3 LS	non	47	82	0.573171
BP	GO:0042129	regulation of T cell proliferation	34/2634	182/20757	0.0129399	0.137655	0.118756	BID/BMI1/BMP4/BTN2A2/CASP3/CD24/CD6/CD86/CORO1A/CR1/DLG1/EFNB1/ERBB2/FOXJ1/HLA-DPB1/HLA-DRB1/IGF2/IL18/LGALS3/LILRB1/LMO1/NCKAP1L/PNP/PPP3CA/PTPRC/RAC2/RASAL3/RIPK2/SASH3/SDC4/SPN/SYK/TNFRSF14/VSIG4	34	L3 LS	non	34	61	0.557377
BP	GO:0043299	leukocyte degranulation	20/2634	81/20757	0.00230843	0.0612434	0.052835	CD300A/CD84/CORO1A/FGR/ITGAM/LAT/LAT2/NCKAP1L/PIK3CG/PTGDS/RAC2/RASGRP1/SNAP23/SNX4/SPHK2/SPI1/STXBP2/STXBP3/SYK/UNC13D	20	L3 LS	non	20	35	0.571429
BP	GO:0043300	regulation of leukocyte degranulation	12/2634	47/20757	0.0124515	0.134955	0.116427	CD300A/CD84/FGR/ITGAM/NCKAP1L/RAC2/SNX4/SPHK2/SPI1/STXBP2/SYK/UNC13D	12	L3 LS	non	12	20	0.6
BP	GO:0043303	mast cell degranulation	15/2634	54/20757	0.00231954	0.0612434	0.052835	CD300A/CD84/FGR/LAT/LAT2/PIK3CG/PTGDS/RAC2/RASGRP1/SNAP23/SNX4/SPHK2/STXBP2/SYK/UNC13D	15	L3 LS	non	15	25	0.6
BP	GO:0043304	regulation of mast cell degranulation	9/2634	30/20757	0.00989927	0.122081	0.10532	CD300A/CD84/FGR/RAC2/SNX4/SPHK2/STXBP2/SYK/UNC13D	9	L3 LS	non	9	15	0.6
BP	GO:0043312	neutrophil degranulation	5/2634	12/20757	0.0119973	0.133235	0.114943	ITGAM/SPI1/STXBP2/STXBP3/SYK	5	L3 LS	non	5	6	0.833333
BP	GO:0043473	pigmentation	22/2634	115/20757	0.0311946	0.221917	0.191449	AP1S1/AP1S2/AP3S2/BBS7/BLOC1S1/CDH3/DCTN1/DCTN2/EDA/EDN3/EDNRB/FIG4/KIF13A/MC1R/MYSM1/RAB11B/RAB32/SNAI2/SPNS2/TBX2/VHL/VPS33B	22	L3 LS	non	22	35	0.628571
BP	GO:0043616	keratinocyte proliferation	14/2634	59/20757	0.0140641	0.145449	0.12548	CD109/CDH3/EPPK1/FGF10/IFT52/IFT57/KLF9/MDK/NFKBIZ/SDR16C5/SNAI2/SRSF6/VDR/WNT16	14	L3 LS	non	14	23	0.608696
BP	GO:0044000	movement in host	39/2634	188/20757	0.00124344	0.0480003	0.0414101	ANPEP/CD4/CD86/CHMP4B/CHMP7/CIITA/CR1/CXCR4/DYNLT1/EGFR/EPHA2/EPS15/F11R/FUCA2/GSN/HLA-DRB1/ITGA5/ITGB1/ITGB3/ITGB5/KPNA3/NECTIN2/NPC1/PTX3/RFPL1/RNASEK/RPSA/SELPLG/SIGLEC1/SLC1A5/TNFRSF14/TRIM26/TRIM38/TRIM5/TRIM68/TYRO3/VPS18/VPS4B/WWP2	39	L3 LS	non	39	65	0.6
BP	GO:0044409	entry into host	36/2634	163/20757	0.000571987	0.0306279	0.0264228	ANPEP/CD4/CD86/CIITA/CR1/CXCR4/DYNLT1/EGFR/EPHA2/EPS15/F11R/FUCA2/GSN/HLA-DRB1/ITGA5/ITGB1/ITGB3/ITGB5/KPNA3/NECTIN2/NPC1/PTX3/RFPL1/RNASEK/RPSA/SELPLG/SIGLEC1/SLC1A5/TNFRSF14/TRIM26/TRIM38/TRIM5/TRIM68/TYRO3/VPS18/WWP2	36	L3 LS	non	36	59	0.610169
BP	GO:0045063	T-helper 1 cell differentiation	7/2634	23/20757	0.0203538	0.175304	0.151236	MTOR/NFKBIZ/RIPK2/SOCS5/SPN/STAT4/STAT6	7	L3 LS	non	7	11	0.636364
BP	GO:0045445	myoblast differentiation	23/2634	110/20757	0.0102968	0.124505	0.107411	ACTB/ACTL6B/ARID1B/BCL9L/BMP4/BOC/DDIT3/FLOT2/GREM1/ID3/IGFBP3/IL18/ITGB1/MEGF10/PHF10/RANBP3L/RB1/REST/SDC1/SMARCA4/SMARCD2/TBX2/XKR8	23	L3 LS	non	23	37	0.621622
BP	GO:0045576	mast cell activation	16/2634	69/20757	0.0113142	0.130909	0.112936	CD300A/CD84/FGR/LAT/LAT2/NECTIN2/PIK3CG/PTGDS/RAC2/RASGRP1/SNAP23/SNX4/SPHK2/STXBP2/SYK/UNC13D	16	L3 LS	non	16	29	0.551724
BP	GO:0045661	regulation of myoblast differentiation	15/2634	73/20757	0.0388549	0.248248	0.214165	ACTB/ACTL6B/ARID1B/BMP4/BOC/DDIT3/FLOT2/ID3/IGFBP3/IL18/PHF10/RANBP3L/SMARCA4/SMARCD2/XKR8	15	L3 LS	non	15	24	0.625
BP	GO:0045932	negative regulation of muscle contraction	8/2634	23/20757	0.00557618	0.0920688	0.0794282	ADCY10/ADRA2A/ADRB2/ARHGAP42/DOCK4/DOCK5/GUCY1A1/PIK3CG	8	L3 LS	non	8	10	0.8
BP	GO:0045986	negative regulation of smooth muscle contraction	6/2634	13/20757	0.00321077	0.0711331	0.061367	ADRA2A/ADRB2/ARHGAP42/DOCK4/DOCK5/GUCY1A1	6	L3 LS	non	6	8	0.75
BP	GO:0046596	regulation of viral entry into host cell	11/2634	49/20757	0.0403111	0.250127	0.215786	CD4/CIITA/GSN/HLA-DRB1/NECTIN2/PTX3/RFPL1/TRIM26/TRIM38/TRIM5/TRIM68	11	L3 LS	non	11	20	0.55
BP	GO:0046629	gamma-delta T cell activation	7/2634	25/20757	0.0318552	0.224266	0.193476	CD247/LILRB1/MICA/MICB/NCKAP1L/PTPRC/SYK	7	L3 LS	non	7	10	0.7
BP	GO:0046643	regulation of gamma-delta T cell activation	4/2634	11/20757	0.040875	0.250127	0.215786	LILRB1/NCKAP1L/PTPRC/SYK	4	L3 LS	non	4	6	0.666667
BP	GO:0046651	lymphocyte proliferation	56/2634	307/20757	0.00314183	0.0711331	0.061367	AHR/BID/BMI1/BMP4/BTN2A2/CASP3/CD151/CD24/CD300A/CD40/CD6/CD86/CORO1A/CR1/CTPS1/DLG1/DOCK8/EFNB1/EMP2/ERBB2/FGF10/FOXJ1/FYN/HLA-DPB1/HLA-DRB1/HPRT1/IGF2/IL18/INPP5D/LGALS3/LILRB1/LMO1/MIF/MPL/NCKAP1L/NFATC2/NFKBIZ/PIK3CG/PLCL2/PNP/PPP3CA/PRDX2/PTPRC/RAC2/RASAL3/RASGRP1/RIPK2/RPS6/SASH3/SDC4/SHB/SPN/SYK/TLR4/TNFRSF14/VSIG4	56	L3 LS	non	56	100	0.56
BP	GO:0046718	viral entry into host cell	35/2634	156/20757	0.000498974	0.0294964	0.0254467	ANPEP/CD4/CD86/CIITA/CR1/CXCR4/DYNLT1/EGFR/EPHA2/EPS15/F11R/GSN/HLA-DRB1/ITGA5/ITGB1/ITGB3/ITGB5/KPNA3/NECTIN2/NPC1/PTX3/RFPL1/RNASEK/RPSA/SELPLG/SIGLEC1/SLC1A5/TNFRSF14/TRIM26/TRIM38/TRIM5/TRIM68/TYRO3/VPS18/WWP2	35	L3 LS	non	35	57	0.614035
BP	GO:0048144	fibroblast proliferation	23/2634	107/20757	0.00734669	0.10654	0.0919124	ABCC9/AGT/B4GALT7/BMI1/CD300A/CKS1B/DACH1/DDR2/EGFR/EMD/FGF10/FTH1/INCA1/ITGB3/KMT2A/MIF/MYC/PDGFA/PDGFC/PML/PRDX1/WNT7B/KCNJ8	23	L3 LS	non	23	40	0.575
BP	GO:0048145	regulation of fibroblast proliferation	18/2634	89/20757	0.0293293	0.213552	0.184232	AGT/B4GALT7/BMI1/CD300A/DACH1/DDR2/EGFR/EMD/FGF10/FTH1/INCA1/ITGB3/KMT2A/MIF/MYC/PDGFA/PDGFC/PML	18	L3 LS	non	18	31	0.580645
BP	GO:0048246	macrophage chemotaxis	12/2634	41/20757	0.00386659	0.0791351	0.0682703	C3AR1/C5AR1/CCL2/CKLF/EDNRB/LGALS3/MDK/MIF/MMP2/PTK2B/RARRES2/SLAMF8	12	L3 LS	non	12	19	0.631579
MF	GO:0048407	platelet-derived growth factor binding	5/2634	11/20757	0.00780495	0.107625	0.0928491	COL1A1/COL1A2/COL5A1/PDGFA/PDGFRB	5	L3 LS	non	5	6	0.833333
BP	GO:0048566	embryonic digestive tract development	9/2634	33/20757	0.0188136	0.168153	0.145067	ALDH1A2/FGF10/FGF9/FOXF2/GLI2/RARB/RARRES2/SALL1/VPS52	9	L3 LS	non	9	13	0.692308
BP	GO:0048708	astrocyte differentiation	18/2634	87/20757	0.0237493	0.195756	0.16888	C1QA/C5AR1/DRD1/ID4/KDM4A/LAMB2/LARGE1/LRP1/MAPT/MBD1/NR2E1/NR3C1/PLP1/PLPP3/SERPINE2/TLR4/TREM2/TSPAN2	18	L3 LS	non	18	35	0.514286
BP	GO:0048709	oligodendrocyte differentiation	21/2634	106/20757	0.0244578	0.196566	0.169578	ABCA2/ASCL1/BOK/CNTNAP1/CXCR4/DLX1/ERBB2/GPR17/ID4/IL33/MAL/MDK/MTOR/PLP1/PRMT5/PTN/RHEB/SOX6/TPPP/TSPAN2/WASF3	21	L3 LS	non	21	37	0.567568
BP	GO:0048712	negative regulation of astrocyte differentiation	5/2634	16/20757	0.0429689	0.25184	0.217264	ID4/KDM4A/MBD1/NR2E1/TREM2	5	L3 LS	non	5	8	0.625
BP	GO:0048714	positive regulation of oligodendrocyte differentiation	7/2634	27/20757	0.0470366	0.263962	0.227722	CXCR4/IL33/MDK/MTOR/PRMT5/PTN/RHEB	7	L3 LS	non	7	12	0.583333
BP	GO:0048754	branching morphogenesis of an epithelial tube	31/2634	156/20757	0.00713942	0.105107	0.0906768	ADAMTS16/AGT/BMP4/CSMD1/CTSH/CTSZ/DLG1/DLL4/EPHA2/FGF1/FGF10/GLI2/GNA13/GREM1/HS3ST3A1/HS3ST3B1/KDR/LAMA1/LRP5/MDK/MET/MYC/PAK1/PML/PPP3R1/RSPO2/SALL1/SEMA3E/TBX2/TNC/VDR	31	L3 LS	non	31	54	0.574074
BP	GO:0050817	coagulation	47/2634	229/20757	0.000541122	0.0306279	0.0264228	ACTB/ACTG1/ADRA2A/ANXA5/CD40/CLIC1/CSRP1/DGKE/DGKH/DMTN/EMILIN2/ENTPD1/ENTPD2/F11R/F12/F13A1/F5/FERMT3/FLNA/GGCX/GNA13/HBB/ITGB3/ITPK1/KNG1/NFE2L2/P2RY12/PDGFA/PIK3CG/PLAUR/PLEK/PRDX2/PRKCA/PROC/SERPINA1/SERPINE2/SLC7A11/STXBP3/SYK/THBD/TLR4/TYRO3/USF1/VAV1/VAV2/VPS33B/WAS	47	L3 LS	non	47	81	0.580247
BP	GO:0050864	regulation of B cell activation	25/2634	130/20757	0.0214598	0.182488	0.157433	AHR/BMI1/CASP3/CD300A/CD40/CR1/EXOSC6/FOXJ1/IL27RA/INPP5D/KMT5B/MIF/NCKAP1L/NFATC2/PAXIP1/PTPRC/SAMSN1/SASH3/SLAMF8/SPI1/STAT6/SYK/THEMIS2/TLR4/ZFP36L2	25	L3 LS	non	25	46	0.543478
BP	GO:0051302	regulation of cell division	33/2634	186/20757	0.0284822	0.212169	0.18304	ANKRD53/BECN1/CALM2/CALM3/CAT/CCP110/CDC14A/EVI2B/FGF1/FGF9/GIPC1/GIT1/HTR2B/IGF2/INCENP/KIF13A/KIF18B/KIF20B/KLHL21/MDK/MYC/PDGFA/PDGFC/PGF/PIK3C3/PIN1/POLDIP2/PRPF40A/PTN/RFPL1/SGF29/TADA3/YBX1	33	L3 LS	non	33	60	0.55
BP	GO:0051701	biological process involved in interaction with host	44/2634	211/20757	0.000563817	0.0306279	0.0264228	ALYREF/ANPEP/BECN1/CD4/CD86/CHMP4B/CHMP7/CIITA/CR1/CXCR4/DYNLT1/EGFR/EPHA2/EPS15/F11R/FUCA2/GSN/HLA-DRB1/IFIT1/INHBB/ITGA5/ITGB1/ITGB3/ITGB5/KPNA3/NECTIN2/NPC1/PTX3/RFPL1/RNASEK/RPSA/SELPLG/SIGLEC1/SLC1A5/THOC5/TNFRSF14/TRIM26/TRIM38/TRIM5/TRIM68/TYRO3/VPS18/VPS4B/WWP2	44	L3 LS	non	44	71	0.619718
BP	GO:0052372	modulation by symbiont of entry into host	12/2634	56/20757	0.0457479	0.259992	0.224296	CD4/CIITA/FUCA2/GSN/HLA-DRB1/NECTIN2/PTX3/RFPL1/TRIM26/TRIM38/TRIM5/TRIM68	12	L3 LS	non	12	22	0.545455
BP	GO:0055117	regulation of cardiac muscle contraction	18/2634	78/20757	0.00790554	0.108271	0.093406	ADCY10/ADRA1A/ASB3/CALM2/CALM3/CAMK2D/CTNNA3/DLG1/DSC2/DSP/EHD3/NOS1/PDE4D/PIK3CG/PRKACA/RNF207/SCN5A/STC1	18	L3 LS	non	18	29	0.62069
BP	GO:0060048	cardiac muscle contraction	32/2634	139/20757	0.000530327	0.0304197	0.0262432	ABCC9/ADCY10/ADRA1A/ASB3/ATP1A1/CALM2/CALM3/CAMK2D/CTNNA3/CXCR4/DLG1/DSC2/DSP/EHD3/FGF12/FLNA/GSN/KCNE2/KCNE4/KCNJ5/MAP2K3/MTOR/NOS1/PDE4D/PIK3CG/PRKACA/RNF207/SCN1A/SCN2B/SCN5A/STC1/KCNJ8	32	L3 LS	non	32	51	0.627451
BP	GO:0060346	bone trabecula formation	4/2634	10/20757	0.0288495	0.212169	0.18304	COL1A1/FBN2/GREM1/MMP2	4	L3 LS	non	4	6	0.666667
BP	GO:0060428	lung epithelium development	10/2634	44/20757	0.0456757	0.259992	0.224296	ASCL1/BMP4/FGF10/FOXJ1/KLF2/MAP2K2/NFIB/PPP3R1/SRSF6/WNT7B	10	L3 LS	non	10	17	0.588235
BP	GO:0060443	mammary gland morphogenesis	11/2634	43/20757	0.0161312	0.155018	0.133735	BMP4/CSMD1/EPHA2/FGF10/LRP5/NR3C1/PML/STAT6/TBX2/VDR/RXFP1	11	L3 LS	non	11	17	0.647059
BP	GO:0060502	epithelial cell proliferation involved in lung morphogenesis	4/2634	10/20757	0.0288495	0.212169	0.18304	BMP4/MAP2K2/NFIB/SRSF6	4	L3 LS	non	4	8	0.5
BP	GO:0060606	tube closure	18/2634	92/20757	0.039455	0.250127	0.215786	BMP4/CASP3/CDK20/CLUAP1/FGF10/FZD1/IFT57/KIF20B/LMO4/PRKACA/PTK7/RGMA/SDC4/SUFU/TEAD2/TRIM71/TULP3/TWIST1	18	L3 LS	non	18	32	0.5625
BP	GO:0061041	regulation of wound healing	27/2634	133/20757	0.00865878	0.115637	0.0997608	ACTG1/ADRA2A/CD109/CLEC7A/CXCR4/DDR2/DMTN/EMILIN2/EPPK1/F12/HBEGF/ITGB1/KANK1/KNG1/MTOR/MYLK/NFE2L2/PDGFA/PLAUR/PRDX2/PROC/SERPINE2/SMAD3/SRSF6/TAFA5/THBD/USF1	27	L3 LS	non	27	48	0.5625
BP	GO:0061081	positive regulation of myeloid leukocyte cytokine production involved in immune response	11/2634	35/20757	0.00303507	0.0705796	0.0608894	DDX1/DDX21/DHX36/LILRB1/MIF/NOD1/RIPK2/SEMA7A/SIRT1/SYK/TLR4	11	L3 LS	non	11	19	0.578947
BP	GO:0061318	renal filtration cell differentiation	6/2634	21/20757	0.041664	0.251306	0.216803	BASP1/CD24/EDNRB/IQGAP1/LAMB2/NPHS1	6	L3 LS	non	6	10	0.6
BP	GO:0061337	cardiac conduction	23/2634	97/20757	0.00201485	0.0567327	0.0489437	ABCC9/AGT/ATP1A1/ATP2B1/CALM2/CALM3/CAMK2D/CTNNA3/DSC2/DSP/EHD3/FLNA/KCNE2/KCNE4/KCNJ5/MEF2A/PDE4D/PRKACA/RNF207/SCN2B/SCN5A/SLC4A3/SLC8A2	23	L3 LS	non	23	38	0.605263
BP	GO:0061430	bone trabecula morphogenesis	5/2634	13/20757	0.0174889	0.16	0.138033	COL1A1/FBN2/GREM1/MMP2/PLXNB1	5	L3 LS	non	5	7	0.714286
BP	GO:0061900	glial cell activation	13/2634	57/20757	0.024117	0.196566	0.169578	C1QA/C5AR1/IL33/ITGAM/LRP1/LRRK2/MAPT/PTPRC/SYT11/TLR6/TREM2/TRPV1/KCNJ8	13	L3 LS	non	13	22	0.590909
BP	GO:0070527	platelet aggregation	20/2634	72/20757	0.000472075	0.0294699	0.0254239	ACTB/ACTG1/CLIC1/CSRP1/EMILIN2/F11R/FERMT3/FLNA/HBB/ITGB3/P2RY12/PIK3CG/PLEK/PRKCA/SERPINE2/SLC7A11/STXBP3/SYK/TYRO3/VPS33B	20	L3 LS	non	20	34	0.588235
BP	GO:0070633	transepithelial transport	9/2634	35/20757	0.0273183	0.20912	0.180409	ABCG2/ACTB/ACTG1/AHCYL1/BEST1/EDNRB/GPLD1/P2RY6/SLC26A6	9	L3 LS	non	9	13	0.692308
BP	GO:0071674	mononuclear cell migration	36/2634	207/20757	0.0301995	0.218113	0.188168	ADAM10/C3AR1/C5AR1/CALR/CCL2/CCN3/CD99L2/CKLF/CORO1A/CRKL/CXCL12/CXCL16/CXCR4/DOCK8/F11R/GREM1/HSD3B7/IL27RA/ITGAL/ITGB3/JAM3/LGALS3/MDK/MYO1G/NBL1/PIK3CG/PTK2B/RARRES2/RPS19/SLAMF8/SLC8B1/SPI1/SPN/SPNS2/TNFRSF14/ASB2	36	L3 LS	non	36	66	0.545455
BP	GO:0071675	regulation of mononuclear cell migration	26/2634	125/20757	0.00716181	0.105245	0.0907951	ADAM10/C3AR1/C5AR1/CALR/CCL2/CCN3/CD99L2/CORO1A/CRKL/CXCL12/DOCK8/GREM1/IL27RA/ITGB3/JAM3/LGALS3/MDK/NBL1/PTK2B/RARRES2/SLAMF8/SLC8B1/SPI1/SPN/SPNS2/TNFRSF14	26	L3 LS	non	26	45	0.577778
BP	GO:0072112	podocyte differentiation	6/2634	21/20757	0.041664	0.251306	0.216803	BASP1/CD24/EDNRB/IQGAP1/LAMB2/NPHS1	6	L3 LS	non	6	10	0.6
BP	GO:0072175	epithelial tube formation	25/2634	137/20757	0.0382698	0.248248	0.214165	BMP4/CASP3/CDK20/CLUAP1/FGF10/FZD1/GREM1/HS2ST1/IFT52/IFT57/KIF20B/LMO4/LUZP1/MMRN2/OSR1/PRKACA/PTK7/RGMA/SDC4/SLC39A12/SUFU/TEAD2/TRIM71/TULP3/TWIST1	25	L3 LS	non	25	44	0.568182
BP	GO:0072311	glomerular epithelial cell differentiation	7/2634	22/20757	0.0158563	0.153562	0.132479	BASP1/CD24/EDNRB/FOXJ1/IQGAP1/LAMB2/NPHS1	7	L3 LS	non	7	11	0.636364
BP	GO:0072497	mesenchymal stem cell differentiation	5/2634	12/20757	0.0119973	0.133235	0.114943	FZD1/GSK3B/REST/SLC4A11/SOX6	5	L3 LS	non	5	7	0.714286
BP	GO:0072678	T cell migration	17/2634	73/20757	0.00881624	0.116993	0.100931	ADAM10/CCL2/CD99L2/CORO1A/CRKL/CXCL12/CXCL16/DOCK8/F11R/IL27RA/ITGAL/ITGB3/MYO1G/PIK3CG/SPN/SPNS2/TNFRSF14	17	L3 LS	non	17	26	0.653846
BP	GO:0072683	T cell extravasation	6/2634	13/20757	0.00321077	0.0711331	0.061367	CCL2/CD99L2/CRKL/F11R/IL27RA/ITGAL	6	L3 LS	non	6	8	0.75
BP	GO:0086004	regulation of cardiac muscle cell contraction	9/2634	35/20757	0.0273183	0.20912	0.180409	ADCY10/CAMK2D/CTNNA3/DLG1/DSC2/DSP/PDE4D/SCN5A/STC1	9	L3 LS	non	9	15	0.6
BP	GO:0086065	cell communication involved in cardiac conduction	13/2634	58/20757	0.0275875	0.210061	0.181221	ATP1A1/CALM2/CALM3/CAMK2D/CTNNA3/DSC2/DSP/FLNA/KCNJ5/PDE4D/PRKACA/RNF207/SCN5A	13	L3 LS	non	13	22	0.590909
BP	GO:0086091	regulation of heart rate by cardiac conduction	9/2634	38/20757	0.0446374	0.258051	0.222622	CAMK2D/CTNNA3/DSC2/DSP/KCNE2/KCNE4/KCNJ5/SCN2B/SCN5A	9	L3 LS	non	9	14	0.642857
BP	GO:0090303	positive regulation of wound healing	17/2634	62/20757	0.00142993	0.0489078	0.042193	ACTG1/ADRA2A/CLEC7A/CXCR4/DDR2/DMTN/EMILIN2/F12/HBEGF/ITGB1/KANK1/MTOR/MYLK/NFE2L2/PRDX2/THBD/USF1	17	L3 LS	non	17	27	0.62963
BP	GO:0097529	myeloid leukocyte migration	43/2634	242/20757	0.0136935	0.142473	0.122912	C3AR1/C5AR1/CAMK1D/CCL2/CCN3/CD300A/CD99L2/CKLF/CNN2/CSF3R/CXCL12/EDN3/EDNRB/EMP2/GBF1/GREM1/IL17RC/IL1R1/IRAK4/ITGA9/JAM3/LGALS3/MDK/MIF/MMP2/MPP1/NBL1/NCKAP1L/P2RY12/PGF/PIK3CG/PIK3R1/PREX1/PTK2B/RAC2/RARRES2/RIN3/RPS19/SLAMF8/SPI1/SYK/TREM2/VAV1	43	L3 LS	non	43	83	0.518072
CC	GO:0097730	non-motile cilium	30/2634	167/20757	0.0304868	0.21844	0.18845	BBS7/CDC14A/CNGB1/CRB1/DNAAF4/DRD1/EYS/FAM161A/IFT140/IFT52/IFT57/LCA5/MAP1B/NPY2R/OPN3/PCDHB13/PHYH/PKD1L1/ROM1/SEPTIN2/SEPTIN7/SLC24A4/SPATA7/SSTR3/STX3/TBCC/TTC8/TTLL6/TULP3/VCAN	30	L3 LS	non	30	49	0.612245
BP	GO:1900024	regulation of substrate adhesion-dependent cell spreading	14/2634	61/20757	0.0187096	0.167969	0.144908	BRAF/CALR/CRKL/DMTN/DOCK5/EFNA5/FLNA/ITGB3/KANK1/LIMS1/MDK/PREX1/RCC2/UNC13D	14	L3 LS	non	14	28	0.5
BP	GO:1900026	positive regulation of substrate adhesion-dependent cell spreading	10/2634	42/20757	0.0341711	0.230372	0.198744	BRAF/CALR/CRKL/DOCK5/FLNA/ITGB3/LIMS1/MDK/PREX1/UNC13D	10	L3 LS	non	10	16	0.625
BP	GO:1902412	regulation of mitotic cytokinesis	4/2634	11/20757	0.040875	0.250127	0.215786	ANKRD53/INCENP/KIF20B/POLDIP2	4	L3 LS	non	4	6	0.666667
BP	GO:1902622	regulation of neutrophil migration	11/2634	46/20757	0.0262537	0.205263	0.177082	C3AR1/C5AR1/CAMK1D/CD99L2/IL1R1/JAM3/MDK/MPP1/NCKAP1L/RAC2/SLAMF8	11	L3 LS	non	11	17	0.647059
BP	GO:1903034	regulation of response to wounding	42/2634	173/20757	2.11252e-05	0.00548778	0.00473434	ACTG1/ADRA2A/BRAF/CD109/CERS2/CLEC7A/CXCR4/DDR2/DMTN/EMILIN2/EPPK1/EXTL3/F12/FLNA/GIT1/HBEGF/IL33/ITGB1/KANK1/KNG1/LRIG2/MAP2K2/MDK/MTOR/MYLK/NEO1/NFE2L2/PDGFA/PLAUR/PRDX2/PROC/PTN/RGMA/RTN4RL1/SERPINE2/SIGLEC10/SMAD3/SRSF6/TAFA5/THBD/TNR/USF1	42	L3 LS	non	42	70	0.6
BP	GO:1903035	negative regulation of response to wounding	23/2634	97/20757	0.00201485	0.0567327	0.0489437	CD109/CERS2/EPPK1/EXTL3/F12/GIT1/IL33/KNG1/LRIG2/MDK/NEO1/PDGFA/PLAUR/PROC/RGMA/RTN4RL1/SERPINE2/SIGLEC10/SMAD3/TAFA5/THBD/TNR/USF1	23	L3 LS	non	23	37	0.621622
BP	GO:1903036	positive regulation of response to wounding	21/2634	77/20757	0.000451908	0.0292463	0.025231	ACTG1/ADRA2A/BRAF/CLEC7A/CXCR4/DDR2/DMTN/EMILIN2/F12/FLNA/HBEGF/ITGB1/KANK1/MDK/MTOR/MYLK/NFE2L2/PRDX2/PTN/THBD/USF1	21	L3 LS	non	21	33	0.636364
BP	GO:1903131	mononuclear cell differentiation	78/2634	481/20757	0.0131902	0.139033	0.119944	ACTB/ACTL6B/ARID1B/BCL3/BMI1/BMP4/BRAF/BTN2A2/CAMK4/CD4/CD86/CR1/DLL4/DOCK10/EP300/ERBB2/FOXJ1/GLI2/GPR89B/HDAC4/HDAC9/HLA-DOA/HLA-DRB1/IL18/INPP5D/IRF7/ITGB1/KDELR1/KLF6/KMT2A/LEPR/LFNG/LILRB1/LTBR/MDK/MFNG/MTOR/MYC/NCAPH2/NCKAP1L/NFKBIZ/PDE1B/PHF10/PIK3R1/PLCL2/PNP/PRDM1/PRDX2/PREX1/PRR7/PTK2B/PTPRC/RASGRP1/RIPK2/RPS6/SASH3/SHB/SLAMF8/SLC25A5/SMARCA4/SMARCD2/SOCS5/SPI1/SPN/STAT4/STAT6/SYK/TESPA…	78	L3 LS	non	78	149	0.52349
BP	GO:1904238	pericyte cell differentiation	5/2634	11/20757	0.00780495	0.107625	0.0928491	ACTA2/BMP4/EPHA2/OSR1/SPI1	5	L3 LS	non	5	6	0.833333
BP	GO:1905517	macrophage migration	15/2634	61/20757	0.00803887	0.109169	0.0941804	C3AR1/C5AR1/CCL2/CKLF/CNN2/EDNRB/LGALS3/MDK/MIF/MMP2/P2RY12/PTK2B/RARRES2/SLAMF8/TREM2	15	L3 LS	non	15	28	0.535714
BP	GO:1990266	neutrophil migration	24/2634	129/20757	0.0341181	0.230372	0.198744	C3AR1/C5AR1/CAMK1D/CCL2/CD99L2/CKLF/CSF3R/EDN3/EMP2/GBF1/IL1R1/IRAK4/ITGA9/JAM3/LGALS3/MDK/MPP1/NCKAP1L/PIK3CG/PREX1/RAC2/SLAMF8/SYK/VAV1	24	L3 LS	non	24	41	0.585366
BP	GO:1990776	response to angiotensin	9/2634	38/20757	0.0446374	0.258051	0.222622	ACTN2/AGT/AHCYL1/ARID1B/DDR2/NFE2L2/PPP3CA/PRKCA/RELA	9	L3 LS	non	9	16	0.5625
BP	GO:2000347	positive regulation of hepatocyte proliferation	4/2634	10/20757	0.0288495	0.212169	0.18304	FGF1/HPN/MDK/PTN	4	L3 LS	non	4	6	0.666667
BP	GO:0002396	MHC protein complex assembly	7/2634	20/20757	0.00904737	0.11905	0.102705	CALR/HLA-DOA/HLA-DPB1/HLA-DQB1/HLA-DRB1/HLA-DRB5/TAPBP	7	L3 LS	protein	7	12	0.583333
BP	GO:0002399	MHC class II protein complex assembly	5/2634	16/20757	0.0429689	0.25184	0.217264	HLA-DOA/HLA-DPB1/HLA-DQB1/HLA-DRB1/HLA-DRB5	5	L3 LS	protein	5	10	0.5
BP	GO:0002501	peptide antigen assembly with MHC protein complex	7/2634	20/20757	0.00904737	0.11905	0.102705	CALR/HLA-DOA/HLA-DPB1/HLA-DQB1/HLA-DRB1/HLA-DRB5/TAPBP	7	L3 LS	protein	7	12	0.583333
BP	GO:0002503	peptide antigen assembly with MHC class II protein complex	5/2634	16/20757	0.0429689	0.25184	0.217264	HLA-DOA/HLA-DPB1/HLA-DQB1/HLA-DRB1/HLA-DRB5	5	L3 LS	protein	5	10	0.5
MF	GO:0005080	protein kinase C binding	13/2634	51/20757	0.00963403	0.121501	0.10482	DACT1/DACT2/DSP/FLNA/GRK5/HDAC9/HINT1/ITGB3/NELL1/PLEK/PRKCB/SDC4/TDG	13	L3 LS	protein	13	20	0.65
MF	GO:0005547	phosphatidylinositol-3,4,5-trisphosphate binding	11/2634	39/20757	0.00755902	0.106607	0.0919707	ARAP2/ARAP3/GBF1/IQGAP1/IQGAP2/MAPKAP1/MYO10/MYO1B/MYO1G/PARD3/PIRT	11	L3 LS	protein	11	15	0.733333
BP	GO:0006606	protein import into nucleus	29/2634	161/20757	0.0319147	0.224266	0.193476	ANGPT1/APPL2/BCL3/BMP4/DRD1/EP300/FAM53B/FGF9/FLNA/HCLS1/IL33/ING1/IPO5/KPNA3/KPNA5/LMNA/LRRK2/MDFIC/NUP107/PIK3R1/PML/PPP3CA/PPP3R1/RBM22/RPL23/SMAD3/SUFU/SYK/UBR5	29	L3 LS	protein	29	51	0.568627
BP	GO:0018205	peptidyl-lysine modification	42/2634	219/20757	0.00391184	0.0794397	0.0685331	ACTL6B/BLOC1S1/CBX4/DDX21/EEF1AKMT3/EP300/FAM86B1/GNL3L/HDAC10/HDAC4/HDAC9/HINT1/IFIH1/KANSL1/KMT2A/LOXL2/MCRS1/METTL21EP/MRGBP/NDUFAB1/NFYC/NSMCE4A/PARK7/PLOD1/PLOD2/PLOD3/PML/PPARGC1A/RELA/SAE1/SENP7/SETD4/SGF29/SIRT1/SIRT5/SLF1/SMARCA5/TADA2B/TAF10/TRIM38/UHRF2/VPS33B	42	L3 LS	protein	42	64	0.65625
MF	GO:0019787	ubiquitin-like protein transferase activity	74/2634	477/20757	0.0382348	0.248248	0.214165	AMFR/ANAPC11/ATG3/CBLL1/CBX4/DTX4/FBXL22/FBXO22/HDAC4/HECTD4/HERC2P3/HERC5/HERC6/KCTD13/KLHL21/LNX1/MAEA/MARCHF2/MED11/MED27/MGRN1/MYCBP2/NEDD4/OBI1/PEX10/PML/PPP1R11/RFPL1/RMND5A/RNF144B/RNF146/RNF152/RNF170/RNF180/RNF181/RNF208/RNF213/RNF215/RNF217/RNF26/RNF31/RNF38/RNF40/RNF43/RNF44/SHPRH/SIAH3/SMURF2/STUB1/TNFAIP1/TRIM26/TRIM38/TRIM5/TRIM52/TRIM68/TRIM71/UBA7/UBE2E3/UBE2L3/UBE2L5/UBE2M/UBE2N/…	74	L3 LS	protein	74	133	0.556391
MF	GO:0019888	protein phosphatase regulator activity	21/2634	92/20757	0.00496796	0.0873188	0.0753304	CALM2/CALM3/IGFBP3/LGALS3/PABIR1/PDP1/PDP2/PHACTR2/PHACTR3/PPP1R11/PPP1R14C/PPP1R3B/PPP2R1B/PPP2R2C/PPP3R1/PPP3R2/PPP4R2/PPP4R3A/PTN/RCAN2/STYXL1	21	L3 LS	protein	21	31	0.677419
BP	GO:0031503	protein-containing complex localization	39/2634	188/20757	0.00124344	0.0480003	0.0414101	ADAM10/CACNG2/CALY/CLSTN1/CLUAP1/DLG1/DLG3/DLG4/DZIP1/EPS15/ERBB2/ERBB4/EXOC3/EZR/GPHN/GSG1L/HIP1/IFT140/IFT22/IFT46/IFT52/IFT57/ITGB3/KIF5B/KLHL21/LCA5/LGI1/LHFPL4/LMNA/NSG1/PML/PPP3R1/RALB/RCC2/SSNA1/SSX2IP/STX3/SYNE1/TUB	39	L3 LS	protein	39	65	0.6
BP	GO:0031647	regulation of protein stability	58/2634	325/20757	0.0043915	0.0834074	0.0719561	ADGRV1/ATF7IP/CALR/CASP3/CCAR2/CCT2/CCT5/CCT7/CDC37/COG3/CTNND1/CTSH/DACT1/DDI2/DERL1/EP300/FLNA/FLOT2/GIPC1/GNL3L/GOLGA7/GSN/HIP1/IFT46/LMNA/LRRK2/MCM8/MFSD1/MTOR/NCLN/NLK/PARK7/PARVA/PDCL3/PDRG1/PIH1D1/PIK3R1/PIM1/PIN1/PLPP3/PPARGC1A/RAD23A/RPL23/SEC16A/SERF1A/SIAH3/SIRT1/SMAD3/SPAG1/STUB1/TADA3/TBL1X/TMEM88/UBL4A/USP19/UXT/VHL/ZBED3	58	L3 LS	protein	58	100	0.58
BP	GO:0032092	positive regulation of protein binding	14/2634	61/20757	0.0187096	0.167969	0.144908	AMFR/BMP4/CLDN5/DACT1/DERL1/GSK3B/HIPK2/LRP1/LRRK2/MARK3/NVL/PIN1/RALB/RIPK2	14	L3 LS	protein	14	24	0.583333
BP	GO:0032147	activation of protein kinase activity	17/2634	88/20757	0.0493373	0.274198	0.236553	ADRA2A/ADRB2/AGT/ANGPT1/CARD10/CD300A/CD86/CLSPN/EMP2/FGF1/IL18/ITGB3/MARK2/NTRK3/PARK7/PTK2B/TLR6	17	L3 LS	protein	17	32	0.53125
BP	GO:0032516	positive regulation of phosphoprotein phosphatase activity	7/2634	19/20757	0.00659191	0.100349	0.0865717	CALM2/CALM3/CD300A/MTOR/PDGFRB/PPP1R12A/PTPRC	7	L3 LS	protein	7	9	0.777778
MF	GO:0042287	MHC protein binding	10/2634	42/20757	0.0341711	0.230372	0.198744	ATP5F1A/ATP5F1B/CD4/CLEC7A/CYRIB/DERL1/LILRB1/MFAP3/TAPBP/TUBB4B	10	L3 LS	protein	10	17	0.588235
MF	GO:0042288	MHC class I protein binding	6/2634	20/20757	0.0332202	0.227485	0.196253	ATP5F1A/ATP5F1B/DERL1/LILRB1/TAPBP/TUBB4B	6	L3 LS	protein	6	9	0.666667
BP	GO:0043393	regulation of protein binding	28/2634	142/20757	0.0112935	0.130909	0.112936	ACTB/ADRB2/AMFR/BMP4/CLDN5/CRMP1/DACT1/DDX11/DERL1/GNL3L/GREM2/GSK3B/HDAC4/HIPK2/IFIT1/IFIT2/LRP1/LRRK2/MARK2/MARK3/NVL/PARK7/PIN1/PRKACA/PSME3IP1/RALB/RIPK2/TMC8	28	L3 LS	protein	28	48	0.583333
BP	GO:0043666	regulation of phosphoprotein phosphatase activity	11/2634	47/20757	0.0304711	0.21844	0.18845	CALM2/CALM3/CD300A/GSK3B/LGALS3/MTOR/NCKAP1L/PDGFRB/PPP1R12A/PTPRC/STYXL1	11	L3 LS	protein	11	19	0.578947
MF	GO:0046982	protein heterodimerization activity	58/2634	344/20757	0.0141973	0.146203	0.12613	ABCG4/ADRA1A/ADRA2A/ADRB1/AHR/ATP1A1/BCL2L2/BDKRB2/BHLHE41/BOK/CD247/CYBA/DDIT3/ERBB2/EXT2/FXR2/FZD4/GABBR1/H2AC18/H2AC8/H2AJ/H2BC11/H2BC18/H2BC21/H2BC7/H3C4/H3C6/H4C3/HIP1/IKBKG/IRAK3/ITGB1/JAM3/KRT10/LSM6/MAPK4/MCL1/MEF2A/NEUROD1/NFYC/NPAS3/PAFAH1B2/PDGFA/PIK3R1/PRMT5/RRAGD/SAE1/TAF13/TCF12/TCF4/TLR4/TLR6/USF1/VAPB/ZHX2/H2AC21/H3C1/TENM2	58	L3 LS	protein	58	97	0.597938
BP	GO:0050709	negative regulation of protein secretion	15/2634	74/20757	0.0432272	0.252802	0.218094	ACVR1C/ADRA2A/BMP8A/CCN3/DPH3/INHBB/KCNJ11/KLF7/NEO1/PDE8B/PPP3CA/RAB11FIP1/RAB11FIP5/REST/SYTL4	15	L3 LS	protein	15	29	0.517241
BP	GO:0050731	positive regulation of peptidyl-tyrosine phosphorylation	33/2634	168/20757	0.006755	0.101572	0.0876272	ADRA2A/AGT/ANGPT1/CD4/CD40/CTF1/DLG3/DLG4/EFNA5/ERBB4/FCGR1A/FGF10/FYN/GREM1/HBEGF/HCLS1/HGF/IGF2/IL18/ITGA5/ITGB3/MIF/MTOR/PARP14/PLPP3/PTK2B/PTPRC/RIPK2/SYK/TNFRSF14/TNFRSF18/TREM2/YES1	33	L3 LS	protein	33	59	0.559322
MF	GO:0051219	phosphoprotein binding	22/2634	93/20757	0.00257165	0.064116	0.0553133	CBX4/CRKL/FGR/IGF2R/MTOR/NEDD4/PIH1D1/PIK3R1/PIN1/RB1/SAMSN1/SH3BP2/SHB/SHC3/SHE/SHF/SYK/TOX3/TRPV1/VAV1/VAV2/YES1	22	L3 LS	protein	22	39	0.564103
BP	GO:0071902	positive regulation of protein serine/threonine kinase activity	32/2634	140/20757	0.000605242	0.0317624	0.0274016	ADRA2A/ADRB2/CALM2/CALM3/CCNY/CD24/CD40/CEMIP/EDN3/EGFR/ERBB2/FGF1/HTR2B/LRRK2/MAP2K2/MAP4K2/NEK10/NTRK3/PAK1/PDGFA/PDGFC/PDGFRB/PIH1D1/PIK3CG/PIK3R5/RALB/RASGRP1/SIRT1/SLC8A2/TLR4/TLR6/TPD52L1	32	L3 LS	protein	32	51	0.627451
CC	GO:0098637	protein complex involved in cell-matrix adhesion	8/2634	17/20757	0.000557299	0.0306279	0.0264228	EMILIN2/LAMA1/LAMB2/MMRN2/PLAUR/TNC/TNR/LAMA2	8	L3 LS	protein	8	12	0.666667
MF	GO:0140272	exogenous protein binding	19/2634	80/20757	0.00465273	0.0867325	0.0748246	ANPEP/CD4/CD86/CR1/CXCR4/EGFR/EPHA2/F11R/ITGA5/ITGB1/ITGB3/ITGB5/NECTIN2/NPC1/RPSA/SELPLG/SLC1A5/TNFRSF14/TYRO3	19	L3 LS	protein	19	31	0.612903
BP	GO:0150105	protein localization to cell-cell junction	7/2634	22/20757	0.0158563	0.153562	0.132479	ACTB/ACTG1/CGNL1/DSP/F11R/FLNA/TJP3	7	L3 LS	protein	7	12	0.583333
BP	GO:1901983	regulation of protein acetylation	11/2634	42/20757	0.0135147	0.141159	0.121779	DDX21/FAM161A/GSK3B/NFYC/PARK7/PML/PPARGC1A/SIRT1/SMARCA5/TADA2B/TAOK1	11	L3 LS	protein	11	16	0.6875
MF	GO:0003735	structural constituent of ribosome	31/2634	176/20757	0.0359243	0.238302	0.205584	MRPL12/MRPL16/MRPL18/MRPL21/MRPL35/MRPL54/MRPL57/MRPS12/MRPS31/RPL10/RPL10A/RPL12/RPL13/RPL23/RPL23A/RPL26/RPL3/RPL34/RPL37/RPL41/RPLP2/RPS12/RPS17/RPS19/RPS23/RPS25/RPS27L/RPS29/RPS3A/RPS6/RPSA	31	L3 LS	RNA	31	51	0.607843
MF	GO:0005346	purine ribonucleotide transmembrane transporter activity	8/2634	22/20757	0.00408481	0.0814232	0.0702443	SLC17A9/SLC19A1/SLC25A41/SLC25A42/SLC25A5/SLC25A6/SLC33A1/SLC35B2	8	L3 LS	RNA	8	9	0.888889
MF	GO:0008179	adenylate cyclase binding	5/2634	12/20757	0.0119973	0.133235	0.114943	ADCY2/ADRB2/AKAP6/CALM2/CALM3	5	L3 LS	RNA	5	8	0.625
BP	GO:0009151	purine deoxyribonucleotide metabolic process	5/2634	16/20757	0.0429689	0.25184	0.217264	AK5/GUK1/NT5C/NUDT18/PNP	5	L3 LS	RNA	5	9	0.555556
BP	GO:0009154	purine ribonucleotide catabolic process	15/2634	45/20757	0.000279896	0.021305	0.01838	ACOT7/ENTPD4/HINT1/HPRT1/NT5C/NUDT18/NUDT4B/PDE1A/PDE4D/PDE7A/PDE7B/PDE8B/PDE9A/PNP/SUCLG2	15	L3 LS	RNA	15	22	0.681818
BP	GO:0009214	cyclic nucleotide catabolic process	6/2634	14/20757	0.00502031	0.0873188	0.0753304	PDE1A/PDE4D/PDE7A/PDE7B/PDE8B/PDE9A	6	L3 LS	RNA	6	9	0.666667
BP	GO:0009261	ribonucleotide catabolic process	16/2634	51/20757	0.000388009	0.0261821	0.0225874	ACOT7/ENTPD4/HINT1/HPRT1/NT5C/NUDT18/NUDT4B/PDE1A/PDE4D/PDE7A/PDE7B/PDE8B/PDE9A/PNP/SUCLG2/UPP1	16	L3 LS	RNA	16	23	0.695652
BP	GO:0015012	heparan sulfate proteoglycan biosynthetic process	12/2634	33/20757	0.000457598	0.0292463	0.025231	EXT2/EXTL2/EXTL3/GLCE/HS2ST1/HS3ST3A1/HS3ST3B1/NDST2/PXYLP1/SLC35D2/XYLT1/HS3ST2	12	L3 LS	RNA	12	17	0.705882
BP	GO:0015015	heparan sulfate proteoglycan biosynthetic process, enzymatic modification	5/2634	12/20757	0.0119973	0.133235	0.114943	HS2ST1/HS3ST3A1/HS3ST3B1/NDST2/HS3ST2	5	L3 LS	RNA	5	6	0.833333
CC	GO:0022625	cytosolic large ribosomal subunit	13/2634	60/20757	0.0355995	0.237124	0.204568	RPL10/RPL10A/RPL12/RPL13/RPL23/RPL23A/RPL26/RPL3/RPL34/RPL37/RPL41/RPLP2/SNU13	13	L3 LS	RNA	13	23	0.565217
CC	GO:0022626	cytosolic ribosome	26/2634	118/20757	0.00321937	0.0711331	0.061367	EIF2AK4/GCN1/PELO/RPL10/RPL10A/RPL12/RPL13/RPL23/RPL23A/RPL26/RPL3/RPL34/RPL37/RPL41/RPLP2/RPS12/RPS17/RPS19/RPS23/RPS25/RPS27L/RPS29/RPS3A/RPS6/RPSA/SNU13	26	L3 LS	RNA	26	44	0.590909
CC	GO:0022627	cytosolic small ribosomal subunit	10/2634	41/20757	0.0292529	0.213552	0.184232	RPS12/RPS17/RPS19/RPS23/RPS25/RPS27L/RPS29/RPS3A/RPS6/RPSA	10	L3 LS	RNA	10	15	0.666667
BP	GO:0030210	heparin biosynthetic process	5/2634	11/20757	0.00780495	0.107625	0.0928491	ANGPT1/EXT2/GLCE/NDST2/SLC10A7	5	L3 LS	RNA	5	6	0.833333
BP	GO:0030808	regulation of nucleotide biosynthetic process	8/2634	32/20757	0.042551	0.25184	0.217264	ADCY10/DNAJC30/NOS1/NOS2/PDK3/PPARGC1A/SPHK2/TREM2	8	L3 LS	RNA	8	16	0.5
BP	GO:0030810	positive regulation of nucleotide biosynthetic process	5/2634	16/20757	0.0429689	0.25184	0.217264	ADCY10/NOS1/NOS2/PPARGC1A/TREM2	5	L3 LS	RNA	5	10	0.5
MF	GO:0034511	U3 snoRNA binding	6/2634	10/20757	0.000552017	0.0306279	0.0264228	BMS1/ISG20/RRP9/SNU13/TBL3/TSR1	6	L3 LS	RNA	6	7	0.857143
BP	GO:0040029	epigenetic regulation of gene expression	43/2634	229/20757	0.00524591	0.0893136	0.0770514	ARID1B/ATF7IP/BAZ1A/BMI1/CDKN2B-AS1/CTR9/EP300/H3C4/H3C6/HDAC4/HDAC9/HIPK2/IGF2/KANSL1/KCNQ1OT1/KDM1B/KLF2/KMT2A/L3MBTL3/LMNA/MCRS1/MYC/PHF19/PHF2/RB1/RBM14/RESF1/SAMD1/SDR16C5/SGF29/SIRT1/SMARCA4/SMARCA5/SPHK2/SPI1/TDG/TET3/UBR2/UBR5/UHRF1/WBP2/ZNF445/H3C1	43	L3 LS	RNA	43	66	0.651515
BP	GO:0043173	nucleotide salvage	6/2634	18/20757	0.0198495	0.173295	0.149503	ADSL/FCSK/HPRT1/UCK1/UCK2/UPP1	6	L3 LS	RNA	6	10	0.6
BP	GO:0043201	response to leucine	7/2634	15/20757	0.00133299	0.0488061	0.0421053	EP300/KLHL22/LARS1/MTOR/RRAGD/UBR1/UBR2	7	L3 LS	RNA	7	8	0.875
MF	GO:0043425	bHLH transcription factor binding	8/2634	32/20757	0.042551	0.25184	0.217264	ASCL1/BHLHE41/ID3/SIRT1/SMAD3/TCF12/TWIST1/USF1	8	L3 LS	RNA	8	14	0.571429
BP	GO:0044272	sulfur compound biosynthetic process	35/2634	161/20757	0.000913682	0.0396789	0.0342312	ACACA/ACSBG1/ADI1/ANGPT1/B4GALT4/CBS/CHST15/CHSY1/DLD/ELOVL2/ELOVL7/EXT2/EXTL2/EXTL3/GGT5/GGTA1/GLCE/HS2ST1/HS3ST3A1/HS3ST3B1/MPST/NDST2/PDHA1/PDK3/PXYLP1/SLC10A7/SLC19A3/SLC25A1/SLC35B2/SLC35D2/ST3GAL3/TPK1/XYLT1/HS3ST2/MTAP	35	L3 LS	RNA	35	60	0.583333
CC	GO:0044391	ribosomal subunit	35/2634	188/20757	0.0124395	0.134955	0.116427	MPV17L2/MRPL12/MRPL16/MRPL18/MRPL21/MRPL35/MRPL39/MRPL54/MRPL57/MRPS12/MRPS31/NSUN4/RPL10/RPL10A/RPL12/RPL13/RPL23/RPL23A/RPL26/RPL3/RPL34/RPL37/RPL41/RPLP2/RPS12/RPS17/RPS19/RPS23/RPS25/RPS27L/RPS29/RPS3A/RPS6/RPSA/SNU13	35	L3 LS	RNA	35	56	0.625
BP	GO:0045429	positive regulation of nitric oxide biosynthetic process	11/2634	38/20757	0.0061143	0.0965459	0.0832907	ASL/ASS1/CLEC7A/HBB/KLF2/PTK2B/PTX3/SMAD3/TLR4/TLR6/TRPV1	11	L3 LS	RNA	11	16	0.6875
BP	GO:0045815	transcription initiation-coupled chromatin remodeling	10/2634	38/20757	0.0175218	0.16	0.138033	ARID1B/EP300/KMT2A/PHF2/RBM14/SGF29/SMARCA4/SPHK2/SPI1/WBP2	10	L3 LS	RNA	10	15	0.666667
BP	GO:0051767	nitric-oxide synthase biosynthetic process	6/2634	20/20757	0.0332202	0.227485	0.196253	CCL2/IL33/KDR/LRRK2/MAP2K3/TLR4	6	L3 LS	RNA	6	11	0.545455
BP	GO:0051769	regulation of nitric-oxide synthase biosynthetic process	6/2634	20/20757	0.0332202	0.227485	0.196253	CCL2/IL33/KDR/LRRK2/MAP2K3/TLR4	6	L3 LS	RNA	6	11	0.545455
BP	GO:0051770	positive regulation of nitric-oxide synthase biosynthetic process	6/2634	16/20757	0.0106987	0.126144	0.108825	CCL2/IL33/KDR/LRRK2/MAP2K3/TLR4	6	L3 LS	RNA	6	10	0.6
BP	GO:1900371	regulation of purine nucleotide biosynthetic process	8/2634	32/20757	0.042551	0.25184	0.217264	ADCY10/DNAJC30/NOS1/NOS2/PDK3/PPARGC1A/SPHK2/TREM2	8	L3 LS	RNA	8	16	0.5
BP	GO:1900373	positive regulation of purine nucleotide biosynthetic process	5/2634	16/20757	0.0429689	0.25184	0.217264	ADCY10/NOS1/NOS2/PPARGC1A/TREM2	5	L3 LS	RNA	5	10	0.5
BP	GO:0002757	immune response-activating signaling pathway	79/2634	473/20757	0.00621058	0.0971141	0.0837809	APPL2/BRAF/BTN2A1/BTN2A2/BTN2A3P/C3AR1/C5AR1/CACNB3/CARD8/CASP1/CD247/CD300A/CD40/CLEC7A/CMTM3/CR1/CRKL/CYBA/DDX60/DENND1B/DUSP3/EP300/EZR/FCHO1/FGR/FYN/GPLD1/GPR108/HLA-DPB1/HLA-DQB1/HLA-DRB1/IFIH1/IKBKG/INPP5D/IPO5/IRAK3/IRAK4/IRF7/KLHL6/LAT/LAT2/LGALS3/MFHAS1/MICB/MYO1G/NCKAP1L/NECTIN2/NFATC2/NFKBIZ/NMI/NOD1/PAK1/PDE4D/PIK3R1/PLCL2/PLD2/PRKCB/PTPRC/RAB7B/RELA/RIPK2/RNF31/SHB/SLC15A2/SLC15A3/SY…	79	L3 LS	signal	79	145	0.544828
BP	GO:0002764	immune response-regulating signaling pathway	85/2634	500/20757	0.00286723	0.0683811	0.0589928	APPL2/BRAF/BTN2A1/BTN2A2/BTN2A3P/C3AR1/C5AR1/CACNB3/CARD8/CASP1/CD24/CD247/CD300A/CD40/CLEC7A/CMTM3/CR1/CRKL/CTSH/CYBA/DDX60/DENND1B/DUSP3/EP300/EZR/FCGR1A/FCGR1BP/FCHO1/FGR/FYN/GPLD1/GPR108/HLA-DPB1/HLA-DQB1/HLA-DRB1/IFIH1/IKBKG/INPP5D/IPO5/IRAK3/IRAK4/IRF7/KLHL6/LAT/LAT2/LGALS3/LILRB1/MAPK10/MFHAS1/MICB/MYO1G/NCKAP1L/NECTIN2/NFATC2/NFKBIZ/NMI/NOD1/PAK1/PDE4D/PIK3R1/PLCL2/PLD2/PRKCB/PTPRC/RAB7B/…	85	L3 LS	signal	85	152	0.559211
BP	GO:0007249	canonical NF-kappaB signal transduction	51/2634	300/20757	0.0176742	0.160462	0.138432	ANGPT1/APOL3/BCL3/C18orf32/CARD8/CASP1/CD4/CD40/CLEC7A/DDX1/DDX21/DHX36/EDA/EDNRB/FLNA/FYN/GOLT1B/HLA-DRB1/HTR2B/IKBKE/IKBKG/IRAK4/LITAF/LTBR/MAPKBP1/NEK6/NFKB2/NOD1/PRKCB/RELA/RFPL1/RIPK2/RNF31/S100B/SECTM1/SIRT1/SLC35B2/SPHK2/TLR4/TLR6/TMED4/TNFRSF19/TREM2/TRIM38/TRIM5/TRIM52/TRIM68/UBE2N/UFL1/WLS/TAB2	51	L3 LS	signal	51	94	0.542553
BP	GO:0008630	intrinsic apoptotic signaling pathway in response to DNA damage	24/2634	102/20757	0.00182171	0.0549447	0.0474011	ACKR3/BCL2L2/BCL3/BID/BOK/CASP2/CCAR2/CDIP1/CDKN2D/CXCL12/EP300/EPHA2/HIPK2/IKBKE/MCL1/MIF/MOAP1/PIK3R1/PML/RPL26/RPS27L/SIRT1/SNAI2/TRIAP1	24	L3 LS	signal	24	41	0.585366
BP	GO:0010737	protein kinase A signaling	10/2634	38/20757	0.0175218	0.16	0.138033	ADGRV1/ADRB2/AKAP6/EZR/LRRK2/MC1R/MIF/MYOM1/PRKACA/RDX	10	L3 LS	signal	10	14	0.714286
BP	GO:0019722	calcium-mediated signaling	42/2634	210/20757	0.00174746	0.0543331	0.0468735	ACKR3/AKAP6/CALM2/CALM3/CAMK2D/CCR10/CD4/CHRM3/CLEC7A/CXCR4/DMTN/EDNRB/EIF2AK3/GRIN2A/GRIN2C/GSK3B/HINT1/HTR2B/KCNJ11/KDR/LAT/LAT2/LRRK2/MAPT/MCTP1/MTOR/NFATC2/P2RY12/PDGFRB/PLEK/PPP3CA/PPP3R1/PPP3R2/PRKACA/PTPRC/RCAN2/SLC24A4/SLC8A2/SYK/TMBIM4/TREM2/KCNJ8	42	L3 LS	signal	42	71	0.591549
BP	GO:0019932	second-messenger-mediated signaling	59/2634	310/20757	0.000884415	0.0387076	0.0333933	ACKR3/ADCY2/ADCYAP1/ADGRG6/AGT/AHR/AKAP6/APLNR/CALM2/CALM3/CAMK2D/CBS/CCR10/CD4/CHRM3/CLEC7A/CXCR4/DMTN/EDNRB/EGFR/EIF2AK3/GPR62/GRIN2A/GRIN2C/GSK3B/GUCY1A1/HINT1/HTR2B/KCNJ11/KDR/LAT/LAT2/LRRK2/MAPT/MCTP1/MGRN1/MTOR/NEUROD1/NFATC2/NOS1/NOS2/P2RY12/PDE4D/PDE7A/PDE7B/PDGFRB/PLEK/PPP3CA/PPP3R1/PPP3R2/PRKACA/PTPRC/RCAN2/SLC24A4/SLC8A2/SYK/TMBIM4/TREM2/KCNJ8	59	L3 LS	signal	59	107	0.551402
BP	GO:0023035	CD40 signaling pathway	6/2634	16/20757	0.0106987	0.126144	0.108825	CD40/CD86/ITGA5/ITGB1/RNF31/TREM2	6	L3 LS	signal	6	11	0.545455
BP	GO:0030330	DNA damage response, signal transduction by p53 class mediator	15/2634	73/20757	0.0388549	0.248248	0.214165	BCL3/CASP2/DYRK3/FOXM1/HIPK2/MIF/PAXIP1/PLA2R1/PML/RPL26/RPS27L/SIRT1/SNAI2/TRIAP1/TWIST1	15	L3 LS	signal	15	25	0.6
BP	GO:0031929	TOR signaling	38/2634	167/20757	0.000217661	0.0188475	0.0162599	AKT3/ATXN3/BMT2/DYRK3/EIF4EBP1/EP300/GPR137B/HTR6/KLHL22/LAMTOR1/LARS1/MAPKAP1/MTOR/NCKAP1L/NLK/NPC1/NUAK2/OTUB1/PDCD6/PIH1D1/PIM1/PRKACA/RHEB/RNF152/ROS1/RPS6/RPS6KA1/RRAGB/RRAGD/SIRT1/SYK/TMEM127/TREM2/UBE2N/UBR1/UBR2/VHL/WDR59	38	L3 LS	signal	38	56	0.678571
BP	GO:0032006	regulation of TOR signaling	34/2634	147/20757	0.000330079	0.0237332	0.0204748	AKT3/ATXN3/BMT2/DYRK3/EP300/GPR137B/HTR6/KLHL22/LAMTOR1/LARS1/NCKAP1L/NLK/NPC1/NUAK2/OTUB1/PDCD6/PIH1D1/PIM1/PRKACA/RHEB/RNF152/ROS1/RPS6KA1/RRAGB/RRAGD/SIRT1/SYK/TMEM127/TREM2/UBE2N/UBR1/UBR2/VHL/WDR59	34	L3 LS	signal	34	50	0.68
BP	GO:0032007	negative regulation of TOR signaling	16/2634	74/20757	0.0216573	0.183779	0.158547	ATXN3/BMT2/NLK/NPC1/NUAK2/PDCD6/PRKACA/RNF152/RPS6KA1/SIRT1/TMEM127/UBE2N/UBR1/UBR2/VHL/WDR59	16	L3 LS	signal	16	25	0.64
BP	GO:0032008	positive regulation of TOR signaling	18/2634	69/20757	0.00194759	0.0558339	0.0481682	AKT3/BMT2/EP300/GPR137B/HTR6/KLHL22/LAMTOR1/LARS1/NCKAP1L/OTUB1/PIH1D1/PIM1/RHEB/RRAGB/RRAGD/SYK/TREM2/WDR59	18	L3 LS	signal	18	24	0.75
BP	GO:0036480	neuron intrinsic apoptotic signaling pathway in response to oxidative stress	6/2634	21/20757	0.041664	0.251306	0.216803	ADCY10/FZD1/MCL1/PARK7/PRODH/TREM2	6	L3 LS	signal	6	9	0.666667
BP	GO:0038061	non-canonical NF-kappaB signal transduction	29/2634	148/20757	0.0109654	0.128723	0.11105	AGO3/ALK/AMFR/BCL3/CALR/CARD10/CCN3/CD86/DICER1/EDA/EGFR/EP300/GREM1/IKBKE/IL18/LIMS1/LITAF/NFKB2/NMI/NOD1/PDCD4/PRDX1/RELA/SPI1/TLR4/TLR6/TREM2/TRIP6/TAB2	29	L3 LS	signal	29	53	0.54717
BP	GO:0038202	TORC1 signaling	23/2634	99/20757	0.00266933	0.0657373	0.056712	ATXN3/BMT2/DYRK3/EP300/GPR137B/KLHL22/LAMTOR1/LARS1/MTOR/NLK/NPC1/OTUB1/PIH1D1/PIM1/PRKACA/RHEB/RNF152/RRAGB/RRAGD/SYK/UBE2N/VHL/WDR59	23	L3 LS	signal	23	33	0.69697
BP	GO:0042771	intrinsic apoptotic signaling pathway in response to DNA damage by p53 class mediator	10/2634	44/20757	0.0456757	0.259992	0.224296	BCL3/CDIP1/EP300/HIPK2/MIF/PML/RPL26/RPS27L/SIRT1/TRIAP1	10	L3 LS	signal	10	16	0.625
BP	GO:0043122	regulation of canonical NF-kappaB signal transduction	48/2634	265/20757	0.00675099	0.101572	0.0876272	ANGPT1/APOL3/C18orf32/CARD8/CASP1/CD4/CD40/CLEC7A/DDX1/DDX21/DHX36/EDA/FLNA/FYN/GOLT1B/HLA-DRB1/HTR2B/IKBKE/IKBKG/IRAK4/LITAF/LTBR/MAPKBP1/NEK6/NOD1/PRKCB/RELA/RFPL1/RIPK2/RNF31/S100B/SECTM1/SIRT1/SLC35B2/SPHK2/TLR4/TLR6/TMED4/TNFRSF19/TREM2/TRIM38/TRIM5/TRIM52/TRIM68/UBE2N/UFL1/WLS/TAB2	48	L3 LS	signal	48	85	0.564706
BP	GO:0043518	negative regulation of DNA damage response, signal transduction by p53 class mediator	5/2634	15/20757	0.0328845	0.226923	0.195767	DYRK3/MIF/SIRT1/SNAI2/TWIST1	5	L3 LS	signal	5	9	0.555556
BP	GO:0045879	negative regulation of smoothened signaling pathway	9/2634	34/20757	0.022784	0.190134	0.16403	CDK20/MGRN1/PRKACA/RB1/RFX4/RFX8/SERPINE2/SUFU/TULP3	9	L3 LS	signal	9	13	0.692308
BP	GO:0050848	regulation of calcium-mediated signaling	20/2634	83/20757	0.00313622	0.0711331	0.061367	AKAP6/CALM2/CALM3/CD4/CLEC7A/GSK3B/HINT1/LRRK2/MAPT/MTOR/PDGFRB/PLEK/PPP3CA/PPP3R1/PPP3R2/SLC24A4/SLC8A2/SYK/TMBIM4/TREM2	20	L3 LS	signal	20	32	0.625
BP	GO:0050850	positive regulation of calcium-mediated signaling	10/2634	42/20757	0.0341711	0.230372	0.198744	AKAP6/CD4/CLEC7A/HINT1/PDGFRB/PPP3CA/PPP3R1/PPP3R2/SYK/TREM2	10	L3 LS	signal	10	15	0.666667
BP	GO:0051896	regulation of phosphatidylinositol 3-kinase/protein kinase B signal transduction	44/2634	248/20757	0.0130899	0.138545	0.119523	AGT/AKR1C2/ANGPT1/BECN1/BTN2A2/DCN/DDIT3/DDR2/DLG1/EGFR/EPHA2/EXTL3/FGR/GPER1/HBEGF/HCLS1/HGF/HIP1/IGF2/IL18/ITGB1/KDR/MC1R/MFHAS1/MTOR/MYDGF/NEDD4/NTRK3/P2RY12/PARK7/PDCD6/PDGFA/PDGFC/PDGFRB/PIK3CG/PIK3IP1/PIK3R5/PLXNB1/SEMA3E/SIRT1/TREM2/TSPYL5/TWIST1/WNT16	44	L3 LS	signal	44	80	0.55
BP	GO:0061314	Notch signaling involved in heart development	4/2634	11/20757	0.040875	0.250127	0.215786	DLL4/GALNT11/HEYL/SNAI2	4	L3 LS	signal	4	6	0.666667
BP	GO:0070528	protein kinase C signaling	9/2634	34/20757	0.022784	0.190134	0.16403	ADGRV1/ADRA1A/CD40/FIBIN/HTR2B/MC1R/PLEK/SEZ6L2/SPHK2	9	L3 LS	signal	9	14	0.642857
BP	GO:0090036	regulation of protein kinase C signaling	6/2634	18/20757	0.0198495	0.173295	0.149503	ADGRV1/ADRA1A/CD40/MC1R/SEZ6L2/SPHK2	6	L3 LS	signal	6	8	0.75
BP	GO:1901222	regulation of non-canonical NF-kappaB signal transduction	21/2634	113/20757	0.0456947	0.259992	0.224296	AGO3/BCL3/CALR/CCN3/CD86/EDA/EGFR/EP300/GREM1/IL18/LIMS1/LITAF/NMI/NOD1/PDCD4/PRDX1/RELA/SPI1/TLR4/TREM2/TRIP6	21	L3 LS	signal	21	40	0.525
BP	GO:1901224	positive regulation of non-canonical NF-kappaB signal transduction	16/2634	69/20757	0.0113142	0.130909	0.112936	AGO3/CALR/CD86/EDA/EGFR/EP300/GREM1/IL18/LIMS1/NMI/NOD1/PDCD4/RELA/TLR4/TREM2/TRIP6	16	L3 LS	signal	16	32	0.5
BP	GO:1901796	regulation of signal transduction by p53 class mediator	22/2634	107/20757	0.0144193	0.147734	0.127451	BDKRB2/BOP1/DYRK3/EIF5A/EP300/HIPK2/KAT6A/MIF/MTOR/MYC/PLA2R1/PML/PRMT5/RPF2/RPL23/RPL26/RPL37/SGK1/SIRT1/SNAI2/TRIAP1/TWIST1	22	L3 LS	signal	22	37	0.594595
BP	GO:1902229	regulation of intrinsic apoptotic signaling pathway in response to DNA damage	10/2634	38/20757	0.0175218	0.16	0.138033	ACKR3/BID/CCAR2/CDKN2D/CXCL12/MIF/RPL26/SIRT1/SNAI2/TRIAP1	10	L3 LS	signal	10	17	0.588235
BP	GO:1902230	negative regulation of intrinsic apoptotic signaling pathway in response to DNA damage	9/2634	30/20757	0.00989927	0.122081	0.10532	ACKR3/BID/CCAR2/CDKN2D/CXCL12/MIF/SIRT1/SNAI2/TRIAP1	9	L3 LS	signal	9	14	0.642857
BP	GO:1903376	regulation of oxidative stress-induced neuron intrinsic apoptotic signaling pathway	6/2634	19/20757	0.0259684	0.203427	0.175498	ADCY10/FZD1/MCL1/PARK7/PRODH/TREM2	6	L3 LS	signal	6	9	0.666667
BP	GO:1903432	regulation of TORC1 signaling	22/2634	93/20757	0.00257165	0.064116	0.0553133	ATXN3/BMT2/DYRK3/EP300/GPR137B/KLHL22/LAMTOR1/LARS1/NLK/NPC1/OTUB1/PIH1D1/PIM1/PRKACA/RHEB/RNF152/RRAGB/RRAGD/SYK/UBE2N/VHL/WDR59	22	L3 LS	signal	22	32	0.6875
BP	GO:1904263	positive regulation of TORC1 signaling	14/2634	52/20757	0.00436925	0.0834074	0.0719561	BMT2/EP300/GPR137B/KLHL22/LAMTOR1/LARS1/OTUB1/PIH1D1/PIM1/RHEB/RRAGB/RRAGD/SYK/WDR59	14	L3 LS	signal	14	20	0.7
BP	GO:2001044	regulation of integrin-mediated signaling pathway	7/2634	21/20757	0.0121108	0.133235	0.114943	EMP2/FLNA/LAMA1/LAMB2/LIMS1/SLC2A10/LAMA2	7	L3 LS	signal	7	12	0.583333
BP	GO:2001046	positive regulation of integrin-mediated signaling pathway	6/2634	12/20757	0.00193567	0.0558339	0.0481682	EMP2/FLNA/LAMA1/LAMB2/LIMS1/LAMA2	6	L3 LS	signal	6	9	0.666667
BP	GO:2001235	positive regulation of apoptotic signaling pathway	28/2634	145/20757	0.0148372	0.149327	0.128825	ADCY10/AGT/BECN1/BID/BOK/CASP2/CTSH/DDIT3/EIF5A/G0S2/GPER1/INCA1/INHBB/LTBR/MAL/MCL1/MYC/PARK7/PML/PPP2R1B/PTPRC/RPL26/SIRT1/STYXL1/TIMP3/TLR4/TLR6/TPD52L1	28	L3 LS	signal	28	50	0.56
BP	GO:2001238	positive regulation of extrinsic apoptotic signaling pathway	12/2634	53/20757	0.031146	0.221767	0.19132	AGT/BID/G0S2/GPER1/LTBR/MAL/PML/PPP2R1B/PTPRC/TIMP3/TLR4/TLR6	12	L3 LS	signal	12	22	0.545455
BP	GO:2001267	regulation of cysteine-type endopeptidase activity involved in apoptotic signaling pathway	5/2634	12/20757	0.0119973	0.133235	0.114943	GSN/PARK7/PIH1D1/PLAUR/PRR7	5	L3 LS	signal	5	7	0.714286
BP	GO:0001771	immunological synapse formation	5/2634	15/20757	0.0328845	0.226923	0.195767	CD6/DLG1/DOCK8/EPHB1/LGALS3	5	L3 LS	synaptic	5	10	0.5
CC	GO:0001772	immunological synapse	11/2634	45/20757	0.0224746	0.18912	0.163155	ARHGDIA/ATP2B1/CD37/CD6/CORO1A/DLG1/DUSP3/EZR/HLA-DRB1/LAT/LGALS3	11	L3 LS	synaptic	11	18	0.611111
BP	GO:0006901	vesicle coating	12/2634	40/20757	0.00308532	0.0711331	0.061367	AP3S2/ARFGAP3/GBF1/KLHL12/MAPK15/PDCD6/SAR1B/SEC16A/SEC16B/TRAPPC11/TRAPPC2L/TRAPPC9	12	L3 LS	synaptic	12	16	0.75
BP	GO:0006903	vesicle targeting	19/2634	67/20757	0.000488227	0.0294964	0.0254467	ARFGAP3/EXOC1/EXOC3/EXOC6/GBF1/KLHL12/MAP4K2/MAPK15/PDCD6/SAR1B/SEC16A/SEC16B/SEPTIN5/SNAP23/SNAP29/STARD3/TRAPPC11/TRAPPC2L/TRAPPC9	19	L3 LS	synaptic	19	24	0.791667
CC	GO:0030662	coated vesicle membrane	38/2634	203/20757	0.00872058	0.116077	0.100141	ADRB2/AP1S1/AP1S2/ATP6V0A1/ATP6V0C/ATP6V1A/ATP6V1B2/ATP6V1C1/CD4/CEMIP/CLBA1/CLTC/COPG1/EGFR/EPN3/FCGR1A/FCGR1BP/FZD4/HBEGF/HIP1/HLA-DPB1/HLA-DQB1/HLA-DRB1/HLA-DRB5/IGF2R/KDELR1/KLHL12/PDCD6/RNASEK/SAR1B/SEC16A/SEC16B/SLC32A1/SYT11/SYT2/TMED7/VTI1B/APOB	38	L3 LS	synaptic	38	68	0.558824
CC	GO:0030665	clathrin-coated vesicle membrane	29/2634	136/20757	0.00323292	0.0711331	0.061367	ADRB2/AP1S1/AP1S2/ATP6V0A1/ATP6V0C/ATP6V1A/ATP6V1B2/ATP6V1C1/CD4/CEMIP/CLBA1/CLTC/EGFR/EPN3/FCGR1A/FCGR1BP/FZD4/HBEGF/HIP1/HLA-DPB1/HLA-DQB1/HLA-DRB1/HLA-DRB5/IGF2R/RNASEK/SLC32A1/SYT11/SYT2/APOB	29	L3 LS	synaptic	29	49	0.591837
BP	GO:0048199	vesicle targeting, to, from or within Golgi	10/2634	34/20757	0.00778493	0.107625	0.0928491	ARFGAP3/GBF1/KLHL12/MAPK15/PDCD6/SAR1B/SEC16A/SEC16B/TRAPPC11/TRAPPC2L	10	L3 LS	synaptic	10	13	0.769231
BP	GO:0048207	vesicle targeting, rough ER to cis-Golgi	8/2634	27/20757	0.0159035	0.153562	0.132479	KLHL12/MAPK15/PDCD6/SAR1B/SEC16A/SEC16B/TRAPPC11/TRAPPC2L	8	L3 LS	synaptic	8	11	0.727273
BP	GO:0048208	COPII vesicle coating	8/2634	27/20757	0.0159035	0.153562	0.132479	KLHL12/MAPK15/PDCD6/SAR1B/SEC16A/SEC16B/TRAPPC11/TRAPPC2L	8	L3 LS	synaptic	8	11	0.727273
BP	GO:0051648	vesicle localization	53/2634	216/20757	1.34052e-06	0.0017992	0.00155218	AP3S2/ARFGAP3/BBS7/BICDL2/BLOC1S1/BSN/CCDC186/CDH3/DCTN1/DCTN2/EXOC1/EXOC3/EXOC6/F8A3/FNBP1L/GBF1/IKBKG/KIF13A/KIF1A/KIF1C/KIF5B/KLHL12/LRRK2/MAP4K2/MAPK15/MYO1B/MYO1F/MYO1G/MYO5B/MYO5C/PCDH17/PDCD6/PIK3CG/RAB11B/RASGRP1/SAR1B/SDC1/SDC4/SEC16A/SEC16B/SEPTIN5/SNAP23/SNAP29/STARD3/SYBU/SYT11/TRAPPC11/TRAPPC2L/TRAPPC9/VPS33B/VPS4B/NDEL1/SYN3	53	L3 LS	synaptic	53	81	0.654321
BP	GO:0051650	establishment of vesicle localization	48/2634	198/20757	5.90178e-06	0.00234866	0.0020262	AP3S2/ARFGAP3/BBS7/BICDL2/BLOC1S1/CCDC186/CDH3/DCTN1/DCTN2/EXOC1/EXOC3/EXOC6/F8A3/FNBP1L/GBF1/IKBKG/KIF13A/KIF1A/KIF1C/KIF5B/KLHL12/LRRK2/MAP4K2/MAPK15/MYO1B/MYO1F/MYO1G/MYO5B/MYO5C/PDCD6/RAB11B/RASGRP1/SAR1B/SDC1/SDC4/SEC16A/SEC16B/SEPTIN5/SNAP23/SNAP29/STARD3/SYBU/SYT11/TRAPPC11/TRAPPC2L/TRAPPC9/VPS4B/NDEL1	48	L3 LS	synaptic	48	72	0.666667
BP	GO:0062237	protein localization to postsynapse	13/2634	45/20757	0.00305001	0.0705796	0.0608894	ADAM10/CACNG2/CLSTN1/DLG1/DLG4/ERBB2/ERBB4/GRIN2A/GRIN2C/LGI1/LHFPL4/NSG1/STX3	13	L3 LS	synaptic	13	20	0.65
BP	GO:0097107	postsynaptic density assembly	6/2634	21/20757	0.041664	0.251306	0.216803	ABI3/CBLN1/IL1RAP/LRFN4/PTK2B/PTPRD	6	L3 LS	synaptic	6	9	0.666667
BP	GO:0098698	postsynaptic specialization assembly	7/2634	27/20757	0.0470366	0.263962	0.227722	ABI3/CBLN1/CRKL/IL1RAP/LRFN4/PTK2B/PTPRD	7	L3 LS	synaptic	7	11	0.636364
BP	GO:0098814	spontaneous synaptic transmission	5/2634	14/20757	0.0244158	0.196566	0.169578	CBLN2/DOC2B/ITGB1/NSG1/RPH3AL	5	L3 LS	synaptic	5	10	0.5
BP	GO:0098883	synapse pruning	5/2634	14/20757	0.0244158	0.196566	0.169578	ADGRB3/C1QA/ITGAM/ITGB1/TREM2	5	L3 LS	synaptic	5	10	0.5
BP	GO:0098884	postsynaptic neurotransmitter receptor internalization	7/2634	24/20757	0.0256677	0.203047	0.17517	CALY/EPS15/GSG1L/HIP1/ITGB3/PPP3R1/SYNE1	7	L3 LS	synaptic	7	12	0.583333
CC	GO:0099023	vesicle tethering complex	13/2634	57/20757	0.024117	0.196566	0.169578	COG3/COG5/EXOC1/EXOC3/EXOC6/TRAPPC11/TRAPPC2L/TRAPPC9/VPS18/VPS33B/VPS51/VPS52/VPS8	13	L3 LS	synaptic	13	20	0.65
BP	GO:0099149	regulation of postsynaptic neurotransmitter receptor internalization	5/2634	16/20757	0.0429689	0.25184	0.217264	GSG1L/HIP1/ITGB3/PPP3R1/SYNE1	5	L3 LS	synaptic	5	9	0.555556
BP	GO:0099150	regulation of postsynaptic specialization assembly	6/2634	14/20757	0.00502031	0.0873188	0.0753304	ABI3/CBLN1/IL1RAP/LRFN4/PTK2B/PTPRD	6	L3 LS	synaptic	6	10	0.6
BP	GO:0099151	regulation of postsynaptic density assembly	6/2634	11/20757	0.00108397	0.0436459	0.0376536	ABI3/CBLN1/IL1RAP/LRFN4/PTK2B/PTPRD	6	L3 LS	synaptic	6	9	0.666667
BP	GO:0099170	postsynaptic modulation of chemical synaptic transmission	7/2634	27/20757	0.0470366	0.263962	0.227722	DCC/EIF4E/NEFH/PPP3CA/PPP3R1/PRKACA/PTK2B	7	L3 LS	synaptic	7	12	0.583333
BP	GO:0099518	vesicle cytoskeletal trafficking	18/2634	72/20757	0.00323007	0.0711331	0.061367	AP3S2/BICDL2/BLOC1S1/CCDC186/F8A3/FNBP1L/KIF13A/KIF1A/KIF1C/KIF5B/MYO1B/MYO1F/MYO1G/MYO5B/MYO5C/RASGRP1/SYBU/NDEL1	18	L3 LS	synaptic	18	27	0.666667
BP	GO:0099558	maintenance of synapse structure	10/2634	26/20757	0.00081698	0.036755	0.0317087	ADGRB3/BSN/CBLN1/CBLN2/CHCHD10/CTBP2/DCTN1/DLG1/ITGB3/PLXNA4	10	L3 LS	synaptic	10	13	0.769231
BP	GO:0099560	synaptic membrane adhesion	8/2634	27/20757	0.0159035	0.153562	0.132479	EFNA5/IL1RAP/LRFN4/LRRC4/NTNG1/PCDH17/PCDH8/PTPRD	8	L3 LS	synaptic	8	13	0.615385
CC	GO:0099571	postsynaptic cytoskeleton	4/2634	10/20757	0.0288495	0.212169	0.18304	ACTB/ACTN2/NEFH/NEFM	4	L3 LS	synaptic	4	7	0.571429
BP	GO:0099633	protein localization to postsynaptic specialization membrane	8/2634	25/20757	0.009757	0.121501	0.10482	ADAM10/CACNG2/DLG1/DLG4/ERBB2/ERBB4/LGI1/LHFPL4	8	L3 LS	synaptic	8	10	0.8
BP	GO:0099645	neurotransmitter receptor localization to postsynaptic specialization membrane	8/2634	25/20757	0.009757	0.121501	0.10482	ADAM10/CACNG2/DLG1/DLG4/ERBB2/ERBB4/LGI1/LHFPL4	8	L3 LS	synaptic	8	10	0.8
BP	GO:0140239	postsynaptic endocytosis	7/2634	24/20757	0.0256677	0.203047	0.17517	CALY/EPS15/GSG1L/HIP1/ITGB3/PPP3R1/SYNE1	7	L3 LS	synaptic	7	12	0.583333
BP	GO:1903539	protein localization to postsynaptic membrane	13/2634	44/20757	0.00244882	0.0626006	0.0540059	ADAM10/CACNG2/CLSTN1/DLG1/DLG4/ERBB2/ERBB4/GRIN2A/GRIN2C/LGI1/LHFPL4/NSG1/STX3	13	L3 LS	synaptic	13	20	0.65
BP	GO:1904861	excitatory synapse assembly	8/2634	32/20757	0.042551	0.25184	0.217264	ABI3/CBLN1/IL1RAP/LRFN4/LRRC4/PTK2B/PTPRD/VSTM5	8	L3 LS	synaptic	8	14	0.571429
BP	GO:1905874	regulation of postsynaptic density organization	6/2634	14/20757	0.00502031	0.0873188	0.0753304	ABI3/CBLN1/IL1RAP/LRFN4/PTK2B/PTPRD	6	L3 LS	synaptic	6	9	0.666667
