# Supplementary material for: Down syndrome frontal cortex layer III and layer V pyramidal neurons exhibit lamina specific degeneration in aged individuals
Source: Acta Neuropathol Commun. 2024 Nov 27;12:182. doi: 10.1186/s40478-024-01891-z (PMC11603868; doi:10.1186/s40478-024-01891-z)
Supplement: Supplementary file 11 — Supplementary Material 11 [file 40478_2024_1891_MOESM11_ESM.xlsx]

## Sheet: L5 uDEG unique and LS
ID	ONTOLOGY	ID	Description	GeneRatio	BgRatio	pvalue	p.adjust	qvalue	geneID	Count	Layer breakdown	Category Breakdown	Gene Count_L5 uDEG	Gene Count_L5A	L5 Unique Percentage
GO:0031023	BP	GO:0031023	microtubule organizing center organization	20/1756	154/20757	0.0358572	0.515637	0.495195	ALMS1/ARL2/C2CD3/CCDC102B/CCNL1/CEP152/CETN2/CTNNB1/FBXW5/KIAA1614/MARK4/MDM1/NIN/PLK4/POC1B/RAB6C/SLC16A1/TUBE1/UBXN2B/NDEL1	20	L5 LS	actin	20	38	0.526316
GO:0007026	BP	GO:0007026	negative regulation of microtubule depolymerization	6/1756	26/20757	0.0191567	0.406724	0.390599	ATXN7/FGF13/NAV3/STMN2/TPX2/TTBK2	6	L5 LS	actin	6	14	0.428571
GO:0000774	MF	GO:0000774	adenyl-nucleotide exchange factor activity	7/1756	15/20757	0.000107235	0.0575276	0.0552469	BAG1/BAG4/GRPEL2/HSPA4/HSPA4L/HSPH1/HYOU1	7	L5 LS	activity	7	9	0.777778
GO:0032452	MF	GO:0032452	histone demethylase activity	7/1756	30/20757	0.011016	0.354026	0.339991	KDM1A/KDM3A/KDM4C/KDM5A/KDM5D/RIOX2/RSBN1	7	L5 LS	activity	7	10	0.7
GO:0016655	MF	GO:0016655	oxidoreductase activity, acting on NAD(P)H, quinone or similar compound as acceptor	11/1756	57/20757	0.00751458	0.333191	0.319982	CRYZ/ND1/ND4/ND5/ND6/NDUFA1/NDUFA9/NDUFB4/NDUFB9/NDUFS3/NQO2	11	L5 LS	activity	11	17	0.647059
GO:0016887	MF	GO:0016887	ATP hydrolysis activity	54/1756	412/20757	0.000847909	0.161951	0.15553	ABCA1/ABCB9/ABCC10/ABCC3/ABCG8/ACIN1/AK9/ALPL/ATAD3B/ATAD3C/ATP2A1/ATP7B/ATP8B2/ATP8B4/CCT4/CHD4/DDX17/DDX19A/DDX24/DDX27/DDX39B/DDX42/DDX51/DDX6/DDX60L/DHX58/DNA2/DNAH12/DNAH9/DYNC1H1/ERCC6/FIGNL1/G3BP1/HSP90AB1/HSPA14/HSPA1A/KATNA1/KIF13B/MCM2/MCM7/MTREX/MYH3/MYH4/MYO19/NAV2/NAV3/NSF/PSMC1/RECQL5/SWSAP1/TAP2/TOR3A/YTHDC2/ATP13A4	54	L5 LS	activity	54	99	0.545455
GO:0140993	MF	GO:0140993	histone modifying activity	27/1756	202/20757	0.0118663	0.361801	0.347457	BRPF3/CLOCK/EEF1AKMT2/HUWE1/ING4/KAT14/KDM1A/KDM3A/KDM4C/KDM5A/KDM5D/KMT2B/MIER1/NAA40/PCGF3/PCGF5/PRKAA1/RIOX2/RPS6KA4/RSBN1/SMYD1/SMYD2/SUDS3/SUV39H2/TADA2A/TAF1L/USP49	27	L5 LS	activity	27	50	0.54
GO:0051972	BP	GO:0051972	regulation of telomerase activity	9/1756	46/20757	0.013664	0.36878	0.354159	CCT4/CTNNB1/HSP90AB1/KLF4/PARN/PINX1/PKIB/PNKP/PRKCQ	9	L5 LS	activity	9	17	0.529412
GO:0060590	MF	GO:0060590	ATPase regulator activity	10/1756	49/20757	0.00708405	0.333191	0.319982	ATP1B3/BAG1/BAG4/DNAJA1/DNAJB6/GRPEL2/HSPA4/HSPA4L/HSPH1/HYOU1	10	L5 LS	activity	10	23	0.434783
GO:0016237	BP	GO:0016237	lysosomal microautophagy	4/1756	13/20757	0.0196139	0.406724	0.390599	ATG13/ATG4B/ATG7/SNX7	4	L5 LS	auto	4	6	0.666667
GO:0005776	CC	GO:0005776	autophagosome	17/1756	116/20757	0.0179396	0.406724	0.390599	ATG14/ATG4B/CLN3/DAPK2/LAMP2/MYO6/NBR1/PIP4K2C/PRKD1/RAB23/RAB24/TBC1D5/TMEM230/TP53INP1/UBQLN1/UBQLN2/UBQLN4	17	L5 LS	auto	17	33	0.515152
GO:0008046	MF	GO:0008046	axon guidance receptor activity	4/1756	11/20757	0.0103761	0.349595	0.335735	EPHB2/EPHB3/L1CAM/ROBO1	4	L5 LS	ax-dend	4	6	0.666667
GO:1902287	BP	GO:1902287	semaphorin-plexin signaling pathway involved in axon guidance	4/1756	14/20757	0.0256578	0.460832	0.442562	NRP1/PLXNB2/PLXND1/SEMA3F	4	L5 LS	ax-dend	4	7	0.571429
GO:0097484	BP	GO:0097484	dendrite extension	7/1756	37/20757	0.0332833	0.497846	0.478109	CPNE5/CPNE6/CYFIP2/SH3GL2/SMURF1/SYT4/TMEM108	7	L5 LS	ax-dend	7	14	0.5
GO:0140059	BP	GO:0140059	dendrite arborization	3/1756	10/20757	0.0461795	0.56392	0.541563	NRP1/SEMA3A/TPBG	3	L5 LS	ax-dend	3	6	0.5
GO:0060999	BP	GO:0060999	positive regulation of dendritic spine development	7/1756	39/20757	0.0429734	0.559487	0.537306	CAMK1/DLG5/EPHB2/MAPK6/RELN/SHANK3/ZMYND8	7	L5 LS	ax-dend	7	15	0.466667
GO:0060998	BP	GO:0060998	regulation of dendritic spine development	11/1756	57/20757	0.00751458	0.333191	0.319982	ASAP1/CAMK1/DLG5/DTNBP1/EPHB2/MAPK6/MEF2C/PTEN/RELN/SHANK3/ZMYND8	11	L5 LS	ax-dend	11	24	0.458333
GO:0071625	BP	GO:0071625	vocalization behavior	6/1756	19/20757	0.00375866	0.286585	0.275223	EXT1/MYH14/NLGN4X/NLGN4Y/NRXN1/SHANK3	6	L5 LS	behav	6	8	0.75
GO:0033212	BP	GO:0033212	iron import into cell	4/1756	10/20757	0.00707168	0.333191	0.319982	SLC11A2/SLC39A14/STEAP2/TFR2	4	L5 LS	cell	4	5	0.8
GO:0044857	BP	GO:0044857	plasma membrane raft organization	4/1756	11/20757	0.0103761	0.349595	0.335735	CAV1/CAV2/CLN3/FLOT1	4	L5 LS	cell	4	5	0.8
GO:0007158	BP	GO:0007158	neuron cell-cell adhesion	6/1756	16/20757	0.00138335	0.210297	0.20196	ASTN2/CDK5R1/CNTN4/NLGN4X/NLGN4Y/NRXN1	6	L5 LS	cell	6	8	0.75
GO:0007549	BP	GO:0007549	dosage compensation	8/1756	33/20757	0.00526387	0.333191	0.319982	EXOSC10/KANSL3/LRIF1/OGT/PCGF3/PCGF5/RBM15B/RLIM	8	L5 LS	cell	8	11	0.727273
GO:0016460	CC	GO:0016460	myosin II complex	6/1756	26/20757	0.0191567	0.406724	0.390599	MYH14/MYH3/MYH4/MYH7/MYO18A/MYO18B	6	L5 LS	cell	6	9	0.666667
GO:0071709	BP	GO:0071709	membrane assembly	12/1756	60/20757	0.00396271	0.286585	0.275223	CAV1/CAV2/CDH2/EPHB2/FLOT1/LRCH4/NLGN4X/NLGN4Y/NRXN1/PTEN/UBXN2B/MAFB	12	L5 LS	cell	12	19	0.631579
GO:0044091	BP	GO:0044091	membrane biogenesis	13/1756	64/20757	0.0023949	0.238853	0.229383	CAV1/CAV2/CDH2/EPHB2/FLOT1/LRCH4/NLGN4X/NLGN4Y/NRXN1/PTEN/SERINC1/UBXN2B/MAFB	13	L5 LS	cell	13	22	0.590909
GO:0034644	BP	GO:0034644	cellular response to UV	14/1756	90/20757	0.0186803	0.406724	0.390599	ACTR5/CUL4B/DDB2/HYAL1/KDM1A/MAPK14/N4BP1/PARP1/POLD1/PPID/PTPRK/RHBDD1/TP53INP1/ZBTB1	14	L5 LS	cell	14	24	0.583333
GO:0001765	BP	GO:0001765	membrane raft assembly	4/1756	11/20757	0.0103761	0.349595	0.335735	CAV1/CAV2/FLOT1/LRCH4	4	L5 LS	cell	4	7	0.571429
GO:0048284	BP	GO:0048284	organelle fusion	24/1756	158/20757	0.00358628	0.286585	0.275223	BET1/CAV2/CHCHD3/CLN3/CPLANE2/CPLX3/ERC2/GRIK5/HUWE1/NKD2/PCDHGA3/PLD6/SAMD9/SEC22B/STX10/STX16/STX5/SYT4/SYT7/TFRC/TMEM175/VAMP4/VPS39/VPS41	24	L5 LS	cell	24	43	0.55814
GO:0007098	BP	GO:0007098	centrosome cycle	20/1756	138/20757	0.0122602	0.36502	0.350549	ALMS1/ARL2/C2CD3/CCDC102B/CCNL1/CEP152/CETN2/CTNNB1/FBXW5/KIAA1614/MARK4/MDM1/NIN/PLK4/POC1B/RAB6C/SLC16A1/TUBE1/UBXN2B/NDEL1	20	L5 LS	cell	20	36	0.555556
GO:0051957	BP	GO:0051957	positive regulation of amino acid transport	5/1756	24/20757	0.0472415	0.563945	0.541587	ADORA2A/ARL6IP1/DTNBP1/SLC38A3/SYT4	5	L5 LS	cell	5	9	0.555556
GO:0005814	CC	GO:0005814	centriole	22/1756	157/20757	0.0130237	0.367247	0.352687	ALMS1/C2CD3/CBY1/CCDC102B/CCDC88A/CEP152/CEP164/CETN2/CFAP20/CPLANE2/DZIP1L/HERC2/HSPA1A/MAGI2/MDM1/NIN/NPHP4/PLK4/POC1B/SMO/TTBK2/CEP162	22	L5 LS	cell	22	40	0.55
GO:0042826	MF	GO:0042826	histone deacetylase binding	17/1756	127/20757	0.0392548	0.541356	0.519894	CBX5/CCND1/CHD4/CRY1/FOXP3/HIC1/HSP90AB1/HSPA1A/MEF2C/MEF2D/MIER1/NR2C1/PARP1/PHF6/SRF/SUDS3/WDTC1	17	L5 LS	cell	17	32	0.53125
GO:0090174	BP	GO:0090174	organelle membrane fusion	19/1756	121/20757	0.00624149	0.333191	0.319982	BET1/CAV2/CLN3/CPLANE2/CPLX3/ERC2/GRIK5/NKD2/SAMD9/SEC22B/STX10/STX16/STX5/SYT4/SYT7/TMEM175/VAMP4/VPS39/VPS41	19	L5 LS	cell	19	36	0.527778
GO:0030020	MF	GO:0030020	extracellular matrix structural constituent conferring tensile strength	10/1756	45/20757	0.003744	0.286585	0.275223	COL11A1/COL16A1/COL19A1/COL22A1/COL4A3/COL5A2/COL5A3/COL6A1/COL9A1/COL9A2	10	L5 LS	cell	10	19	0.526316
GO:0016607	CC	GO:0016607	nuclear speck	52/1756	417/20757	0.00306864	0.272123	0.261334	ACIN1/AKAP17A/API5/CBY1/CCNL1/CPSF6/DDX17/DDX39B/DDX42/DUSP11/EAF2/FAM76A/FAM76B/H2AX/HECTD1/HSPA1A/KAZN/LUC7L3/MAPK14/MEF2C/MOCS2/MTREX/NCAPG2/NCBP3/OGG1/PABPN1/PARN/PHF5A/PIAS3/POLDIP3/PRKAA1/RADX/RBM15B/RBM19/RBM4B/REXO4/SARNP/SNRNP70/SRSF11/SRSF9/STK17A/STK19/SYF2/TAP2/TARDBP/TCIM/THOC6/UNC45A/WAC/WBP4/YLPM1/ZC3H14	52	L5 LS	cell	52	101	0.514851
GO:0007030	BP	GO:0007030	Golgi organization	20/1756	157/20757	0.0426423	0.557336	0.53524	ARHGEF7/ATP8B2/ATP8B4/BET1/GOLGA8O/HUWE1/MYO18A/PLEKHM2/PRKD1/RAB29/RAB2B/RAB33B/RAB43/RAB6B/SEC22B/STX5/TRAPPC12/UBXN2B/VAMP4/ZFP69B	20	L5 LS	cell	20	40	0.5
GO:0043121	MF	GO:0043121	neurotrophin binding	3/1756	10/20757	0.0461795	0.56392	0.541563	NGFR/NTRK2/SORT1	3	L5 LS	cell	3	6	0.5
GO:0043295	MF	GO:0043295	glutathione binding	3/1756	10/20757	0.0461795	0.56392	0.541563	GSTM3/GSTM4/MGST2	3	L5 LS	cell	3	6	0.5
GO:0045294	MF	GO:0045294	alpha-catenin binding	3/1756	10/20757	0.0461795	0.56392	0.541563	CDH2/CDH26/CTNNB1	3	L5 LS	cell	3	6	0.5
GO:0051168	BP	GO:0051168	nuclear export	24/1756	168/20757	0.00778592	0.336047	0.322725	CAMK1/CDKN1B/CPSF6/DDX19A/DDX39B/ENY2/LSG1/LTV1/NCBP2/NCBP3/NUP188/PABPN1/POLDIP3/PRKD1/RAE1/RBM15B/SARNP/SMURF1/SUPT6H/THOC6/WNK1/XPO7/XPOT/ZC3H11A	24	L5 LS	cell	24	48	0.5
GO:0060143	BP	GO:0060143	positive regulation of syncytium formation by plasma membrane fusion	5/1756	24/20757	0.0472415	0.563945	0.541587	ADAM9/CAMK1/EHD2/FLOT1/MAPK14	5	L5 LS	cell	5	10	0.5
GO:0010494	CC	GO:0010494	cytoplasmic stress granule	14/1756	89/20757	0.0170598	0.398365	0.382572	DDX19A/DDX6/G3BP1/G3BP2/GIGYF2/LARP4B/MBNL1/MCRIP1/PABPC1L/PABPC1L2A/PUM2/STAU1/TARDBP/ZFAND1	14	L5 LS	cell	14	29	0.482759
GO:0005905	CC	GO:0005905	clathrin-coated pit	13/1756	75/20757	0.00971335	0.349595	0.335735	ADCY8/AP2A2/BMPR2/EPS15L1/HIP1R/INPP5F/LDLR/LRP12/MYO6/PICALM/SORT1/TFRC/TNK2	13	L5 LS	cell	13	27	0.481481
GO:0061025	BP	GO:0061025	membrane fusion	23/1756	183/20757	0.0360135	0.516888	0.496395	BET1/CAV2/CLN3/CPLANE2/CPLX3/ERC2/GRIK5/HUWE1/NKD2/NSF/SAMD9/SEC22B/STX10/STX16/STX5/SYT4/SYT7/TMEM175/UBXN2B/USE1/VAMP4/VPS39/VPS41	23	L5 LS	cell	23	48	0.479167
GO:0036075	BP	GO:0036075	replacement ossification	6/1756	32/20757	0.049016	0.568558	0.546018	ALPL/EXT1/FGFR3/MEF2C/MEF2D/PHOSPHO1	6	L5 LS	cell	6	13	0.461538
GO:0042752	BP	GO:0042752	regulation of circadian rhythm	17/1756	114/20757	0.0152909	0.381892	0.366752	ADORA2A/ATG7/ATOH7/CIPC/CLOCK/CRY1/GNAQ/HCRTR2/MAGED1/PARP1/PRKAA1/RBM4B/RORA/SIAH2/TARDBP/USP9X/ZFHX3	17	L5 LS	cell	17	38	0.447368
GO:0070411	MF	GO:0070411	I-SMAD binding	4/1756	16/20757	0.0407598	0.544122	0.52255	ACVR1B/CTNNB1/SMURF1/TGFBR1	4	L5 LS	cell	4	9	0.444444
GO:0021694	BP	GO:0021694	cerebellar Purkinje cell layer formation	4/1756	15/20757	0.0327003	0.497846	0.478109	HERC1/LDB1/RORA/FAIM2	4	L5 LS	dev	4	6	0.666667
GO:0060413	BP	GO:0060413	atrial septum morphogenesis	4/1756	15/20757	0.0327003	0.497846	0.478109	BMPR2/CCN1/SMO/SOX4	4	L5 LS	dev	4	6	0.666667
GO:0072202	BP	GO:0072202	cell differentiation involved in metanephros development	6/1756	23/20757	0.0104408	0.349595	0.335735	CTNNB1/PDGFB/POU3F3/SMO/STAT1/WNT4	6	L5 LS	dev	6	9	0.666667
GO:0048485	BP	GO:0048485	sympathetic nervous system development	5/1756	22/20757	0.0336495	0.499314	0.479518	CTNNB1/NRP1/SEMA3A/SEMA3F/SOX4	5	L5 LS	dev	5	8	0.625
GO:1990089	BP	GO:1990089	response to nerve growth factor	10/1756	48/20757	0.00608967	0.333191	0.319982	ACAP2/KCNC2/MAGI2/NTRK2/PARP1/SH3GL2/SHOC2/SORT1/STMN2/TMEM108	10	L5 LS	dev	10	16	0.625
GO:0045995	BP	GO:0045995	regulation of embryonic development	15/1756	93/20757	0.0111176	0.354026	0.339991	ACTR5/CTNNB1/INO80E/KAT14/LAMA5/PHLDA2/PHLDB2/RACGAP1/RBM19/RPS6KA6/SFRP2/TADA2A/TENM4/WNT4/LAMA2	15	L5 LS	dev	15	25	0.6
GO:0061548	BP	GO:0061548	ganglion development	6/1756	17/20757	0.00198597	0.227593	0.21857	CTNNB1/NRP1/SEMA3A/SEMA3F/SIX4/UNC5C	6	L5 LS	dev	6	10	0.6
GO:1990090	BP	GO:1990090	cellular response to nerve growth factor stimulus	9/1756	46/20757	0.013664	0.36878	0.354159	ACAP2/MAGI2/NTRK2/PARP1/SH3GL2/SHOC2/SORT1/STMN2/TMEM108	9	L5 LS	dev	9	15	0.6
GO:0021534	BP	GO:0021534	cell proliferation in hindbrain	4/1756	16/20757	0.0407598	0.544122	0.52255	GPR37L1/RORA/SHH/SMO	4	L5 LS	dev	4	7	0.571429
GO:0021924	BP	GO:0021924	cell proliferation in external granule layer	4/1756	16/20757	0.0407598	0.544122	0.52255	GPR37L1/RORA/SHH/SMO	4	L5 LS	dev	4	7	0.571429
GO:0021930	BP	GO:0021930	cerebellar granule cell precursor proliferation	4/1756	16/20757	0.0407598	0.544122	0.52255	GPR37L1/RORA/SHH/SMO	4	L5 LS	dev	4	7	0.571429
GO:0021872	BP	GO:0021872	forebrain generation of neurons	9/1756	53/20757	0.0324093	0.497846	0.478109	BCL11B/LHX6/METTL14/NRP1/OGDH/RHOA/SECISBP2/SHANK3/SLC4A10	9	L5 LS	dev	9	17	0.529412
GO:0010927	BP	GO:0010927	cellular component assembly involved in morphogenesis	17/1756	128/20757	0.0418429	0.553741	0.531788	AKAP13/GARIN1A/GNPAT/LDB3/MOBP/MYH3/MYH7/NEB/OBSCN/PHLDB2/PLEC/PRKD1/SIX4/SRF/TBPL1/TENM4/TMOD2	17	L5 LS	dev	17	33	0.515152
GO:0021554	BP	GO:0021554	optic nerve development	5/1756	21/20757	0.0278883	0.473212	0.454451	ATOH7/EPHB2/EXT1/KCNC2/NAV2	5	L5 LS	dev	5	10	0.5
GO:0021545	BP	GO:0021545	cranial nerve development	10/1756	63/20757	0.0378437	0.529044	0.50807	ATOH7/CTNNB1/EPHB2/EXT1/KCNC2/NAV2/NRP1/SEMA3F/SIX4/MAFB	10	L5 LS	dev	10	21	0.47619
GO:0036019	CC	GO:0036019	endolysosome	7/1756	29/20757	0.00909544	0.34249	0.328912	AP2A2/CLEC16A/CTSS/LDLR/LGMN/SLC15A4/TPCN2	7	L5 LS	E-E	7	11	0.636364
GO:0036020	CC	GO:0036020	endolysosome membrane	5/1756	20/20757	0.0227943	0.440765	0.423291	AP2A2/CLEC16A/LDLR/SLC15A4/TPCN2	5	L5 LS	E-E	5	8	0.625
GO:0072583	BP	GO:0072583	clathrin-dependent endocytosis	9/1756	47/20757	0.0156669	0.381892	0.366752	AP2A2/DNAJC6/HIP1R/INPP5F/MAGI2/PICALM/SH3GL3/TNK2/UBQLN2	9	L5 LS	E-E	9	16	0.5625
GO:0016197	BP	GO:0016197	endosomal transport	32/1756	253/20757	0.0143414	0.372089	0.357337	ABCA1/ACAP2/ALMS1/AP5M1/ARFRP1/BAIAP3/CLEC16A/EHD2/EPS15L1/GRIP2/INPP5F/LRRC7/LYST/PICALM/RAB17/RAB29/RAB6A/RAB6B/RAB6C/RAB9A/REPS2/SNF8/SNX3/SNX7/SORT1/STX10/STX16/STX5/TBC1D5/VAMP4/VPS39/RCSD1	32	L5 LS	E-E	32	60	0.533333
GO:0001958	BP	GO:0001958	endochondral ossification	6/1756	32/20757	0.049016	0.568558	0.546018	ALPL/EXT1/FGFR3/MEF2C/MEF2D/PHOSPHO1	6	L5 LS	E-E	6	13	0.461538
GO:0006044	BP	GO:0006044	N-acetylglucosamine metabolic process	6/1756	18/20757	0.00276766	0.26109	0.250739	AMDHD2/CHST2/GNE/GNPDA1/GNPDA2/OGA	6	L5 LS	met	6	9	0.666667
GO:0046653	BP	GO:0046653	tetrahydrofolate metabolic process	5/1756	16/20757	0.00852159	0.337645	0.32426	DHFR/GCH1/MTHFD1/MTHFS/SHMT1	5	L5 LS	met	5	8	0.625
GO:0006730	BP	GO:0006730	one-carbon metabolic process	8/1756	40/20757	0.0172251	0.399719	0.383872	CA13/CA14/CA3/CA5B/DHFR/MTHFD1/MTHFS/SHMT1	8	L5 LS	met	8	13	0.615385
GO:0006547	BP	GO:0006547	histidine metabolic process	3/1756	10/20757	0.0461795	0.56392	0.541563	CARNMT1/HNMT/MTHFD1	3	L5 LS	met	3	5	0.6
GO:1901071	BP	GO:1901071	glucosamine-containing compound metabolic process	6/1756	25/20757	0.0158417	0.381892	0.366752	AMDHD2/CHST2/GNE/GNPDA1/GNPDA2/OGA	6	L5 LS	met	6	10	0.6
GO:0006144	BP	GO:0006144	purine nucleobase metabolic process	5/1756	20/20757	0.0227943	0.440765	0.423291	DPYD/KDM1A/PAICS/PPAT/SHMT1	5	L5 LS	met	5	9	0.555556
GO:0042558	BP	GO:0042558	pteridine-containing compound metabolic process	6/1756	32/20757	0.049016	0.568558	0.546018	DHFR/GCH1/MTHFD1/MTHFS/SHMT1/SPR	6	L5 LS	met	6	11	0.545455
GO:0005976	BP	GO:0005976	polysaccharide metabolic process	14/1756	102/20757	0.0482585	0.568558	0.546018	DYRK2/EPM2AIP1/EXT1/GBE1/GYG2/GYS1/NDST3/PASK/PDGFB/PHKB/PHLDA2/PRKAG2/SORBS1/UGP2	14	L5 LS	met	14	30	0.466667
GO:0042166	MF	GO:0042166	acetylcholine binding	4/1756	11/20757	0.0103761	0.349595	0.335735	CHRFAM7A/CHRNA4/CHRNB1/CHRNB3	4	L5 LS	NIR	4	5	0.8
GO:0006825	BP	GO:0006825	copper ion transport	5/1756	18/20757	0.0145052	0.372089	0.357337	ATP7B/MMGT1/SLC11A2/SLC39A11/STEAP2	5	L5 LS	NIR	5	7	0.714286
GO:0015464	MF	GO:0015464	acetylcholine receptor activity	6/1756	22/20757	0.00830009	0.337645	0.32426	CHRFAM7A/CHRM2/CHRNA4/CHRNB1/CHRNB3/CHRNE	6	L5 LS	NIR	6	9	0.666667
GO:0031958	BP	GO:0031958	corticosteroid receptor signaling pathway	4/1756	14/20757	0.0256578	0.460832	0.442562	CLOCK/CRY1/LMO3/YWHAH	4	L5 LS	NIR	4	6	0.666667
GO:0042165	MF	GO:0042165	neurotransmitter binding	5/1756	17/20757	0.0112448	0.356435	0.342304	CHRFAM7A/CHRNA4/CHRNB1/CHRNB3/GRIN1	5	L5 LS	NIR	5	8	0.625
GO:0030159	MF	GO:0030159	signaling receptor complex adaptor activity	9/1756	51/20757	0.0258595	0.460832	0.442562	DLG5/G3BP2/GRB10/GRB2/MAGI2/MMS19/RGS14/SHANK3/SORBS1	9	L5 LS	NIR	9	15	0.6
GO:0042135	BP	GO:0042135	neurotransmitter catabolic process	3/1756	10/20757	0.0461795	0.56392	0.541563	ALDH5A1/BCHE/HNMT	3	L5 LS	NIR	3	5	0.6
GO:2000310	BP	GO:2000310	regulation of NMDA receptor activity	4/1756	17/20757	0.0498414	0.568558	0.546018	CRHBP/EPHB2/MEF2C/RELN	4	L5 LS	NIR	4	7	0.571429
GO:0062208	BP	GO:0062208	positive regulation of pattern recognition receptor signaling pathway	11/1756	64/20757	0.0176356	0.40671	0.390586	CAV1/DHX58/FLOT1/HSPA1A/LRCH4/MARK4/PLCG2/PRKD1/PUM2/SLC15A4/ZNRF1	11	L5 LS	NIR	11	20	0.55
GO:0039531	BP	GO:0039531	regulation of viral-induced cytoplasmic pattern recognition receptor signaling pathway	14/1756	93/20757	0.0242437	0.460832	0.442562	CAV1/DHX58/EIF2AK2/FLOT1/HSPA1A/MARK4/PLCG2/PRKD1/PUM2/SEC14L1/SLC15A4/TKFC/UBQLN1/UFD1	14	L5 LS	NIR	14	27	0.518519
GO:0001833	BP	GO:0001833	inner cell mass cell proliferation	6/1756	14/20757	0.000601412	0.140185	0.134627	COPS2/GINS4/INTS1/NCAPG2/SBDS/NDEL1	6	L5 LS	non	6	7	0.857143
GO:0060767	BP	GO:0060767	epithelial cell proliferation involved in prostate gland development	4/1756	11/20757	0.0103761	0.349595	0.335735	CDKN1B/CTNNB1/EAF2/SHH	4	L5 LS	non	4	5	0.8
GO:0007350	BP	GO:0007350	blastoderm segmentation	6/1756	25/20757	0.0158417	0.381892	0.366752	LAMA5/NRP1/PLD6/SEMA3F/SHH/TDRKH	6	L5 LS	non	6	9	0.666667
GO:0060445	BP	GO:0060445	branching involved in salivary gland morphogenesis	5/1756	21/20757	0.0278883	0.473212	0.454451	LAMA5/NRP1/NTN4/PLXND1/SHH	5	L5 LS	non	5	8	0.625
GO:0001824	BP	GO:0001824	blastocyst development	19/1756	116/20757	0.00391008	0.286585	0.275223	AKAP3/ARHGDIG/COPS2/EMG1/GINS4/INTS1/JUNB/KDM4C/KLF4/NASP/NCAPG2/PHF6/PLPP4/PPP4R4/SBDS/SRF/SUPT6H/TGFBR1/NDEL1	19	L5 LS	non	19	32	0.59375
GO:0001569	BP	GO:0001569	branching involved in blood vessel morphogenesis	7/1756	36/20757	0.029035	0.478383	0.459418	CTNNB1/NRARP/NRP1/PLXND1/SFRP2/SHH/SRF	7	L5 LS	non	7	12	0.583333
GO:0003159	BP	GO:0003159	morphogenesis of an endothelium	4/1756	17/20757	0.0498414	0.568558	0.546018	CSNK2B/CTNNB1/RHOA/STARD13	4	L5 LS	non	4	7	0.571429
GO:0061154	BP	GO:0061154	endothelial tube morphogenesis	4/1756	17/20757	0.0498414	0.568558	0.546018	CSNK2B/CTNNB1/RHOA/STARD13	4	L5 LS	non	4	7	0.571429
GO:0060976	BP	GO:0060976	coronary vasculature development	9/1756	50/20757	0.0229628	0.440765	0.423291	ACE/DCTN5/NRP1/PLXND1/PRICKLE1/SRF/TGFBR1/CNTRL/KCNJ8	9	L5 LS	non	9	16	0.5625
GO:0071478	BP	GO:0071478	cellular response to radiation	24/1756	181/20757	0.0185214	0.406724	0.390599	ACTR5/CLOCK/CRY1/CUL4B/DDB2/FIGNL1/GRB2/H2AX/HYAL1/KDM1A/MAPK14/N4BP1/NET1/PARP1/POLD1/PPID/PTPRK/RAD51AP1/RHBDD1/SFRP2/TANK/TNKS1BP1/TP53INP1/ZBTB1	24	L5 LS	non	24	45	0.533333
GO:0002067	BP	GO:0002067	glandular epithelial cell differentiation	11/1756	73/20757	0.042369	0.557336	0.53524	BAD/CAV1/CDH2/CLOCK/CTNNB1/EXT1/KLF4/RFX3/SMO/WNT4/ZNF800	11	L5 LS	non	11	21	0.52381
GO:0071479	BP	GO:0071479	cellular response to ionizing radiation	11/1756	70/20757	0.0323902	0.497846	0.478109	CLOCK/FIGNL1/GRB2/H2AX/KDM1A/MAPK14/NET1/RAD51AP1/SFRP2/TANK/TNKS1BP1	11	L5 LS	non	11	21	0.52381
GO:0035739	BP	GO:0035739	CD4-positive, alpha-beta T cell proliferation	5/1756	22/20757	0.0336495	0.499314	0.479518	CARD11/CD55/FOXP3/ITCH/PRKCQ	5	L5 LS	non	5	10	0.5
GO:2000561	BP	GO:2000561	regulation of CD4-positive, alpha-beta T cell proliferation	5/1756	22/20757	0.0336495	0.499314	0.479518	CARD11/CD55/FOXP3/ITCH/PRKCQ	5	L5 LS	non	5	10	0.5
GO:2000563	BP	GO:2000563	positive regulation of CD4-positive, alpha-beta T cell proliferation	3/1756	10/20757	0.0461795	0.56392	0.541563	CARD11/CD55/PRKCQ	3	L5 LS	non	3	6	0.5
GO:0001701	BP	GO:0001701	in utero embryonic development	52/1756	392/20757	0.000796161	0.161951	0.15553	ACVR1B/ADAMTS3/AKAP3/APBA1/ARHGDIG/ARNT2/BCL2L11/C2CD3/CCN1/CEBPA/CERT1/COPS2/CTNNB1/DNAJB6/EMG1/ENDOG/FUT8/GINS4/GRB2/HECTD1/INTS1/JAG2/JUNB/KDM4C/KLF4/MBNL1/MYO18B/NASP/NCAPG2/ND4/OVOL2/PDGFB/PHF6/PHLDA2/PLK4/PLPP4/PPP4R4/RTCB/RUNDC1/SBDS/SEC24C/SMO/SRF/SUPT6H/SYF2/TGFBR1/WDR19/WDTC1/ZFPM2/SH3PXD2A/APOB/NDEL1	52	L5 LS	non	52	107	0.485981
GO:0035904	BP	GO:0035904	aorta development	10/1756	65/20757	0.0455731	0.56392	0.541563	DCTN5/HECTD1/LOXL1/NGFR/PLXND1/PRICKLE1/ROBO1/SOX4/SRF/CNTRL	10	L5 LS	non	10	21	0.47619
GO:0007595	BP	GO:0007595	lactation	9/1756	42/20757	0.00749572	0.333191	0.319982	ATP7B/CAV1/CCND1/COX2/OAS2/OXTR/UPRT/USF2/XBP1	9	L5 LS	non	9	20	0.45
GO:0002063	BP	GO:0002063	chondrocyte development	7/1756	33/20757	0.0185221	0.406724	0.390599	BMPR2/COL11A1/ECM1/EXT1/PTHLH/SFRP2/SULF2	7	L5 LS	non	7	16	0.4375
GO:0045600	BP	GO:0045600	positive regulation of fat cell differentiation	11/1756	71/20757	0.0355096	0.513613	0.493251	CCDC3/CEBPA/KLF5/LMO3/MAPK14/SFRP2/VSTM2A/WIF1/XBP1/ZBTB7C/ZNF385A	11	L5 LS	non	11	26	0.423077
GO:0042220	BP	GO:0042220	response to cocaine	9/1756	49/20757	0.0203054	0.413266	0.396882	CRHBP/DNMT3A/DRD5/FADD/HTR1B/ND6/OXTR/SLC1A2/ST8SIA2	9	L5 LS	non	9	22	0.409091
GO:0140457	MF	GO:0140457	protein demethylase activity	7/1756	30/20757	0.011016	0.354026	0.339991	KDM1A/KDM3A/KDM4C/KDM5A/KDM5D/RIOX2/RSBN1	7	L5 LS	protein	7	10	0.7
GO:0031293	BP	GO:0031293	membrane protein intracellular domain proteolysis	4/1756	12/20757	0.0145359	0.372089	0.357337	ADAM9/APH1B/MBTPS2/RHBDD1	4	L5 LS	protein	4	6	0.666667
GO:0140776	MF	GO:0140776	protein-containing complex destabilizing activity	4/1756	15/20757	0.0327003	0.497846	0.478109	FIGNL1/HSPA1A/KATNA1/NSF	4	L5 LS	protein	4	6	0.666667
GO:1903955	BP	GO:1903955	positive regulation of protein targeting to mitochondrion	7/1756	34/20757	0.0216693	0.432741	0.415585	ARIH2/ATG13/HUWE1/PRKAA1/TOMM70/UBE2D3/UBE2J2	7	L5 LS	protein	7	11	0.636364
GO:0140662	MF	GO:0140662	ATP-dependent protein folding chaperone	8/1756	40/20757	0.0172251	0.399719	0.383872	CCT4/HSP90AB1/HSPA14/HSPA1A/HSPA4/HSPA4L/HSPH1/HYOU1	8	L5 LS	protein	8	13	0.615385
GO:0090085	BP	GO:0090085	regulation of protein deubiquitination	3/1756	10/20757	0.0461795	0.56392	0.541563	ITCH/TANK/TNIP1	3	L5 LS	protein	3	5	0.6
GO:1903747	BP	GO:1903747	regulation of establishment of protein localization to mitochondrion	9/1756	51/20757	0.0258595	0.460832	0.442562	ARIH2/ATG13/BAG4/DNAJA1/HUWE1/PRKAA1/TOMM70/UBE2D3/UBE2J2	9	L5 LS	protein	9	15	0.6
GO:1903749	BP	GO:1903749	positive regulation of establishment of protein localization to mitochondrion	7/1756	38/20757	0.0379258	0.529044	0.50807	ARIH2/ATG13/HUWE1/PRKAA1/TOMM70/UBE2D3/UBE2J2	7	L5 LS	protein	7	12	0.583333
GO:0008138	MF	GO:0008138	protein tyrosine/serine/threonine phosphatase activity	8/1756	44/20757	0.0294615	0.478383	0.459418	CDC14B/CDKN3/DUSP11/DUSP15/DUSP23/DUSP8/PTP4A2/PTPMT1	8	L5 LS	protein	8	14	0.571429
GO:0061575	MF	GO:0061575	cyclin-dependent protein serine/threonine kinase activator activity	4/1756	16/20757	0.0407598	0.544122	0.52255	CCND1/CCNYL2/CDK5R1/MNAT1	4	L5 LS	protein	4	7	0.571429
GO:0032434	BP	GO:0032434	regulation of proteasomal ubiquitin-dependent protein catabolic process	21/1756	143/20757	0.00904443	0.34249	0.328912	ARIH2/CAMLG/CAV1/CEBPA/GLMN/HECTD1/HSP90AB1/HSPA1A/N4BP1/NKD2/OGT/PRICKLE1/SH3RF1/SHH/SVIP/UBQLN1/UBQLN2/UBQLN4/USP9X/WAC/ZYG11B	21	L5 LS	protein	21	37	0.567568
GO:0042158	BP	GO:0042158	lipoprotein biosynthetic process	14/1756	97/20757	0.0334651	0.499314	0.479518	ABCA1/ATG13/ATG7/HHATL/LCAT/PGAP2/PIGK/PIGY/SVIP/WDR45B/ZDHHC11B/ZDHHC20/ZDHHC23/APOB	14	L5 LS	protein	14	26	0.538462
GO:0035966	BP	GO:0035966	response to topologically incorrect protein	23/1756	159/20757	0.00780456	0.336047	0.322725	BCL2L11/CCND1/CREB3L1/CREB3L3/CREBRF/DNAJA1/DNAJB12/DNAJB14/EIF2AK2/HSP90AB1/HSPA1A/HSPA4/HSPA4L/HSPB8/HSPH1/MBTPS2/RHBDD1/TMTC4/TRAM1/UBE2J2/UBE2W/UFD1/XBP1	23	L5 LS	protein	23	43	0.534884
GO:0140030	MF	GO:0140030	modification-dependent protein binding	24/1756	184/20757	0.02217	0.436889	0.419569	ANKRD13D/CBX5/CBX6/FAN1/ING4/KDM4C/KDM5A/MPND/MTF2/NCAPD3/NCAPG2/PARP2/PLCG2/SPIN1/TAF1L/TAF7/UBQLN1/UBQLN2/UBQLN4/UFD1/ZBTB1/ZFAND2B/ZFAND6/ZMYND8	24	L5 LS	protein	24	45	0.533333
GO:0030544	MF	GO:0030544	Hsp70 protein binding	9/1756	51/20757	0.0258595	0.460832	0.442562	CDKN1B/DNAJA1/DNAJB12/DNAJB14/DNAJB6/PPID/SACS/ST13/TFRC	9	L5 LS	protein	9	17	0.529412
GO:0044183	MF	GO:0044183	protein folding chaperone	10/1756	66/20757	0.0498106	0.568558	0.546018	CCT4/DNAJB6/HSP90AB1/HSPA14/HSPA1A/HSPA4/HSPA4L/HSPH1/HYOU1/KHSRP	10	L5 LS	protein	10	19	0.526316
GO:0004862	MF	GO:0004862	cAMP-dependent protein kinase inhibitor activity	4/1756	10/20757	0.00707168	0.333191	0.319982	PKIB/PRKAG2/PRKAR2B/SMO	4	L5 LS	protein	4	8	0.5
GO:0008603	MF	GO:0008603	cAMP-dependent protein kinase regulator activity	4/1756	12/20757	0.0145359	0.372089	0.357337	PKIB/PRKAG2/PRKAR2B/SMO	4	L5 LS	protein	4	8	0.5
GO:0043422	MF	GO:0043422	protein kinase B binding	3/1756	10/20757	0.0461795	0.56392	0.541563	APPL1/CCDC88A/PDE3B	3	L5 LS	protein	3	6	0.5
GO:0061077	BP	GO:0061077	chaperone-mediated protein folding	13/1756	75/20757	0.00971335	0.349595	0.335735	BAG1/CCT4/DNAJB12/DNAJB14/DNAJB6/FKBP5/HSPA14/HSPA1A/HSPH1/PFDN6/PPID/ST13/UNC45A	13	L5 LS	protein	13	27	0.481481
GO:1903321	BP	GO:1903321	negative regulation of protein modification by small protein conjugation or removal	15/1756	90/20757	0.00826269	0.337645	0.32426	BEX3/CAMLG/CAV1/CRY1/CTNNB1/DNAJA1/FBXO5/GPS2/HSPA1A/N4BP1/OGT/PIAS3/PINX1/SOX4/WNK1	15	L5 LS	protein	15	32	0.46875
GO:0006457	BP	GO:0006457	protein folding	29/1756	223/20757	0.0134265	0.367247	0.352687	ARL2/BAG1/BAG4/CCT4/DNAJA1/DNAJB11/DNAJB12/DNAJB14/DNAJB6/ENGASE/FKBP5/GRPEL2/HSP90AB1/HSPA14/HSPA1A/HSPA4/HSPA4L/HSPH1/HYOU1/KHSRP/NUDCD2/PFDN6/PPID/SACS/SNRNP70/ST13/TBCD/TBCEL/UNC45A	29	L5 LS	protein	29	62	0.467742
GO:0051084	BP	GO:0051084	'de novo' post-translational protein folding	7/1756	37/20757	0.0332833	0.497846	0.478109	BAG1/DNAJB12/DNAJB14/HSPA14/HSPA1A/HSPH1/ST13	7	L5 LS	protein	7	15	0.466667
GO:0051085	BP	GO:0051085	chaperone cofactor-dependent protein refolding	7/1756	32/20757	0.0157097	0.381892	0.366752	BAG1/DNAJB12/DNAJB14/HSPA14/HSPA1A/HSPH1/ST13	7	L5 LS	protein	7	15	0.466667
GO:1901874	BP	GO:1901874	negative regulation of post-translational protein modification	15/1756	97/20757	0.0160645	0.384773	0.369518	BEX3/CAMLG/CAV1/CRY1/CTNNB1/DNAJA1/FBXO5/GPS2/HSPA1A/N4BP1/OGT/PIAS3/PINX1/SOX4/WNK1	15	L5 LS	protein	15	33	0.454545
GO:0031397	BP	GO:0031397	negative regulation of protein ubiquitination	13/1756	78/20757	0.0133785	0.367247	0.352687	BEX3/CAMLG/CAV1/CRY1/DNAJA1/FBXO5/GPS2/HSPA1A/N4BP1/OGT/PINX1/SOX4/WNK1	13	L5 LS	protein	13	29	0.448276
GO:0046349	BP	GO:0046349	amino sugar biosynthetic process	5/1756	11/20757	0.00128901	0.208736	0.200461	AMDHD2/GNE/GNPDA1/GNPDA2/UAP1	5	L5 LS	RNA/metab	5	5	1
GO:0032239	BP	GO:0032239	regulation of nucleobase-containing compound transport	5/1756	16/20757	0.00852159	0.337645	0.32426	CPSF6/NCBP2/RSC1A1/SUPT6H/WNK1	5	L5 LS	RNA	5	7	0.714286
GO:0034243	BP	GO:0034243	regulation of transcription elongation by RNA polymerase II	17/1756	87/20757	0.000882841	0.164407	0.157889	CTNNB1/EAF2/ERCC6/INTS1/INTS2/INTS4/INTS6/INTS9/LDB1/MED18/MED23/NCBP2/PARP1/RECQL5/SHH/SUPT6H/ZMYND8	17	L5 LS	RNA	17	24	0.708333
GO:0016973	BP	GO:0016973	poly(A)+ mRNA export from nucleus	6/1756	25/20757	0.0158417	0.381892	0.366752	DDX19A/ENY2/PABPN1/POLDIP3/SARNP/ZC3H11A	6	L5 LS	RNA	6	9	0.666667
GO:0042559	BP	GO:0042559	pteridine-containing compound biosynthetic process	4/1756	13/20757	0.0196139	0.406724	0.390599	DHFR/GCH1/MTHFS/SPR	4	L5 LS	RNA	4	6	0.666667
GO:0006284	BP	GO:0006284	base-excision repair	12/1756	44/20757	0.000210928	0.0872889	0.0838284	DNA2/ERCC5/ERCC6/HUWE1/LIG3/OGG1/PARP1/PARP2/PNKP/POLD1/POLQ/RPA2	12	L5 LS	RNA	12	19	0.631579
GO:0009113	BP	GO:0009113	purine nucleobase biosynthetic process	3/1756	10/20757	0.0461795	0.56392	0.541563	PAICS/PPAT/SHMT1	3	L5 LS	RNA	3	5	0.6
GO:0015858	BP	GO:0015858	nucleoside transport	3/1756	10/20757	0.0461795	0.56392	0.541563	RSC1A1/SLC29A3/SLC29A4	3	L5 LS	RNA	3	5	0.6
GO:0003725	MF	GO:0003725	double-stranded RNA binding	14/1756	73/20757	0.002918	0.268348	0.257709	ADAD2/ADAR/DDX60L/DGCR8/DHX58/EIF2AK2/HSP90AB1/MBNL1/MYH4/OAS1/OAS2/STAU1/TFRC/TUBA1B	14	L5 LS	RNA	14	24	0.583333
GO:0006406	BP	GO:0006406	mRNA export from nucleus	14/1756	70/20757	0.00193534	0.225256	0.216325	DDX19A/DDX39B/ENY2/NCBP2/NCBP3/PABPN1/POLDIP3/RAE1/RBM15B/SARNP/SUPT6H/THOC6/WNK1/ZC3H11A	14	L5 LS	RNA	14	25	0.56
GO:0000271	BP	GO:0000271	polysaccharide biosynthetic process	11/1756	66/20757	0.0218433	0.432741	0.415585	DYRK2/EPM2AIP1/EXT1/GBE1/GYG2/GYS1/NDST3/PASK/PDGFB/SORBS1/UGP2	11	L5 LS	RNA	11	20	0.55
GO:0006405	BP	GO:0006405	RNA export from nucleus	17/1756	92/20757	0.001682	0.221127	0.21236	CPSF6/DDX19A/DDX39B/ENY2/NCBP2/NCBP3/NUP188/PABPN1/POLDIP3/RAE1/RBM15B/SARNP/SUPT6H/THOC6/WNK1/XPOT/ZC3H11A	17	L5 LS	RNA	17	31	0.548387
GO:0006403	BP	GO:0006403	RNA localization	33/1756	197/20757	0.000115843	0.0575276	0.0552469	BICD1/CCT4/CETN2/CPSF6/DDX19A/DDX39B/ENY2/EXOSC10/FLOT1/G3BP2/KHSRP/NCBP2/NCBP3/NUP188/NUP50/NUP58/PABPN1/PARN/POLDIP3/PUM2/RAE1/RBM15B/SARNP/SHQ1/SLBP/STAU1/SUPT6H/THOC6/UPF3B/WNK1/XPOT/ZC3H11A/ZNF385A	33	L5 LS	RNA	33	65	0.507692
GO:0008298	BP	GO:0008298	intracellular mRNA localization	4/1756	13/20757	0.0196139	0.406724	0.390599	BICD1/PUM2/STAU1/ZNF385A	4	L5 LS	RNA	4	8	0.5
GO:0015931	BP	GO:0015931	nucleobase-containing compound transport	33/1756	225/20757	0.00132716	0.209738	0.201423	CALHM1/CETN2/CPSF6/DDX19A/DDX39B/ENY2/FLOT1/G3BP2/KHSRP/NCBP2/NCBP3/NUP188/NUP50/NUP58/PABPN1/POLDIP3/RAE1/RBM15B/RSC1A1/SARNP/SLBP/SLC25A16/SLC25A17/SLC25A23/SLC29A3/SLC29A4/SLC35B1/SUPT6H/THOC6/UPF3B/WNK1/XPOT/ZC3H11A	33	L5 LS	RNA	33	66	0.5
GO:0070034	MF	GO:0070034	telomerase RNA binding	6/1756	22/20757	0.00830009	0.337645	0.32426	EXOSC10/GAR1/PARN/PINX1/SNRPB/SNRPD3	6	L5 LS	RNA	6	12	0.5
GO:0051028	BP	GO:0051028	mRNA transport	22/1756	127/20757	0.000947524	0.16805	0.161388	CETN2/DDX19A/DDX39B/ENY2/G3BP2/KHSRP/NCBP2/NCBP3/NUP188/NUP50/NUP58/PABPN1/POLDIP3/RAE1/RBM15B/SARNP/SLBP/SUPT6H/THOC6/UPF3B/WNK1/ZC3H11A	22	L5 LS	RNA	22	45	0.488889
GO:0050657	BP	GO:0050657	nucleic acid transport	25/1756	158/20757	0.00169911	0.221127	0.21236	CETN2/CPSF6/DDX19A/DDX39B/ENY2/FLOT1/G3BP2/KHSRP/NCBP2/NCBP3/NUP188/NUP50/NUP58/PABPN1/POLDIP3/RAE1/RBM15B/SARNP/SLBP/SUPT6H/THOC6/UPF3B/WNK1/XPOT/ZC3H11A	25	L5 LS	RNA	25	53	0.471698
GO:0050658	BP	GO:0050658	RNA transport	25/1756	158/20757	0.00169911	0.221127	0.21236	CETN2/CPSF6/DDX19A/DDX39B/ENY2/FLOT1/G3BP2/KHSRP/NCBP2/NCBP3/NUP188/NUP50/NUP58/PABPN1/POLDIP3/RAE1/RBM15B/SARNP/SLBP/SUPT6H/THOC6/UPF3B/WNK1/XPOT/ZC3H11A	25	L5 LS	RNA	25	53	0.471698
GO:0000184	BP	GO:0000184	nuclear-transcribed mRNA catabolic process, nonsense-mediated decay	8/1756	44/20757	0.0294615	0.478383	0.459418	EXOSC10/GSPT1/NBAS/NCBP2/PARN/PNRC1/SECISBP2/UPF3B	8	L5 LS	RNA	8	17	0.470588
GO:0090575	CC	GO:0090575	RNA polymerase II transcription regulator complex	30/1756	254/20757	0.0393172	0.541356	0.519894	ATXN7/BACH2/BCL9/CBFB/CEBPA/CHD4/CLOCK/CREM/CTNNB1/ENY2/HLTF/JUNB/LDB1/MED18/MED23/MMS19/MNAT1/RFX5/STAT1/STAT2/SUPT3H/TAF1L/TAF2/TAF7/TBPL1/TCF7L1/TFDP1/THRB/XBP1/MAFB	30	L5 LS	RNA	30	64	0.46875
GO:0051236	BP	GO:0051236	establishment of RNA localization	25/1756	161/20757	0.00221343	0.238853	0.229383	CETN2/CPSF6/DDX19A/DDX39B/ENY2/FLOT1/G3BP2/KHSRP/NCBP2/NCBP3/NUP188/NUP50/NUP58/PABPN1/POLDIP3/RAE1/RBM15B/SARNP/SLBP/SUPT6H/THOC6/UPF3B/WNK1/XPOT/ZC3H11A	25	L5 LS	RNA	25	54	0.462963
GO:0071897	BP	GO:0071897	DNA biosynthetic process	24/1756	194/20757	0.0384447	0.534281	0.5131	BMPR2/CCT4/CTC1/CTNNB1/EXOSC10/GAR1/GFER/HSP90AB1/ING4/KLF4/LIG3/PARN/PDGFB/PINX1/PKIB/PNKP/POLD1/POLQ/PRKCQ/TERC/TFDP1/TK2/TNKS1BP1/ZBTB1	24	L5 LS	RNA	24	53	0.45283
GO:0008589	BP	GO:0008589	regulation of smoothened signaling pathway	13/1756	86/20757	0.0283291	0.476736	0.457836	C2CD3/CPLANE2/DCDC2/DLG5/GPR161/GPR37L1/HERC4/PTCH2/RORA/SHH/SMO/WDR11/PRRX1	13	L5 LS	signaling	13	23	0.565217
GO:1902285	BP	GO:1902285	semaphorin-plexin signaling pathway involved in neuron projection guidance	5/1756	16/20757	0.00852159	0.337645	0.32426	NRP1/PLXNB2/PLXND1/SEMA3A/SEMA3F	5	L5 LS	signaling	5	9	0.555556
GO:0031570	BP	GO:0031570	DNA integrity checkpoint signaling	19/1756	135/20757	0.0191655	0.406724	0.390599	CCND1/CDC14B/CDKN1B/CLOCK/CRY1/DDX39B/DNA2/ERCC6/FEM1B/GIGYF2/H2AX/MAPK14/MBTPS2/MDC1/MRNIP/RPA2/SYF2/TTI2/WAC	19	L5 LS	signaling	19	36	0.527778
GO:0000077	BP	GO:0000077	DNA damage checkpoint signaling	18/1756	126/20757	0.0193289	0.406724	0.390599	CCND1/CDC14B/CDKN1B/CLOCK/CRY1/DDX39B/ERCC6/FEM1B/GIGYF2/H2AX/MAPK14/MBTPS2/MDC1/MRNIP/RPA2/SYF2/TTI2/WAC	18	L5 LS	signaling	18	35	0.514286
GO:0032482	BP	GO:0032482	Rab protein signal transduction	5/1756	21/20757	0.0278883	0.473212	0.454451	DENND4A/RAB33B/RAB39B/RAB9A/SGSM3	5	L5 LS	signaling	5	10	0.5
GO:0042770	BP	GO:0042770	signal transduction in response to DNA damage	27/1756	189/20757	0.00498228	0.328434	0.315413	CCND1/CDC14B/CDKN1B/CLOCK/CRY1/DDX39B/ERCC6/FEM1B/GIGYF2/GRB2/H2AX/HIC1/ING4/KDM1A/MAPK14/MBTPS2/MDC1/MRNIP/MYO6/RPA2/RPS6KA6/SMYD2/SOX4/SYF2/TTI2/WAC/ZNF385A	27	L5 LS	signaling	27	54	0.5
GO:0097104	BP	GO:0097104	postsynaptic membrane assembly	5/1756	10/20757	0.000755651	0.161951	0.15553	CDH2/EPHB2/NLGN4X/NLGN4Y/NRXN1	5	L5 LS	synaptic	5	6	0.833333
GO:0098985	CC	GO:0098985	asymmetric, glutamatergic, excitatory synapse	5/1756	15/20757	0.00629089	0.333191	0.319982	CHD4/NLGN4X/NLGN4Y/SORT1/YWHAH	5	L5 LS	synaptic	5	6	0.833333
GO:0051968	BP	GO:0051968	positive regulation of synaptic transmission, glutamatergic	10/1756	35/20757	0.00046855	0.127445	0.122393	ADORA2A/CACNG5/DTNBP1/GRIN1/GRIN2B/IQSEC2/NRXN1/OXTR/RELN/SHANK3	10	L5 LS	synaptic	10	13	0.769231
GO:1900273	BP	GO:1900273	positive regulation of long-term synaptic potentiation	8/1756	22/20757	0.000280146	0.0975286	0.0936621	ADCY8/ADORA2A/EPHB2/IGSF11/LGMN/RELN/SHANK3/STAU1	8	L5 LS	synaptic	8	11	0.727273
GO:0001941	BP	GO:0001941	postsynaptic membrane organization	9/1756	39/20757	0.00447968	0.305017	0.292925	CDH2/CHRNB1/EPHB2/NLGN4X/NLGN4Y/NRXN1/RELN/SHANK3/ZMYND8	9	L5 LS	synaptic	9	13	0.692308
GO:0032280	CC	GO:0032280	symmetric synapse	4/1756	11/20757	0.0103761	0.349595	0.335735	ARFGEF2/CHRM2/NLGN4X/NLGN4Y	4	L5 LS	synaptic	4	6	0.666667
GO:0099068	BP	GO:0099068	postsynapse assembly	9/1756	39/20757	0.00447968	0.305017	0.292925	ARHGEF9/CDH2/EPHB2/NLGN4X/NLGN4Y/NRXN1/NTNG2/PTEN/SHANK3	9	L5 LS	synaptic	9	15	0.6
GO:0098876	BP	GO:0098876	vesicle-mediated transport to the plasma membrane	23/1756	150/20757	0.00381435	0.286585	0.275223	ACAP2/ARFGEF2/ARFRP1/CLN3/CNST/EHD2/EXOC2/EXOC6B/GOPC/GRIP2/INPP5F/LRRC7/NSF/PHAF1/RAB17/RSC1A1/SNF8/SNX3/SNX7/STEAP2/STX16/VAMP4/VPS39	23	L5 LS	synaptic	23	40	0.575
GO:0099565	BP	GO:0099565	chemical synaptic transmission, postsynaptic	21/1756	115/20757	0.00060308	0.140185	0.134627	ADORA2A/CHRFAM7A/CHRNA4/CHRNB1/CHRNB3/CHRNE/GLRA3/GRIK5/GRIN1/GRIN2B/IGSF11/INSYN1/MEF2C/NETO1/NLGN4X/NRXN1/PTEN/RELN/SHANK3/TMEM108/ZMYND8	21	L5 LS	synaptic	21	39	0.538462
GO:0006906	BP	GO:0006906	vesicle fusion	19/1756	119/20757	0.00520081	0.333191	0.319982	BET1/CAV2/CLN3/CPLANE2/CPLX3/ERC2/GRIK5/NKD2/SAMD9/SEC22B/STX10/STX16/STX5/SYT4/SYT7/TMEM175/VAMP4/VPS39/VPS41	19	L5 LS	synaptic	19	36	0.527778
GO:0099550	BP	GO:0099550	trans-synaptic signaling, modulating synaptic transmission	3/1756	10/20757	0.0461795	0.56392	0.541563	EPHB2/NTRK2/SYT4	3	L5 LS	synaptic	3	7	0.428571
GO:0048488	BP	GO:0048488	synaptic vesicle endocytosis	11/1756	71/20757	0.0355096	0.513613	0.493251	AMPH/AP3B2/DNAJC6/NLGN4X/NLGN4Y/PICALM/SH3GL1/SH3GL2/SH3GL3/SYT7/VAMP4	11	L5 LS	synaptic	11	26	0.423077
GO:0140238	BP	GO:0140238	presynaptic endocytosis	11/1756	72/20757	0.038834	0.536687	0.51541	AMPH/AP3B2/DNAJC6/NLGN4X/NLGN4Y/PICALM/SH3GL1/SH3GL2/SH3GL3/SYT7/VAMP4	11	L5 LS	synaptic	11	26	0.423077
	BP	GO:0030239	myofibril assembly	11/1756	71/20757	0.0355096	0.513613	0.493251	AKAP13/LDB3/MYH3/MYH7/NEB/OBSCN/PLEC/PRKD1/SIX4/SRF/TMOD2	11	L5 unique	cell	-	-	NA
	CC	GO:0032982	myosin filament	6/1756	24/20757	0.0129452	0.367247	0.352687	MYH14/MYH3/MYH4/MYH7/MYO18A/MYO18B	6	L5 unique	cell	-	-	NA
	MF	GO:0015295	solute:proton symporter activity	5/1756	24/20757	0.0472415	0.563945	0.541587	SLC11A2/SLC15A4/SLC16A1/SLC17A5/SLC2A9	5	L5 unique	activity	-	-	NA
	MF	GO:0008239	dipeptidyl-peptidase activity	3/1756	10/20757	0.0461795	0.56392	0.541563	DPP7/DPP8/DPP9	3	L5 unique	cell	-	-	NA
	MF	GO:0016298	lipase activity	19/1756	128/20757	0.0112937	0.356469	0.342337	ABHD15/ABHD2/FAAH/GDPD5/LCAT/LIPH/MGLL/NCEH1/PITPNM3/PLA2G7/PLAAT3/PLCB3/PLCB4/PLCG2/PLCH2/PLD6/PNPLA2/PNPLA6/PNPLA7	19	L5 unique	cell	-	-	NA
	BP	GO:0097202	activation of cysteine-type endopeptidase activity	4/1756	14/20757	0.0256578	0.460832	0.442562	BAD/CYFIP2/FADD/LGMN	4	L5 unique	cell	-	-	NA
	MF	GO:0047372	acylglycerol lipase activity	4/1756	15/20757	0.0327003	0.497846	0.478109	ABHD15/ABHD2/FAAH/MGLL	4	L5 unique	cell	-	-	NA
	MF	GO:0140999	histone H3K4 trimethyltransferase activity	3/1756	10/20757	0.0461795	0.56392	0.541563	KMT2B/SMYD1/SMYD2	3	L5 unique	cell	-	-	NA
	MF	GO:1904680	peptide transmembrane transporter activity	3/1756	10/20757	0.0461795	0.56392	0.541563	ABCB9/SLC15A4/TAP2	3	L5 unique	cell	-	-	NA
	MF	GO:0004089	carbonate dehydratase activity	4/1756	15/20757	0.0327003	0.497846	0.478109	CA13/CA14/CA3/CA5B	4	L5 unique	cell	-	-	NA
	BP	GO:0034727	piecemeal microautophagy of the nucleus	3/1756	10/20757	0.0461795	0.56392	0.541563	ATG13/ATG7/SNX7	3	L5 unique	auto	-	-	NA
	BP	GO:0000018	regulation of DNA recombination	18/1756	136/20757	0.0381686	0.531436	0.510367	ERCC6/FIGNL1/FOXP3/KDM1A/MMS19/MRNIP/PARP1/POLQ/RAD51AP1/RADX/RECQL5/RPA2/SLC15A4/SUPT6H/TEX15/TFRC/TNFSF4/UBQLN4	18	L5 unique	cell	-	-	NA
	CC	GO:0000228	nuclear chromosome	28/1756	228/20757	0.0294677	0.478383	0.459418	ACTR5/CFDP1/CPSF6/FIGNL1/GINS4/H2AX/INO80E/LRIF1/MCM2/MCM7/NCAPD2/NCAPD3/NCAPG2/OGT/P3H4/PARP1/PINX1/POLD1/RAD21/RBBP7/RGS12/RPA2/SAP30/SLX1A/SUDS3/SYN1/TARDBP/WDHD1	28	L5 unique	cell	-	-	NA
	BP	GO:0000245	spliceosomal complex assembly	15/1756	95/20757	0.0134148	0.367247	0.352687	BUD13/CELF2/DDX39B/GCFC2/LUC7L3/PHF5A/PSIP1/RBM5/RNU1-4/SFSWAP/SNRPB/SNRPD3/SNRPF/SRPK3/SRSF9	15	L5 unique	cell	-	-	NA
	BP	GO:0000724	double-strand break repair via homologous recombination	27/1756	175/20757	0.00166412	0.221127	0.21236	CHD4/ERCC5/ERCC6/FAN1/FIGNL1/GINS4/H2AX/KDM1A/LIG3/MCM2/MCM7/MMS19/MRNIP/PARP1/POLQ/RAD21/RAD51AP1/RADX/RECQL5/RNF138/RPA2/SLX1A/SWSAP1/TEX15/UBQLN4/ZMYND8/ZSWIM7	27	L5 unique	cell	-	-	NA
	BP	GO:0000725	recombinational repair	27/1756	179/20757	0.00231963	0.238853	0.229383	CHD4/ERCC5/ERCC6/FAN1/FIGNL1/GINS4/H2AX/KDM1A/LIG3/MCM2/MCM7/MMS19/MRNIP/PARP1/POLQ/RAD21/RAD51AP1/RADX/RECQL5/RNF138/RPA2/SLX1A/SWSAP1/TEX15/UBQLN4/ZMYND8/ZSWIM7	27	L5 unique	cell	-	-	NA
	MF	GO:0003684	damaged DNA binding	11/1756	71/20757	0.0355096	0.513613	0.493251	CUL4B/DDB2/ERCC5/H2AX/OGG1/PARP1/PARP2/PNKP/POLD1/POLQ/RPA2	11	L5 unique	cell	-	-	NA
	MF	GO:0004386	helicase activity	22/1756	154/20757	0.0105127	0.349595	0.335735	CHD4/DDX17/DDX19A/DDX24/DDX27/DDX39B/DDX42/DDX51/DDX6/DDX60L/DHX58/DNA2/G3BP1/HLTF/MCM2/MCM7/MTREX/NAV2/POLQ/RECQL5/SMARCA1/YTHDC2	22	L5 unique	cell	-	-	NA
	CC	GO:0005681	spliceosomal complex	26/1756	205/20757	0.0245575	0.460832	0.442562	ADAR/AKAP17A/API5/BUD13/CCDC12/CWF19L2/DDX39B/GCFC2/HNRNPR/LSM5/LUC7L3/MTREX/PHF5A/RBM28/RBM5/SNRNP70/SNRPA/SNRPB/SNRPD3/SNRPF/SUGP1/SYF2/WAC/WBP4/ZCRB1/ZMAT2	26	L5 unique	cell	-	-	NA
	CC	GO:0005684	U2-type spliceosomal complex	13/1756	92/20757	0.045695	0.56392	0.541563	BUD13/CCDC12/GCFC2/LSM5/LUC7L3/PHF5A/SNRNP70/SNRPB/SNRPD3/SNRPF/SYF2/WBP4/ZMAT2	13	L5 unique	cell	-	-	NA
	BP	GO:0006302	double-strand break repair	37/1756	307/20757	0.0183678	0.406724	0.390599	ACTR5/CHD4/CYREN/DNA2/ERCC5/ERCC6/FAN1/FIGNL1/GGN/GINS4/H2AX/KDM1A/LIG3/MCM2/MCM7/MMS19/MPND/MRNIP/OGG1/PARP1/PARP2/PNKP/POLQ/RAD21/RAD51AP1/RADX/RECQL5/RNF138/RPA2/SLX1A/SWSAP1/TEX15/TNKS1BP1/UBQLN4/ZMYND8/ZSWIM7/BRME1	37	L5 unique	cell	-	-	NA
	BP	GO:0006310	DNA recombination	40/1756	340/20757	0.0210313	0.42337	0.406586	ACTR5/BCL11B/CHD4/CYREN/ENDOG/ERCC5/ERCC6/FAN1/FIGNL1/FOXP3/GINS4/H2AX/HMGB3/INO80E/KDM1A/LIG3/MCM2/MCM7/MMS19/MRNIP/PARP1/PGBD5/POLQ/RAD21/RAD51AP1/RADX/RECQL5/RNF138/RPA2/SLC15A4/SLX1A/SUPT6H/SWSAP1/TEX15/TFRC/TNFSF4/UBQLN4/ZMYND8/ZSWIM7/BRME1	40	L5 unique	cell	-	-	NA
	BP	GO:0006354	DNA-templated transcription elongation	20/1756	135/20757	0.00971602	0.349595	0.335735	CTNNB1/DDX39B/EAF2/ENY2/ERCC6/INTS1/INTS2/INTS4/INTS6/INTS9/LDB1/MED18/MED23/NCBP2/PAF1/PARP1/RECQL5/SHH/SUPT6H/ZMYND8	20	L5 unique	cell	-	-	NA
	BP	GO:0006893	Golgi to plasma membrane transport	11/1756	57/20757	0.00751458	0.333191	0.319982	ARFGEF2/ARFRP1/CLN3/CNST/EXOC2/EXOC6B/GOPC/NSF/PHAF1/RSC1A1/STEAP2	11	L5 unique	cell	-	-	NA
	CC	GO:0031464	Cul4A-RING E3 ubiquitin ligase complex	4/1756	13/20757	0.0196139	0.406724	0.390599	CDKN1B/CUL4B/DDB2/GLMN	4	L5 unique	cell	-	-	NA
	CC	GO:0032039	integrator complex	6/1756	19/20757	0.00375866	0.286585	0.275223	INTS1/INTS2/INTS4/INTS6/INTS9/INTS6L	6	L5 unique	cell	-	-	NA
	BP	GO:0032784	regulation of DNA-templated transcription elongation	18/1756	105/20757	0.00297028	0.269458	0.258775	CTNNB1/DDX39B/EAF2/ERCC6/INTS1/INTS2/INTS4/INTS6/INTS9/LDB1/MED18/MED23/NCBP2/PARP1/RECQL5/SHH/SUPT6H/ZMYND8	18	L5 unique	cell	-	-	NA
	BP	GO:0032786	positive regulation of DNA-templated transcription, elongation	10/1756	62/20757	0.0343405	0.505847	0.485793	CTNNB1/DDX39B/ERCC6/LDB1/MED18/MED23/NCBP2/PARP1/SUPT6H/ZMYND8	10	L5 unique	cell	-	-	NA
	MF	GO:0043325	phosphatidylinositol-3,4-bisphosphate binding	6/1756	29/20757	0.0318435	0.497846	0.478109	HIP1R/OBSCN/PLEKHA1/PLEKHA2/SESTD1/SH3PXD2A	6	L5 unique	cell	-	-	NA
	BP	GO:0045738	negative regulation of DNA repair	7/1756	38/20757	0.0379258	0.529044	0.50807	CYREN/ERCC6/OGG1/POLQ/RADX/RECQL5/UBQLN4	7	L5 unique	cell	-	-	NA
	BP	GO:0055088	lipid homeostasis	23/1756	175/20757	0.022846	0.440765	0.423291	ABCA1/ABCG8/ACOX1/CAV1/CEBPA/CERT1/CNBP/FUNDC2/GCKR/LCAT/LDLR/MED13/ORMDL3/PNPLA2/POLD1/PRKAA1/RORA/SEC24A/SLC25A27/SOAT1/USF2/XBP1/APOB	23	L5 unique	cell	-	-	NA
	CC	GO:0070461	SAGA-type complex	7/1756	39/20757	0.0429734	0.559487	0.537306	ATXN7/ENY2/KAT14/SUPT3H/TADA2A/TAF2/TAF7	7	L5 unique	cell	-	-	NA
	CC	GO:0080008	Cul4-RING E3 ubiquitin ligase complex	7/1756	37/20757	0.0332833	0.497846	0.478109	CDKN1B/CUL4B/DCAF12/DDB2/FBXW5/GLMN/WDTC1	7	L5 unique	cell	-	-	NA
	BP	GO:1903241	U2-type prespliceosome assembly	5/1756	24/20757	0.0472415	0.563945	0.541587	BUD13/PHF5A/SNRPB/SNRPD3/SNRPF	5	L5 unique	cell	-	-	NA
	CC	GO:1990907	beta-catenin-TCF complex	4/1756	13/20757	0.0196139	0.406724	0.390599	BCL9/CTNNB1/LDB1/TCF7L1	4	L5 unique	cell	-	-	NA
	BP	GO:2000001	regulation of DNA damage checkpoint	5/1756	24/20757	0.0472415	0.563945	0.541587	CRY1/DDX39B/FEM1B/RPA2/TTI2	5	L5 unique	cell	-	-	NA
	BP	GO:2000780	negative regulation of double-strand break repair	7/1756	36/20757	0.029035	0.478383	0.459418	CYREN/ERCC6/OGG1/POLQ/RADX/RECQL5/UBQLN4	7	L5 unique	cell	-	-	NA
	BP	GO:0010569	regulation of double-strand break repair via homologous recombination	13/1756	73/20757	0.00774269	0.336047	0.322725	ERCC6/FIGNL1/KDM1A/MMS19/MRNIP/PARP1/POLQ/RAD51AP1/RADX/RECQL5/RPA2/TEX15/UBQLN4	13	L5 unique	cell	-	-	NA
	BP	GO:0034063	stress granule assembly	7/1756	31/20757	0.0132141	0.367247	0.352687	BICD1/DDX6/DYNC1H1/G3BP1/G3BP2/PRKAA1/PUM2	7	L5 unique	cell	-	-	NA
	BP	GO:0046677	response to antibiotic	8/1756	37/20757	0.0108281	0.353998	0.339964	ALPL/CDKN1B/ENDOG/GFER/HYAL1/KDM1A/MEF2C/SLC9A1	8	L5 unique	cell	-	-	NA
	BP	GO:0071236	cellular response to antibiotic	4/1756	12/20757	0.0145359	0.372089	0.357337	CDKN1B/GFER/MEF2C/SLC9A1	4	L5 unique	cell	-	-	NA
	BP	GO:0097066	response to thyroid hormone	7/1756	29/20757	0.00909544	0.34249	0.328912	ACE/C2/CTSS/F7/KIT/THRB/TOMM70	7	L5 unique	cell	-	-	NA
	BP	GO:0001832	blastocyst growth	6/1756	22/20757	0.00830009	0.337645	0.32426	COPS2/GINS4/INTS1/NCAPG2/SBDS/NDEL1	6	L5 unique	dev	-	-	NA
	BP	GO:0021702	cerebellar Purkinje cell differentiation	4/1756	13/20757	0.0196139	0.406724	0.390599	HERC1/LDB1/RORA/FAIM2	4	L5 unique	dev	-	-	NA
	BP	GO:0021904	dorsal/ventral neural tube patterning	5/1756	24/20757	0.0472415	0.563945	0.541587	CPLANE2/GPR161/SHH/SMO/WDR19	5	L5 unique	dev	-	-	NA
	BP	GO:0072075	metanephric mesenchyme development	4/1756	14/20757	0.0256578	0.460832	0.442562	SHH/SIX4/STAT1/WNT4	4	L5 unique	dev	-	-	NA
	CC	GO:0000145	exocyst	4/1756	14/20757	0.0256578	0.460832	0.442562	EXOC2/EXOC6B/MYRIP/TNFAIP2	4	L5 unique	ee	-	-	NA
	MF	GO:0004519	endonuclease activity	17/1756	125/20757	0.0344294	0.505847	0.485793	DNA2/ENDOD1/ENDOG/ERCC5/FAN1/G3BP1/OGG1/PGBD5/PLD6/PNKP/POP1/REXO4/RMRP/RNASEH1/RPP21/SLX1A/ZC3H12B	17	L5 unique	ee	-	-	NA
	BP	GO:2000369	regulation of clathrin-dependent endocytosis	5/1756	18/20757	0.0145052	0.372089	0.357337	DNAJC6/HIP1R/SH3GL3/TNK2/UBQLN2	5	L5 unique	endocytosis	-	-	NA
	BP	GO:0016042	lipid catabolic process	39/1756	334/20757	0.0249776	0.460832	0.442562	ABHD15/ABHD2/ACADVL/ACOX1/ADTRP/AOAH/BCO1/CPT1A/CYP27A1/CYP46A1/ENPP6/FAAH/GALC/HEXA/HSD17B4/IAH1/IDH1/INPP5F/LDLR/LIPH/MGLL/MGST2/MLYCD/NCEH1/PDE3B/PLA2G7/PLAAT3/PLCB3/PLCB4/PLCG2/PLCH2/PLD6/PNPLA2/PNPLA6/PNPLA7/PRKAA1/SLC25A17/YWHAH/APOB	39	L5 unique	cell	-	-	NA
	CC	GO:0070469	respirasome	16/1756	102/20757	0.0115753	0.357778	0.343594	C2orf69/COX1/COX2/COX7A2L/CYTB/ND1/ND4/ND5/ND6/NDUFA1/NDUFA9/NDUFB4/NDUFB9/NDUFS3/NNT/SDHC	16	L5 unique	cell	-	-	NA
	MF	GO:0003954	NADH dehydrogenase activity	9/1756	44/20757	0.0102344	0.349595	0.335735	ND1/ND4/ND5/ND6/NDUFA1/NDUFA9/NDUFB4/NDUFB9/NDUFS3	9	L5 unique	metab	-	-	NA
	MF	GO:0003955	NAD(P)H dehydrogenase (quinone) activity	10/1756	45/20757	0.003744	0.286585	0.275223	ND1/ND4/ND5/ND6/NDUFA1/NDUFA9/NDUFB4/NDUFB9/NDUFS3/NQO2	10	L5 unique	metab	-	-	NA
	CC	GO:0005746	mitochondrial respirasome	15/1756	94/20757	0.0122241	0.36502	0.350549	COX1/COX2/COX7A2L/CYTB/ND1/ND4/ND5/ND6/NDUFA1/NDUFA9/NDUFB4/NDUFB9/NDUFS3/NNT/SDHC	15	L5 unique	metab	-	-	NA
	CC	GO:0005747	mitochondrial respiratory chain complex I	9/1756	49/20757	0.0203054	0.413266	0.396882	ND1/ND4/ND5/ND6/NDUFA1/NDUFA9/NDUFB4/NDUFB9/NDUFS3	9	L5 unique	metab	-	-	NA
	BP	GO:0006047	UDP-N-acetylglucosamine metabolic process	5/1756	14/20757	0.00450422	0.305017	0.292925	AMDHD2/GNE/GNPDA1/GNPDA2/UAP1	5	L5 unique	metab	-	-	NA
	BP	GO:0006054	N-acetylneuraminate metabolic process	4/1756	12/20757	0.0145359	0.372089	0.357337	AMDHD2/GNE/GNPDA1/GNPDA2	4	L5 unique	metab	-	-	NA
	BP	GO:0006120	mitochondrial electron transport, NADH to ubiquinone	9/1756	51/20757	0.0258595	0.460832	0.442562	ND1/ND4/ND5/ND6/NDUFA1/NDUFA9/NDUFB4/NDUFB9/NDUFS3	9	L5 unique	metab	-	-	NA
	BP	GO:0006662	glycerol ether metabolic process	5/1756	21/20757	0.0278883	0.473212	0.454451	GNPAT/NCEH1/PEDS1/PLA2G7/PLAAT3	5	L5 unique	metab	-	-	NA
	BP	GO:0007008	outer mitochondrial membrane organization	4/1756	15/20757	0.0327003	0.497846	0.478109	HSPA4/MTCH1/SAMM50/TOMM70	4	L5 unique	metab	-	-	NA
	MF	GO:0008137	NADH dehydrogenase (ubiquinone) activity	9/1756	41/20757	0.00635629	0.333191	0.319982	ND1/ND4/ND5/ND6/NDUFA1/NDUFA9/NDUFB4/NDUFB9/NDUFS3	9	L5 unique	metab	-	-	NA
	BP	GO:0009225	nucleotide-sugar metabolic process	7/1756	37/20757	0.0332833	0.497846	0.478109	AMDHD2/FUT8/GNE/GNPDA1/GNPDA2/UAP1/UGP2	7	L5 unique	metab	-	-	NA
	MF	GO:0016176	superoxide-generating NADPH oxidase activator activity	3/1756	10/20757	0.0461795	0.56392	0.541563	NOXA1/PDGFB/SH3PXD2A	3	L5 unique	metab	-	-	NA
	MF	GO:0016651	oxidoreductase activity, acting on NAD(P)H	13/1756	87/20757	0.0308214	0.496053	0.476387	CRYZ/FMO5/ND1/ND4/ND5/ND6/NDUFA1/NDUFA9/NDUFB4/NDUFB9/NDUFS3/NNT/NQO2	13	L5 unique	metab	-	-	NA
	CC	GO:0030964	NADH dehydrogenase complex	9/1756	49/20757	0.0203054	0.413266	0.396882	ND1/ND4/ND5/ND6/NDUFA1/NDUFA9/NDUFB4/NDUFB9/NDUFS3	9	L5 unique	metab	-	-	NA
	CC	GO:0045271	respiratory chain complex I	9/1756	49/20757	0.0203054	0.413266	0.396882	ND1/ND4/ND5/ND6/NDUFA1/NDUFA9/NDUFB4/NDUFB9/NDUFS3	9	L5 unique	metab	-	-	NA
	BP	GO:0046485	ether lipid metabolic process	5/1756	21/20757	0.0278883	0.473212	0.454451	GNPAT/NCEH1/PEDS1/PLA2G7/PLAAT3	5	L5 unique	metab	-	-	NA
	BP	GO:0046503	glycerolipid catabolic process	11/1756	65/20757	0.0196564	0.406724	0.390599	ABHD2/ENPP6/FAAH/INPP5F/LDLR/MGLL/PLA2G7/PNPLA2/PNPLA6/PNPLA7/APOB	11	L5 unique	metab	-	-	NA
	MF	GO:0050136	NADH dehydrogenase (quinone) activity	9/1756	42/20757	0.00749572	0.333191	0.319982	ND1/ND4/ND5/ND6/NDUFA1/NDUFA9/NDUFB4/NDUFB9/NDUFS3	9	L5 unique	metab	-	-	NA
	MF	GO:0080025	phosphatidylinositol-3,5-bisphosphate binding	6/1756	28/20757	0.027137	0.472181	0.453461	CLVS2/HIP1R/SESTD1/SNX3/TPCN2/WDR45B	6	L5 unique	metab	-	-	NA
	CC	GO:0098803	respiratory chain complex	14/1756	91/20757	0.0204148	0.414359	0.397931	COX1/COX2/COX7A2L/CYTB/ND1/ND4/ND5/ND6/NDUFA1/NDUFA9/NDUFB4/NDUFB9/NDUFS3/SDHC	14	L5 unique	metab	-	-	NA
	BP	GO:0007039	protein catabolic process in the vacuole	5/1756	24/20757	0.0472415	0.563945	0.541587	CLN3/DPP7/LAMP2/LDLR/RNF128	5	L5 unique	metab	-	-	NA
	BP	GO:0015986	proton motive force-driven ATP synthesis	13/1756	76/20757	0.0108352	0.353998	0.339964	ATP5MJ/ATP6/ATP8/ND1/ND4/ND5/ND6/NDUFA1/NDUFA9/NDUFB4/NDUFB9/NDUFS3/SDHC	13	L5 unique	metab	-	-	NA
	BP	GO:0032435	negative regulation of proteasomal ubiquitin-dependent protein catabolic process	8/1756	39/20757	0.014851	0.376276	0.361359	CAMLG/HSP90AB1/N4BP1/OGT/SHH/SVIP/USP9X/WAC	8	L5 unique	metab	-	-	NA
	BP	GO:0042133	neurotransmitter metabolic process	6/1756	27/20757	0.0229145	0.440765	0.423291	ALDH5A1/BCHE/CLN3/GAD2/HNMT/MOXD1	6	L5 unique	metab	-	-	NA
	BP	GO:0042776	proton motive force-driven mitochondrial ATP synthesis	12/1756	67/20757	0.00982868	0.349595	0.335735	ATP6/ATP8/ND1/ND4/ND5/ND6/NDUFA1/NDUFA9/NDUFB4/NDUFB9/NDUFS3/SDHC	12	L5 unique	metab	-	-	NA
	CC	GO:0005892	acetylcholine-gated channel complex	5/1756	16/20757	0.00852159	0.337645	0.32426	CHRFAM7A/CHRNA4/CHRNB1/CHRNB3/CHRNE	5	L5 unique	nir	-	-	NA
	MF	GO:0022848	acetylcholine-gated monoatomic cation-selective channel activity	5/1756	23/20757	0.0400964	0.543051	0.521522	CHRFAM7A/CHRNA4/CHRNB1/CHRNB3/CHRNE	5	L5 unique	nir	-	-	NA
	MF	GO:0035255	ionotropic glutamate receptor binding	6/1756	23/20757	0.0104408	0.349595	0.335735	CDK5R1/FLOT1/IGSF11/NETO1/NSF/SHANK3	6	L5 unique	nir	-	-	NA
	BP	GO:0042921	glucocorticoid receptor signaling pathway	4/1756	13/20757	0.0196139	0.406724	0.390599	CLOCK/CRY1/LMO3/YWHAH	4	L5 unique	nir	-	-	NA
	BP	GO:0097164	ammonium ion metabolic process	6/1756	23/20757	0.0104408	0.349595	0.335735	BCHE/ENPP6/HNMT/HTR1A/SLC29A4/SLC44A1	6	L5 unique	nir	-	-	NA
	CC	GO:0000803	sex chromosome	7/1756	35/20757	0.0251684	0.460832	0.442562	DNMT3A/H2AX/LRIF1/PBX4/PCGF3/PCGF5/PLK4	7	L5 unique	non	-	-	NA
	CC	GO:0001741	XY body	4/1756	15/20757	0.0327003	0.497846	0.478109	DNMT3A/H2AX/PBX4/PLK4	4	L5 unique	non	-	-	NA
	BP	GO:0003323	type B pancreatic cell development	5/1756	24/20757	0.0472415	0.563945	0.541587	BAD/CDH2/CLOCK/RFX3/SMO	5	L5 unique	non	-	-	NA
	BP	GO:0034616	response to laminar fluid shear stress	4/1756	14/20757	0.0256578	0.460832	0.442562	ABCA1/ACE/ADAM9/KLF4	4	L5 unique	non	-	-	NA
	BP	GO:0036446	myofibroblast differentiation	4/1756	15/20757	0.0327003	0.497846	0.478109	PARP1/TGFBR1/TP53INP1/RXFP1	4	L5 unique	non	-	-	NA
	BP	GO:0045214	sarcomere organization	9/1756	45/20757	0.011857	0.361801	0.347457	AKAP13/LDB3/MYH3/MYH7/OBSCN/PLEC/PRKD1/SIX4/SRF	9	L5 unique	non	-	-	NA
	BP	GO:0046794	transport of virus	5/1756	23/20757	0.0400964	0.543051	0.521522	CAV1/CAV2/JPT2/KPNA6/TPCN2	5	L5 unique	non	-	-	NA
	BP	GO:0048643	positive regulation of skeletal muscle tissue development	5/1756	20/20757	0.0227943	0.440765	0.423291	CTNNB1/FLOT1/MEF2C/PRKAA1/SHH	5	L5 unique	non	-	-	NA
	BP	GO:0048730	epidermis morphogenesis	7/1756	37/20757	0.0332833	0.497846	0.478109	CTNNB1/EXT1/KLF4/KRT17/NGFR/SHH/SMO	7	L5 unique	non	-	-	NA
	BP	GO:0051547	regulation of keratinocyte migration	4/1756	14/20757	0.0256578	0.460832	0.442562	ADAM9/MAP4K4/MAPRE2/PTEN	4	L5 unique	non	-	-	NA
	BP	GO:0055002	striated muscle cell development	11/1756	73/20757	0.042369	0.557336	0.53524	AKAP13/LDB3/MYH3/MYH7/NEB/OBSCN/PLEC/PRKD1/SIX4/SRF/TMOD2	11	L5 unique	non	-	-	NA
	BP	GO:0060768	regulation of epithelial cell proliferation involved in prostate gland development	4/1756	10/20757	0.00707168	0.333191	0.319982	CDKN1B/CTNNB1/EAF2/SHH	4	L5 unique	non	-	-	NA
	BP	GO:0070977	bone maturation	6/1756	29/20757	0.0318435	0.497846	0.478109	EXT1/FGFR3/MBTPS2/PHOSPHO1/RHOA/THBS3	6	L5 unique	non	-	-	NA
	BP	GO:0071425	hematopoietic stem cell proliferation	8/1756	36/20757	0.00914963	0.34249	0.328912	ACE/ARIH2/CEBPA/CTC1/EIF2AK2/SFRP2/TSC22D1/YJEFN3	8	L5 unique	non	-	-	NA
	BP	GO:0072074	kidney mesenchyme development	4/1756	17/20757	0.0498414	0.568558	0.546018	SHH/SIX4/STAT1/WNT4	4	L5 unique	non	-	-	NA
	BP	GO:0072077	renal vesicle morphogenesis	4/1756	17/20757	0.0498414	0.568558	0.546018	CTNNB1/SMO/STAT1/WNT4	4	L5 unique	non	-	-	NA
	BP	GO:0075509	endocytosis involved in viral entry into host cell	4/1756	13/20757	0.0196139	0.406724	0.390599	CAV1/CAV2/JPT2/TPCN2	4	L5 unique	non	-	-	NA
	BP	GO:0098773	skin epidermis development	17/1756	128/20757	0.0418429	0.553741	0.531788	ACVR1B/CTNNB1/EXT1/FLG/KLF4/KRT17/LAMA5/LDB1/LHX2/NGFR/NOM1/PLEC/PUM2/SHH/SLC39A7/SMO/SRF	17	L5 unique	non	-	-	NA
	BP	GO:1901863	positive regulation of muscle tissue development	5/1756	24/20757	0.0472415	0.563945	0.541587	CTNNB1/FLOT1/MEF2C/PRKAA1/SHH	5	L5 unique	non	-	-	NA
	BP	GO:1902033	regulation of hematopoietic stem cell proliferation	4/1756	17/20757	0.0498414	0.568558	0.546018	ACE/CEBPA/EIF2AK2/TSC22D1	4	L5 unique	non	-	-	NA
	BP	GO:0009048	dosage compensation by inactivation of X chromosome	8/1756	31/20757	0.00347962	0.286585	0.275223	EXOSC10/KANSL3/LRIF1/OGT/PCGF3/PCGF5/RBM15B/RLIM	8	L5 unique	non	-	-	NA
	BP	GO:0006517	protein deglycosylation	4/1756	16/20757	0.0407598	0.544122	0.52255	ENGASE/MAN1B1/MAN1C1/OGA	4	L5 unique	protein	-	-	NA
	BP	GO:0006626	protein targeting to mitochondrion	15/1756	106/20757	0.0332124	0.497846	0.478109	ARIH2/ATG13/BAG4/GRPEL2/HSPA4/HUWE1/MTCH1/PMPCB/PRKAA1/SAMM50/TIMM44/TOMM70/TRMT10B/UBE2D3/UBE2J2	15	L5 unique	protein	-	-	NA
	MF	GO:0032451	demethylase activity	7/1756	40/20757	0.0484352	0.568558	0.546018	KDM1A/KDM3A/KDM4C/KDM5A/KDM5D/RIOX2/RSBN1	7	L5 unique	protein	-	-	NA
	BP	GO:0034067	protein localization to Golgi apparatus	6/1756	30/20757	0.0370504	0.526695	0.505814	ARFRP1/ARL5A/RAB33B/RAB6A/RAB6B/RIPOR1	6	L5 unique	protein	-	-	NA
	MF	GO:0034212	peptide N-acetyltransferase activity	9/1756	52/20757	0.0290053	0.478383	0.459418	BRPF3/CLOCK/ING4/KAT14/NAA20/NAA30/NAA40/TADA2A/TAF1L	9	L5 unique	protein	-	-	NA
	MF	GO:0036435	K48-linked polyubiquitin modification-dependent protein binding	3/1756	10/20757	0.0461795	0.56392	0.541563	UBQLN4/UFD1/ZFAND2B	3	L5 unique	protein	-	-	NA
	BP	GO:0045040	protein insertion into mitochondrial outer membrane	4/1756	15/20757	0.0327003	0.497846	0.478109	HSPA4/MTCH1/SAMM50/TOMM70	4	L5 unique	protein	-	-	NA
	MF	GO:0048487	beta-tubulin binding	7/1756	40/20757	0.0484352	0.568558	0.546018	APPL1/CDK5R1/FGF13/GJB6/RACGAP1/TBCD/NDEL1	7	L5 unique	protein	-	-	NA
	BP	GO:0085020	protein K6-linked ubiquitination	4/1756	11/20757	0.0103761	0.349595	0.335735	RNF6/UBE2D3/UBE2J2/WDR24	4	L5 unique	protein	-	-	NA
	CC	GO:0140534	endoplasmic reticulum protein-containing complex	18/1756	126/20757	0.0193289	0.406724	0.390599	ARL6IP1/CAMLG/DDOST/DNAJB11/GANAB/HYOU1/MAP3K5/MLEC/MMGT1/NBAS/ORMDL3/OST4/PIGK/PIGY/SEL1L/SPTLC2/TAP2/UFD1	18	L5 unique	protein	-	-	NA
	BP	GO:0140694	non-membrane-bounded organelle assembly	46/1756	408/20757	0.0278143	0.473212	0.454451	AKAP13/ALMS1/BICD1/C2CD3/CDS2/CEP152/CETN2/CNOT6/DDX6/DYNC1H1/EIF5B/FBXO5/G3BP1/G3BP2/HSPA1A/KIF4B/LDB3/LOC102724159/MAP10/MAPRE2/MDM1/MYH3/MYH7/NEB/OBSCN/PIBF1/PLEC/PLK4/POC1B/PRICKLE1/PRKAA1/PRKD1/PTEN/PUM2/RACGAP1/RHOA/RPL6/SBDS/SIX4/SRF/TMOD2/TPX2/TRAPPC12/TUBGCP6/WNK1/ASB2	46	L5 unique	protein	-	-	NA
	MF	GO:0141052	histone H3 demethylase activity	6/1756	28/20757	0.027137	0.472181	0.453461	KDM1A/KDM3A/KDM4C/KDM5A/KDM5D/RIOX2	6	L5 unique	protein	-	-	NA
	BP	GO:1903214	regulation of protein targeting to mitochondrion	8/1756	45/20757	0.0332679	0.497846	0.478109	ARIH2/ATG13/BAG4/HUWE1/PRKAA1/TOMM70/UBE2D3/UBE2J2	8	L5 unique	protein	-	-	NA
	BP	GO:2000009	negative regulation of protein localization to cell surface	4/1756	12/20757	0.0145359	0.372089	0.357337	ASTN2/GOPC/PICALM/TAX1BP3	4	L5 unique	protein	-	-	NA
	BP	GO:0006613	cotranslational protein targeting to membrane	6/1756	32/20757	0.049016	0.568558	0.546018	ARL6IP1/RN7SL1/RN7SL3/SNAP25-AS1/TRAM1/ZFAND2B	6	L5 unique	protein	-	-	NA
	CC	GO:0000346	transcription export complex	3/1756	10/20757	0.0461795	0.56392	0.541563	DDX39B/SARNP/THOC6	3	L5 unique	rna	-	-	NA
	MF	GO:0003724	RNA helicase activity	13/1756	76/20757	0.0108352	0.353998	0.339964	DDX17/DDX19A/DDX24/DDX27/DDX39B/DDX42/DDX51/DDX6/DDX60L/DHX58/G3BP1/MTREX/YTHDC2	13	L5 unique	rna	-	-	NA
	CC	GO:0005685	U1 snRNP	7/1756	33/20757	0.0185221	0.406724	0.390599	LUC7L3/RNU1-4/SNRNP70/SNRPA/SNRPB/SNRPD3/SNRPF	7	L5 unique	rna	-	-	NA
	CC	GO:0005687	U4 snRNP	4/1756	13/20757	0.0196139	0.406724	0.390599	DDX39B/SNRPB/SNRPD3/SNRPF	4	L5 unique	rna	-	-	NA
	BP	GO:0005978	glycogen biosynthetic process	8/1756	46/20757	0.037395	0.529044	0.50807	DYRK2/EPM2AIP1/GBE1/GYG2/GYS1/PASK/SORBS1/UGP2	8	L5 unique	rna	-	-	NA
	BP	GO:0006368	transcription elongation by RNA polymerase II	19/1756	116/20757	0.00391008	0.286585	0.275223	CTNNB1/EAF2/ENY2/ERCC6/INTS1/INTS2/INTS4/INTS6/INTS9/LDB1/MED18/MED23/NCBP2/PAF1/PARP1/RECQL5/SHH/SUPT6H/ZMYND8	19	L5 unique	rna	-	-	NA
	MF	GO:0008186	ATP-dependent activity, acting on RNA	13/1756	78/20757	0.0133785	0.367247	0.352687	DDX17/DDX19A/DDX24/DDX27/DDX39B/DDX42/DDX51/DDX6/DDX60L/DHX58/G3BP1/MTREX/YTHDC2	13	L5 unique	rna	-	-	NA
	BP	GO:0008380	RNA splicing	56/1756	478/20757	0.00806858	0.337645	0.32426	ACIN1/AKAP17A/ARVCF/ATXN7/BUD13/CCNL1/CELF2/CWF19L2/DDX17/DDX39B/ENY2/FAM50A/GCFC2/HNRNPR/HSPA1A/KDM1A/KHSRP/LSM5/LUC7L3/MBNL1/MBNL2/METTL14/MTREX/NCBP2/NOVA2/PHF5A/PSIP1/RBM15B/RBM19/RBM28/RBM38/RBM4B/RBM5/RNU1-4/RNU5E-1/RTCB/SFSWAP/SNRNP70/SNRPA/SNRPB/SNRPD3/SNRPF/SRPK3/SRSF11/SRSF9/SUGP1/SUPT3H/SUPT6H/SYF2/TARDBP/THOC6/USP49/WBP11/WBP4/ZCRB1/ZMAT2	56	L5 unique	rna	-	-	NA
	BP	GO:0009250	glucan biosynthetic process	8/1756	46/20757	0.037395	0.529044	0.50807	DYRK2/EPM2AIP1/GBE1/GYG2/GYS1/PASK/SORBS1/UGP2	8	L5 unique	rna	-	-	NA
	BP	GO:0016180	snRNA processing	6/1756	28/20757	0.027137	0.472181	0.453461	INTS1/INTS2/INTS4/INTS6/INTS9/INTS6L	6	L5 unique	rna	-	-	NA
	CC	GO:0033276	transcription factor TFTC complex	5/1756	18/20757	0.0145052	0.372089	0.357337	ATXN7/ENY2/SUPT3H/TAF2/TAF7	5	L5 unique	rna	-	-	NA
	BP	GO:0034472	snRNA 3'-end processing	5/1756	23/20757	0.0400964	0.543051	0.521522	INTS1/INTS2/INTS6/INTS9/INTS6L	5	L5 unique	rna	-	-	NA
	BP	GO:0036260	RNA capping	7/1756	37/20757	0.0332833	0.497846	0.478109	NCBP3/POP1/RPP21/SNRPB/SNRPD3/SNRPF/UTP20	7	L5 unique	rna	-	-	NA
	BP	GO:0043174	nucleoside salvage	3/1756	10/20757	0.0461795	0.56392	0.541563	TK2/UCKL1/MTAP	3	L5 unique	rna	-	-	NA
	BP	GO:0046015	regulation of transcription by glucose	3/1756	10/20757	0.0461795	0.56392	0.541563	OGT/SRF/USF2	3	L5 unique	rna	-	-	NA
	BP	GO:0046831	regulation of RNA export from nucleus	4/1756	13/20757	0.0196139	0.406724	0.390599	CPSF6/NCBP2/SUPT6H/WNK1	4	L5 unique	rna	-	-	NA
	CC	GO:0071014	post-mRNA release spliceosomal complex	4/1756	10/20757	0.00707168	0.333191	0.319982	CCDC12/CWF19L2/GCFC2/SYF2	4	L5 unique	rna	-	-	NA
	BP	GO:0006646	phosphatidylethanolamine biosynthetic process	3/1756	10/20757	0.0461795	0.56392	0.541563	CEPT1/CHKA/SELENOI	3	L5 unique	RNA	-	-	NA
	BP	GO:0009124	nucleoside monophosphate biosynthetic process	9/1756	43/20757	0.00878454	0.340061	0.326579	AMPD3/IMPDH1/PAICS/PPAT/RFK/SHMT1/TK2/UCKL1/UPRT	9	L5 unique	RNA	-	-	NA
	BP	GO:0009156	ribonucleoside monophosphate biosynthetic process	7/1756	35/20757	0.0251684	0.460832	0.442562	AMPD3/IMPDH1/PAICS/PPAT/RFK/UCKL1/UPRT	7	L5 unique	rna	-	-	NA
	BP	GO:0097090	presynaptic membrane organization	3/1756	10/20757	0.0461795	0.56392	0.541563	NLGN4X/NLGN4Y/PTEN	3	L5 unique	synaptic	-	-	NA
	BP	GO:0007271	synaptic transmission, cholinergic	7/1756	31/20757	0.0132141	0.367247	0.352687	ADORA2A/CHRFAM7A/CHRNA4/CHRNB1/CHRNB3/CHRNE/LAMA2	7	L5 unique	synaptic	-	-	NA
