# Supplementary material for: Down syndrome frontal cortex layer III and layer V pyramidal neurons exhibit lamina specific degeneration in aged individuals
Source: Acta Neuropathol Commun. 2024 Nov 27;12:182. doi: 10.1186/s40478-024-01891-z (PMC11603868; doi:10.1186/s40478-024-01891-z)
Supplement: Supplementary file 12 — Supplementary Material 12 [file 40478_2024_1891_MOESM12_ESM.xlsx]

## Sheet: L3 unique and Div
Accession	Std_Dev(unscaled)	DIAGNOSISDS(Stdev)	DIAGNOSISCTR(Stdev)	GENENAME	SYMBOL	logFC	AveExpr	t	P.Value	adj.P.Val	B	diffexpressed	Notes
ENSG00000197705	0.361244	396423	396423	kelch like family member 14	KLHL14	-2.43116	0.751141	-5.559	1.20021e-06	5.0777e-05	5.15967	p<0.01_down
ENSG00000161944	0.417193	461623	461623	asialoglycoprotein receptor 2	ASGR2	-2.11484	-0.0805402	-5.68894	7.63972e-07	3.51958e-05	5.36206	p<0.01_down
ENSG00000161103	0.417388	461767	461767	POM121 transmembrane nucleoporin like 15, pseudogene	POM121L15P	-2.07601	-0.253799	-4.51395	4.17657e-05	0.00090236	1.94004	p<0.01_down
ENSG00000186081	0.298129	327385	327385	keratin 5	KRT5	-2.03786	1.70897	-5.74973	6.18122e-07	2.96336e-05	5.90518	p<0.01_down
ENSG00000167880	0.382936	422893	422893	envoplakin	EVPL	-1.8777	0.693639	-3.74286	0.000489709	0.00632402	-0.152712	p<0.01_down
ENSG00000117983	0.381844	422939	422939	mucin 5B, oligomeric mucus/gel-forming	MUC5B	-1.78778	0.315393	-2.55263	0.0139549	0.0751457	-3.0154	p<0.05_down
ENSG00000196460	0.372651	411517	411517	regulatory factor X8	RFX8	-1.75077	0.61921	-4.66029	2.57092e-05	0.000618361	2.43307	p<0.01_down
ENSG00000100122	0.431171	477084	477084	crystallin beta B1	CRYBB1	-1.73292	-0.65782	-4.36894	6.72139e-05	0.00131687	1.51034	p<0.01_down
ENSG00000183798	0.223239	247373	247373	elastin microfibril interfacer 3	EMILIN3	-1.56324	2.50167	-5.81507	4.92101e-07	2.48011e-05	6.18112	p<0.01_down
ENSG00000122691	0.369778	409402	409402	twist family bHLH transcription factor 1	TWIST1	-1.55317	0.626359	-3.62543	0.00070051	0.00838165	-0.463734	p<0.01_down
ENSG00000176194	0.379012	418495	418495	cell death inducing DFFA like effector a	CIDEA	-1.55299	0.430068	-3.72466	0.000517825	0.00660912	-0.20061	p<0.01_down
ENSG00000277150	0.362781	399734	399734	coagulation factor VIII associated 3	F8A3	-1.53183	0.907078	-2.23953	0.0298292	0.127529	-3.67033	p<0.05_down
ENSG00000125378	0.331422	366740	366740	bone morphogenetic protein 4	BMP4	-1.52704	0.839524	-4.03111	0.00019925	0.00309786	0.642266	p<0.01_down
ENSG00000117009	0.412208	456127	456127	kynurenine 3-monooxygenase	KMO	-1.5199	-0.176978	-4.01061	0.000212605	0.00326959	0.551401	p<0.01_down
ENSG00000285735	0.412873	457229	457229	long intergenic non-protein coding RNA 2717	LINC02717	-1.46969	-0.144902	-2.96827	0.00467635	0.0344529	-2.07558	p<0.01_down
ENSG00000077327	0.344212	378592	378592	sperm associated antigen 6	SPAG6	-1.46105	0.96198	-3.5967	0.000764035	0.0089815	-0.547615	p<0.01_down
ENSG00000171241	0.355097	392404	392404	SHC binding and spindle associated 1	SHCBP1	-1.46002	0.786264	-3.14444	0.00286489	0.0239734	-1.69623	p<0.01_down
ENSG00000153495	0.369976	408555	408555	testis expressed 29	TEX29	-1.45852	0.466091	-4.0332	0.000197937	0.00308369	0.641847	p<0.01_down
ENSG00000175093	0.402241	444874	444874	splA/ryanodine receptor domain and SOCS box containing 4	SPSB4	-1.44057	-0.0756688	-3.13091	0.00297634	0.0246824	-1.6996	p<0.01_down
ENSG00000175077	0.290733	321989	321989	receptor transporter protein 1	RTP1	-1.4303	1.88454	-4.09889	0.000160645	0.00262444	0.819698	p<0.01_down
ENSG00000244716	0.353251	391346	391346	ribosomal protein L17 pseudogene 7	RPL17P7	-1.40395	0.300968	-2.36641	0.0220793	0.103446	-3.43778	p<0.05_down
ENSG00000152467	0.328635	363205	363205	zinc finger and SCAN domain containing 1	ZSCAN1	-1.40364	1.27463	-3.57652	0.000811895	0.00934076	-0.610854	p<0.01_down
ENSG00000235989	0.420287	465028	465028	MORC2 antisense RNA 1	MORC2-AS1	-1.391	-0.699233	-3.24682	0.00214059	0.0193537	-1.41699	p<0.01_down
ENSG00000285230	0.332596	366761	366761	RALY antisense RNA 1	RALY-AS1	-1.37678	1.10435	-3.56239	0.00084713	0.0096148	-0.645711	p<0.01_down
ENSG00000178031	0.296305	327137	327137	ADAMTS like 1	ADAMTSL1	-1.3701	1.693	-3.57889	0.000806129	0.00928448	-0.636094	p<0.01_down
ENSG00000251602	0.330595	365742	365742	MTA1 divergent transcript	MTA1-DT	-1.36926	1.10532	-3.69496	0.000567057	0.00710092	-0.290695	p<0.01_down
ENSG00000141744	0.389637	431472	431472	phenylethanolamine N-methyltransferase	PNMT	-1.36394	0.176734	-3.65941	0.000631911	0.00773517	-0.374589	p<0.01_down
ENSG00000171408	0.154177	170410	170410	phosphodiesterase 7B	PDE7B	-1.35098	4.35311	-8.29312	8.47234e-11	1.97016e-08	14.508	p<0.01_down
ENSG00000240053	0.269747	298590	298590	lymphocyte antigen 6 family member G5B	LY6G5B	-1.34739	2.14922	-4.48471	4.59907e-05	0.000968039	1.95217	p<0.01_down
ENSG00000113739	0.397731	439812	439812	stanniocalcin 2	STC2	-1.33336	0.228517	-2.57049	0.01334	0.0729064	-2.96029	p<0.05_down
ENSG00000249436	0.240261	265574	265574	lncRNA SMARCA2 (BRM) associated	LNCBRM	-1.33064	2.59236	-4.46813	4.85688e-05	0.00101101	1.8701	p<0.01_down
ENSG00000229268	0.38834	430347	430347	pescadillo ribosomal biogenesis factor 1 pseudogene 2	PES1P2	-1.32595	-0.00951464	-3.22706	0.00226532	0.0202061	-1.47277	p<0.01_down
ENSG00000228198	0.329762	365153	365153	olfactory receptor family 2 subfamily M member 3	OR2M3	-1.3179	1.20037	-3.84064	0.000362101	0.00501323	0.108392	p<0.01_down
ENSG00000133433	0.306934	337898	337898	glutathione S-transferase theta 2B	GSTT2B	-1.29759	1.69001	-2.76624	0.00804774	0.0510203	-2.65952	p<0.01_down
ENSG00000120903	0.336908	373194	373194	cholinergic receptor nicotinic alpha 2 subunit	CHRNA2	-1.29053	1.0765	-3.27415	0.00197877	0.0182198	-1.39022	p<0.01_down
ENSG00000117400	0.417309	461553	461553	MPL proto-oncogene, thrombopoietin receptor	MPL	-1.28353	-0.129222	-2.96128	0.00476659	0.0349079	-2.08951	p<0.01_down
ENSG00000229727	0.26555	292868	292868	uncharacterized LOC100506274	LOC100506274	-1.26578	2.11357	-4.09282	0.000163785	0.00265126	0.776928	p<0.01_down
ENSG00000212123	0.407134	450397	450397	proline rich 22	PRR22	-1.26047	-0.110544	-2.56055	0.0136792	0.074093	-2.9716	p<0.05_down
ENSG00000165606	0.331808	366298	366298	dorsal root ganglia homeobox	DRGX	-1.24479	1.71075	-3.64182	0.000666588	0.00804832	-0.433666	p<0.01_down
ENSG00000280496	0.326951	361562	361562	small nucleolar RNA, H/ACA box 17B	SNORA17B	-1.24288	1.20166	-2.80004	0.00736	0.0478396	-2.54766	p<0.01_down
ENSG00000232177	0.429437	475451	475451	MT-ND4 pseudogene 24	MTND4P24	-1.24267	-0.70712	-2.60767	0.0121388	0.0682825	-2.85477	p<0.05_down
ENSG00000161249	0.254972	282527	282527	dermokine	DMKN	-1.23016	2.28389	-4.96523	9.22156e-06	0.000267551	3.43527	p<0.01_down
ENSG00000110628	0.333293	367497	367497	solute carrier family 22 member 18	SLC22A18	-1.22753	1.46585	-3.43308	0.00124479	0.0128777	-0.985535	p<0.01_down
ENSG00000261325	0.402534	444938	444938	long intergenic non-protein coding RNA 2192	LINC02192	-1.21183	0.216574	-2.63019	0.0114601	0.0656565	-2.82986	p<0.05_down
ENSG00000259479	0.408062	451190	451190	sorbitol dehydrogenase 2, pseudogene	SORD2P	-1.21116	-0.162027	-2.64401	0.0110612	0.0638708	-2.79555	p<0.05_down
ENSG00000134765	0.407503	451154	451154	desmocollin 1	DSC1	-1.20822	-0.169458	-2.88459	0.00587027	0.0407827	-2.2689	p<0.01_down
ENSG00000189362	0.407074	450933	450933	nuclear envelope integral membrane protein 2	NEMP2	-1.20245	-0.289108	-2.88987	0.00578734	0.0404398	-2.25726	p<0.01_down
ENSG00000162727	0.426546	472156	472156	olfactory receptor family 2 subfamily M member 5	OR2M5	-1.19875	-0.833211	-3.21734	0.00232911	0.0206451	-1.48751	p<0.01_down
ENSG00000183873	0.2776	305697	305697	sodium voltage-gated channel alpha subunit 5	SCN5A	-1.19571	2.20764	-3.2205	0.00230818	0.0205024	-1.61121	p<0.01_down
ENSG00000182348	0.241605	266667	266667	zinc finger protein 804B	ZNF804B	-1.19501	2.39084	-4.39978	6.07718e-05	0.00121761	1.66287	p<0.01_down
ENSG00000230246	0.3666	406005	406005	SPATA31 subfamily C member 1	SPATA31C1	-1.19089	0.455911	-2.69961	0.009581	0.0578109	-2.71831	p<0.01_down
ENSG00000065485	0.320148	353390	353390	protein disulfide isomerase family A member 5	PDIA5	-1.18303	1.6705	-3.81594	0.000390922	0.00531184	0.0353128	p<0.01_down
ENSG00000265688	0.352199	389491	389491	MAFG divergent transcript	MAFG-DT	-1.17942	1.07044	-3.15346	0.0027928	0.0235651	-1.6767	p<0.01_down
ENSG00000181408	0.415925	460132	460132	urotensin 2 receptor	UTS2R	-1.175	-0.3254	-2.46509	0.0173574	0.0874862	-3.15797	p<0.05_down
ENSG00000238194	0.398706	441676	441676	PHACTR3 antisense RNA 1	PHACTR3-AS1	-1.1713	0.0544565	-2.78736	0.00761132	0.0490589	-2.49252	p<0.01_down
ENSG00000257501	0.364578	402668	402668	PAFAH1B2 pseudogene 2	PAFAH1B2P2	-1.16883	0.598783	-3.28384	0.00192425	0.0178616	-1.34428	p<0.01_down
ENSG00000259362	0.39344	435708	435708	uncharacterized LOC101929457	LOC101929457	-1.16623	-0.211882	-3.23715	0.00220076	0.0197715	-1.44613	p<0.01_down
ENSG00000139223	0.407256	450381	450381	acidic nuclear phosphoprotein 32 family member D	ANP32D	-1.16012	0.126508	-2.47839	0.0167961	0.0856665	-3.13992	p<0.05_down
ENSG00000105675	0.41136	455517	455517	ATPase H+/K+ transporting subunit alpha	ATP4A	-1.15891	-0.210703	-2.63129	0.0114279	0.0655074	-2.81963	p<0.05_down
ENSG00000226490	0.394753	436399	436399	uncharacterized LOC122455339	LOC122455339	-1.14775	0.0602279	-3.21389	0.00235218	0.0207975	-1.50242	p<0.01_down
ENSG00000166368	0.434697	480658	480658	olfactory receptor family 2 subfamily D member 2	OR2D2	-1.14705	-0.876629	-3.14211	0.0028838	0.0241221	-1.66553	p<0.01_down
ENSG00000141433	0.15424	170435	170435	adenylate cyclase activating polypeptide 1	ADCYAP1	-1.14487	4.53363	-4.50529	4.29758e-05	0.000921009	1.74004	p<0.01_down
ENSG00000150175	0.189041	208795	208795	FERM and PDZ domain containing 2B, pseudogene	FRMPD2B	-1.14261	3.67898	-3.96987	0.000241757	0.00362858	0.237386	p<0.01_down
ENSG00000288930	0.378114	417092	417092	uncharacterized LOC101928768	LOC101928768	-1.14118	0.167773	-2.46636	0.0173032	0.0872886	-3.19867	p<0.05_down
ENSG00000197826	0.415661	459982	459982	cilia and flagella associated protein 299	CFAP299	-1.14069	-0.23505	-3.11112	0.00314663	0.0256636	-1.74204	p<0.01_down
ENSG00000272902	0.378402	418480	418480	TBC1D8 antisense RNA 1	TBC1D8-AS1	-1.1376	0.226764	-2.98404	0.00447831	0.0333603	-2.06078	p<0.01_down
ENSG00000095627	0.425166	470187	470187	tudor domain containing 1	TDRD1	-1.1312	-0.441538	-2.51958	0.0151608	0.0796529	-3.03933	p<0.05_down
ENSG00000254389	0.429573	475620	475620	RHPN1 antisense RNA 1 (head to head)	RHPN1-AS1	-1.12318	-0.56239	-2.51222	0.0154422	0.0807984	-3.05054	p<0.05_down
ENSG00000140545	0.133745	147922	147922	milk fat globule EGF and factor V/VIII domain containing	MFGE8	-1.12081	5.08358	-7.11755	5.0683e-09	6.04722e-07	10.4602	p<0.01_down
ENSG00000145700	0.378279	418495	418495	ankyrin repeat domain 31	ANKRD31	-1.119	0.312297	-3.12642	0.00301416	0.0249005	-1.72255	p<0.01_down
ENSG00000146453	0.391944	434223	434223	PARN like ribonuclease domain containing exonuclease 1	PNLDC1	-1.11702	0.0188925	-2.59154	0.0126472	0.0703147	-2.92218	p<0.05_down
ENSG00000145063	0.265146	292766	292766	uncharacterized LOC285150	FLJ33534	-1.11666	2.31207	-3.93526	0.000269522	0.00396862	0.318543	p<0.01_down
ENSG00000171180	0.369772	408797	408797	olfactory receptor family 2 subfamily M member 4	OR2M4	-1.11507	0.941969	-2.78937	0.00757088	0.0488611	-2.51532	p<0.01_down
ENSG00000205212	0.387805	429632	429632	CCDC144A N-terminal pseudogene	CCDC144NL	-1.11428	0.157909	-2.58426	0.0128831	0.0711973	-2.94204	p<0.05_down
ENSG00000224843	0.393979	435590	435590	long intergenic non-protein coding RNA 240	LINC00240	-1.11325	-0.0373704	-3.04148	0.0038217	0.0296765	-1.91541	p<0.01_down
ENSG00000120341	0.234303	259254	259254	SEC16 homolog B, endoplasmic reticulum export factor	SEC16B	-1.10799	2.93296	-4.24938	9.91009e-05	0.00177164	1.19439	p<0.01_down
ENSG00000248150	0.436004	482438	482438	long intergenic non-protein coding RNA 2150	LINC02150	-1.10719	-0.860684	-2.48988	0.0163246	0.0840898	-3.09026	p<0.05_down
ENSG00000269904	0.333862	369694	369694	mitogen-activated protein kinase kinase 4 pseudogene 1	MAP2K4P1	-1.10474	1.12234	-3.51299	0.000982071	0.0107125	-0.775638	p<0.01_down
ENSG00000231290	0.441867	488752	488752	APCDD1L divergent transcript	APCDD1L-DT	-1.10327	-0.818392	-2.61827	0.011815	0.0671107	-2.82427	p<0.05_down
ENSG00000242103	0.336396	372630	372630	actin related protein 2/3 complex subunit 1A pseudogene	LOC100422044	-1.09435	1.17015	-3.1725	0.00264617	0.0227068	-1.64532	p<0.01_down
ENSG00000179477	0.352536	389272	389272	arachidonate 12-lipoxygenase, 12R type	ALOX12B	-1.08546	0.75472	-2.8822	0.00590823	0.040966	-2.32327	p<0.01_down
ENSG00000237238	0.389907	430750	430750	BMS1 pseudogene 10	BMS1P10	-1.07928	0.531343	-2.54353	0.014278	0.0763628	-3.02502	p<0.05_down
ENSG00000256238	0.367083	404905	404905	SPT16 homolog, facilitates chromatin remodeling subunit pseudogene 1	SUPT16HP1	-1.07207	0.65531	-3.52691	0.000942098	0.0104264	-0.722509	p<0.01_down
ENSG00000047936	0.174662	193161	193161	ROS proto-oncogene 1, receptor tyrosine kinase	ROS1	-1.06974	3.62343	-5.82624	4.73266e-07	2.41037e-05	6.15753	p<0.01_down
ENSG00000233321	0.427084	472696	472696	long intergenic non-protein coding RNA 2669	LINC02669	-1.06779	-0.771795	-2.67321	0.0102594	0.0605419	-2.7188	p<0.05_down
ENSG00000232586	0.408984	452657	452657	KIAA1614 antisense RNA 1	KIAA1614-AS1	-1.06773	-0.12581	-2.58733	0.0127831	0.0708474	-2.91409	p<0.05_down
ENSG00000106018	0.250121	276325	276325	vasoactive intestinal peptide receptor 2	VIPR2	-1.05425	2.21465	-3.21345	0.00235517	0.0208153	-1.68962	p<0.01_down
ENSG00000189316	0.424287	469806	469806	uncharacterized LOC441239	LOC441239	-1.052	-0.632735	-2.43084	0.0188817	0.0929212	-3.21818	p<0.05_down
ENSG00000277288	0.397963	439817	439817	long intergenic non-protein coding RNA 2881	LINC02881	-1.05004	-0.0505149	-2.6594	0.0106317	0.0620469	-2.7719	p<0.05_down
ENSG00000259884	0.431987	477897	477897	NR4A1 antisense RNA	NR4A1AS	-1.04796	-0.679543	-2.47302	0.0170206	0.0864175	-3.12733	p<0.05_down
ENSG00000181291	0.164965	182600	182600	transmembrane protein 132E	TMEM132E	-1.04251	4.01431	-6.90246	1.07935e-08	1.09681e-06	9.80089	p<0.01_down
ENSG00000240707	0.428029	473572	473572	long intergenic non-protein coding RNA 1168	LINC01168	-1.03278	-0.820043	-2.3168	0.0248642	0.112703	-3.43598	p<0.05_down
ENSG00000223566	0.430345	476596	476596	trinucleotide repeat containing 18 pseudogene 2	TNRC18P2	-1.03218	-0.660775	-2.25879	0.0285153	0.124024	-3.5429	p<0.05_down
ENSG00000274750	0.422574	467896	467896	H3 clustered histone 6	H3C6	-1.03114	-0.485615	-2.65249	0.0108226	0.0628625	-2.76588	p<0.05_down
ENSG00000007171	0.185501	205055	205055	nitric oxide synthase 2	NOS2	-1.02781	3.70446	-5.90754	3.562e-07	1.8941e-05	6.45338	p<0.01_down
ENSG00000230797	0.399039	441677	441677	YY2 transcription factor	YY2	-1.02684	-0.0879427	-2.21759	0.0313903	0.131935	-3.65749	p<0.05_down
ENSG00000197322	0.302191	334477	334477	TMEM132E divergent transcript	TMEM132E-DT	-1.01731	1.59958	-3.24393	0.0021584	0.0194816	-1.50932	p<0.01_down
ENSG00000253547	0.394932	436570	436570	tubulin alpha pseudogene 7	TUBAP7	-1.01584	-0.0528612	-2.74739	0.00845673	0.0529337	-2.58381	p<0.01_down
ENSG00000258429	0.269588	297666	297666	peptide deformylase, mitochondrial	PDF	-1.01378	2.30146	-2.86506	0.00618713	0.0422258	-2.50777	p<0.01_down
ENSG00000186891	0.423739	469041	469041	TNF receptor superfamily member 18	TNFRSF18	-1.01293	-0.339518	-2.02427	0.0485726	0.17643	-3.9706	p<0.05_down
ENSG00000187951	0.382186	423404	423404	OTU deubiquitinase 7A pseudogene	LOC100288637	-1.00963	-0.0938053	-2.02145	0.0488744	0.177035	-4.03684	p<0.05_down
ENSG00000196511	0.286789	316640	316640	thiamin pyrophosphokinase 1	TPK1	-1.00947	1.7693	-4.00936	0.000213444	0.00327594	0.557478	p<0.01_down
ENSG00000263843	0.40437	447378	447378	MIF4GD divergent transcript	MIF4GD-DT	-1.00579	-0.0895547	-2.66047	0.0106025	0.0619233	-2.76375	p<0.05_down
ENSG00000139194	0.429691	475485	475485	retinol binding protein 5	RBP5	-1.00472	-0.583807	-2.47776	0.0168223	0.0856975	-3.11982	p<0.05_down
ENSG00000141086	0.418529	463398	463398	chymotrypsin like	CTRL	-1.00436	-0.573532	-2.3919	0.02076	0.099302	-3.30062	p<0.05_down
ENSG00000131951	0.381691	422615	422615	leucine rich repeat containing 9	LRRC9	-1.00196	0.388202	-2.48256	0.0166237	0.0851306	-3.16087	p<0.05_down
ENSG00000260083	0.368788	407595	407595	MIR762 host gene	MIR762HG	-1.00055	0.878902	-2.91505	0.00540614	0.038387	-2.22981	p<0.01_down
ENSG00000241216	0.415315	459177	459177	small nuclear RNA activating complex polypeptide 5 pseudogene 1	SNAPC5P1	-0.998476	-0.00229875	-2.46142	0.0175155	0.0881293	-3.16595	p<0.05_down
ENSG00000234423	0.256746	284410	284410	long intergenic non-protein coding RNA 1250	LINC01250	-0.997652	2.2821	-3.81812	0.000388287	0.00527941	-0.0301963	p<0.01_down
ENSG00000186496	0.364267	403442	403442	zinc finger protein 396	ZNF396	-0.990146	0.834629	-3.2903	0.00188869	0.0176394	-1.3283	p<0.01_down
ENSG00000167434	0.209428	231919	231919	carbonic anhydrase 4	CA4	-0.990063	3.14532	-5.22595	3.78895e-06	0.000131487	4.22976	p<0.01_down
ENSG00000227053	0.418357	463144	463144	MUC12 antisense RNA 1	MUC12-AS1	-0.987748	-0.75272	-2.56568	0.0135032	0.0734204	-2.95071	p<0.05_down
ENSG00000132003	0.216004	238916	238916	zinc finger SWIM-type containing 4	ZSWIM4	-0.982513	3.06651	-4.44077	5.31358e-05	0.00108301	1.74193	p<0.01_down
ENSG00000203943	0.430255	475767	475767	sterile alpha motif domain containing 13	SAMD13	-0.976975	-0.831846	-2.46912	0.0171855	0.0870257	-3.13661	p<0.05_down
ENSG00000162241	0.260259	287859	287859	solute carrier family 25 member 45	SLC25A45	-0.975581	2.262	-3.74295	0.000489573	0.00632402	-0.236668	p<0.01_down
ENSG00000158483	0.365333	403677	403677	family with sequence similarity 86 member C1, pseudogene	FAM86C1P	-0.970898	0.75619	-2.27479	0.0274634	0.12071	-3.59842	p<0.05_down
ENSG00000163521	0.368733	407749	407749	galactosidase beta 1 like	GLB1L	-0.97078	0.627215	-2.47613	0.0168903	0.0860023	-3.19131	p<0.05_down
ENSG00000105549	0.412843	457141	457141	theg spermatid protein	THEG	-0.969589	-0.541468	-2.32837	0.0241879	0.11045	-3.43028	p<0.05_down
ENSG00000162069	0.429554	475480	475480	BICD family like cargo adaptor 2	BICDL2	-0.966541	-0.58155	-2.48937	0.0163455	0.0841548	-3.09665	p<0.05_down
ENSG00000246859	0.32693	361501	361501	STARD4 antisense RNA 1	STARD4-AS1	-0.965715	1.33467	-2.60273	0.0122926	0.0689202	-2.98855	p<0.05_down
ENSG00000179058	0.419902	464474	464474	chromosome 9 open reading frame 50	C9orf50	-0.964143	-0.624751	-2.3554	0.0226723	0.105503	-3.37034	p<0.05_down
ENSG00000164488	0.423145	468531	468531	dishevelled binding antagonist of beta catenin 2	DACT2	-0.960515	-0.672195	-2.13209	0.038187	0.150385	-3.78263	p<0.05_down
ENSG00000230133	0.264442	292098	292098	long intergenic non-protein coding RNA 1721	LINC01721	-0.960284	2.04955	-3.49246	0.00104401	0.0112097	-0.920064	p<0.01_down
ENSG00000257591	0.314398	347955	347955	zinc finger protein 625	ZNF625	-0.960051	0.917489	-2.28454	0.0268393	0.118971	-3.67455	p<0.05_down
ENSG00000112981	0.245332	271484	271484	NME/NM23 family member 5	NME5	-0.957556	2.34941	-4.12636	0.00014716	0.00245426	0.846018	p<0.01_down
ENSG00000275714	0.357003	394544	394544	H3 clustered histone 1	H3C1	-0.95413	0.9346	-2.28744	0.0266567	0.118389	-3.58754	p<0.05_down
ENSG00000226903	0.423406	468841	468841	long intergenic non-protein coding RNA 354	LINC00354	-0.94179	-0.509088	-2.19356	0.0331836	0.137133	-3.67118	p<0.05_down
ENSG00000124205	0.384581	425457	425457	endothelin 3	EDN3	-0.940704	0.107628	-2.50752	0.0156239	0.0814084	-3.1059	p<0.05_down
ENSG00000127423	0.380171	420616	420616	aurora kinase A and ninein interacting protein	AUNIP	-0.940519	0.600749	-2.5963	0.0124953	0.0697072	-2.92529	p<0.05_down
ENSG00000173295	0.333007	367274	367274	family with sequence similarity 86, member A pseudogene	FAM86B3P	-0.940427	1.39863	-2.74615	0.00848436	0.0530441	-2.66075	p<0.01_down
ENSG00000121898	0.346837	383516	383516	carboxypeptidase X, M14 family member 2	CPXM2	-0.939166	1.13772	-2.96681	0.00469502	0.0345218	-2.13204	p<0.01_down
ENSG00000197361	0.391451	433019	433019	F-box and leucine rich repeat protein 22	FBXL22	-0.939033	0.172171	-2.66045	0.0106029	0.0619233	-2.77598	p<0.05_down
ENSG00000203799	0.346039	382904	382904	coiled-coil domain containing 162, pseudogene	CCDC162P	-0.938818	1.26086	-2.64424	0.0110545	0.0638695	-2.86722	p<0.05_down
ENSG00000198128	0.361415	400079	400079	olfactory receptor family 2 subfamily L member 3	OR2L3	-0.937219	0.395533	-2.36268	0.0222788	0.104037	-3.43212	p<0.05_down
ENSG00000229544	0.411699	455570	455570	NK1 homeobox 2	NKX1-2	-0.936515	-0.22249	-2.25928	0.0284824	0.123931	-3.56319	p<0.05_down
ENSG00000249695	0.432437	478703	478703	uncharacterized LOC574538	LOC574538	-0.925515	-0.768401	-2.43509	0.0186861	0.0921631	-3.20228	p<0.05_down
ENSG00000141485	0.277329	307252	307252	solute carrier family 13 member 5	SLC13A5	-0.925043	2.14979	-3.39815	0.00137956	0.0139586	-1.14873	p<0.01_down
ENSG00000143858	0.119311	131738	131738	synaptotagmin 2	SYT2	-0.924432	5.5145	-2.99967	0.00428993	0.0323046	-2.83632	p<0.01_down
ENSG00000248837	0.359571	398463	398463	uncharacterized LOC105374524	LOC105374524	-0.922959	0.683592	-2.21352	0.031688	0.132766	-3.72522	p<0.05_down
ENSG00000240137	0.372966	413174	413174	ERICH6 antisense RNA 1	ERICH6-AS1	-0.921689	0.438803	-2.61913	0.0117891	0.0669999	-2.88522	p<0.05_down
ENSG00000243813	0.347771	385183	385183	zinc finger protein 426 pseudogene	LOC100419755	-0.921202	1.17104	-2.92566	0.00525273	0.0376248	-2.22778	p<0.01_down
ENSG00000196071	0.300569	332598	332598	olfactory receptor family 2 subfamily L member 13	OR2L13	-0.917019	1.6524	-2.81223	0.00712548	0.0467648	-2.56552	p<0.01_down
ENSG00000273723	0.418498	463357	463357	SUGT1 divergent transcript	SUGT1-DT	-0.915842	-0.721218	-2.21019	0.0319332	0.133556	-3.64647	p<0.05_down
ENSG00000228594	0.171032	189275	189275	fibronectin type III domain containing 10	FNDC10	-0.915831	3.82632	-5.49667	1.48972e-06	6.15119e-05	5.04121	p<0.01_down
ENSG00000278530	0.423372	468390	468390	charged multivesicular body protein 1B2, pseudogene	CHMP1B2P	-0.915773	-0.343115	-2.25744	0.0286055	0.124137	-3.55305	p<0.05_down
ENSG00000268350	0.133842	147801	147801	family with sequence similarity 156 member A	FAM156A	-0.915374	5.0143	-2.60035	0.0123671	0.0692286	-3.69995	p<0.05_down
ENSG00000166153	0.426917	472591	472591	DEP domain containing 4	DEPDC4	-0.914208	-0.735751	-2.20968	0.0319713	0.133689	-3.63758	p<0.05_down
ENSG00000084674	0.426686	471936	471936	apolipoprotein B	APOB	-0.912072	-0.475229	-2.33536	0.0237877	0.109398	-3.40189	p<0.05_down
ENSG00000167272	0.299496	331039	331039	POP5 homolog, ribonuclease P/MRP subunit	POP5	-0.91097	1.61995	-2.9898	0.00440803	0.0329756	-2.14603	p<0.01_down
ENSG00000224280	0.356918	394840	394840	ataxin 2 like pseudogene	LOC317727	-0.906513	0.709901	-2.45387	0.0178439	0.0891718	-3.25443	p<0.05_down
ENSG00000135914	0.426604	472082	472082	5-hydroxytryptamine receptor 2B	HTR2B	-0.90545	-0.824191	-2.29661	0.0260848	0.11685	-3.47581	p<0.05_down
ENSG00000127588	0.199522	219821	219821	G protein subunit gamma 13	GNG13	-0.904974	3.07628	-4.63411	2.80508e-05	0.00066047	2.30706	p<0.01_down
ENSG00000169313	0.385886	426582	426582	purinergic receptor P2Y12	P2RY12	-0.90291	0.228281	-2.4544	0.0178206	0.0891542	-3.21307	p<0.05_down
ENSG00000106536	0.152078	168170	168170	POU class 6 homeobox 2	POU6F2	-0.901805	4.52548	-4.67541	2.44456e-05	0.000597851	2.27226	p<0.01_down
ENSG00000081818	0.219603	242997	242997	protocadherin beta 4	PCDHB4	-0.901233	3.11628	-3.89403	0.000306641	0.0044003	0.107887	p<0.01_down
ENSG00000234350	0.391718	433631	433631	ERICH2 divergent transcript	ERICH2-DT	-0.895944	0.207548	-2.14262	0.0372852	0.148056	-3.806	p<0.05_down
ENSG00000236709	0.403266	446474	446474	DAPK1 intronic transcript 1	DAPK1-IT1	-0.895672	-0.268386	-2.33625	0.0237371	0.109237	-3.42629	p<0.05_down
ENSG00000187260	0.237437	262950	262950	WD repeat domain 86	WDR86	-0.894358	2.79184	-3.63985	0.000670568	0.00808259	-0.572729	p<0.01_down
ENSG00000131187	0.298227	329439	329439	coagulation factor XII	F12	-0.893134	1.76064	-3.45954	0.00115117	0.0120972	-0.953653	p<0.01_down
ENSG00000259664	0.319806	354260	354260	long intergenic non-protein coding RNA 2254	LINC02254	-0.892998	1.39445	-2.96822	0.00467689	0.0344529	-2.16465	p<0.01_down
ENSG00000144407	0.265727	294335	294335	parathyroid hormone 2 receptor	PTH2R	-0.891525	2.14837	-3.0708	0.00352244	0.0279406	-2.01501	p<0.01_down
ENSG00000226017	0.413688	457136	457136	PRICKLE2 antisense RNA 3	PRICKLE2-AS3	-0.8858	-0.2658	-2.29237	0.0263479	0.117583	-3.49823	p<0.05_down
ENSG00000158748	0.23339	258262	258262	5-hydroxytryptamine receptor 6	HTR6	-0.884975	2.8675	-4.52175	4.07043e-05	0.000889381	2.02494	p<0.01_down
ENSG00000275212	0.410606	454622	454622	long intergenic non-protein coding RNA 2826	LINC02826	-0.884951	-0.26738	-2.08129	0.0428096	0.162659	-3.88912	p<0.05_down
ENSG00000205572	0.176167	194658	194658	small EDRK-rich factor 1A	SERF1A	-0.884785	3.65641	-2.71768	0.00914061	0.0559447	-3.18209	p<0.01_down
ENSG00000128250	0.427435	473073	473073	ret finger protein like 1	RFPL1	-0.883035	-0.574078	-2.0856	0.0423992	0.161665	-3.85961	p<0.05_down
ENSG00000259151	0.397401	440095	440095	cyclase associated actin cytoskeleton regulatory protein 2 pseudogene 1	CAP2P1	-0.877581	-0.0562137	-2.34331	0.0233394	0.107921	-3.41977	p<0.05_down
ENSG00000077092	0.15538	171729	171729	retinoic acid receptor beta	RARB	-0.876975	4.39144	-7.00068	7.64152e-09	8.40884e-07	10.1193	p<0.01_down
ENSG00000101443	0.401449	444211	444211	WAP four-disulfide core domain 2	WFDC2	-0.876771	-0.105469	-2.22942	0.0305398	0.12954	-3.63218	p<0.05_down
ENSG00000140961	0.349453	387072	387072	oxidative stress induced growth inhibitor 1	OSGIN1	-0.876228	0.938706	-2.47379	0.0169885	0.0863165	-3.22498	p<0.05_down
ENSG00000184378	0.359392	396968	396968	actin related protein T3	ACTRT3	-0.867289	0.458019	-2.23349	0.0302519	0.128772	-3.68754	p<0.05_down
ENSG00000275450	0.38034	420662	420662	PTGER4P2-CDK2AP2P2 readthrough, transcribed pseudogene	PTGER4P2-CDK2AP2P2	-0.867119	0.376112	-2.67475	0.0102187	0.0603683	-2.75676	p<0.05_down
ENSG00000267361	0.385612	426453	426453	SEC24 homolog A pseudogene 1	SEC24AP1	-0.865807	0.31489	-2.48197	0.016648	0.0851816	-3.15719	p<0.05_down
ENSG00000125458	0.292673	322847	322846	5', 3'-nucleotidase, cytosolic	NT5C	-0.864118	1.99325	-3.28051	0.0019428	0.0180257	-1.43029	p<0.01_down
ENSG00000082497	0.223194	246882	246882	SERTA domain containing 4	SERTAD4	-0.859282	2.74995	-3.2844	0.00192117	0.0178485	-1.57814	p<0.01_down
ENSG00000215397	0.292233	323010	323010	scratch family transcriptional repressor 2	SCRT2	-0.856743	1.98643	-2.61155	0.0120195	0.0678907	-3.03774	p<0.05_down
ENSG00000268996	0.371511	411475	411475	MAN1B1 divergent transcript	MAN1B1-DT	-0.855643	0.489614	-2.16859	0.0351418	0.142404	-3.78956	p<0.05_down
ENSG00000284848	0.322316	356702	356702	long intergenic non-protein coding RNA 2359	LINC02359	-0.854806	1.44792	-2.87239	0.00606643	0.0417495	-2.38744	p<0.01_down
ENSG00000061337	0.100355	111037	111037	leucine zipper tumor suppressor 1	LZTS1	-0.854633	6.55419	-8.05766	1.9083e-10	4.05284e-08	13.541	p<0.01_down
ENSG00000113889	0.41512	459267	459267	kininogen 1	KNG1	-0.85269	-0.448017	-2.19242	0.0332708	0.137312	-3.68328	p<0.05_down
ENSG00000053328	0.359353	397914	397914	methyltransferase like 24	METTL24	-0.851927	0.779691	-2.30271	0.0257105	0.115515	-3.55384	p<0.05_down
ENSG00000275074	0.257993	285721	285721	nudix hydrolase 18	NUDT18	-0.8515	2.52724	-3.58086	0.000801368	0.00926481	-0.691616	p<0.01_down
ENSG00000205037	0.286694	316962	316962	uncharacterized LOC400553	LOC400553	-0.851354	1.68205	-2.95615	0.0048339	0.0352792	-2.25173	p<0.01_down
ENSG00000186765	0.418856	463833	463833	fascin actin-bundling protein 2, retinal	FSCN2	-0.850804	-0.487185	-2.3797	0.0213824	0.101163	-3.32416	p<0.05_down
ENSG00000243477	0.19249	212506	212506	N-alpha-acetyltransferase 80, NatH catalytic subunit	NAA80	-0.848328	3.47065	-5.05629	6.76728e-06	0.000207993	3.64386	p<0.01_down
ENSG00000196388	0.424279	469511	469511	inhibitor of CDK, cyclin A1 interacting protein 1	INCA1	-0.84426	-0.599646	-2.06292	0.0445978	0.166755	-3.90319	p<0.05_down
ENSG00000091482	0.378849	418488	418488	small muscle protein X-linked	SMPX	-0.84365	0.510747	-2.08589	0.0423715	0.161646	-3.92839	p<0.05_down
ENSG00000196074	0.230923	255867	255867	synaptonemal complex protein 2	SYCP2	-0.843608	2.67138	-4.16323	0.000130776	0.00222907	0.929	p<0.01_down
ENSG00000196366	0.428427	474417	474417	chromosome 9 putative open reading frame 163	C9orf163	-0.842519	-0.705888	-2.0159	0.0494724	0.178568	-3.97877	p<0.05_down
ENSG00000203663	0.303898	336472	336472	olfactory receptor family 2 subfamily L member 2	OR2L2	-0.840292	1.69682	-2.44072	0.0184298	0.0912807	-3.37949	p<0.05_down
ENSG00000183298	0.334845	371061	371061	ribosomal protein SA pseudogene 19	RPSAP19	-0.837622	1.18083	-2.32802	0.0242083	0.110472	-3.54694	p<0.05_down
ENSG00000105976	0.130698	144452	144452	MET proto-oncogene, receptor tyrosine kinase	MET	-0.832458	5.20121	-3.4711	0.00111238	0.0117946	-1.49254	p<0.01_down
ENSG00000226435	0.321912	355931	355931	ankyrin repeat domain 18D, pseudogene	ANKRD18DP	-0.831274	1.5425	-2.71686	0.00916022	0.0560486	-2.74479	p<0.01_down
ENSG00000196503	0.377485	418133	418133	ADP ribosylation factor like GTPase 9	ARL9	-0.827441	0.310983	-2.2597	0.0284548	0.123862	-3.6086	p<0.05_down
ENSG00000236914	0.397065	439029	439029	long intergenic non-protein coding RNA 1852	LINC01852	-0.826607	0.305116	-2.18648	0.0337289	0.138636	-3.71794	p<0.05_down
ENSG00000214803	0.394665	436498	436498	uncharacterized LOC101927588	LOC101927588	-0.823648	0.278839	-2.11832	0.0393946	0.153742	-3.84569	p<0.05_down
ENSG00000278873	0.236333	261666	261666	uncharacterized LOC100133319	PRO1804	-0.823243	2.71052	-3.50234	0.00101375	0.0109401	-0.955475	p<0.01_down
ENSG00000149305	0.223013	246686	246686	5-hydroxytryptamine receptor 3B	HTR3B	-0.821287	2.97208	-2.9765	0.00457198	0.0338799	-2.36759	p<0.01_down
ENSG00000127528	0.322252	357113	357113	Kruppel like factor 2	KLF2	-0.816894	1.40601	-2.41191	0.0197747	0.0960162	-3.40124	p<0.05_down
ENSG00000175482	0.232086	257046	257046	DNA polymerase delta 4, accessory subunit	POLD4	-0.815495	2.61676	-2.61366	0.0119548	0.0676334	-3.19725	p<0.05_down
ENSG00000224939	0.411629	455233	455233	long intergenic non-protein coding RNA 184	LINC00184	-0.815088	-0.446701	-2.33513	0.0238006	0.10941	-3.41863	p<0.05_down
ENSG00000213742	0.345113	381851	381851	ZNF337 antisense RNA 1	ZNF337-AS1	-0.814839	1.04813	-2.06029	0.0448587	0.167357	-4.0349	p<0.05_down
ENSG00000222806	0.291739	322994	322994	RNA, 5S ribosomal pseudogene 225	RNA5SP225	-0.813125	1.74783	-2.40109	0.0203024	0.0977073	-3.4898	p<0.05_down
ENSG00000245888	0.41744	461970	461970	NSMCE1 divergent transcript	NSMCE1-DT	-0.812667	-0.400741	-2.08476	0.0424786	0.161827	-3.87384	p<0.05_down
ENSG00000106013	0.406786	450108	450108	ankyrin repeat domain 7	ANKRD7	-0.808682	-0.191475	-2.27219	0.027632	0.1213	-3.54481	p<0.05_down
ENSG00000182472	0.326082	360613	360613	calpain 12	CAPN12	-0.802766	1.33002	-2.62314	0.0116688	0.0664405	-2.9455	p<0.05_down
ENSG00000204052	0.197694	218796	218796	leucine rich repeat containing 73	LRRC73	-0.801861	3.54508	-4.91378	1.09764e-05	0.000305927	3.19474	p<0.01_down
ENSG00000188993	0.32669	361207	361206	leucine rich repeat containing 66	LRRC66	-0.801467	1.09027	-2.28461	0.0268351	0.118971	-3.64879	p<0.05_down
ENSG00000218109	0.438572	485301	485301	KIRREL3 antisense RNA 3	KIRREL3-AS3	-0.799609	-0.942485	-2.09276	0.0417252	0.160159	-3.83374	p<0.05_down
ENSG00000169857	0.287865	318704	318704	apoptosis and caspase activation inhibitor	AVEN	-0.797908	2.13985	-2.491	0.0162796	0.0839189	-3.30974	p<0.05_down
ENSG00000226476	0.258957	286758	286758	long intergenic non-protein coding RNA 1748	LINC01748	-0.79612	2.11257	-2.68378	0.00998263	0.0593869	-2.95737	p<0.01_down
ENSG00000205710	0.232498	257336	257336	chromosome 17 open reading frame 107	C17orf107	-0.792459	2.87651	-3.3401	0.00163468	0.0159035	-1.40341	p<0.01_down
ENSG00000149743	0.282835	312369	312369	tRNA phosphotransferase 1	TRPT1	-0.791919	2.13621	-3.27364	0.00198172	0.0182198	-1.46474	p<0.01_down
ENSG00000184350	0.378722	418650	418650	MAS related GPR family member E	MRGPRE	-0.790112	0.345142	-2.0384	0.0470854	0.172737	-4.0129	p<0.05_down
ENSG00000211445	0.122502	135399	135399	glutathione peroxidase 3	GPX3	-0.789517	5.36378	-4.30956	8.15482e-05	0.0015219	0.944542	p<0.01_down
ENSG00000120471	0.413738	458304	458304	tumor protein p53 regulated apoptosis inducing protein 1	TP53AIP1	-0.787004	-0.379231	-2.05755	0.0451319	0.167895	-3.92647	p<0.05_down
ENSG00000283959	0.424109	469578	469578	uncharacterized LOC101927245	LOC101927245	-0.783025	-0.663086	-2.162	0.0356747	0.143632	-3.7277	p<0.05_down
ENSG00000092853	0.276507	305462	305462	claspin	CLSPN	-0.7824	2.35366	-3.41251	0.00132257	0.0134912	-1.1121	p<0.01_down
ENSG00000232903	0.3785	419101	419101	long intergenic non-protein coding RNA 1166	LINC01166	-0.782399	0.557933	-2.2163	0.0314845	0.1322	-3.68938	p<0.05_down
ENSG00000234498	0.349899	386888	386888	ribosomal protein L13a pseudogene 20	RPL13AP20	-0.779939	0.681953	-2.28507	0.0268059	0.118927	-3.60431	p<0.05_down
ENSG00000162981	0.0920624	101815	101815	LRAT domain containing 1	LRATD1	-0.779732	6.97624	-7.01699	7.21582e-09	8.02354e-07	9.8742	p<0.01_down
ENSG00000283646	0.377504	417760	417760	long intergenic non-protein coding RNA 2009	LINC02009	-0.779411	0.581271	-2.34754	0.0231039	0.107134	-3.43807	p<0.05_down
ENSG00000144230	0.261762	289738	289738	G protein-coupled receptor 17	GPR17	-0.779351	2.49505	-2.49635	0.0160646	0.083017	-3.36568	p<0.05_down
ENSG00000104983	0.201663	223371	223371	coiled-coil domain containing 61	CCDC61	-0.779297	3.47301	-3.84137	0.000361287	0.00501177	-0.0973828	p<0.01_down
ENSG00000184984	0.37516	414604	414604	cholinergic receptor muscarinic 5	CHRM5	-0.777869	0.423798	-2.29328	0.0262913	0.117429	-3.54747	p<0.05_down
ENSG00000186523	0.389065	430441	430441	family with sequence similarity 86 member B1	FAM86B1	-0.776499	0.00108107	-2.1792	0.0342975	0.140025	-3.74279	p<0.05_down
ENSG00000010318	0.257885	285313	285313	PHD finger protein 7	PHF7	-0.776166	2.13663	-3.42738	0.00126589	0.0130256	-1.10848	p<0.01_down
ENSG00000153157	0.346082	383428	383428	synaptonemal complex protein 2 like	SYCP2L	-0.775855	0.837967	-2.05149	0.0457422	0.169482	-4.04878	p<0.05_down
ENSG00000158050	0.284507	314776	314776	dual specificity phosphatase 2	DUSP2	-0.775231	1.92761	-2.70087	0.00954947	0.0577153	-2.85494	p<0.01_down
ENSG00000261738	0.189281	209474	209474	MIR3976 host gene	MIR3976HG	-0.773988	3.5816	-2.04821	0.046076	0.170333	-4.54166	p<0.05_down
ENSG00000187922	0.431536	477702	477702	lipocalin 10	LCN10	-0.772446	-0.827311	-2.23089	0.0304354	0.129252	-3.59339	p<0.05_down
ENSG00000248713	0.300073	331530	331530	chromosome 4 open reading frame 54	C4orf54	-0.77143	1.76455	-2.14585	0.0370125	0.147425	-3.97598	p<0.05_down
ENSG00000130635	0.248745	275595	275595	collagen type V alpha 1 chain	COL5A1	-0.767871	2.77042	-2.86461	0.00619465	0.042261	-2.5626	p<0.01_down
ENSG00000101842	0.423797	469205	469205	V-set and immunoglobulin domain containing 1	VSIG1	-0.759586	-0.688937	-2.13099	0.0382817	0.150616	-3.78379	p<0.05_down
ENSG00000240498	0.39156	433129	433129	CDKN2B antisense RNA 1	CDKN2B-AS1	-0.758573	0.00163458	-2.04418	0.0464885	0.171291	-3.98213	p<0.05_down
ENSG00000170324	0.260823	288168	288168	FERM and PDZ domain containing 2	FRMPD2	-0.758219	2.54689	-2.28197	0.027003	0.119303	-3.81579	p<0.05_down
ENSG00000142621	0.280887	311161	311161	forkhead associated phosphopeptide binding domain 1	FHAD1	-0.753084	2.08754	-2.10438	0.0406515	0.157139	-4.10385	p<0.05_down
ENSG00000082126	0.41188	455684	455684	MAGUK p55 scaffold protein 4	MPP4	-0.751641	-0.299454	-2.27202	0.0276434	0.121325	-3.53895	p<0.05_down
ENSG00000170681	0.32385	357961	357961	caveolae associated protein 4	CAVIN4	-0.750891	1.51909	-2.38404	0.0211592	0.100459	-3.45519	p<0.05_down
ENSG00000139304	0.322014	356856	356856	protein tyrosine phosphatase receptor type Q	PTPRQ	-0.750615	1.23909	-2.26427	0.028151	0.123013	-3.69831	p<0.05_down
ENSG00000150667	0.275753	305393	305393	fibrous sheath interacting protein 1	FSIP1	-0.750579	2.22537	-2.40508	0.0201062	0.0970277	-3.52152	p<0.05_down
ENSG00000176476	0.319197	353066	353066	SAGA complex associated factor 29	SGF29	-0.748885	1.66827	-2.35353	0.0227739	0.105906	-3.52646	p<0.05_down
ENSG00000197385	0.336338	372256	372256	zinc finger protein 860	ZNF860	-0.748708	1.22878	-2.10092	0.0409686	0.158026	-3.97869	p<0.05_down
ENSG00000196569	0.113206	125226	125226	laminin subunit alpha 2	LAMA2	-0.74284	5.76852	-4.3749	6.59201e-05	0.00129871	1.08325	p<0.01_down
ENSG00000246174	0.344121	381242	381242	KCTD21 antisense RNA 1	KCTD21-AS1	-0.74096	0.859087	-2.05267	0.0456235	0.16922	-4.05056	p<0.05_down
ENSG00000253137	0.323235	357987	357987	PSMC2 pseudogene 2	PSMC2P2	-0.737266	1.01523	-2.73293	0.00878357	0.0544023	-2.70634	p<0.01_down
ENSG00000198729	0.148066	163693	163693	protein phosphatase 1 regulatory inhibitor subunit 14C	PPP1R14C	-0.736875	4.55058	-5.23308	3.69742e-06	0.000128942	4.07892	p<0.01_down
ENSG00000171097	0.235501	260589	260589	kynurenine aminotransferase 1	KYAT1	-0.733506	2.91805	-3.1626	0.00272153	0.0231755	-1.85945	p<0.01_down
ENSG00000091664	0.181619	200702	200702	solute carrier family 17 member 6	SLC17A6	-0.731373	3.51953	-2.95593	0.00483684	0.0352885	-2.57869	p<0.01_down
ENSG00000173531	0.32468	359524	359524	macrophage stimulating 1	MST1	-0.730073	1.71033	-2.4794	0.0167541	0.0854898	-3.25627	p<0.05_down
ENSG00000218227	0.259902	287851	287851	ribosomal protein L19 pseudogene 9	RPL19P9	-0.729223	2.58384	-2.20927	0.0320014	0.133762	-3.96309	p<0.05_down
ENSG00000256061	0.246558	273161	273161	dynein axonemal assembly factor 4	DNAAF4	-0.727201	2.18199	-2.22564	0.0308095	0.130189	-3.97269	p<0.05_down
ENSG00000162543	0.159884	176768	176768	UBX domain protein 10	UBXN10	-0.725192	4.13883	-4.05073	0.000187235	0.0029587	0.36025	p<0.01_down
ENSG00000226450	0.433749	480093	480093	ccytochrome P450 family 2 subfamily D member 8, pseudogene	CYP2D8P	-0.721266	-0.756983	-2.05067	0.0458258	0.169733	-3.91253	p<0.05_down
ENSG00000144550	0.183577	202856	202856	copine family member 9	CPNE9	-0.720432	3.86793	-4.4171	5.74222e-05	0.00115815	1.57942	p<0.01_down
ENSG00000259673	0.351226	388646	388646	IQCH antisense RNA 1	IQCH-AS1	-0.720246	1.17677	-2.15743	0.0360493	0.144729	-3.84541	p<0.05_down
ENSG00000181322	0.305429	338016	338016	NME/NM23 family member 9	NME9	-0.719016	1.78809	-2.69333	0.00973848	0.0583924	-2.8279	p<0.01_down
ENSG00000180720	0.170217	188425	188425	cholinergic receptor muscarinic 4	CHRM4	-0.715474	4.00052	-3.86889	0.000331649	0.0046903	-0.134882	p<0.01_down
ENSG00000163749	0.224075	247449	247449	coiled-coil domain containing 158	CCDC158	-0.714407	3.19772	-2.95326	0.00487219	0.0354368	-2.42156	p<0.01_down
ENSG00000187650	0.278002	308037	308037	vimentin type intermediate filament associated coiled-coil protein	VMAC	-0.714344	1.77683	-2.28059	0.0270907	0.119608	-3.77015	p<0.05_down
ENSG00000248859	0.42326	468450	468450	long intergenic non-protein coding RNA 1574	LINC01574	-0.712314	-0.435688	-2.21581	0.0315204	0.132275	-3.63049	p<0.05_down
ENSG00000176273	0.338205	374196	374196	solute carrier family 35 member G1	SLC35G1	-0.710765	1.23914	-2.10854	0.0402727	0.156193	-3.96092	p<0.05_down
ENSG00000205116	0.257038	284460	284460	transmembrane protein 88B	TMEM88B	-0.710486	2.22818	-2.4569	0.0177112	0.0887987	-3.46388	p<0.05_down
ENSG00000163449	0.20791	229121	229121	transmembrane protein 169	TMEM169	-0.706892	3.1802	-3.88622	0.00031421	0.00449071	0.0525129	p<0.01_down
ENSG00000161558	0.25086	277173	277173	transmembrane protein 143	TMEM143	-0.70554	2.53804	-2.85881	0.00629176	0.0427561	-2.57062	p<0.01_down
ENSG00000225706	0.225543	249360	249360	PTPRD antisense RNA 1	PTPRD-AS1	-0.704916	2.54921	-3.09589	0.00328392	0.0265893	-2.05968	p<0.01_down
ENSG00000223694	0.330046	365562	365562	ADH5 pseudogene 3	ADH5P3	-0.704035	1.35879	-2.08833	0.0421415	0.161087	-4.01481	p<0.05_down
ENSG00000114656	0.229951	254725	254725	cilia and flagella associated protein 92 (putative)	CFAP92	-0.703457	2.74822	-3.25625	0.00208339	0.0189369	-1.63217	p<0.01_down
ENSG00000104998	0.29855	330075	330074	interleukin 27 receptor subunit alpha	IL27RA	-0.702784	1.88207	-2.52833	0.0148326	0.0785962	-3.2053	p<0.05_down
ENSG00000183386	0.312851	346428	346428	four and a half LIM domains 3	FHL3	-0.701691	1.41868	-2.11754	0.0394637	0.153926	-3.9988	p<0.05_down
ENSG00000233123	0.161203	178328	178328	long intergenic non-protein coding RNA 1007	LINC01007	-0.697808	4.22756	-3.64783	0.00065454	0.00794804	-0.817717	p<0.01_down
ENSG00000023608	0.305376	337500	337500	small nuclear RNA activating complex polypeptide 1	SNAPC1	-0.695695	1.74649	-2.0872	0.0422478	0.161384	-4.07268	p<0.05_down
ENSG00000154928	0.153923	170303	170303	EPH receptor B1	EPHB1	-0.690455	4.36179	-4.66505	2.53049e-05	0.000614902	2.24746	p<0.01_down
ENSG00000138378	0.154242	170425	170425	signal transducer and activator of transcription 4	STAT4	-0.688115	4.38552	-4.38321	6.41559e-05	0.00127195	1.3559	p<0.01_down
ENSG00000214309	0.24669	273029	273029	metallo-beta-lactamase domain containing 1	MBLAC1	-0.686811	2.57147	-3.052	0.00371169	0.0290964	-2.10914	p<0.01_down
ENSG00000280852	0.374572	414253	414253	adaptor related protein complex 1 subunit sigma 2 pseudogene	LOC653653	-0.685059	0.586189	-2.09879	0.041165	0.158582	-3.91223	p<0.05_down
ENSG00000170855	0.298067	328975	328975	TP53 regulated inhibitor of apoptosis 1	TRIAP1	-0.682732	1.666	-2.46677	0.0172858	0.0872683	-3.33766	p<0.05_down
ENSG00000144668	0.148889	164772	164772	integrin subunit alpha 9	ITGA9	-0.678484	4.48894	-4.3887	6.3014e-05	0.00125308	1.34704	p<0.01_down
ENSG00000102879	0.121987	134979	134979	coronin 1A	CORO1A	-0.677795	5.41882	-4.83048	1.45385e-05	0.000387413	2.60919	p<0.01_down
ENSG00000242612	0.278306	308168	308168	2,4-dienoyl-CoA reductase 2	DECR2	-0.676609	1.97107	-2.53576	0.0145593	0.0775544	-3.23658	p<0.05_down
ENSG00000233719	0.433131	479462	479462	GOT2 pseudogene 3	GOT2P3	-0.674211	-0.987003	-2.03473	0.0474681	0.173546	-3.94068	p<0.05_down
ENSG00000198873	0.187333	207410	207410	G protein-coupled receptor kinase 5	GRK5	-0.672759	3.43324	-4.12021	0.000150081	0.00249407	0.681287	p<0.01_down
ENSG00000132016	0.329736	364941	364941	break repair meiotic recombinase recruitment factor 1	BRME1	-0.671609	1.35572	-2.06122	0.0447664	0.16715	-4.0648	p<0.05_down
ENSG00000250878	0.313272	346913	346913	methyltransferase like 21E, pseudogene	METTL21EP	-0.671392	1.32424	-2.28314	0.0269282	0.119121	-3.67977	p<0.05_down
ENSG00000164591	0.305684	338290	338290	myozenin 3	MYOZ3	-0.670286	1.53681	-2.25999	0.0284351	0.123802	-3.7424	p<0.05_down
ENSG00000181031	0.284602	315306	315306	rabphilin 3A like (without C2 domains)	RPH3AL	-0.669192	1.90556	-2.17278	0.0348057	0.141521	-3.96403	p<0.05_down
ENSG00000101846	0.106209	117423	117423	steroid sulfatase	STS	-0.669164	6.16837	-6.3565	7.37052e-08	5.1323e-06	7.68103	p<0.01_down
ENSG00000164978	0.282262	311532	311532	nudix hydrolase 2	NUDT2	-0.664669	1.84373	-2.11299	0.0398708	0.155032	-4.08392	p<0.05_down
ENSG00000101203	0.297429	329318	329318	collagen type XX alpha 1 chain	COL20A1	-0.664311	2.02754	-2.05317	0.0455722	0.169059	-4.15483	p<0.05_down
ENSG00000106266	0.185206	204932	204932	sorting nexin 8	SNX8	-0.661353	3.68043	-3.79807	0.000413135	0.00550794	-0.280756	p<0.01_down
ENSG00000128298	0.220128	243418	243418	BAR/IMD domain containing adaptor protein 2 like 2	BAIAP2L2	-0.66034	3.14415	-3.56276	0.000846172	0.00961016	-0.832915	p<0.01_down
ENSG00000114767	0.273234	302080	302080	ribosomal RNA processing 9, U3 small nucleolar RNA binding protein	RRP9	-0.657172	2.13216	-2.68811	0.00987116	0.0589715	-2.91055	p<0.01_down
ENSG00000206140	0.255528	282745	282745	transmembrane protein 191C	TMEM191C	-0.653826	2.77206	-2.21584	0.0315178	0.132275	-3.96355	p<0.05_down
ENSG00000038002	0.29989	331588	331588	aspartylglucosaminidase	AGA	-0.652869	1.74434	-2.46742	0.0172581	0.0872231	-3.33222	p<0.05_down
ENSG00000254858	0.322303	356482	356482	MPV17 mitochondrial inner membrane protein like 2	MPV17L2	-0.651901	1.45981	-2.14481	0.0371004	0.147581	-3.92675	p<0.05_down
ENSG00000259070	0.283373	313827	313827	long intergenic non-protein coding RNA 639	LINC00639	-0.650365	2.05756	-2.28342	0.0269105	0.119119	-3.75033	p<0.05_down
ENSG00000183186	0.177909	197002	197002	C2 calcium dependent domain containing 4C	C2CD4C	-0.648136	3.93373	-3.25752	0.00207582	0.0188968	-1.81744	p<0.01_down
ENSG00000181211	0.275164	304536	304536	HECW1 intronic transcript 1	HECW1-IT1	-0.645648	2.00885	-2.54928	0.0140728	0.0756126	-3.21502	p<0.05_down
ENSG00000177839	0.174969	193584	193584	protocadherin beta 9	PCDHB9	-0.645247	3.79398	-3.81946	0.000386681	0.00526769	-0.259422	p<0.01_down
ENSG00000171612	0.260097	287928	287928	solute carrier family 25 member 33	SLC25A33	-0.64508	2.43036	-2.46794	0.0172356	0.0871549	-3.43146	p<0.05_down
ENSG00000168405	0.269664	298495	298495	cytidine monophospho-N-acetylneuraminic acid hydroxylase, pseudogene	CMAHP	-0.644561	2.04252	-2.58168	0.0129675	0.0714965	-3.158	p<0.05_down
ENSG00000164142	0.213766	236726	236726	FHF complex subunit HOOK interacting protein 1A	FHIP1A	-0.643016	3.0889	-3.00187	0.00426398	0.0322231	-2.33577	p<0.01_down
ENSG00000211450	0.139993	154759	154759	selenoprotein H	SELENOH	-0.642047	4.78664	-5.96735	2.88917e-07	1.60209e-05	6.52458	p<0.01_down
ENSG00000150873	0.21374	236582	236582	chromosome 2 open reading frame 50	C2orf50	-0.641063	2.99792	-3.1824	0.0025729	0.0222852	-1.87567	p<0.01_down
ENSG00000249715	0.295476	327071	327071	fer-1 like family member 5	FER1L5	-0.640163	1.73093	-2.01794	0.0492522	0.177971	-4.22374	p<0.05_down
ENSG00000115274	0.168664	186726	186726	INO80 complex subunit B	INO80B	-0.635525	3.97438	-3.8027	0.000407266	0.00547091	-0.335615	p<0.01_down
ENSG00000122678	0.263671	291630	291630	DNA polymerase mu	POLM	-0.632788	2.51365	-2.48583	0.0164897	0.084714	-3.38303	p<0.05_down
ENSG00000251209	0.219401	243084	243084	long intergenic non-protein coding RNA 923	LINC00923	-0.632755	2.69622	-2.50287	0.015806	0.081994	-3.48788	p<0.05_down
ENSG00000256269	0.293022	323702	323702	hydroxymethylbilane synthase	HMBS	-0.632284	1.80211	-2.22058	0.0311736	0.13131	-3.84989	p<0.05_down
ENSG00000135426	0.0782231	86465.2	86465.2	thymocyte expressed, positive selection associated 1	TESPA1	-0.632074	7.89672	-5.18611	4.34345e-06	0.000145959	3.4103	p<0.01_down
ENSG00000183230	0.292897	324404	324404	catenin alpha 3	CTNNA3	-0.631662	1.65476	-2.28223	0.0269861	0.119278	-3.72868	p<0.05_down
ENSG00000048052	0.112244	124114	124114	histone deacetylase 9	HDAC9	-0.628278	5.94782	-5.275	3.20154e-06	0.000115244	4.01771	p<0.01_down
ENSG00000172348	0.0808796	89385	89385	regulator of calcineurin 2	RCAN2	-0.628241	7.58607	-6.89849	1.09453e-08	1.10694e-06	9.35828	p<0.01_down
ENSG00000139352	0.238458	264131	264131	achaete-scute family bHLH transcription factor 1	ASCL1	-0.62715	2.49118	-2.34265	0.0233763	0.108045	-3.76235	p<0.05_down
ENSG00000130748	0.190319	210718	210718	transmembrane protein 160	TMEM160	-0.625903	3.48983	-3.67691	0.000599137	0.00740225	-0.609906	p<0.01_down
ENSG00000236444	0.314583	348480	348480	ubiquitin conjugating enzyme E2 L5	UBE2L5	-0.622769	1.00768	-2.03259	0.0476917	0.174154	-4.15033	p<0.05_down
ENSG00000015475	0.209435	231591	231591	BH3 interacting domain death agonist	BID	-0.621015	3.09288	-3.08964	0.00334188	0.0269252	-2.12939	p<0.01_down
ENSG00000139926	0.17935	198577	198577	FERM domain containing 6	FRMD6	-0.620625	3.69242	-3.39848	0.00137824	0.0139585	-1.43107	p<0.01_down
ENSG00000271614	0.211387	233892	233892	ATP2B1 antisense RNA 1	ATP2B1-AS1	-0.616609	2.98517	-3.43382	0.00124206	0.0128722	-1.21427	p<0.01_down
ENSG00000176731	0.26621	294544	294544	ribosomal biogenesis factor	RBIS	-0.616578	1.97871	-2.75218	0.00835105	0.0524577	-2.78112	p<0.01_down
ENSG00000186395	0.260626	288366	288366	keratin 10	KRT10	-0.61627	2.06621	-2.52173	0.0150797	0.0794094	-3.31386	p<0.05_down
ENSG00000111652	0.115739	127963	127963	COP9 signalosome subunit 7A	COPS7A	-0.615917	5.71259	-6.6905	2.27539e-08	1.94076e-06	8.89983	p<0.01_down
ENSG00000229980	0.300722	332683	332683	TOB1 antisense RNA 1	TOB1-AS1	-0.607938	1.4519	-2.12165	0.0390991	0.153067	-4.01994	p<0.05_down
ENSG00000119705	0.21678	239644	239644	SRA stem-loop interacting RNA binding protein	SLIRP	-0.606505	2.987	-3.43011	0.00125576	0.0129579	-1.20729	p<0.01_down
ENSG00000267060	0.331383	366213	366213	prostaglandin E synthase 3 like	PTGES3L	-0.60581	1.39011	-2.31518	0.02496	0.113052	-3.57907	p<0.05_down
ENSG00000261308	0.317251	351211	351211	fidgetin like 2	FIGNL2	-0.600205	1.62328	-2.15464	0.0362791	0.145349	-3.91933	p<0.05_down
ENSG00000184451	0.291412	322847	322847	C-C motif chemokine receptor 10	CCR10	-0.599557	1.86505	-2.23997	0.0297983	0.127489	-3.81597	p<0.05_down
ENSG00000157470	0.115657	127804	127804	family with sequence similarity 81 member A	FAM81A	-0.598387	5.73164	-5.18907	4.29968e-06	0.000144717	3.75326	p<0.01_down
ENSG00000176396	0.168015	185889	185889	EP300 interacting inhibitor of differentiation 2	EID2	-0.598037	4.18457	-4.07261	0.000174664	0.0027912	0.462797	p<0.01_down
ENSG00000167779	0.266439	294906	294906	insulin like growth factor binding protein 6	IGFBP6	-0.5952	2.28818	-2.26406	0.0281649	0.123029	-3.8353	p<0.05_down
ENSG00000102024	0.138738	153333	153333	plastin 3	PLS3	-0.594932	4.76104	-3.79483	0.000417289	0.00554939	-0.51396	p<0.01_down
ENSG00000214376	0.231122	255503	255503	V-set and transmembrane domain containing 5	VSTM5	-0.593872	2.74296	-2.81365	0.00709853	0.0466312	-2.73693	p<0.01_down
ENSG00000155530	0.317809	351859	351859	leucine rich repeats and guanylate kinase domain containing	LRGUK	-0.59134	1.60958	-2.12007	0.039239	0.153416	-3.98285	p<0.05_down
ENSG00000224699	0.326866	361694	361694	LAMTOR5 antisense RNA 1	LAMTOR5-AS1	-0.589804	1.35316	-2.12412	0.038882	0.152442	-3.95557	p<0.05_down
ENSG00000172794	0.184722	204365	204365	RAB37, member RAS oncogene family	RAB37	-0.588678	3.52596	-4.15775	0.000133092	0.00226344	0.785782	p<0.01_down
ENSG00000114520	0.184421	203780	203780	sorting nexin 4	SNX4	-0.588224	3.70134	-3.52571	0.000945491	0.0104435	-1.05888	p<0.01_down
ENSG00000214050	0.251089	277767	277767	F-box protein 16	FBXO16	-0.587452	2.45123	-2.09783	0.0412532	0.158814	-4.20523	p<0.05_down
ENSG00000234177	0.288405	319493	319493	long intergenic non-protein coding RNA 1114	LINC01114	-0.586127	1.8286	-2.53356	0.0146397	0.0778658	-3.21697	p<0.05_down
ENSG00000115514	0.207273	229207	229207	thioredoxin domain containing 9	TXNDC9	-0.585335	3.10609	-3.75856	0.000466643	0.0060801	-0.318778	p<0.01_down
ENSG00000101189	0.233247	257804	257804	MRG domain binding protein	MRGBP	-0.585082	2.7732	-2.62314	0.0116688	0.0664405	-3.17203	p<0.05_down
ENSG00000070601	0.250956	277410	277410	FERM and PDZ domain containing 1	FRMPD1	-0.584999	2.47886	-2.11075	0.0400729	0.155674	-4.18124	p<0.05_down
ENSG00000227268	0.351603	389105	389105	killin, p53 regulated DNA replication inhibitor	KLLN	-0.584691	0.823366	-2.24181	0.029671	0.127175	-3.68509	p<0.05_down
ENSG00000249158	0.176495	195264	195264	protocadherin alpha 11	PCDHA11	-0.582426	3.75345	-2.64728	0.0109684	0.0634906	-3.34463	p<0.05_down
ENSG00000253953	0.190469	210725	210725	protocadherin gamma subfamily B, 4	PCDHGB4	-0.580842	3.29949	-2.4073	0.019998	0.0967685	-3.81327	p<0.05_down
ENSG00000273018	0.187708	207857	207857	family with sequence similarity 106 member A	FAM106A	-0.580136	3.36778	-2.39755	0.0204774	0.0982824	-3.84676	p<0.05_down
ENSG00000184270	0.246629	272575	272575	H2A clustered histone 21	H2AC21	-0.579882	2.35827	-2.4235	0.0192237	0.0941751	-3.56646	p<0.05_down
ENSG00000148935	0.280387	310168	310168	growth arrest specific 2	GAS2	-0.5786	1.97704	-2.24166	0.029681	0.127192	-3.84113	p<0.05_down
ENSG00000158296	0.20923	231753	231753	solute carrier family 13 member 3	SLC13A3	-0.578597	3.21079	-3.11415	0.00312001	0.0255348	-2.06743	p<0.01_down
ENSG00000120324	0.16745	185306	185306	protocadherin beta 10	PCDHB10	-0.578104	3.95842	-3.80377	0.000405924	0.00545634	-0.337962	p<0.01_down
ENSG00000132386	0.127344	140684	140684	serpin family F member 1	SERPINF1	-0.578012	5.2135	-4.43744	5.37192e-05	0.00109071	1.37871	p<0.01_down
ENSG00000125804	0.209672	232204	232204	family with sequence similarity 182 member A	FAM182A	-0.572711	3.05138	-2.42394	0.0192028	0.0941436	-3.69614	p<0.05_down
ENSG00000107518	0.0657602	72712.2	72712.2	attractin like 1	ATRNL1	-0.571943	8.76903	-6.77162	1.71031e-08	1.55895e-06	8.73765	p<0.01_down
ENSG00000140090	0.10895	120551	120551	solute carrier family 24 member 4	SLC24A4	-0.571164	6.03622	-3.50456	0.00100708	0.0109003	-1.56106	p<0.01_down
ENSG00000089199	0.0788787	87147.9	87147.9	chromogranin B	CHGB	-0.569694	7.75366	-4.32809	7.67822e-05	0.00145728	0.611977	p<0.01_down
ENSG00000002919	0.230652	255295	255295	sorting nexin 11	SNX11	-0.568884	2.90168	-3.27714	0.00196179	0.0181446	-1.57526	p<0.01_down
ENSG00000188760	0.182456	201929	201929	transmembrane protein 198	TMEM198	-0.56764	3.67	-3.10186	0.00322947	0.0262223	-2.20495	p<0.01_down
ENSG00000181817	0.236544	261339	261339	LSM10, U7 small nuclear RNA associated	LSM10	-0.567151	2.66587	-2.60949	0.0120826	0.0681387	-3.19207	p<0.05_down
ENSG00000130725	0.132499	146592	146592	ubiquitin conjugating enzyme E2 M	UBE2M	-0.566637	5.06192	-4.62351	2.90566e-05	0.000677391	2.00342	p<0.01_down
ENSG00000161920	0.31312	345892	345892	mediator complex subunit 11	MED11	-0.565292	1.61986	-2.18088	0.0341653	0.13962	-3.87881	p<0.05_down
ENSG00000104872	0.169454	187480	187480	PIH1 domain containing 1	PIH1D1	-0.564111	4.02942	-3.26442	0.002035	0.0185969	-1.83816	p<0.01_down
ENSG00000229619	0.284217	314404	314404	MBNL1 antisense RNA 1	MBNL1-AS1	-0.56401	1.89593	-2.16998	0.0350296	0.14214	-3.97042	p<0.05_down
ENSG00000170035	0.131635	145571	145571	ubiquitin conjugating enzyme E2 E3	UBE2E3	-0.56321	5.10505	-4.63621	2.78556e-05	0.000658061	2.03912	p<0.01_down
ENSG00000013563	0.216933	240210	240210	deoxyribonuclease 1 like 1	DNASE1L1	-0.560766	2.824	-2.45067	0.0179852	0.0897488	-3.61056	p<0.05_down
ENSG00000159596	0.27031	298843	298843	transmembrane protein 69	TMEM69	-0.559985	2.11874	-2.23258	0.0303158	0.12895	-3.88674	p<0.05_down
ENSG00000278195	0.176362	195270	195270	somatostatin receptor 3	SSTR3	-0.559203	3.80276	-3.50277	0.00101246	0.0109363	-1.1566	p<0.01_down
ENSG00000227082	0.261448	288646	288646	long intergenic non-protein coding RNA 2798	LINC02798	-0.558162	2.09855	-2.35882	0.0224862	0.104866	-3.65715	p<0.05_down
ENSG00000011478	0.274171	303387	303387	glutaminyl-peptide cyclotransferase like	QPCTL	-0.552012	2.14372	-2.20152	0.0325797	0.135422	-3.93679	p<0.05_down
ENSG00000165533	0.184659	204017	204017	tetratricopeptide repeat domain 8	TTC8	-0.551271	3.51628	-3.26853	0.00201111	0.0184341	-1.75885	p<0.01_down
ENSG00000176340	0.184213	203646	203646	cytochrome c oxidase subunit 8A	COX8A	-0.550373	3.7753	-3.45821	0.00115569	0.0121267	-1.24676	p<0.01_down
ENSG00000125740	0.178848	198037	198037	FosB proto-oncogene, AP-1 transcription factor subunit	FOSB	-0.548435	3.67954	-2.16823	0.0351707	0.142479	-4.36113	p<0.05_down
ENSG00000183018	0.1299	143793	143793	sphingolipid transporter 2	SPNS2	-0.546534	5.15522	-4.75954	1.84511e-05	0.000474987	2.42734	p<0.01_down
ENSG00000172167	0.272926	302299	302299	MDM2 binding protein	MTBP	-0.545245	1.8417	-2.21374	0.0316722	0.132726	-3.91641	p<0.05_down
ENSG00000063176	0.136898	151497	151497	sphingosine kinase 2	SPHK2	-0.53992	4.85875	-4.735	2.00323e-05	0.000507693	2.3878	p<0.01_down
ENSG00000184515	0.122254	135062	135062	brain expressed X-linked 5	BEX5	-0.536872	5.39768	-3.79828	0.000412875	0.00550794	-0.611495	p<0.01_down
ENSG00000204856	0.171363	189367	189367	family with sequence similarity 216 member A	FAM216A	-0.536165	3.8551	-3.05715	0.0036589	0.0287913	-2.37092	p<0.01_down
ENSG00000126522	0.169697	187792	187792	argininosuccinate lyase	ASL	-0.534011	4.05953	-3.50263	0.00101288	0.0109363	-1.18695	p<0.01_down
ENSG00000130734	0.198297	219595	219595	autophagy related 4D cysteine peptidase	ATG4D	-0.533548	3.31298	-3.32258	0.00172013	0.0165304	-1.56042	p<0.01_down
ENSG00000007376	0.188248	208422	208422	RNA pseudouridine synthase domain containing 1	RPUSD1	-0.532398	3.64695	-2.98783	0.00443193	0.0331194	-2.46975	p<0.01_down
ENSG00000136099	0.0999375	110528	110528	protocadherin 8	PCDH8	-0.53234	6.5551	-3.54217	0.000900076	0.010061	-1.53369	p<0.01_down
ENSG00000176101	0.186434	206160	206160	SS nuclear autoantigen 1	SSNA1	-0.531748	3.68909	-3.2396	0.00218541	0.0196585	-1.8282	p<0.01_down
ENSG00000168004	0.23683	261980	261980	phospholipase A and acyltransferase 5	PLAAT5	-0.525661	2.21038	-2.72572	0.00895068	0.0551539	-2.92552	p<0.01_down
ENSG00000183785	0.12327	136272	136272	tubulin alpha 8	TUBA8	-0.525562	5.30198	-4.04802	0.000188851	0.00297538	0.142993	p<0.01_down
ENSG00000173436	0.160052	177057	177057	mitochondrial contact site and cristae organizing system subunit 10	MICOS10	-0.525413	4.0708	-3.78581	0.000429075	0.00569188	-0.425052	p<0.01_down
ENSG00000168517	0.295843	327385	327385	HEXIM P-TEFb complex subunit 2	HEXIM2	-0.52537	1.91791	-2.03587	0.0473481	0.173348	-4.19038	p<0.05_down
ENSG00000204653	0.219597	243230	243230	aspartate dehydrogenase domain containing	ASPDH	-0.524949	3.06437	-2.54926	0.0140737	0.0756126	-3.38485	p<0.05_down
ENSG00000187715	0.239985	265504	265504	kelch repeat and BTB domain containing 12	KBTBD12	-0.523835	2.74404	-2.87576	0.00601172	0.041494	-2.56096	p<0.01_down
ENSG00000175711	0.217807	241075	241075	UDP-GlcNAc:betaGal beta-1,3-N-acetylglucosaminyltransferase like 1	B3GNTL1	-0.523756	3.05251	-2.76126	0.00815412	0.0514949	-2.90596	p<0.01_down
ENSG00000130193	0.178089	197244	197244	thioesterase superfamily member 6	THEM6	-0.522203	3.87157	-3.14889	0.00282912	0.0237866	-2.10263	p<0.01_down
ENSG00000214402	0.185249	205251	205251	lipocalin like 1	LCNL1	-0.521844	3.6946	-3.00644	0.0042107	0.0319382	-2.43591	p<0.01_down
ENSG00000245384	0.278569	308693	308693	CXXC4 antisense RNA 1	CXXC4-AS1	-0.521809	1.81821	-2.36507	0.0221509	0.103644	-3.59713	p<0.05_down
ENSG00000242193	0.261114	289038	289038	crystallin zeta like 2, pseudogene	CRYZL2P	-0.521596	2.20919	-2.07746	0.0431772	0.163458	-4.21174	p<0.05_down
ENSG00000106246	0.207894	230151	230151	pentatricopeptide repeat domain 1	PTCD1	-0.521336	3.1844	-3.07558	0.00347576	0.0276887	-2.17073	p<0.01_down
ENSG00000148835	0.236942	262188	262188	TATA-box binding protein associated factor 5	TAF5	-0.52098	2.64432	-2.69346	0.00973526	0.0583896	-2.99975	p<0.01_down
ENSG00000178295	0.261314	289105	289105	GEN1 Holliday junction 5' flap endonuclease	GEN1	-0.52094	2.45614	-2.14969	0.0366911	0.146447	-4.07445	p<0.05_down
ENSG00000101052	0.282024	312145	312145	intraflagellar transport 52	IFT52	-0.52052	2.04843	-2.45413	0.0178325	0.0891542	-3.40235	p<0.05_down
ENSG00000166507	0.164343	181958	181958	N-deacetylase and N-sulfotransferase 2	NDST2	-0.520194	4.15821	-3.34653	0.00160437	0.0156733	-1.64202	p<0.01_down
ENSG00000183617	0.272896	301839	301839	mitochondrial ribosomal protein L54	MRPL54	-0.520183	2.11085	-2.14509	0.0370764	0.14756	-4.04919	p<0.05_down
ENSG00000167981	0.224923	248827	248827	zinc finger protein 597	ZNF597	-0.519033	2.493	-3.00348	0.00424514	0.0321535	-2.29433	p<0.01_down
ENSG00000130810	0.172149	190542	190542	peter pan homolog	PPAN	-0.517531	4.02685	-2.57779	0.0130959	0.0720361	-3.52522	p<0.05_down
ENSG00000115539	0.240541	265452	265452	phosducin like 3	PDCL3	-0.516624	2.6226	-2.84501	0.00652893	0.043908	-2.63311	p<0.01_down
ENSG00000170786	0.235958	260870	260870	short chain dehydrogenase/reductase family 16C member 5	SDR16C5	-0.514837	2.64105	-2.44394	0.0182848	0.0909016	-3.55744	p<0.05_down
ENSG00000120899	0.0708818	78418.2	78418.2	protein tyrosine kinase 2 beta	PTK2B	-0.514626	8.41637	-5.92799	3.31596e-07	1.79654e-05	5.85966	p<0.01_down
ENSG00000162694	0.136383	150729	150729	exostosin like glycosyltransferase 2	EXTL2	-0.513128	4.78238	-3.57959	0.000804454	0.00927308	-1.15003	p<0.01_down
ENSG00000143748	0.20541	227377	227377	nuclear VCP like	NVL	-0.512842	3.21089	-2.84442	0.00653914	0.0439488	-2.75338	p<0.01_down
ENSG00000100583	0.242148	268107	268107	sterile alpha motif domain containing 15	SAMD15	-0.512149	2.69147	-2.38847	0.0209336	0.0999061	-3.65466	p<0.05_down
ENSG00000124444	0.217777	240914	240914	zinc finger protein 576	ZNF576	-0.512029	3.20869	-2.83504	0.00670522	0.0448662	-2.73057	p<0.01_down
ENSG00000104450	0.261969	289994	289994	sperm associated antigen 1	SPAG1	-0.510477	2.46881	-2.1374	0.0377295	0.149253	-4.09597	p<0.05_down
ENSG00000163075	0.181022	200145	200145	cilia and flagella associated protein 221	CFAP221	-0.510333	3.80131	-3.46151	0.00114446	0.0120446	-1.25093	p<0.01_down
ENSG00000110011	0.210366	232669	232669	DnaJ heat shock protein family (Hsp40) member C4	DNAJC4	-0.51006	3.25251	-3.06775	0.00355248	0.0280578	-2.18178	p<0.01_down
ENSG00000219438	0.108187	119704	119704	TAFA chemokine like family member 5	TAFA5	-0.509701	6.076	-5.45912	1.69655e-06	6.81123e-05	4.61018	p<0.01_down
ENSG00000153531	0.17818	197274	197274	ADP-ribosylhydrolase like 1	ADPRHL1	-0.507435	3.90939	-2.30215	0.0257447	0.11562	-4.09332	p<0.05_down
ENSG00000232838	0.203924	225239	225239	PET117 cytochrome c oxidase chaperone	PET117	-0.506865	3.15966	-2.05669	0.0452183	0.168069	-4.45953	p<0.05_down
ENSG00000130244	0.174642	193407	193407	family with sequence similarity 98 member C	FAM98C	-0.505819	3.92199	-3.30891	0.00178966	0.0169251	-1.69468	p<0.01_down
ENSG00000027001	0.248923	275436	275436	mitochondrial intermediate peptidase	MIPEP	-0.505532	2.55923	-2.12334	0.0389505	0.152626	-4.16392	p<0.05_down
ENSG00000187323	0.123977	137037	137037	DCC netrin 1 receptor	DCC	-0.505405	5.38767	-4.22145	0.000108451	0.0019067	0.680162	p<0.01_down
ENSG00000263563	0.24953	276162	276162	ubiquitin B pseudogene 4	UBBP4	-0.505327	2.54622	-2.89688	0.00567881	0.0399444	-2.48283	p<0.01_down
ENSG00000154813	0.186857	206693	206693	diphthamide biosynthesis 3	DPH3	-0.503936	3.4366	-2.99038	0.00440103	0.0329464	-2.46934	p<0.01_down
ENSG00000198440	0.206028	227884	227884	zinc finger protein 583	ZNF583	-0.502212	3.35934	-2.96603	0.00470503	0.0345762	-2.4531	p<0.01_down
ENSG00000108641	0.161129	178355	178355	B9 domain containing 1	B9D1	-0.501164	4.13958	-3.20812	0.00239122	0.0210685	-2.02931	p<0.01_down
ENSG00000099785	0.158161	175066	175066	membrane associated ring-CH-type finger 2	MARCHF2	-0.501062	4.28868	-3.50543	0.00100447	0.0108855	-1.23543	p<0.01_down
ENSG00000116120	0.147554	163165	163165	phenylalanyl-tRNA synthetase subunit beta	FARSB	-0.497534	4.55835	-3.65966	0.000631428	0.00773372	-0.855252	p<0.01_down
ENSG00000204248	0.193566	214390	214390	collagen type XI alpha 2 chain	COL11A2	-0.496682	3.61013	-2.32272	0.0245162	0.111518	-3.9779	p<0.05_down
ENSG00000130590	0.236471	261604	261604	sterile alpha motif domain containing 10	SAMD10	-0.49658	2.91475	-2.42333	0.0192315	0.0941751	-3.5997	p<0.05_down
ENSG00000196083	0.1523	168386	168386	interleukin 1 receptor accessory protein	IL1RAP	-0.496129	4.33624	-2.77959	0.00776925	0.0498048	-3.16149	p<0.01_down
ENSG00000270170	0.217552	240624	240624	NCBP2 antisense 2 (head to head)	NCBP2AS2	-0.495093	2.97272	-2.97979	0.00453098	0.0336465	-2.37772	p<0.01_down
ENSG00000198561	0.0940509	104019	104019	catenin delta 1	CTNND1	-0.495036	6.92618	-3.68892	0.000577614	0.00721186	-1.16768	p<0.01_down
ENSG00000153310	0.110289	121869	121869	CYFIP related Rac1 interactor B	CYRIB	-0.494383	5.95218	-4.87277	1.26075e-05	0.000344606	2.66595	p<0.01_down
ENSG00000273238	0.172207	190717	190717	transmembrane protein 271	TMEM271	-0.492641	3.97131	-3.27453	0.00197662	0.0182198	-1.79812	p<0.01_down
ENSG00000205704	0.24475	271019	271019	small integral membrane protein 45	SMIM45	-0.492373	2.66149	-2.52467	0.0149694	0.0789863	-3.35434	p<0.05_down
ENSG00000184436	0.180496	199799	199799	THAP domain containing 7	THAP7	-0.492266	3.59765	-3.6512	0.000647881	0.00788973	-0.721496	p<0.01_down
ENSG00000139372	0.214272	236708	236708	thymine DNA glycosylase	TDG	-0.491901	2.89707	-2.88588	0.00584995	0.0406948	-2.6201	p<0.01_down
ENSG00000240038	0.132099	146089	146089	amylase alpha 2B	AMY2B	-0.491294	4.92779	-3.56769	0.000833745	0.00952505	-1.21124	p<0.01_down
ENSG00000107537	0.20022	221359	221359	phytanoyl-CoA 2-hydroxylase	PHYH	-0.490773	3.25806	-3.0102	0.00416725	0.0316765	-2.36484	p<0.01_down
ENSG00000151353	0.177751	196596	196596	transmembrane protein 18	TMEM18	-0.490087	3.74339	-2.52666	0.014895	0.0788289	-3.61225	p<0.05_down
ENSG00000019505	0.08203	90705.5	90705.5	synaptotagmin 13	SYT13	-0.489807	7.51122	-6.55558	3.65842e-08	2.91002e-06	8.17138	p<0.01_down
ENSG00000172336	0.171779	189936	189936	POP7 homolog, ribonuclease P/MRP subunit	POP7	-0.488599	4.0091	-3.36084	0.00153878	0.015151	-1.56748	p<0.01_down
ENSG00000197780	0.169703	187616	187616	TATA-box binding protein associated factor 13	TAF13	-0.487	4.01289	-3.30933	0.00178751	0.0169251	-1.71656	p<0.01_down
ENSG00000100628	0.190797	211210	211210	ankyrin repeat and SOCS box containing 2	ASB2	-0.486443	3.58845	-2.55773	0.0137768	0.0744317	-3.48196	p<0.05_down
ENSG00000154957	0.216141	238913	238913	zinc finger protein 18	ZNF18	-0.485672	2.98616	-2.40491	0.0201146	0.0970277	-3.71155	p<0.05_down
ENSG00000110723	0.219089	242552	242552	exophilin 5	EXPH5	-0.483813	3.14253	-2.11985	0.0392584	0.153464	-4.27727	p<0.05_down
ENSG00000153246	0.176567	195374	195374	phospholipase A2 receptor 1	PLA2R1	-0.482638	3.67995	-2.59221	0.0126258	0.0702136	-3.47047	p<0.05_down
ENSG00000054277	0.16677	184302	184302	opsin 3	OPN3	-0.482534	4.15118	-2.92626	0.0052442	0.0375764	-2.72391	p<0.01_down
ENSG00000130731	0.153186	169494	169494	methyltransferase like 26	METTL26	-0.481693	4.31601	-4.19106	0.000119596	0.0020667	0.75516	p<0.01_down
ENSG00000092098	0.147858	163608	163608	ring finger protein 31	RNF31	-0.479896	4.55902	-3.35341	0.00157251	0.015433	-1.71127	p<0.01_down
ENSG00000004776	0.18598	205670	205670	heat shock protein family B (small) member 6	HSPB6	-0.479143	3.61275	-2.62667	0.011564	0.0660385	-3.34735	p<0.05_down
ENSG00000121350	0.186288	205835	205835	pyridine nucleotide-disulphide oxidoreductase domain 1	PYROXD1	-0.478669	3.51151	-2.56771	0.0134343	0.0732556	-3.47987	p<0.05_down
ENSG00000117154	0.103539	114546	114546	immunoglobin superfamily member 21	IGSF21	-0.478493	6.23235	-3.98661	0.000229337	0.00347904	-0.195826	p<0.01_down
ENSG00000167130	0.232564	257418	257418	dolichyldiphosphatase 1	DOLPP1	-0.477659	2.76602	-2.24967	0.0291309	0.125544	-3.97221	p<0.05_down
ENSG00000211448	0.167505	185489	185489	iodothyronine deiodinase 2	DIO2	-0.476519	4.06087	-2.21239	0.031771	0.132941	-4.3322	p<0.05_down
ENSG00000138629	0.145106	160439	160439	ubiquitin like 7	UBL7	-0.475186	4.56014	-4.68863	2.33904e-05	0.00058029	2.28122	p<0.01_down
ENSG00000130311	0.137167	151773	151773	DET1 and DDB1 associated 1	DDA1	-0.474766	4.83025	-3.89753	0.000303309	0.00435838	-0.22003	p<0.01_down
ENSG00000138658	0.194638	215223	215223	zinc finger GRF-type containing 1	ZGRF1	-0.474328	3.45366	-2.46593	0.0173216	0.0873607	-3.66805	p<0.05_down
ENSG00000111249	0.091944	101757	101757	cut like homeobox 2	CUX2	-0.474231	6.9443	-4.6847	2.36998e-05	0.000584594	1.89458	p<0.01_down
ENSG00000157593	0.265412	293782	293782	solute carrier family 35 member B2	SLC35B2	-0.472643	2.44854	-2.17613	0.0345397	0.140743	-4.01122	p<0.05_down
ENSG00000164951	0.079001	87355	87355	pyruvate dehydrogenase phosphatase catalytic subunit 1	PDP1	-0.471715	7.68763	-4.47386	4.76624e-05	0.000996312	1.07666	p<0.01_down
ENSG00000176410	0.184523	204195	204195	DnaJ heat shock protein family (Hsp40) member C30	DNAJC30	-0.470791	3.71544	-2.95553	0.00484209	0.0352967	-2.56671	p<0.01_down
ENSG00000168010	0.163796	181315	181315	autophagy related 16 like 2	ATG16L2	-0.469308	4.05381	-2.79709	0.00741766	0.0481385	-3.05558	p<0.01_down
ENSG00000181585	0.216124	239010	239010	transmembrane inner ear	TMIE	-0.468885	3.17383	-2.3728	0.0217417	0.102338	-3.77953	p<0.05_down
ENSG00000166888	0.125916	139311	139311	signal transducer and activator of transcription 6	STAT6	-0.468743	5.2995	-3.83936	0.000363542	0.00502335	-0.464761	p<0.01_down
ENSG00000112578	0.264517	292397	292397	bystin like	BYSL	-0.467496	2.33266	-2.08729	0.0422396	0.161384	-4.183	p<0.05_down
ENSG00000006634	0.272691	301100	301100	DBF4 zinc finger	DBF4	-0.467356	2.07926	-2.17732	0.0344459	0.140496	-3.9879	p<0.05_down
ENSG00000116918	0.133684	147746	147746	translin associated factor X	TSNAX	-0.467057	4.92586	-3.52633	0.000943749	0.0104381	-1.31793	p<0.01_down
ENSG00000180592	0.241996	267787	267787	SKI/DACH domain containing 1	SKIDA1	-0.466643	2.67927	-2.05474	0.0454143	0.168562	-4.31637	p<0.05_down
ENSG00000162572	0.206904	229130	229130	sodium channel epithelial 1 subunit delta	SCNN1D	-0.466442	3.18011	-2.57921	0.0130489	0.0718451	-3.36616	p<0.05_down
ENSG00000156968	0.2054	227462	227462	MPV17 mitochondrial inner membrane protein like	MPV17L	-0.466389	3.24451	-2.57864	0.0130678	0.0718998	-3.37343	p<0.05_down
ENSG00000083067	0.120953	133793	133793	transient receptor potential cation channel subfamily M member 3	TRPM3	-0.465905	5.49679	-3.36295	0.00152936	0.0150943	-1.86082	p<0.01_down
ENSG00000225880	0.222393	246283	246283	long intergenic non-protein coding RNA 115	LINC00115	-0.465879	2.82538	-2.52913	0.014803	0.0784825	-3.41928	p<0.05_down
ENSG00000168806	0.234064	258936	258936	leucine carboxyl methyltransferase 2	LCMT2	-0.46584	2.68941	-2.55734	0.0137902	0.0744854	-3.31662	p<0.05_down
ENSG00000156973	0.220973	244448	244448	phosphodiesterase 6D	PDE6D	-0.463623	3.05465	-2.57627	0.0131466	0.0722062	-3.31966	p<0.05_down
ENSG00000137872	0.102844	113713	113713	semaphorin 6D	SEMA6D	-0.462244	6.29666	-4.38906	6.2941e-05	0.0012528	1.0449	p<0.01_down
ENSG00000078237	0.160112	176985	176985	TP53 induced glycolysis regulatory phosphatase	TIGAR	-0.462047	4.07211	-3.30887	0.0017899	0.0169251	-1.76537	p<0.01_down
ENSG00000072201	0.110938	122613	122613	ligand of numb-protein X 1	LNX1	-0.461269	5.94091	-5.26003	3.37062e-06	0.000120081	3.95808	p<0.01_down
ENSG00000254838	0.216653	240017	240017	GTPase, very large interferon inducible pseudogene 1	GVINP1	-0.45951	3.08808	-2.32627	0.0243096	0.110775	-3.87463	p<0.05_down
ENSG00000184508	0.214154	236887	236887	HD domain containing 3	HDDC3	-0.459303	3.09364	-2.82321	0.00692015	0.0457281	-2.77184	p<0.01_down
ENSG00000028277	0.191651	212360	212360	POU class 2 homeobox 2	POU2F2	-0.458423	3.5737	-2.38631	0.0210435	0.100139	-3.85274	p<0.05_down
ENSG00000109736	0.182239	201884	201884	major facilitator superfamily domain containing 10	MFSD10	-0.457758	3.72527	-2.68646	0.00991364	0.0591354	-3.2264	p<0.01_down
ENSG00000170571	0.240143	265329	265329	embigin	EMB	-0.457132	2.43378	-2.24083	0.0297388	0.127363	-3.96375	p<0.05_down
ENSG00000162188	0.098387	108715	108715	G protein subunit gamma 3	GNG3	-0.456048	6.52629	-3.84172	0.000360891	0.00500955	-0.676699	p<0.01_down
ENSG00000053372	0.161937	179204	179204	MRT4 homolog, ribosome maturation factor	MRTO4	-0.4558	4.1443	-3.04228	0.00381323	0.0296324	-2.45643	p<0.01_down
ENSG00000140104	0.221913	245593	245593	clathrin binding box of aftiphilin containing 1	CLBA1	-0.45528	2.95784	-2.19752	0.0328817	0.136193	-4.11508	p<0.05_down
ENSG00000119326	0.176562	195383	195383	catenin alpha like 1	CTNNAL1	-0.454152	3.86288	-2.45517	0.017787	0.0890316	-3.77578	p<0.05_down
ENSG00000168824	0.106513	117704	117704	neuronal vesicle trafficking associated 1	NSG1	-0.451862	6.10419	-4.302	8.35747e-05	0.0015529	0.801425	p<0.01_down
ENSG00000125827	0.0820705	90705	90705	thioredoxin related transmembrane protein 4	TMX4	-0.451113	7.49927	-4.88907	1.19323e-05	0.000329531	2.46277	p<0.01_down
ENSG00000174151	0.169221	187393	187393	cytochrome b561 family member D1	CYB561D1	-0.451009	4.01265	-3.15606	0.00277233	0.0234569	-2.12556	p<0.01_down
ENSG00000167515	0.18075	199964	199964	trafficking protein particle complex subunit 2L	TRAPPC2L	-0.450835	3.74672	-2.7478	0.00844765	0.0528925	-3.08912	p<0.01_down
ENSG00000172830	0.202867	224604	224604	slingshot protein phosphatase 3	SSH3	-0.450278	3.27296	-2.2483	0.0292244	0.125743	-4.09004	p<0.05_down
ENSG00000065534	0.127942	141531	141531	myosin light chain kinase	MYLK	-0.449738	5.33408	-2.23188	0.0303655	0.129058	-4.5425	p<0.05_down
ENSG00000204071	0.104208	115213	115213	transcription elongation factor A like 6	TCEAL6	-0.44945	6.24801	-3.32439	0.00171109	0.0164659	-2.10236	p<0.01_down
ENSG00000172602	0.138305	152958	152958	Rho family GTPase 1	RND1	-0.449399	4.8362	-3.61996	0.000712197	0.00848325	-1.02305	p<0.01_down
ENSG00000156170	0.194589	215329	215329	NADH:ubiquinone oxidoreductase complex assembly factor 6	NDUFAF6	-0.448361	3.35338	-2.41	0.019867	0.0963102	-3.78909	p<0.05_down
ENSG00000182359	0.204433	226137	226137	kelch repeat and BTB domain containing 3	KBTBD3	-0.447148	3.12787	-2.33693	0.0236985	0.109154	-3.90139	p<0.05_down
ENSG00000182901	0.0954204	105495	105495	regulator of G protein signaling 7	RGS7	-0.446585	6.75671	-4.35742	6.97888e-05	0.00135235	0.878476	p<0.01_down
ENSG00000188739	0.180541	199557	199557	RNA binding motif protein 34	RBM34	-0.446155	3.59593	-3.15074	0.00281435	0.0236999	-2.08681	p<0.01_down
ENSG00000166337	0.174817	193489	193489	TATA-box binding protein associated factor 10	TAF10	-0.445629	3.846	-2.61668	0.0118631	0.067292	-3.42326	p<0.05_down
ENSG00000181830	0.19766	218760	218760	solute carrier family 35 member C1	SLC35C1	-0.445578	3.39731	-2.75331	0.00832638	0.0523647	-3.00191	p<0.01_down
ENSG00000183208	0.200715	222253	222253	GDP-D-glucose phosphorylase 1	GDPGP1	-0.445284	3.35152	-2.69827	0.00961437	0.057877	-3.11855	p<0.01_down
ENSG00000257365	0.189002	209170	209170	farnesyltransferase, CAAX box, beta	FNTB	-0.444901	3.54532	-3.02807	0.00396644	0.0305048	-2.36516	p<0.01_down
ENSG00000197362	0.188308	208392	208392	zinc finger protein 786	ZNF786	-0.442985	3.53788	-2.23216	0.0303458	0.129026	-4.1876	p<0.05_down
ENSG00000185340	0.121866	134874	134874	growth arrest specific 2 like 1	GAS2L1	-0.442847	5.51238	-3.85135	0.000350258	0.00488154	-0.457447	p<0.01_down
ENSG00000187790	0.20164	223090	223090	FA complementation group M	FANCM	-0.441715	3.23623	-2.71276	0.00925844	0.0564706	-3.08099	p<0.01_down
ENSG00000277075	0.174463	192781	192781	H2A clustered histone 8	H2AC8	-0.439766	3.50351	-2.71552	0.00919223	0.0561798	-3.1955	p<0.01_down
ENSG00000179115	0.117305	129718	129718	phenylalanyl-tRNA synthetase subunit alpha	FARSA	-0.438876	5.69448	-5.07889	6.26558e-06	0.00019426	3.39712	p<0.01_down
ENSG00000158292	0.199885	221495	221495	G protein-coupled receptor 153	GPR153	-0.438419	3.15963	-2.0373	0.0471999	0.173072	-4.51353	p<0.05_down
ENSG00000163577	0.181365	200239	200239	eukaryotic translation initiation factor 5A2	EIF5A2	-0.437913	3.54527	-2.77047	0.00795863	0.0506216	-3.03238	p<0.01_down
ENSG00000131188	0.185181	205020	205020	proline rich 7, synaptic	PRR7	-0.436563	3.67014	-2.83237	0.00675311	0.0450448	-2.86632	p<0.01_down
ENSG00000122687	0.198403	219520	219520	mitochondrial rRNA methyltransferase 2	MRM2	-0.435671	3.36066	-2.43898	0.0185086	0.0915429	-3.71022	p<0.05_down
ENSG00000141668	0.105512	116685	116685	cerebellin 2 precursor	CBLN2	-0.434683	6.13468	-3.24975	0.00212268	0.0192196	-2.29346	p<0.01_down
ENSG00000174996	0.0856454	94723.6	94723.6	kinesin light chain 2	KLC2	-0.434423	7.38629	-5.19944	4.14956e-06	0.000141231	3.53601	p<0.01_down
ENSG00000104835	0.19263	213039	213039	seryl-tRNA synthetase 2, mitochondrial	SARS2	-0.434068	3.5433	-2.60729	0.0121505	0.068304	-3.36194	p<0.05_down
ENSG00000163719	0.184524	204117	204117	myotubularin related protein 14	MTMR14	-0.433166	3.60037	-2.95411	0.00486095	0.0353672	-2.57025	p<0.01_down
ENSG00000105379	0.16566	183200	183200	electron transfer flavoprotein subunit beta	ETFB	-0.432653	4.0377	-3.0746	0.00348531	0.0277154	-2.35442	p<0.01_down
ENSG00000128626	0.247059	273522	273522	mitochondrial ribosomal protein S12	MRPS12	-0.431844	2.5685	-2.02445	0.048553	0.176389	-4.35507	p<0.05_down
ENSG00000162631	0.121261	134131	134131	netrin G1	NTNG1	-0.431754	5.49951	-3.40726	0.00134315	0.0136618	-1.73637	p<0.01_down
ENSG00000132664	0.178031	196843	196843	RNA polymerase III subunit F	POLR3F	-0.43077	3.68429	-2.33377	0.0238781	0.109553	-4.02814	p<0.05_down
ENSG00000040487	0.245321	271712	271712	solute carrier family 66 member 1	SLC66A1	-0.430267	2.6992	-2.02023	0.0490049	0.177333	-4.36868	p<0.05_down
ENSG00000169758	0.200468	221839	221839	transmembrane protein 266	TMEM266	-0.430087	3.4108	-3.05813	0.00364899	0.028727	-2.24276	p<0.01_down
ENSG00000128833	0.178597	197720	197720	myosin VC	MYO5C	-0.429281	3.89109	-2.57144	0.0133083	0.0728268	-3.50766	p<0.05_down
ENSG00000197345	0.193645	214264	214264	mitochondrial ribosomal protein L21	MRPL21	-0.427085	3.57885	-2.14222	0.0373189	0.148092	-4.34134	p<0.05_down
ENSG00000159884	0.240761	266401	266401	coiled-coil domain containing 107	CCDC107	-0.426976	2.64686	-2.09012	0.0419725	0.160761	-4.25436	p<0.05_down
ENSG00000090266	0.148262	163899	163899	NADH:ubiquinone oxidoreductase subunit B2	NDUFB2	-0.42524	4.45473	-3.1349	0.00294299	0.0244918	-2.29267	p<0.01_down
ENSG00000167863	0.130759	144456	144456	ATP synthase peripheral stalk subunit d	ATP5PD	-0.42315	5.11813	-3.22707	0.0022652	0.0202061	-2.15932	p<0.01_down
ENSG00000171150	0.141365	156342	156342	suppressor of cytokine signaling 5	SOCS5	-0.421925	4.73506	-3.88594	0.000314485	0.00449158	-0.22967	p<0.01_down
ENSG00000154975	0.100156	110731	110731	carbonic anhydrase 10	CA10	-0.421647	6.47815	-4.28763	8.75618e-05	0.0016059	0.702167	p<0.01_down
ENSG00000225953	0.170975	189093	189093	SATB2 antisense RNA 1	SATB2-AS1	-0.421541	3.89823	-2.55275	0.0139507	0.0751419	-3.58775	p<0.05_down
ENSG00000065268	0.203738	225313	225313	WD repeat domain 18	WDR18	-0.421344	3.45337	-2.33467	0.0238269	0.109474	-3.909	p<0.05_down
ENSG00000116213	0.186996	207010	207010	WD repeat containing, antisense to TP73	WRAP73	-0.421015	3.50585	-2.88819	0.00581359	0.0405481	-2.72233	p<0.01_down
ENSG00000242732	0.110684	122442	122442	retrotransposon Gag like 5	RTL5	-0.420971	5.96712	-4.32154	7.84355e-05	0.00147417	0.896047	p<0.01_down
ENSG00000120328	0.177477	196553	196553	protocadherin beta 12	PCDHB12	-0.420444	3.7538	-2.75507	0.00828784	0.0521532	-3.08733	p<0.01_down
ENSG00000123119	0.0785663	86879.1	86879	N-terminal EF-hand calcium binding protein 1	NECAB1	-0.419388	7.79703	-4.75408	1.87923e-05	0.000480856	1.97898	p<0.01_down
ENSG00000043591	0.137524	152210	152210	adrenoceptor beta 1	ADRB1	-0.419289	4.8812	-3.38943	0.00141531	0.014212	-1.67473	p<0.01_down
ENSG00000141337	0.215151	237922	237922	arylsulfatase G	ARSG	-0.418066	3.11508	-2.25668	0.028657	0.124297	-4.02292	p<0.05_down
ENSG00000189159	0.142917	158069	158069	Jupiter microtubule associated homolog 1	JPT1	-0.417919	4.69738	-3.17435	0.00263238	0.0226159	-2.221	p<0.01_down
ENSG00000204177	0.150172	166270	166270	BMS1 pseudogene 1	BMS1P1	-0.417387	4.2427	-2.33961	0.0235472	0.108669	-4.16943	p<0.05_down
ENSG00000004059	0.117219	129670	129670	ADP ribosylation factor 5	ARF5	-0.417265	5.61418	-4.1197	0.000150322	0.00249613	0.318901	p<0.01_down
ENSG00000123178	0.142984	158074	158074	SPRY domain containing 7	SPRYD7	-0.41718	4.71636	-3.57212	0.000822722	0.00941939	-1.13117	p<0.01_down
ENSG00000149357	0.162315	179586	179586	late endosomal/lysosomal adaptor, MAPK and MTOR activator 1	LAMTOR1	-0.416605	4.14662	-3.05961	0.00363395	0.0286268	-2.41009	p<0.01_down
ENSG00000115289	0.270193	298831	298831	polycomb group ring finger 1	PCGF1	-0.415941	2.40672	-2.14257	0.0372894	0.148056	-4.06176	p<0.05_down
ENSG00000116750	0.126318	139508	139508	ubiquitin C-terminal hydrolase L5	UCHL5	-0.415799	5.16204	-3.74613	0.000484815	0.00627835	-0.736028	p<0.01_down
ENSG00000120162	0.172345	190620	190620	MOB kinase activator 3B	MOB3B	-0.414993	3.99699	-3.53755	0.000912595	0.0101634	-1.07732	p<0.01_down
ENSG00000134375	0.1694	186892	186892	translocase of inner mitochondrial membrane 17A	TIMM17A	-0.414744	3.9155	-2.80042	0.00735249	0.0478341	-3.01856	p<0.01_down
ENSG00000162601	0.0954997	105600	105600	Myb like, SWIRM and MPN domains 1	MYSM1	-0.413987	6.75399	-4.52937	3.96927e-05	0.000875382	1.42659	p<0.01_down
ENSG00000146416	0.141326	156327	156327	androgen induced 1	AIG1	-0.41349	4.78631	-3.30895	0.00178946	0.0169251	-1.87084	p<0.01_down
ENSG00000205485	0.180565	199993	199993	long intergenic non-protein coding RNA 3009	LINC03009	-0.413104	3.60039	-2.29432	0.0262263	0.117286	-4.09773	p<0.05_down
ENSG00000184209	0.215468	238420	238420	small nuclear ribonucleoprotein U11/U12 subunit 35	SNRNP35	-0.412961	3.11854	-2.36527	0.02214	0.103627	-3.79788	p<0.05_down
ENSG00000168748	0.227904	252165	252165	carbonic anhydrase 7	CA7	-0.412846	2.77144	-2.0783	0.0430965	0.163298	-4.32273	p<0.05_down
ENSG00000122870	0.206914	229000	229000	BicC family RNA binding protein 1	BICC1	-0.412616	3.19174	-2.0299	0.0479751	0.17494	-4.49682	p<0.05_down
ENSG00000273604	0.17978	199102	199102	elongin BC and polycomb repressive complex 2 associated protein	EPOP	-0.412466	3.92034	-2.50029	0.0159079	0.0823963	-3.66092	p<0.05_down
ENSG00000187778	0.149616	165601	165601	microspherule protein 1	MCRS1	-0.41181	4.52363	-3.95781	0.000251101	0.003745	0.0300331	p<0.01_down
ENSG00000205181	0.212884	235763	235763	long intergenic non-protein coding RNA 654	LINC00654	-0.410612	3.26327	-2.03473	0.0474673	0.173546	-4.46294	p<0.05_down
ENSG00000138111	0.204595	226462	226462	major facilitator superfamily domain containing 13A	MFSD13A	-0.410608	3.30001	-2.07487	0.0434267	0.164022	-4.42234	p<0.05_down
ENSG00000189319	0.127811	141477	141477	family with sequence similarity 53 member B	FAM53B	-0.409447	5.21187	-3.44417	0.0012047	0.0125542	-1.58723	p<0.01_down
ENSG00000128973	0.191086	211507	211507	CLN6 transmembrane ER protein	CLN6	-0.409232	3.60683	-2.56808	0.0134216	0.0732395	-3.45743	p<0.05_down
ENSG00000187486	0.185041	204970	204970	potassium inwardly rectifying channel subfamily J member 11	KCNJ11	-0.408876	3.58368	-2.55833	0.0137559	0.0743907	-3.50669	p<0.05_down
ENSG00000104722	0.0441683	48804	48804	neurofilament medium chain	NEFM	-0.408352	10.8622	-3.60919	0.00073576	0.00871019	-2.12624	p<0.01_down
ENSG00000014641	0.0809643	89460.5	89460.5	malate dehydrogenase 1	MDH1	-0.407988	7.62236	-4.1937	0.000118586	0.00205093	0.215106	p<0.01_down
ENSG00000134590	0.0821484	90843.2	90843.2	retrotransposon Gag like 8C	RTL8C	-0.407606	7.55472	-5.58858	1.08308e-06	4.67121e-05	4.82076	p<0.01_down
ENSG00000164332	0.15677	173257	173257	ubiquitin like domain containing CTD phosphatase 1	UBLCP1	-0.407249	4.15331	-2.54687	0.0141585	0.0759147	-3.6779	p<0.05_down
ENSG00000136280	0.135509	149909	149909	CCM2 scaffold protein	CCM2	-0.406897	4.91746	-3.94704	0.000259741	0.00385953	-0.0823101	p<0.01_down
ENSG00000113068	0.142547	157629	157629	prefoldin subunit 1	PFDN1	-0.406117	4.66619	-3.2419	0.00217105	0.0195713	-2.04386	p<0.01_down
ENSG00000183684	0.191908	212431	212431	Aly/REF export factor	ALYREF	-0.405999	3.38465	-2.6712	0.010313	0.0607732	-3.2184	p<0.05_down
ENSG00000186212	0.16684	184579	184578	sosondowah ankyrin repeat domain family member B	SOWAHB	-0.405898	4.13267	-2.55004	0.014046	0.0755171	-3.61538	p<0.05_down
ENSG00000214216	0.169441	187558	187558	IQ motif containing J	IQCJ	-0.405875	3.89819	-2.75149	0.00836624	0.0525376	-3.13548	p<0.01_down
ENSG00000173621	0.165619	183444	183444	leucine rich repeat and fibronectin type III domain containing 4	LRFN4	-0.405787	4.16872	-2.30919	0.0253181	0.11409	-4.14414	p<0.05_down
ENSG00000099999	0.151042	167223	167223	ring finger protein 215	RNF215	-0.40574	4.38814	-2.51329	0.015401	0.0806424	-3.78676	p<0.05_down
ENSG00000151247	0.13357	147628	147628	eukaryotic translation initiation factor 4E	EIF4E	-0.404313	4.80014	-2.85082	0.00642801	0.0433804	-3.10602	p<0.01_down
ENSG00000167721	0.141928	156911	156911	TSR1 ribosome maturation factor	TSR1	-0.404232	4.7151	-3.46189	0.00114319	0.0120446	-1.44712	p<0.01_down
ENSG00000205268	0.170081	188091	188091	phosphodiesterase 7A	PDE7A	-0.404111	3.98674	-2.57594	0.0131576	0.0722139	-3.53999	p<0.05_down
ENSG00000114383	0.147354	162922	162922	tumor suppressor 2, mitochondrial calcium regulator	TUSC2	-0.40382	4.59089	-3.10851	0.00316979	0.0258228	-2.36681	p<0.01_down
ENSG00000164086	0.123922	137127	137127	dual specificity phosphatase 7	DUSP7	-0.40322	5.52451	-3.83432	0.000369277	0.0050729	-0.493411	p<0.01_down
ENSG00000169718	0.137683	152413	152413	dihydrouridine synthase 1 like	DUS1L	-0.402283	4.8883	-4.13447	0.000143393	0.00240742	0.498318	p<0.01_down
ENSG00000183682	0.213623	236718	236718	bone morphogenetic protein 8a	BMP8A	-0.400579	3.12479	-2.13864	0.0376239	0.148939	-4.2627	p<0.05_down
ENSG00000171045	0.157195	174128	174128	t-SNARE domain containing 1	TSNARE1	-0.400448	4.20605	-2.89232	0.00574914	0.0403056	-2.85889	p<0.01_down
ENSG00000119227	0.171341	189653	189653	phosphatidylinositol glycan anchor biosynthesis class Z	PIGZ	-0.400106	3.94136	-2.57869	0.0130663	0.0718998	-3.5273	p<0.05_down
ENSG00000167114	0.120202	132930	132930	solute carrier family 27 member 4	SLC27A4	-0.399467	5.53526	-4.37145	6.66674e-05	0.00130737	1.12296	p<0.01_down
ENSG00000027847	0.191024	211507	211507	beta-1,4-galactosyltransferase 7	B4GALT7	-0.399467	3.63184	-2.46855	0.0172098	0.0871051	-3.67832	p<0.05_down
ENSG00000133302	0.159433	176464	176464	SMC5-SMC6 complex localization factor 1	SLF1	-0.399383	4.23371	-2.78678	0.00762303	0.0490897	-3.10392	p<0.01_down
ENSG00000196372	0.181136	200455	200455	ankyrin repeat and SOCS box containing 13	ASB13	-0.399298	3.66562	-2.1145	0.0397359	0.154676	-4.45473	p<0.05_down
ENSG00000163249	0.169772	187806	187806	cyclin Y like 1	CCNYL1	-0.39754	3.98918	-2.45081	0.0179789	0.089738	-3.81988	p<0.05_down
ENSG00000188725	0.222549	246164	246164	small integral membrane protein 15	SMIM15	-0.397275	2.83158	-2.17789	0.0344007	0.140339	-4.15132	p<0.05_down
ENSG00000132768	0.200837	222355	222354	diphthamide biosynthesis 2	DPH2	-0.395744	3.34768	-2.04608	0.0462935	0.17081	-4.4929	p<0.05_down
ENSG00000116329	0.113846	126005	126005	opioid receptor delta 1	OPRD1	-0.395665	5.72868	-3.72522	0.000516942	0.00660181	-0.888265	p<0.01_down
ENSG00000125970	0.122603	135578	135578	RALY heterogeneous nuclear ribonucleoprotein	RALY	-0.395355	5.38915	-3.64611	0.000657955	0.00797583	-1.05202	p<0.01_down
ENSG00000069509	0.195796	215959	215959	FUN14 domain containing 1	FUNDC1	-0.394804	3.2302	-2.10967	0.0401704	0.155902	-4.39463	p<0.05_down
ENSG00000187605	0.105772	117076	117076	tet methylcytosine dioxygenase 3	TET3	-0.394506	6.13767	-3.18685	0.00254054	0.022101	-2.45962	p<0.01_down
ENSG00000144118	0.128079	141495	141495	RAS like proto-oncogene B	RALB	-0.39374	5.16183	-3.35228	0.00157773	0.015477	-1.83903	p<0.01_down
ENSG00000006015	0.132903	147011	147011	required for excision 1-B domain containing	REX1BD	-0.393552	5.0934	-3.14863	0.0028312	0.0237947	-2.35276	p<0.01_down
ENSG00000167578	0.148198	163811	163811	RAB4B, member RAS oncogene family	RAB4B	-0.392934	4.57674	-3.56154	0.000849293	0.00962502	-1.13119	p<0.01_down
ENSG00000130475	0.135637	150105	150105	FCH and mu domain containing endocytic adaptor 1	FCHO1	-0.392848	5.05223	-2.90673	0.00552948	0.0391059	-2.95386	p<0.01_down
ENSG00000165716	0.136788	151313	151313	divergent protein kinase domain 1B	DIPK1B	-0.392518	4.92393	-3.31756	0.00174537	0.0166673	-1.87585	p<0.01_down
ENSG00000250571	0.225222	249536	249536	GLI family zinc finger 4	GLI4	-0.392411	2.81767	-2.07281	0.0436272	0.164458	-4.34314	p<0.05_down
ENSG00000266967	0.149738	165413	165413	alanyl-tRNA synthetase domain containing 1	AARSD1	-0.392248	4.57831	-2.71554	0.0091917	0.0561798	-3.32938	p<0.01_down
ENSG00000125734	0.225294	249476	249476	G protein-coupled receptor 108	GPR108	-0.39208	3.07733	-2.39494	0.0206075	0.098706	-3.69871	p<0.05_down
ENSG00000204241	0.206706	228697	228697	long intergenic non-protein coding RNA 2731	LINC02731	-0.391511	3.08222	-2.06823	0.0440739	0.16532	-4.4259	p<0.05_down
ENSG00000173660	0.137575	152112	152112	ubiquinol-cytochrome c reductase hinge protein	UQCRH	-0.391171	4.80869	-2.53625	0.0145412	0.0774971	-3.82052	p<0.05_down
ENSG00000174938	0.0779715	86232.4	86232.4	seizure related 6 homolog like 2	SEZ6L2	-0.389531	7.86077	-4.34695	7.22104e-05	0.00138982	0.660796	p<0.01_down
ENSG00000203865	0.116747	128944	128944	ATP1A1 antisense RNA 1	ATP1A1-AS1	-0.389238	5.51927	-2.37576	0.0215869	0.10179	-4.32753	p<0.05_down
ENSG00000119138	0.106456	117731	117731	Kruppel like factor 9	KLF9	-0.389204	6.11062	-4.04741	0.00018922	0.00297779	0.013641	p<0.01_down
ENSG00000184056	0.185644	205168	205168	VPS33B late endosome and lysosome associated	VPS33B	-0.386601	3.69428	-2.37835	0.0214525	0.101336	-3.89728	p<0.05_down
ENSG00000165355	0.128632	142184	142184	F-box protein 33	FBXO33	-0.386578	5.14865	-3.68069	0.000592279	0.00734597	-0.910477	p<0.01_down
ENSG00000182405	0.216981	240115	240115	piggyBac transposable element derived 4	PGBD4	-0.386303	2.96047	-2.31664	0.0248735	0.112708	-3.89327	p<0.05_down
ENSG00000161036	0.170116	188230	188230	leucine rich repeats and WD repeat domain containing 1	LRWD1	-0.385994	3.92637	-2.44631	0.0181789	0.0905526	-3.8279	p<0.05_down
ENSG00000068831	0.155049	171599	171599	RAS guanyl releasing protein 2	RASGRP2	-0.385536	4.40381	-2.48651	0.0164619	0.0845918	-3.82261	p<0.05_down
ENSG00000262814	0.184502	203757	203756	mitochondrial ribosomal protein L12	MRPL12	-0.385238	3.84548	-2.23587	0.0300848	0.128303	-4.19815	p<0.05_down
ENSG00000102178	0.145253	160690	160690	ubiquitin like 4A	UBL4A	-0.384993	4.60338	-3.06136	0.00361635	0.0285305	-2.50133	p<0.01_down
ENSG00000185344	0.149726	165692	165692	ATPase H+ transporting V0 subunit a2	ATP6V0A2	-0.384793	4.5266	-3.33891	0.00164039	0.0159327	-1.74014	p<0.01_down
ENSG00000154518	0.134006	148167	148167	ATP synthase membrane subunit c locus 3	ATP5MC3	-0.384189	5.01044	-3.31945	0.00173581	0.0166134	-1.88869	p<0.01_down
ENSG00000125912	0.137409	152124	152124	nicalin	NCLN	-0.382845	4.85248	-2.7291	0.00887203	0.0548063	-3.37471	p<0.01_down
ENSG00000124659	0.163733	181089	181089	tubulin folding cofactor C	TBCC	-0.381155	4.0252	-2.64259	0.0111014	0.0640686	-3.42079	p<0.05_down
ENSG00000107249	0.138605	153386	153386	GLIS family zinc finger 3	GLIS3	-0.380889	4.7854	-2.82976	0.00680036	0.045303	-3.12414	p<0.01_down
ENSG00000186976	0.211258	233974	233973	EF-hand calcium binding domain 6	EFCAB6	-0.38047	3.2716	-2.25888	0.0285096	0.124024	-4.03393	p<0.05_down
ENSG00000165973	0.137948	152499	152499	neural EGFL like 1	NELL1	-0.380249	4.87661	-2.10278	0.0407971	0.157565	-4.72866	p<0.05_down
ENSG00000136842	0.119358	131952	131952	tropomodulin 1	TMOD1	-0.379868	5.54149	-2.86506	0.00618714	0.0422258	-3.17406	p<0.01_down
ENSG00000157873	0.166605	184496	184496	TNF receptor superfamily member 14	TNFRSF14	-0.379395	4.1282	-2.43985	0.0184695	0.0914469	-3.8605	p<0.05_down
ENSG00000138028	0.129033	142735	142735	cell growth regulator with EF-hand domain 1	CGREF1	-0.377964	5.22772	-3.09879	0.00325735	0.0264044	-2.50959	p<0.01_down
ENSG00000175066	0.15199	168178	168178	glycerol kinase 5	GK5	-0.377828	4.37746	-2.82269	0.00692978	0.0457633	-3.05908	p<0.01_down
ENSG00000124191	0.142681	157784	157784	TOX high mobility group box family member 2	TOX2	-0.377552	4.60393	-2.77535	0.00785678	0.0501779	-3.22995	p<0.01_down
ENSG00000162144	0.24016	265844	265844	cytochrome b561 family member A3	CYB561A3	-0.377458	2.63869	-2.16553	0.035388	0.142857	-4.11202	p<0.05_down
ENSG00000138814	0.0678911	75085.8	75085.7	protein phosphatase 3 catalytic subunit alpha	PPP3CA	-0.377078	8.60381	-5.47169	1.62432e-06	6.58553e-05	4.24988	p<0.01_down
ENSG00000196972	0.127431	141041	141041	small integral membrane protein 10 like 2B	SMIM10L2B	-0.377038	5.23196	-3.85242	0.00034909	0.00487761	-0.415865	p<0.01_down
ENSG00000099810	0.178061	197017	197017	methylthioadenosine phosphorylase	MTAP	-0.376791	3.52634	-2.58944	0.012715	0.070636	-3.46949	p<0.05_down
ENSG00000136521	0.112239	124035	124035	NADH:ubiquinone oxidoreductase subunit B5	NDUFB5	-0.37649	5.8315	-3.58249	0.000797447	0.00923229	-1.31297	p<0.01_down
ENSG00000154162	0.144409	159740	159740	cadherin 12	CDH12	-0.376209	4.58333	-2.64156	0.011131	0.064187	-3.53537	p<0.05_down
ENSG00000101444	0.157039	173615	173615	adenosylhomocysteinase	AHCY	-0.376095	4.36206	-2.80024	0.00735597	0.0478341	-3.08472	p<0.01_down
ENSG00000126067	0.144257	159552	159552	proteasome 20S subunit beta 2	PSMB2	-0.376057	4.63603	-3.02263	0.00402656	0.0308611	-2.60666	p<0.01_down
ENSG00000128512	0.0871443	96399.6	96399.6	dedicator of cytokinesis 4	DOCK4	-0.375644	7.25535	-5.45198	1.73897e-06	6.96834e-05	4.40585	p<0.01_down
ENSG00000188352	0.10639	117659	117659	focadhesin	FOCAD	-0.375366	6.09774	-4.83405	1.43647e-05	0.000384229	2.50882	p<0.01_down
ENSG00000004779	0.138909	153500	153500	NADH:ubiquinone oxidoreductase subunit AB1	NDUFAB1	-0.375285	4.77405	-3.08946	0.00334355	0.0269285	-2.46802	p<0.01_down
ENSG00000135596	0.105184	116370	116370	microtubule associated monooxygenase, calponin and LIM domain containing 1	MICAL1	-0.375126	6.35774	-2.50661	0.0156594	0.0815334	-4.13915	p<0.05_down
ENSG00000196998	0.159269	176224	176224	WD repeat domain 45	WDR45	-0.375021	4.24277	-2.98501	0.00446649	0.033284	-2.61607	p<0.01_down
ENSG00000103248	0.228951	253520	253520	methenyltetrahydrofolate synthetase domain containing	MTHFSD	-0.374999	2.84824	-2.17049	0.0349893	0.14203	-4.14199	p<0.05_down
ENSG00000100285	0.0640103	70677.5	70677.5	neurofilament heavy chain	NEFH	-0.374746	8.8952	-2.06914	0.0439851	0.165103	-5.53883	p<0.05_down
ENSG00000131389	0.135798	150279	150279	solute carrier family 6 member 6	SLC6A6	-0.374229	4.94812	-2.8846	0.00587014	0.0407827	-3.00773	p<0.01_down
ENSG00000088543	0.172853	191217	191217	chromosome 3 open reading frame 18	C3orf18	-0.373869	3.89801	-2.25374	0.0288545	0.12487	-4.22001	p<0.05_down
ENSG00000183828	0.19386	214347	214347	nudix hydrolase 14	NUDT14	-0.373796	3.49724	-2.06966	0.0439337	0.165056	-4.47982	p<0.05_down
ENSG00000197818	0.160134	177217	177217	solute carrier family 9 member A8	SLC9A8	-0.373313	4.13261	-3.13524	0.00294023	0.0244873	-2.22595	p<0.01_down
ENSG00000204677	0.0939719	104003	104003	protein FAM153C	FAM153CP	-0.371576	6.91653	-3.28546	0.00191529	0.0178329	-2.30494	p<0.01_down
ENSG00000183474	0.17346	191920	191920	GTF2H2 family member C	GTF2H2C	-0.37067	3.88119	-2.37492	0.0216306	0.101907	-3.96431	p<0.05_down
ENSG00000272636	0.127275	140884	140884	double C2 domain beta	DOC2B	-0.370301	5.17953	-2.63142	0.0114241	0.0655034	-3.67468	p<0.05_down
ENSG00000072422	0.154097	170507	170507	Rho related BTB domain containing 1	RHOBTB1	-0.369343	4.25467	-2.82829	0.00682707	0.0453563	-3.03332	p<0.01_down
ENSG00000171148	0.12938	143122	143122	transcriptional adaptor 3	TADA3	-0.368481	5.21571	-3.84312	0.000359324	0.00499759	-0.430467	p<0.01_down
ENSG00000102119	0.187338	207119	207119	emerin	EMD	-0.367696	3.6453	-2.47529	0.0169257	0.0861004	-3.68032	p<0.05_down
ENSG00000240764	0.0935773	103499	103499	protocadherin gamma subfamily C, 5	PCDHGC5	-0.367138	6.76593	-2.41879	0.0194458	0.0948532	-4.44603	p<0.05_down
ENSG00000004142	0.129145	142836	142836	DNA polymerase delta interacting protein 2	POLDIP2	-0.366607	5.18564	-3.71054	0.000540695	0.00683121	-0.820586	p<0.01_down
ENSG00000168502	0.0940143	104015	104015	microtubule crosslinking factor 1	MTCL1	-0.365962	6.96577	-3.41313	0.00132015	0.0134795	-1.95338	p<0.01_down
ENSG00000266962	0.198282	219537	219537	HSD17B1 antisense RNA 1	HSD17B1-AS1	-0.365855	3.27694	-2.37861	0.0214388	0.101317	-3.83985	p<0.05_down
ENSG00000005194	0.154708	171111	171111	cytokine induced apoptosis inhibitor 1	CIAPIN1	-0.365621	4.41845	-2.99323	0.00436663	0.0327582	-2.62032	p<0.01_down
ENSG00000080189	0.15503	171596	171596	solute carrier family 35 member C2	SLC35C2	-0.365007	4.33627	-2.95455	0.00485514	0.035337	-2.716	p<0.01_down
ENSG00000165704	0.119981	132555	132555	hypoxanthine phosphoribosyltransferase 1	HPRT1	-0.364869	5.38612	-3.29775	0.00184845	0.0173398	-2.04607	p<0.01_down
ENSG00000111843	0.168623	186284	186284	transmembrane protein 14C	TMEM14C	-0.363672	3.89522	-2.86722	0.00615137	0.0421124	-2.8602	p<0.01_down
ENSG00000108861	0.0974519	107794	107794	dual specificity phosphatase 3	DUSP3	-0.363008	6.59535	-3.64155	0.000667133	0.00805033	-1.27219	p<0.01_down
ENSG00000130733	0.171794	189969	189969	Yip1 domain family member 2	YIPF2	-0.361667	3.88537	-2.02011	0.0490183	0.177351	-4.68215	p<0.05_down
ENSG00000123612	0.156952	173415	173415	activin A receptor type 1C	ACVR1C	-0.36147	4.10796	-2.16583	0.0353639	0.142814	-4.4847	p<0.05_down
ENSG00000240972	0.109494	121109	121109	macrophage migration inhibitory factor	MIF	-0.360479	5.92578	-3.77578	0.000442552	0.00583421	-0.774956	p<0.01_down
ENSG00000131408	0.138356	153063	153063	nuclear receptor subfamily 1 group H member 2	NR1H2	-0.360093	4.80932	-3.00795	0.00419319	0.0318281	-2.68111	p<0.01_down
ENSG00000152495	0.0909607	100545	100545	calcium/calmodulin dependent protein kinase IV	CAMK4	-0.359679	6.9382	-2.72478	0.00897274	0.0552066	-3.77201	p<0.01_down
ENSG00000137814	0.202521	224195	224195	HAUS augmin like complex subunit 2	HAUS2	-0.35874	3.1529	-2.40662	0.0200311	0.0968188	-3.76231	p<0.05_down
ENSG00000120327	0.166666	184445	184445	protocadherin beta 14	PCDHB14	-0.35796	4.06206	-2.33395	0.023868	0.109553	-4.08665	p<0.05_down
ENSG00000042317	0.185361	204894	204894	spermatogenesis associated 7	SPATA7	-0.357611	3.70689	-2.3473	0.0231172	0.107134	-3.96422	p<0.05_down
ENSG00000245937	0.12203	134955	134955	SLC12A2 divergent transcript	SLC12A2-DT	-0.357469	5.40646	-3.95949	0.000249781	0.00373155	-0.13333	p<0.01_down
ENSG00000129355	0.154283	170721	170721	cyclin dependent kinase inhibitor 2D	CDKN2D	-0.357129	4.36952	-2.76406	0.00809428	0.0512389	-3.18733	p<0.01_down
ENSG00000160917	0.170534	188719	188719	cleavage and polyadenylation specific factor 4	CPSF4	-0.356831	3.99978	-2.56764	0.0134365	0.0732556	-3.55644	p<0.05_down
ENSG00000119541	0.150051	165957	165957	vacuolar protein sorting 4 homolog B	VPS4B	-0.355743	4.30995	-2.85413	0.00637132	0.0431348	-2.99366	p<0.01_down
ENSG00000282164	0.109572	121168	121168	paternally expressed 13	PEG13	-0.355645	5.9615	-3.72647	0.000514968	0.00658056	-0.918826	p<0.01_down
ENSG00000147789	0.168831	186797	186797	zinc finger protein 7	ZNF7	-0.355479	3.99602	-2.40786	0.0199706	0.0966803	-3.91789	p<0.05_down
ENSG00000006607	0.147317	163067	163067	FERM, ARH/RhoGEF and pleckstrin domain protein 2	FARP2	-0.355025	4.61259	-2.71374	0.00923481	0.0563863	-3.34823	p<0.01_down
ENSG00000157557	0.0913757	101049	101049	ETS proto-oncogene 2, transcription factor	ETS2	-0.354809	7.0366	-3.20962	0.00238103	0.0209914	-2.536	p<0.01_down
ENSG00000275835	0.147987	163674	163674	tubulin gamma complex associated protein 5	TUBGCP5	-0.354625	4.52926	-2.4815	0.0166676	0.0852362	-3.87598	p<0.05_down
ENSG00000146701	0.101116	111806	111806	malate dehydrogenase 2	MDH2	-0.354454	6.38305	-4.27168	9.22071e-05	0.00167376	0.660684	p<0.01_down
ENSG00000112796	0.135611	149805	149805	ectonucleotide pyrophosphatase/phosphodiesterase family member 5	ENPP5	-0.354325	4.80421	-2.9149	0.00540843	0.0383904	-2.93367	p<0.01_down
ENSG00000175874	0.0740121	81831.4	81831.4	cellular repressor of E1A stimulated genes 2	CREG2	-0.354114	8.02298	-3.67028	0.000611366	0.00753144	-1.44743	p<0.01_down
ENSG00000197498	0.193813	214511	214511	ribosome production factor 2 homolog	RPF2	-0.353936	3.38674	-2.05534	0.045354	0.168426	-4.50709	p<0.05_down
ENSG00000197852	0.11191	123868	123868	inka box actin regulator 2	INKA2	-0.353829	5.85713	-3.58872	0.000782625	0.00912261	-1.29782	p<0.01_down
ENSG00000258017	0.183095	202736	202736	uncharacterized LOC105369760	LOC105369760	-0.353234	3.55667	-2.38733	0.0209916	0.100049	-3.89025	p<0.05_down
ENSG00000138190	0.155566	172054	172054	exocyst complex component 6	EXOC6	-0.353182	4.21602	-2.08114	0.0428243	0.162659	-4.65812	p<0.05_down
ENSG00000146083	0.116998	129519	129519	ring finger protein 44	RNF44	-0.352913	5.62477	-3.04761	0.00375728	0.0293156	-2.73133	p<0.01_down
ENSG00000007237	0.0617897	68348.8	68348.8	growth arrest specific 7	GAS7	-0.35259	9.12131	-4.96261	9.30368e-06	0.000268832	2.44407	p<0.01_down
ENSG00000101363	0.162359	179608	179608	mannosidase beta like	MANBAL	-0.352423	4.05461	-2.80818	0.0072026	0.0471277	-3.03647	p<0.01_down
ENSG00000106367	0.141491	156496	156496	adaptor related protein complex 1 subunit sigma 1	AP1S1	-0.352422	4.74772	-2.42273	0.0192599	0.0942575	-4.04604	p<0.05_down
ENSG00000130119	0.130326	144171	144171	G protein nucleolar 3 like	GNL3L	-0.351747	5.15507	-2.57084	0.0133284	0.0728753	-3.7921	p<0.05_down
ENSG00000105671	0.181081	200299	200299	DEAD-box helicase 49	DDX49	-0.351214	3.77218	-2.27879	0.0272062	0.119951	-4.12722	p<0.05_down
ENSG00000133142	0.0932367	103078	103078	transcription elongation factor A like 4	TCEAL4	-0.350144	6.90601	-2.4692	0.0171821	0.0870257	-4.3384	p<0.05_down
ENSG00000126945	0.107568	118912	118912	heterogeneous nuclear ribonucleoprotein H2	HNRNPH2	-0.3494	5.99326	-2.98691	0.0044432	0.0331686	-2.96488	p<0.01_down
ENSG00000144535	0.132301	146385	146385	DIS3 like 3'-5' exoribonuclease 2	DIS3L2	-0.349391	5.1098	-3.25988	0.00206175	0.0188171	-2.06099	p<0.01_down
ENSG00000064115	0.130265	144041	144041	transmembrane 7 superfamily member 3	TM7SF3	-0.348273	4.98744	-2.56506	0.0135244	0.0735173	-3.80571	p<0.05_down
ENSG00000176182	0.14774	163561	163561	Myb related transcription factor, partner of profilin	MYPOP	-0.348166	4.56615	-2.39878	0.0204166	0.0980789	-4.05814	p<0.05_down
ENSG00000141698	0.132121	146099	146099	5'-nucleotidase, cytosolic IIIB	NT5C3B	-0.347973	5.05526	-2.95302	0.00487548	0.0354486	-2.86164	p<0.01_down
ENSG00000184349	0.123336	136422	136422	ephrin A5	EFNA5	-0.347519	5.37319	-2.98555	0.0044598	0.0332574	-2.84186	p<0.01_down
ENSG00000184368	0.0824273	91138.7	91138.7	MAP7 domain containing 2	MAP7D2	-0.347283	7.62444	-3.32089	0.00172857	0.0165862	-2.33236	p<0.01_down
ENSG00000123395	0.173067	191450	191450	autophagy related 101	ATG101	-0.346855	4.01536	-2.52144	0.0150907	0.0794094	-3.6472	p<0.05_down
ENSG00000047365	0.103291	114276	114276	ArfGAP with RhoGAP domain, ankyrin repeat and PH domain 2	ARAP2	-0.346415	6.30621	-3.65599	0.000638513	0.00779353	-1.17706	p<0.01_down
ENSG00000143179	0.145751	161257	161257	uridine-cytidine kinase 2	UCK2	-0.345822	4.627	-3.02674	0.00398108	0.0305898	-2.58712	p<0.01_down
ENSG00000113580	0.101906	112690	112690	nuclear receptor subfamily 3 group C member 1	NR3C1	-0.345758	6.33583	-3.36201	0.00153356	0.0151276	-2.01982	p<0.01_down
ENSG00000179611	0.148372	164184	164184	diacylglycerol kinase zeta pseudogene 1	DGKZP1	-0.345663	4.60833	-2.25858	0.0285297	0.124036	-4.34935	p<0.05_down
ENSG00000111711	0.17542	193907	193907	golgi transport 1B	GOLT1B	-0.344356	3.78043	-2.52956	0.014787	0.0784722	-3.61727	p<0.05_down
ENSG00000157014	0.133917	148235	148235	TatD DNase domain containing 2	TATDN2	-0.344341	5.02236	-2.71654	0.00916787	0.0560793	-3.42804	p<0.01_down
ENSG00000155893	0.138296	153006	153006	2-phosphoxylose phosphatase 1	PXYLP1	-0.344024	4.77774	-3.17959	0.00259349	0.0224087	-2.23595	p<0.01_down
ENSG00000145675	0.0672747	74374.7	74374.7	phosphoinositide-3-kinase regulatory subunit 1	PIK3R1	-0.34371	8.64916	-4.23959	0.000102285	0.00181785	0.184108	p<0.01_down
ENSG00000173272	0.160854	178032	178032	mitotic spindle organizing protein 2A	MZT2A	-0.343241	4.18785	-2.70418	0.00946765	0.0573678	-3.2927	p<0.01_down
ENSG00000152954	0.108317	119780	119780	neurensin 1	NRSN1	-0.34308	5.99738	-3.00247	0.00425702	0.032209	-2.91869	p<0.01_down
ENSG00000006530	0.128462	142047	142047	acylglycerol kinase	AGK	-0.343035	5.12871	-3.16981	0.0026665	0.0228167	-2.32731	p<0.01_down
ENSG00000081803	0.0984261	108756	108756	calcium dependent secretion activator 2	CADPS2	-0.342948	6.5802	-3.16913	0.00267159	0.0228486	-2.57392	p<0.01_down
ENSG00000165359	0.168995	186882	186882	integrator complex subunit 6 like	INTS6L	-0.342356	3.97956	-2.07179	0.0437267	0.164661	-4.59972	p<0.05_down
ENSG00000235217	0.180512	199795	199795	testis specific protein Y-linked 26, pseudogene	TSPY26P	-0.342123	3.71629	-2.13202	0.0381925	0.150385	-4.42381	p<0.05_down
ENSG00000077522	0.102134	112981	112981	actinin alpha 2	ACTN2	-0.341761	6.41085	-3.30287	0.00182124	0.01713	-2.17972	p<0.01_down
ENSG00000100216	0.153313	169532	169532	translocase of outer mitochondrial membrane 22	TOMM22	-0.341274	4.33055	-2.28447	0.0268438	0.118971	-4.26576	p<0.05_down
ENSG00000169427	0.16165	178914	178914	potassium two pore domain channel subfamily K member 9	KCNK9	-0.341257	4.04789	-2.40207	0.0202541	0.0975192	-3.9693	p<0.05_down
ENSG00000163818	0.134171	148290	148290	leucine zipper transcription factor like 1	LZTFL1	-0.34093	4.95486	-3.08611	0.00337499	0.0270892	-2.50754	p<0.01_down
ENSG00000163214	0.144625	159942	159942	DExH-box helicase 57	DHX57	-0.340907	4.69624	-2.77538	0.00785609	0.0501779	-3.21771	p<0.01_down
ENSG00000182934	0.113237	125220	125220	SRP receptor subunit alpha	SRPRA	-0.34073	5.81969	-3.42664	0.00126868	0.013048	-1.74426	p<0.01_down
ENSG00000196502	0.13987	154855	154855	sulfotransferase family 1A member 1	SULT1A1	-0.340076	4.74162	-2.40514	0.0201035	0.0970277	-4.09482	p<0.05_down
ENSG00000102981	0.197008	218079	218079	par-6 family cell polarity regulator alpha	PARD6A	-0.339814	3.44405	-2.13477	0.0379557	0.149816	-4.34067	p<0.05_down
ENSG00000126432	0.109821	121379	121379	peroxiredoxin 5	PRDX5	-0.339723	5.95877	-3.792	0.000420959	0.0055912	-0.724549	p<0.01_down
ENSG00000119421	0.154967	171232	171232	NADH:ubiquinone oxidoreductase subunit A8	NDUFA8	-0.338976	4.25402	-2.48068	0.0167012	0.0853261	-3.83597	p<0.05_down
ENSG00000161547	0.130409	144207	144207	serine and arginine rich splicing factor 2	SRSF2	-0.338035	5.07029	-3.0473	0.00376054	0.0293303	-2.63334	p<0.01_down
ENSG00000250479	0.125038	138269	138269	coiled-coil-helix-coiled-coil-helix domain containing 10	CHCHD10	-0.337554	5.30218	-2.67964	0.0100901	0.0598254	-3.57842	p<0.05_down
ENSG00000112293	0.157687	174418	174418	glycosylphosphatidylinositol specific phospholipase D1	GPLD1	-0.337425	4.17389	-2.1373	0.0377385	0.149253	-4.53665	p<0.05_down
ENSG00000183751	0.1678	185787	185787	transducin beta like 3	TBL3	-0.33706	4.04676	-2.029	0.0480701	0.175053	-4.6871	p<0.05_down
ENSG00000142549	0.136402	150939	150939	IgLON family member 5	IGLON5	-0.3366	4.83427	-2.70692	0.00940048	0.0571074	-3.43404	p<0.01_down
ENSG00000144867	0.153306	169486	169486	SRP receptor subunit beta	SRPRB	-0.33646	4.32646	-2.44973	0.0180266	0.0899113	-3.91377	p<0.05_down
ENSG00000179051	0.127698	141233	141233	regulator of chromosome condensation 2	RCC2	-0.33576	5.23944	-2.8539	0.00637519	0.0431356	-3.13942	p<0.01_down
ENSG00000173456	0.138472	153184	153184	ring finger protein 26	RNF26	-0.334603	4.86073	-3.16321	0.00271676	0.0231443	-2.27803	p<0.01_down
ENSG00000134775	0.102378	113224	113224	formin homology 2 domain containing 3	FHOD3	-0.334475	6.37722	-4.00019	0.000219718	0.00334987	-0.1648	p<0.01_down
ENSG00000128011	0.131768	145824	145824	leucine rich repeat and fibronectin type III domain containing 1	LRFN1	-0.33427	5.14703	-3.02852	0.00396152	0.0305048	-2.67224	p<0.01_down
ENSG00000164919	0.120465	132966	132966	cytochrome c oxidase subunit 6C	COX6C	-0.334009	5.43622	-2.60812	0.0121249	0.068254	-3.77983	p<0.05_down
ENSG00000160563	0.206307	228320	228320	mediator complex subunit 27	MED27	-0.333835	3.29065	-2.33798	0.0236389	0.109021	-3.89145	p<0.05_down
ENSG00000165264	0.188482	208613	208613	NADH:ubiquinone oxidoreductase subunit B6	NDUFB6	-0.333494	3.49822	-2.2451	0.0294435	0.126408	-4.16059	p<0.05_down
ENSG00000137166	0.132658	146853	146853	forkhead box P4	FOXP4	-0.333358	4.94654	-2.60566	0.0122011	0.0685157	-3.69593	p<0.05_down
ENSG00000103544	0.130064	143835	143834	VPS35 endosomal protein sorting factor like	VPS35L	-0.33275	5.10701	-3.08771	0.00335996	0.0270124	-2.53124	p<0.01_down
ENSG00000197860	0.100361	110960	110960	small glutamine rich tetratricopeptide repeat co-chaperone beta	SGTB	-0.33212	6.43401	-3.07143	0.00351625	0.0279275	-2.81231	p<0.01_down
ENSG00000186310	0.0921401	101846	101846	nucleosome assembly protein 1 like 3	NAP1L3	-0.331929	6.91493	-3.39777	0.0013811	0.0139587	-2.01494	p<0.01_down
ENSG00000087085	0.142838	158032	158032	acetylcholinesterase (Cartwright blood group)	ACHE	-0.33162	4.68438	-2.32008	0.0246711	0.112102	-4.25673	p<0.05_down
ENSG00000225614	0.140207	155344	155344	zinc finger protein 469	ZNF469	-0.331226	4.78415	-2.10431	0.0406573	0.157139	-4.71041	p<0.05_down
ENSG00000172731	0.1473	162998	162998	leucine rich repeat containing 20	LRRC20	-0.331043	4.54381	-2.59894	0.0124117	0.0693681	-3.6157	p<0.05_down
ENSG00000172350	0.13492	149264	149264	ATP binding cassette subfamily G member 4	ABCG4	-0.330897	5.04431	-3.34631	0.0016054	0.0156761	-1.80956	p<0.01_down
ENSG00000110955	0.0832702	92037.5	92037.5	ATP synthase F1 subunit beta	ATP5F1B	-0.330179	7.47255	-3.1593	0.00274702	0.0233552	-2.75852	p<0.01_down
ENSG00000213047	0.197488	218448	218448	DENN domain containing 1B	DENND1B	-0.329811	3.30275	-2.0139	0.0496904	0.179081	-4.56774	p<0.05_down
ENSG00000171793	0.14588	161395	161395	CTP synthase 1	CTPS1	-0.329357	4.50968	-3.03722	0.00386717	0.029942	-2.55953	p<0.01_down
ENSG00000138604	0.148468	164153	164153	glucuronic acid epimerase	GLCE	-0.329009	4.46307	-2.16285	0.0356057	0.143514	-4.54202	p<0.05_down
ENSG00000183117	0.0781309	86451.3	86451.3	CUB and Sushi multiple domains 1	CSMD1	-0.328952	7.89389	-4.94639	9.82951e-06	0.000282491	2.60795	p<0.01_down
ENSG00000197170	0.115933	128076	128076	proteasome 26S subunit, non-ATPase 12	PSMD12	-0.328243	5.67129	-3.27981	0.00194678	0.018047	-2.1258	p<0.01_down
ENSG00000073050	0.151286	167361	167361	X-ray repair cross complementing 1	XRCC1	-0.327814	4.44634	-2.68781	0.00987903	0.0590019	-3.38556	p<0.01_down
ENSG00000138623	0.122216	135160	135160	semaphorin 7A (John Milton Hagen blood group)	SEMA7A	-0.327686	5.45828	-2.57691	0.0131254	0.0721607	-3.83805	p<0.05_down
ENSG00000181915	0.141028	155975	155974	2-aminoethanethiol dioxygenase	ADO	-0.32759	4.76833	-2.57109	0.0133198	0.0728714	-3.71888	p<0.05_down
ENSG00000261236	0.159704	176790	176790	BOP1 ribosomal biogenesis factor	BOP1	-0.327392	4.26956	-2.16733	0.0352427	0.14257	-4.46574	p<0.05_down
ENSG00000135441	0.176365	195058	195058	biogenesis of lysosomal organelles complex 1 subunit 1	BLOC1S1	-0.327236	3.77963	-2.11535	0.0396597	0.154447	-4.47716	p<0.05_down
ENSG00000188906	0.1183	130812	130812	leucine rich repeat kinase 2	LRRK2	-0.326672	5.56107	-3.1699	0.00266582	0.0228167	-2.40159	p<0.01_down
ENSG00000120925	0.139806	154671	154671	ring finger protein 170	RNF170	-0.326641	4.76258	-2.88039	0.00593709	0.0411381	-2.99197	p<0.01_down
ENSG00000137207	0.129272	142916	142916	Yip1 domain family member 3	YIPF3	-0.326546	5.13156	-3.322	0.00172303	0.0165433	-1.91347	p<0.01_down
ENSG00000141858	0.144973	160456	160456	sterile alpha motif domain containing 1	SAMD1	-0.325469	4.59859	-2.73124	0.00882251	0.0545798	-3.32115	p<0.01_down
ENSG00000269335	0.151582	167721	167721	inhibitor of nuclear factor kappa B kinase regulatory subunit gamma	IKBKG	-0.324877	4.44354	-2.76366	0.00810278	0.0512774	-3.20393	p<0.01_down
ENSG00000247077	0.141782	156915	156915	PGAM family member 5, mitochondrial serine/threonine protein phosphatase	PGAM5	-0.324456	4.70292	-2.35593	0.0226432	0.10539	-4.1878	p<0.05_down
ENSG00000138442	0.141023	155955	155955	WD repeat domain 12	WDR12	-0.324156	4.66324	-2.42895	0.0189693	0.0932352	-4.03555	p<0.05_down
ENSG00000277200	0.162981	180483	180483	coiled-coil domain containing 92B	CCDC92B	-0.324069	4.18086	-2.13377	0.0380415	0.150061	-4.51319	p<0.05_down
ENSG00000165916	0.118767	131251	131251	proteasome 26S subunit, ATPase 3	PSMC3	-0.323985	5.56769	-3.21644	0.00233514	0.0206727	-2.27423	p<0.01_down
ENSG00000072858	0.137641	152258	152258	SID1 transmembrane family member 1	SIDT1	-0.323915	4.7993	-3.03278	0.00391505	0.0302356	-2.62229	p<0.01_down
ENSG00000184905	0.0843037	93221.8	93221.8	transcription elongation factor A like 2	TCEAL2	-0.323863	7.43708	-2.12914	0.0384426	0.151101	-5.15083	p<0.05_down
ENSG00000160326	0.143413	158751	158751	solute carrier family 2 member 6	SLC2A6	-0.323365	4.73252	-2.51923	0.0151743	0.0796912	-3.82064	p<0.05_down
ENSG00000128594	0.0945853	104688	104688	leucine rich repeat containing 4	LRRC4	-0.323057	6.73429	-3.24307	0.00216378	0.0195218	-2.41356	p<0.01_down
ENSG00000129473	0.0988255	109306	109306	BCL2 like 2	BCL2L2	-0.323036	6.5486	-3.81481	0.000392289	0.0053202	-0.752481	p<0.01_down
ENSG00000196597	0.153416	169835	169835	zinc finger protein 782	ZNF782	-0.322864	4.42168	-2.17667	0.0344969	0.140623	-4.48417	p<0.05_down
ENSG00000131171	0.137978	152535	152535	SH3 domain binding glutamate rich protein like	SH3BGRL	-0.322627	4.77752	-2.46063	0.0175496	0.0882315	-3.98631	p<0.05_down
ENSG00000167770	0.102557	113456	113456	OTU deubiquitinase, ubiquitin aldehyde binding 1	OTUB1	-0.322558	6.29667	-3.79332	0.000419248	0.00557196	-0.782299	p<0.01_down
ENSG00000139190	0.0934836	103334	103334	vesicle associated membrane protein 1	VAMP1	-0.3222	6.76036	-2.03248	0.0477034	0.174166	-5.23728	p<0.05_down
ENSG00000114021	0.175414	194148	194148	nitrilase family member 2	NIT2	-0.321788	3.75755	-2.05386	0.0455032	0.168833	-4.59973	p<0.05_down
ENSG00000131373	0.17497	193392	193392	2-hydroxyacyl-CoA lyase 1	HACL1	-0.321699	3.84255	-2.22662	0.0307394	0.130049	-4.26416	p<0.05_down
ENSG00000135976	0.08801	97419.2	97419.2	ankyrin repeat domain 36	ANKRD36	-0.321573	7.28205	-3.51355	0.000980434	0.0107015	-1.73333	p<0.01_down
ENSG00000104142	0.126972	140373	140373	VPS18 core subunit of CORVET and HOPS complexes	VPS18	-0.32128	5.23854	-2.96999	0.00465432	0.0343462	-2.85483	p<0.01_down
ENSG00000182287	0.157646	174156	174156	adaptor related protein complex 1 subunit sigma 2	AP1S2	-0.321052	4.1824	-2.55599	0.0138373	0.0746446	-3.65234	p<0.05_down
ENSG00000187713	0.177547	196396	196396	transmembrane protein 203	TMEM203	-0.321026	3.82118	-2.04342	0.0465665	0.171489	-4.60843	p<0.05_down
ENSG00000167182	0.168368	186301	186301	Sp2 transcription factor	SP2	-0.32047	3.99349	-2.04877	0.0460189	0.170211	-4.64681	p<0.05_down
ENSG00000168234	0.14999	165815	165815	tetratricopeptide repeat domain 39C	TTC39C	-0.320371	4.374	-2.43012	0.0189148	0.0930319	-3.97645	p<0.05_down
ENSG00000136274	0.0910848	100789	100789	NAC alpha domain containing	NACAD	-0.320248	7.08287	-4.20361	0.000114866	0.00199633	0.354382	p<0.01_down
ENSG00000128581	0.161328	178233	178233	intraflagellar transport 22	IFT22	-0.319823	4.13614	-2.2969	0.0260671	0.116821	-4.19348	p<0.05_down
ENSG00000213963	0.174782	193474	193474	uncharacterized LOC100130691	LOC100130691	-0.319628	3.68596	-2.06917	0.0439816	0.165103	-4.57397	p<0.05_down
ENSG00000067992	0.0830043	91770	91770	pyruvate dehydrogenase kinase 3	PDK3	-0.318288	7.45102	-3.51121	0.00098731	0.0107584	-1.79524	p<0.01_down
ENSG00000197444	0.104657	115743	115743	oxoglutarate dehydrogenase L	OGDHL	-0.318182	6.21843	-3.86068	0.000340242	0.00477352	-0.564297	p<0.01_down
ENSG00000183978	0.199559	220535	220535	cytochrome c oxidase assembly factor 3	COA3	-0.317832	3.3301	-2.02901	0.0480695	0.175053	-4.53043	p<0.05_down
ENSG00000114446	0.144049	159274	159274	intraflagellar transport 57	IFT57	-0.317026	4.7385	-2.2743	0.027495	0.120823	-4.34431	p<0.05_down
ENSG00000206562	0.174466	193063	193063	methyltransferase 6, methylcytidine	METTL6	-0.315982	3.90572	-2.01301	0.049787	0.179368	-4.68125	p<0.05_down
ENSG00000124496	0.121653	134618	134618	transcriptional regulating factor 1	TRERF1	-0.315699	5.45568	-3.17631	0.00261772	0.0225355	-2.35918	p<0.01_down
ENSG00000130707	0.16364	180925	180925	argininosuccinate synthase 1	ASS1	-0.315542	4.1009	-2.13508	0.0379294	0.149794	-4.50694	p<0.05_down
ENSG00000105701	0.076046	84139.3	84139.3	FKBP prolyl isomerase 8	FKBP8	-0.315502	8.02417	-4.06305	0.000180053	0.0028644	-0.247133	p<0.01_down
ENSG00000141314	0.132171	146292	146292	rhomboid like 3	RHBDL3	-0.315456	4.90624	-2.27962	0.0271528	0.119775	-4.4136	p<0.05_down
ENSG00000157911	0.18654	206594	206594	peroxisomal biogenesis factor 10	PEX10	-0.315451	3.59625	-2.1089	0.0402398	0.156094	-4.43917	p<0.05_down
ENSG00000204619	0.127681	141139	141139	protein phosphatase 1 regulatory inhibitor subunit 11	PPP1R11	-0.315406	5.19912	-3.04581	0.00377604	0.029408	-2.65623	p<0.01_down
ENSG00000165669	0.130458	144247	144247	family with sequence similarity 204 member A	FAM204A	-0.315395	5.12229	-2.85094	0.00642593	0.0433801	-3.12717	p<0.01_down
ENSG00000144285	0.0736311	81373.6	81373.6	sodium voltage-gated channel alpha subunit 1	SCN1A	-0.315268	8.19229	-3.81551	0.000391437	0.00531544	-1.02525	p<0.01_down
ENSG00000105220	0.0723881	80084.2	80084.2	glucose-6-phosphate isomerase	GPI	-0.313826	8.29338	-5.89696	3.69631e-07	1.94313e-05	5.77096	p<0.01_down
ENSG00000117395	0.126386	139685	139685	EBNA1 binding protein 2	EBNA1BP2	-0.313597	5.28212	-2.79371	0.0074845	0.0484326	-3.29598	p<0.01_down
ENSG00000067829	0.130319	144052	144052	isocitrate dehydrogenase (NAD(+)) 3 non-catalytic subunit gamma	IDH3G	-0.312924	5.13472	-3.50662	0.00100092	0.0108568	-1.39554	p<0.01_down
ENSG00000167535	0.108842	120412	120412	calcium voltage-gated channel auxiliary subunit beta 3	CACNB3	-0.31196	6.03546	-3.47618	0.00109575	0.0116591	-1.6418	p<0.01_down
ENSG00000123444	0.189192	209138	209138	kelch repeat and BTB domain containing 4	KBTBD4	-0.311732	3.47144	-2.01242	0.0498512	0.179526	-4.60887	p<0.05_down
ENSG00000159214	0.187218	207286	207286	coiled-coil domain containing 24	CCDC24	-0.311684	3.52258	-2.08996	0.0419879	0.160761	-4.47229	p<0.05_down
ENSG00000159753	0.128857	142582	142582	capping protein regulator and myosin 1 linker 2	CARMIL2	-0.310918	5.14078	-2.84602	0.00651127	0.043817	-3.15055	p<0.01_down
ENSG00000141639	0.102555	113487	113487	mitogen-activated protein kinase 4	MAPK4	-0.310898	6.34876	-2.78582	0.00764247	0.0491553	-3.51038	p<0.01_down
ENSG00000149503	0.11222	124131	124131	inner centromere protein	INCENP	-0.310645	5.90625	-2.53195	0.0146989	0.0781184	-4.02056	p<0.05_down
ENSG00000157212	0.165667	183315	183315	PAX interacting protein 1	PAXIP1	-0.310175	4.18603	-2.09484	0.0415307	0.159586	-4.57375	p<0.05_down
ENSG00000109794	0.187693	207748	207748	family with sequence similarity 149 member A	FAM149A	-0.309941	3.56394	-2.18561	0.0337962	0.138799	-4.28364	p<0.05_down
ENSG00000123360	0.0993957	109946	109946	phosphodiesterase 1B	PDE1B	-0.309461	6.54638	-4.26778	9.33787e-05	0.00168781	0.633228	p<0.01_down
ENSG00000164933	0.167824	185549	185549	solute carrier family 25 member 32	SLC25A32	-0.309316	3.96155	-2.13064	0.0383125	0.150682	-4.49253	p<0.05_down
ENSG00000171475	0.0877219	97070.5	97070.5	WAS/WASL interacting protein family member 2	WIPF2	-0.308963	7.13853	-3.93222	0.000272106	0.00399376	-0.511384	p<0.01_down
ENSG00000221866	0.0789547	87353.4	87353.4	plexin A4	PLXNA4	-0.308835	7.81296	-3.72975	0.000509819	0.0065309	-1.21226	p<0.01_down
ENSG00000128641	0.127059	140504	140504	myosin IB	MYO1B	-0.308338	5.17274	-2.29185	0.0263804	0.117678	-4.42526	p<0.05_down
ENSG00000188167	0.170975	189217	189217	transmembrane protein with metallophosphoesterase domain	TMPPE	-0.307998	3.8437	-2.08509	0.0424477	0.161792	-4.56365	p<0.05_down
ENSG00000185924	0.113873	125992	125992	reticulon 4 receptor like 1	RTN4RL1	-0.307172	5.78004	-2.39833	0.0204389	0.0981419	-4.30248	p<0.05_down
ENSG00000188677	0.149174	165059	165059	parvin beta	PARVB	-0.306999	4.44675	-2.82098	0.00696144	0.0459153	-3.07979	p<0.01_down
ENSG00000178719	0.0861912	95337.9	95337.9	glutamate ionotropic receptor NMDA type subunit associated protein 1	GRINA	-0.30617	7.27782	-4.45656	5.04505e-05	0.00104026	1.10134	p<0.01_down
ENSG00000130226	0.0755017	83538.5	83538.5	dipeptidyl peptidase like 6	DPP6	-0.306094	8.06622	-3.83798	0.000365103	0.00503837	-0.934566	p<0.01_down
ENSG00000185127	0.154644	170936	170936	chromosome 6 open reading frame 120	C6orf120	-0.305706	4.2732	-2.3706	0.0218577	0.102748	-4.07683	p<0.05_down
ENSG00000204351	0.125906	139278	139278	Ski2 like RNA helicase	SKIV2L	-0.305609	5.26382	-3.14814	0.00283509	0.0238179	-2.4025	p<0.01_down
ENSG00000197785	0.151468	167643	167643	ATPase family AAA domain containing 3A	ATAD3A	-0.305203	4.57464	-2.11847	0.0393815	0.153719	-4.6107	p<0.05_down
ENSG00000102401	0.101328	111996	111996	armadillo repeat containing X-linked 3	ARMCX3	-0.30484	6.33765	-3.14639	0.00284913	0.0238886	-2.6069	p<0.01_down
ENSG00000060971	0.133724	147905	147905	acetyl-CoA acyltransferase 1	ACAA1	-0.30424	5.05323	-2.89651	0.00568443	0.0399589	-2.99209	p<0.01_down
ENSG00000139289	0.117229	129697	129697	pleckstrin homology like domain family A member 1	PHLDA1	-0.304016	5.54617	-2.52536	0.0149434	0.0789176	-3.99418	p<0.05_down
ENSG00000280650	0.0861511	95347.1	95347.1	KCNIP4 intronic transcript 1	KCNIP4-IT1	-0.303866	7.1338	-3.13202	0.00296697	0.0246284	-2.79821	p<0.01_down
ENSG00000085644	0.15365	170013	170013	zinc finger protein 213	ZNF213	-0.3035	4.48101	-2.08854	0.0421208	0.161066	-4.65538	p<0.05_down
ENSG00000013306	0.156846	173638	173638	solute carrier family 25 member 39	SLC25A39	-0.303425	4.3194	-2.25092	0.0290461	0.125331	-4.31395	p<0.05_down
ENSG00000158286	0.158014	174969	174969	ring finger protein 207	RNF207	-0.3033	4.24506	-2.22073	0.0311625	0.131289	-4.36856	p<0.05_down
ENSG00000147454	0.125569	138926	138926	solute carrier family 25 member 37	SLC25A37	-0.303191	5.20598	-2.72308	0.00901254	0.0553387	-3.47167	p<0.01_down
ENSG00000172575	0.124886	138057	138057	RAS guanyl releasing protein 1	RASGRP1	-0.303097	5.40478	-2.23723	0.0299896	0.128101	-4.55443	p<0.05_down
ENSG00000132305	0.120986	133744	133744	inner membrane mitochondrial protein	IMMT	-0.302954	5.49505	-2.91144	0.0054593	0.0386998	-3.04628	p<0.01_down
ENSG00000198756	0.118426	130996	130996	collagen beta(1-O)galactosyltransferase 2	COLGALT2	-0.302424	5.58952	-2.54822	0.0141105	0.0757721	-3.93292	p<0.05_down
ENSG00000176087	0.164644	182209	182209	solute carrier family 35 member A4	SLC35A4	-0.302232	4.15011	-2.44341	0.0183087	0.0909425	-3.86331	p<0.05_down
ENSG00000116133	0.0848579	93861.4	93861.4	24-dehydrocholesterol reductase	DHCR24	-0.301726	7.41523	-3.7491	0.000480419	0.00623283	-1.08748	p<0.01_down
ENSG00000117411	0.162561	180054	180054	beta-1,4-galactosyltransferase 2	B4GALT2	-0.301066	4.25335	-2.24251	0.029622	0.126991	-4.29842	p<0.05_down
ENSG00000132313	0.131513	145355	145355	mitochondrial ribosomal protein L35	MRPL35	-0.30054	4.93572	-2.38794	0.0209605	0.0999626	-4.1892	p<0.05_down
ENSG00000165732	0.14145	156433	156433	DExD-box helicase 21	DDX21	-0.300326	4.74746	-2.30129	0.0257973	0.115831	-4.30514	p<0.05_down
ENSG00000146574	0.129021	142696	142696	CCZ1 homolog B, vacuolar protein trafficking and biogenesis associated	CCZ1B	-0.299811	5.1526	-2.7322	0.00880023	0.0544644	-3.42493	p<0.01_down
ENSG00000167632	0.110123	121806	121806	trafficking protein particle complex subunit 9	TRAPPC9	-0.299489	5.9726	-3.50319	0.00101119	0.0109291	-1.55518	p<0.01_down
ENSG00000141522	0.0964933	106741	106741	Rho GDP dissociation inhibitor alpha	ARHGDIA	-0.298572	6.75128	-3.60585	0.00074323	0.00879371	-1.38414	p<0.01_down
ENSG00000149575	0.0868234	96041.5	96041.5	sodium voltage-gated channel beta subunit 2	SCN2B	-0.298325	7.29213	-3.78802	0.000426155	0.00565667	-0.951331	p<0.01_down
ENSG00000158747	0.116705	129155	129155	NBL1, DAN family BMP antagonist	NBL1	-0.298306	5.69934	-2.15258	0.0364499	0.145786	-4.78959	p<0.05_down
ENSG00000187372	0.14852	164388	164388	protocadherin beta 13	PCDHB13	-0.297471	4.41907	-2.12697	0.038632	0.151629	-4.61238	p<0.05_down
ENSG00000129245	0.119413	132066	132066	FMR1 autosomal homolog 2	FXR2	-0.296965	5.52907	-3.51776	0.000968219	0.0106121	-1.44122	p<0.01_down
ENSG00000117155	0.0921885	101933	101933	SSX family member 2 interacting protein	SSX2IP	-0.296915	6.88474	-2.92027	0.00533021	0.0380259	-3.27932	p<0.01_down
ENSG00000186166	0.146701	162337	162337	centrosomal AT-AC splicing factor	CENATAC	-0.296612	4.6451	-2.29401	0.0262455	0.117348	-4.28654	p<0.05_down
ENSG00000137996	0.141881	156720	156720	RNA 3'-terminal phosphate cyclase	RTCA	-0.296085	4.67971	-2.22806	0.0306362	0.129793	-4.45324	p<0.05_down
ENSG00000126581	0.117256	129567	129567	beclin 1	BECN1	-0.294988	5.62557	-3.46934	0.0011182	0.0118446	-1.59361	p<0.01_down
ENSG00000178233	0.088828	98321.8	98321.8	transmembrane protein 151B	TMEM151B	-0.294214	7.17623	-3.21688	0.00233218	0.0206637	-2.54331	p<0.01_down
ENSG00000168000	0.0863664	95534.8	95534.8	BSCL2 lipid droplet biogenesis associated, seipin	BSCL2	-0.294041	7.21032	-2.56312	0.0135907	0.0737642	-4.2005	p<0.05_down
ENSG00000198934	0.105835	116982	116982	MAGE family member E1	MAGEE1	-0.293266	6.13348	-3.01924	0.00406452	0.0310735	-2.89737	p<0.01_down
ENSG00000120088	0.154692	171297	171297	corticotropin releasing hormone receptor 1	CRHR1	-0.293256	4.26331	-2.08188	0.042753	0.162576	-4.66191	p<0.05_down
ENSG00000101473	0.150787	166792	166792	acyl-CoA thioesterase 8	ACOT8	-0.292834	4.46024	-2.56327	0.0135855	0.0737549	-3.67584	p<0.05_down
ENSG00000134247	0.129023	142704	142704	prostaglandin F2 receptor inhibitor	PTGFRN	-0.291624	5.08367	-2.40004	0.0203543	0.0978464	-4.18097	p<0.05_down
ENSG00000100804	0.144792	160034	160034	proteasome 20S subunit beta 5	PSMB5	-0.291606	4.53382	-2.16211	0.0356659	0.143624	-4.56682	p<0.05_down
ENSG00000124098	0.148588	164293	164293	family with sequence similarity 210 member B	FAM210B	-0.291395	4.43756	-2.31887	0.0247422	0.112329	-4.22283	p<0.05_down
ENSG00000196277	0.111257	123096	123096	glutamate metabotropic receptor 7	GRM7	-0.290872	5.94181	-2.99974	0.00428909	0.0323046	-2.90072	p<0.01_down
ENSG00000102181	0.0762786	84361.1	84361.1	CD99 molecule like 2	CD99L2	-0.290777	7.91899	-4.02973	0.00020012	0.00310911	-0.346219	p<0.01_down
ENSG00000167283	0.110858	122497	122497	ATP synthase membrane subunit g	ATP5MG	-0.290126	5.9117	-2.53134	0.0147213	0.0781822	-4.0335	p<0.05_down
ENSG00000109819	0.114593	126699	126699	PPARG coactivator 1 alpha	PPARGC1A	-0.290107	5.73127	-2.92725	0.00523006	0.0374877	-3.05689	p<0.01_down
ENSG00000158773	0.142454	157443	157443	upstream transcription factor 1	USF1	-0.290094	4.65597	-2.79685	0.0074225	0.0481385	-3.1795	p<0.01_down
ENSG00000109956	0.0853106	94469	94469	beta-1,3-glucuronyltransferase 1	B3GAT1	-0.290075	7.39205	-2.85774	0.00630997	0.042815	-3.50967	p<0.01_down
ENSG00000102678	0.151679	167656	167656	fibroblast growth factor 9	FGF9	-0.289991	4.39351	-2.07102	0.0438016	0.164774	-4.70101	p<0.05_down
ENSG00000152234	0.0802642	88707.5	88707.5	ATP synthase F1 subunit alpha	ATP5F1A	-0.289928	7.66092	-3.50831	0.000995871	0.010827	-1.8353	p<0.01_down
ENSG00000065457	0.141391	156433	156433	adenosine deaminase tRNA specific 1	ADAT1	-0.289877	4.6307	-2.8344	0.00671669	0.0449147	-3.0949	p<0.01_down
ENSG00000166479	0.117862	130294	130294	thioredoxin related transmembrane protein 3	TMX3	-0.289779	5.53324	-2.86563	0.00617772	0.0422098	-3.18434	p<0.01_down
ENSG00000100299	0.157304	174160	174160	arylsulfatase A	ARSA	-0.289279	4.35648	-2.14096	0.0374258	0.148307	-4.5317	p<0.05_down
ENSG00000136152	0.152546	168772	168772	component of oligomeric golgi complex 3	COG3	-0.289156	4.40646	-2.36777	0.022007	0.103198	-4.09531	p<0.05_down
ENSG00000131174	0.131392	145164	145164	cytochrome c oxidase subunit 7B	COX7B	-0.289126	5.05519	-2.09809	0.0412298	0.158793	-4.78376	p<0.05_down
ENSG00000012061	0.135453	149902	149902	ERCC excision repair 1, endonuclease non-catalytic subunit	ERCC1	-0.288942	4.93992	-2.77517	0.00786053	0.0501779	-3.27741	p<0.01_down
ENSG00000100938	0.150926	166848	166848	guanosine monophosphate reductase 2	GMPR2	-0.288763	4.44691	-2.40754	0.0199861	0.0967332	-4.01972	p<0.05_down
ENSG00000079785	0.104398	115338	115338	DEAD-box helicase 1	DDX1	-0.288723	6.1939	-2.78414	0.00767653	0.0493444	-3.49761	p<0.01_down
ENSG00000166902	0.176915	195481	195481	mitochondrial ribosomal protein L16	MRPL16	-0.288624	3.71887	-2.03989	0.0469308	0.172472	-4.61831	p<0.05_down
ENSG00000198920	0.137497	152147	152147	KIAA0753	KIAA0753	-0.288011	4.88798	-2.4693	0.0171778	0.0870257	-3.9704	p<0.05_down
ENSG00000117616	0.0973726	107696	107696	arginine and serine rich protein 1	RSRP1	-0.287749	6.58749	-2.40019	0.0203469	0.0978328	-4.44825	p<0.05_down
ENSG00000163491	0.143359	158580	158580	NIMA related kinase 10	NEK10	-0.287679	4.66742	-2.04519	0.0463843	0.170996	-4.80296	p<0.05_down
ENSG00000138468	0.159045	175984	175984	SUMO specific peptidase 7	SENP7	-0.287574	4.1913	-2.34826	0.0230638	0.10702	-4.09875	p<0.05_down
ENSG00000124164	0.0917365	101446	101446	VAMP associated protein B and C	VAPB	-0.287544	6.85437	-2.66912	0.0103684	0.061057	-3.89607	p<0.05_down
ENSG00000185774	0.127494	141034	141034	potassium voltage-gated channel interacting protein 4	KCNIP4	-0.287503	5.19125	-2.32918	0.0241413	0.110332	-4.34364	p<0.05_down
ENSG00000069424	0.07504	83045.1	83045.1	potassium voltage-gated channel subfamily A regulatory beta subunit 2	KCNAB2	-0.286564	8.09824	-4.37237	6.64656e-05	0.00130462	0.705561	p<0.01_down
ENSG00000117481	0.154368	170867	170867	NOP2/Sun RNA methyltransferase 4	NSUN4	-0.286469	4.22948	-2.03508	0.0474309	0.173503	-4.75286	p<0.05_down
ENSG00000130479	0.099342	109946	109946	microtubule associated protein 1S	MAP1S	-0.286122	6.50047	-2.91098	0.0054662	0.0387228	-3.23163	p<0.01_down
ENSG00000110046	0.138219	152997	152997	autophagy related 2A	ATG2A	-0.286059	4.85823	-2.20145	0.032585	0.135422	-4.53157	p<0.05_down
ENSG00000198797	0.0966494	106946	106946	BMP/retinoic acid inducible neural specific 2	BRINP2	-0.285921	6.69172	-3.03983	0.00383927	0.0297586	-2.9297	p<0.01_down
ENSG00000109689	0.132118	146150	146150	stromal interaction molecule 2	STIM2	-0.285788	5.06569	-2.74145	0.00858971	0.053498	-3.38109	p<0.01_down
ENSG00000138642	0.154985	171421	171421	HECT and RLD domain containing E3 ubiquitin protein ligase family member 6	HERC6	-0.285781	4.22907	-2.08193	0.0427483	0.162576	-4.66006	p<0.05_down
ENSG00000124140	0.0647562	71653.4	71653.4	solute carrier family 12 member 5	SLC12A5	-0.285672	8.90529	-5.15745	4.79111e-06	0.000158248	3.14033	p<0.01_down
ENSG00000141582	0.125197	138497	138497	chromobox 4	CBX4	-0.285605	5.32493	-2.65123	0.0108575	0.062969	-3.64383	p<0.05_down
ENSG00000100997	0.113757	125827	125827	abhydrolase domain containing 12, lysophospholipase	ABHD12	-0.285594	5.86245	-2.45742	0.0176889	0.0887493	-4.17419	p<0.05_down
ENSG00000157064	0.0683384	75593.8	75593.8	nicotinamide nucleotide adenylyltransferase 2	NMNAT2	-0.285426	8.53506	-3.17723	0.00261093	0.022494	-2.90123	p<0.01_down
ENSG00000168818	0.162315	179577	179577	syntaxin 18	STX18	-0.285107	4.16741	-2.14483	0.0370983	0.147581	-4.49526	p<0.05_down
ENSG00000109920	0.106868	118241	118241	formin binding protein 4	FNBP4	-0.285032	6.21336	-2.55412	0.0139028	0.0749599	-4.01663	p<0.05_down
ENSG00000143933	0.0663091	73257.2	73257.2	calmodulin 2	CALM2	-0.284954	8.67858	-2.88716	0.00582976	0.0406076	-3.68071	p<0.01_down
ENSG00000156990	0.151158	167249	167249	RNA pseudouridine synthase D3	RPUSD3	-0.284532	4.38063	-2.29108	0.026428	0.117792	-4.26506	p<0.05_down
ENSG00000125851	0.0949853	105065	105065	proprotein convertase subtilisin/kexin type 2	PCSK2	-0.284471	6.70436	-3.54362	0.00089616	0.0100436	-1.57662	p<0.01_down
ENSG00000132507	0.109342	120924	120924	eukaryotic translation initiation factor 5A	EIF5A	-0.284072	6.00198	-3.25916	0.00206607	0.0188484	-2.23516	p<0.01_down
ENSG00000214753	0.103573	114540	114540	heterogeneous nuclear ribonucleoprotein U like 2	HNRNPUL2	-0.283855	6.22386	-3.28809	0.00190077	0.0177133	-2.20692	p<0.01_down
ENSG00000166579	0.109328	120842	120842	nudE neurodevelopment protein 1 like 1	NDEL1	-0.283719	5.94223	-3.52382	0.000950848	0.0104959	-1.5035	p<0.01_down
ENSG00000138074	0.177474	196353	196353	solute carrier family 5 member 6	SLC5A6	-0.283287	3.74695	-2.05098	0.0457939	0.169644	-4.59455	p<0.05_down
ENSG00000183696	0.135715	150172	150172	uridine phosphorylase 1	UPP1	-0.283255	4.87033	-2.83982	0.00662005	0.0444083	-3.11857	p<0.01_down
ENSG00000122545	0.0764598	84537.8	84537.8	septin 7	SEPTIN7	-0.283003	7.92275	-3.47654	0.00109459	0.0116584	-1.9714	p<0.01_down
ENSG00000277791	0.174468	192934	192934	proteasome 20S subunit beta 3	PSMB3	-0.282764	3.85117	-2.1353	0.0379104	0.149766	-4.44816	p<0.05_down
ENSG00000157654	0.0900392	99597.1	99597.1	PALM2 and AKAP2 fusion	PALM2AKAP2	-0.282139	6.95717	-3.17438	0.00263216	0.0226159	-2.64403	p<0.01_down
ENSG00000090581	0.122817	135894	135894	N-acetylglucosamine-1-phosphate transferase subunit gamma	GNPTG	-0.281775	5.46233	-2.74062	0.00860842	0.0535831	-3.45033	p<0.01_down
ENSG00000157445	0.103066	113944	113944	calcium voltage-gated channel auxiliary subunit alpha2delta 3	CACNA2D3	-0.281565	6.37097	-3.18675	0.00254124	0.022101	-2.48398	p<0.01_down
ENSG00000143847	0.0797962	88305.4	88305.4	PTPRF interacting protein alpha 4	PPFIA4	-0.281436	7.83726	-2.47026	0.0171373	0.0868436	-4.48697	p<0.05_down
ENSG00000077080	0.136282	150707	150707	actin like 6B	ACTL6B	-0.281378	4.83097	-2.41433	0.0196586	0.0956057	-4.09898	p<0.05_down
ENSG00000169021	0.12477	137816	137816	ubiquinol-cytochrome c reductase, Rieske iron-sulfur polypeptide 1	UQCRFS1	-0.281373	5.32294	-2.87327	0.00605206	0.0417181	-3.11289	p<0.01_down
ENSG00000108829	0.129734	143474	143474	leucine rich repeat containing 59	LRRC59	-0.281114	5.01377	-2.38467	0.021127	0.100396	-4.20897	p<0.05_down
ENSG00000231925	0.104533	115687	115687	TAP binding protein	TAPBP	-0.281069	6.17944	-2.89167	0.00575927	0.0403483	-3.23183	p<0.01_down
ENSG00000171723	0.113996	126092	126092	gephyrin	GPHN	-0.280972	5.81983	-2.79128	0.00753278	0.0486709	-3.39757	p<0.01_down
ENSG00000117069	0.115594	127876	127876	ST6 N-acetylgalactosaminide alpha-2,6-sialyltransferase 5	ST6GALNAC5	-0.280787	5.73357	-2.62746	0.0115407	0.0659405	-3.77376	p<0.05_down
ENSG00000124193	0.118323	130872	130872	serine and arginine rich splicing factor 6	SRSF6	-0.280389	5.49601	-2.81422	0.00708788	0.04659	-3.30701	p<0.01_down
ENSG00000065150	0.0877792	97043.3	97043.3	importin 5	IPO5	-0.27983	7.21197	-3.30561	0.00180687	0.0170325	-2.31438	p<0.01_down
ENSG00000147419	0.127493	140937	140937	coiled-coil domain containing 25	CCDC25	-0.27931	5.23871	-2.40625	0.0200494	0.0968426	-4.17869	p<0.05_down
ENSG00000249915	0.122115	135058	135058	programmed cell death 6	PDCD6	-0.279161	5.47267	-2.9635	0.00473778	0.0347568	-2.90688	p<0.01_down
ENSG00000089220	0.0743334	82199.3	82199.3	phosphatidylethanolamine binding protein 1	PEBP1	-0.278867	8.09574	-4.26418	9.44725e-05	0.00170267	0.355433	p<0.01_down
ENSG00000144645	0.138471	153126	153126	oxysterol binding protein like 10	OSBPL10	-0.278862	4.79826	-2.41077	0.0198298	0.096218	-4.09193	p<0.05_down
ENSG00000180104	0.10372	114676	114676	exocyst complex component 3	EXOC3	-0.278466	6.35681	-3.42982	0.00125682	0.0129579	-1.81565	p<0.01_down
ENSG00000255302	0.0898374	99313	99313	EP300 interacting inhibitor of differentiation 1	EID1	-0.278406	7.09907	-2.97249	0.0046226	0.0341716	-3.17183	p<0.01_down
ENSG00000204564	0.142591	157729	157729	chromosome 6 open reading frame 136	C6orf136	-0.278345	4.74707	-2.85374	0.00637793	0.0431356	-3.03996	p<0.01_down
ENSG00000169567	0.110353	121938	121938	histidine triad nucleotide binding protein 1	HINT1	-0.278306	5.97556	-2.50573	0.0156939	0.081669	-4.09549	p<0.05_down
ENSG00000137821	0.135776	150126	150126	leucine rich repeat containing 49	LRRC49	-0.277971	4.83768	-2.55136	0.0139996	0.0753482	-3.79851	p<0.05_down
ENSG00000166900	0.156635	173370	173370	syntaxin 3	STX3	-0.277939	4.30813	-2.0584	0.0450471	0.167756	-4.69519	p<0.05_down
ENSG00000105401	0.0859063	95001.8	95001.8	cell division cycle 37, HSP90 cochaperone	CDC37	-0.277932	7.38884	-3.32984	0.00168423	0.0162812	-2.26852	p<0.01_down
ENSG00000135638	0.141055	156107	156107	empty spiracles homeobox 1	EMX1	-0.277922	4.77917	-2.80394	0.00728421	0.0475129	-3.1712	p<0.01_down
ENSG00000133169	0.0861653	95259.3	95259.3	brain expressed X-linked 1	BEX1	-0.277291	7.21228	-2.73083	0.00883179	0.0546054	-3.80959	p<0.01_down
ENSG00000097021	0.0946624	104698	104698	acyl-CoA thioesterase 7	ACOT7	-0.276203	6.81684	-3.66274	0.000625558	0.00767067	-1.23772	p<0.01_down
ENSG00000169100	0.121695	134671	134671	solute carrier family 25 member 6	SLC25A6	-0.276156	5.45089	-2.99498	0.00434568	0.0326472	-2.83012	p<0.01_down
ENSG00000114279	0.0896431	99087.6	99087.6	fibroblast growth factor 12	FGF12	-0.275988	7.04025	-2.76025	0.0081757	0.0516005	-3.70069	p<0.01_down
ENSG00000197119	0.120826	133731	133731	solute carrier family 25 member 29	SLC25A29	-0.275923	5.50503	-2.29751	0.0260293	0.1167	-4.46097	p<0.05_down
ENSG00000070961	0.0644674	71293.3	71293.3	ATPase plasma membrane Ca2+ transporting 1	ATP2B1	-0.27587	8.83127	-3.08636	0.00337272	0.0270812	-3.19814	p<0.01_down
ENSG00000234857	0.0919271	101669	101669	HNRNPUL2-BSCL2 readthrough (NMD candidate)	HNRNPUL2-BSCL2	-0.275808	7.02231	-2.62835	0.0115144	0.065879	-3.98966	p<0.05_down
ENSG00000128656	0.0642992	71072	71071.9	chimerin 1	CHN1	-0.275024	8.83072	-2.60285	0.0122889	0.0689178	-4.39666	p<0.05_down
ENSG00000005022	0.133267	147331	147331	solute carrier family 25 member 5	SLC25A5	-0.274194	5.01704	-2.4819	0.016651	0.0851816	-3.97146	p<0.05_down
ENSG00000131828	0.100073	110617	110617	pyruvate dehydrogenase E1 subunit alpha 1	PDHA1	-0.273908	6.45501	-3.2383	0.00219352	0.0197147	-2.37351	p<0.01_down
ENSG00000118873	0.111993	123794	123794	RAB3 GTPase activating non-catalytic protein subunit 2	RAB3GAP2	-0.273734	5.82043	-3.26107	0.00205471	0.018769	-2.20799	p<0.01_down
ENSG00000156486	0.121352	134199	134199	potassium voltage-gated channel modifier subfamily S member 2	KCNS2	-0.27346	5.45664	-2.77608	0.00784164	0.0501651	-3.37617	p<0.01_down
ENSG00000120727	0.10789	119208	119208	poly(A) binding protein interacting protein 2	PAIP2	-0.273112	6.00634	-2.364	0.0222077	0.103773	-4.42791	p<0.05_down
ENSG00000123213	0.123009	136006	136006	neurolysin	NLN	-0.272442	5.34503	-2.49981	0.015927	0.0824615	-4.00629	p<0.05_down
ENSG00000112855	0.162768	179953	179953	histidyl-tRNA synthetase 2, mitochondrial	HARS2	-0.272347	4.20821	-2.45386	0.0178444	0.0891718	-3.85075	p<0.05_down
ENSG00000100994	0.0912077	100911	100911	glycogen phosphorylase B	PYGB	-0.272328	6.95278	-3.48097	0.00108027	0.0115406	-1.79185	p<0.01_down
ENSG00000126091	0.128669	142421	142421	ST3 beta-galactoside alpha-2,3-sialyltransferase 3	ST3GAL3	-0.272073	5.09731	-2.47805	0.0168102	0.085677	-4.01265	p<0.05_down
ENSG00000173545	0.131069	144878	144878	zinc finger protein 622	ZNF622	-0.272056	5.10765	-2.24675	0.0293304	0.126122	-4.4893	p<0.05_down
ENSG00000183780	0.135551	150009	150009	solute carrier family 35 member F3	SLC35F3	-0.271897	4.97901	-2.76565	0.00806032	0.0510543	-3.29966	p<0.01_down
ENSG00000167196	0.131971	145954	145954	F-box protein 22	FBXO22	-0.271735	4.99918	-2.57529	0.0131792	0.0722883	-3.77034	p<0.05_down
ENSG00000184702	0.0753461	83368.4	83368.4	septin 5	SEPTIN5	-0.271322	8.12206	-4.00934	0.000213454	0.00327594	-0.420028	p<0.01_down
ENSG00000167363	0.118051	130576	130576	fructosamine 3 kinase	FN3K	-0.271269	5.63329	-2.66602	0.0104516	0.0613634	-3.66399	p<0.05_down
ENSG00000091140	0.122085	134873	134873	dihydrolipoamide dehydrogenase	DLD	-0.271096	5.31048	-2.23649	0.0300412	0.128244	-4.57743	p<0.05_down
ENSG00000123159	0.135106	149506	149506	GIPC PDZ domain containing family member 1	GIPC1	-0.270931	4.93118	-2.27336	0.0275561	0.121017	-4.40599	p<0.05_down
ENSG00000115204	0.150001	165977	165977	mitochondrial inner membrane protein MPV17	MPV17	-0.270914	4.45914	-2.44417	0.0182746	0.0908939	-3.94575	p<0.05_down
ENSG00000169641	0.0850143	94009.7	94009.7	leucine zipper protein 1	LUZP1	-0.270648	7.41343	-3.85577	0.000345473	0.00483343	-0.7698	p<0.01_down
ENSG00000173065	0.130781	144695	144695	family with sequence similarity 222 member B	FAM222B	-0.270467	5.10361	-2.25663	0.02866	0.124297	-4.47106	p<0.05_down
ENSG00000115368	0.161689	178739	178739	WD repeat domain 75	WDR75	-0.27005	4.12961	-2.0357	0.0473667	0.173384	-4.70873	p<0.05_down
ENSG00000198373	0.117765	130292	130292	WW domain containing E3 ubiquitin protein ligase 2	WWP2	-0.269956	5.59578	-3.60085	0.000754522	0.00890746	-1.21748	p<0.01_down
ENSG00000140941	0.106496	117768	117768	microtubule associated protein 1 light chain 3 beta	MAP1LC3B	-0.268151	6.08309	-2.8947	0.00571224	0.0400914	-3.20676	p<0.01_down
ENSG00000243678	0.129634	143287	143287	NME/NM23 nucleoside diphosphate kinase 2	NME2	-0.26807	5.20438	-2.59897	0.0124109	0.0693681	-3.73264	p<0.05_down
ENSG00000022277	0.127294	140708	140708	replication termination factor 2	RTF2	-0.268036	5.22395	-2.75737	0.00823796	0.0519163	-3.37709	p<0.01_down
ENSG00000178741	0.123231	136188	136188	cytochrome c oxidase subunit 5A	COX5A	-0.267772	5.37666	-2.36595	0.022104	0.103516	-4.29747	p<0.05_down
ENSG00000102172	0.117378	129715	129715	spermine synthase	SMS	-0.267493	5.62151	-2.48328	0.0165942	0.085025	-4.08723	p<0.05_down
ENSG00000131116	0.150042	165982	165982	zinc finger protein 428	ZNF428	-0.267446	4.54577	-2.30847	0.0253615	0.114237	-4.23565	p<0.05_down
ENSG00000172775	0.111943	123789	123789	proteasome activator subunit 3 interacting protein 1	PSME3IP1	-0.267445	5.91456	-2.61655	0.011867	0.067292	-3.82928	p<0.05_down
ENSG00000089486	0.104663	115777	115777	cell death inducing p53 target 1	CDIP1	-0.267118	6.21082	-2.93844	0.00507323	0.0365859	-3.1134	p<0.01_down
ENSG00000158301	0.102	112737	112737	G protein-coupled receptor associated sorting protein 2	GPRASP2	-0.266668	6.31771	-3.20443	0.00241656	0.0212253	-2.44655	p<0.01_down
ENSG00000070413	0.0933991	103352	103352	DiGeorge syndrome critical region gene 2	DGCR2	-0.266347	6.85735	-3.77998	0.000436861	0.00576635	-0.90729	p<0.01_down
ENSG00000156959	0.116527	128993	128993	LHFPL tetraspan subfamily member 4	LHFPL4	-0.266321	5.63157	-2.81315	0.00710809	0.0466795	-3.32385	p<0.01_down
ENSG00000147852	0.124718	137932	137932	very low density lipoprotein receptor	VLDLR	-0.265743	5.37248	-2.0459	0.0463114	0.170846	-4.93355	p<0.05_down
ENSG00000147481	0.116556	128895	128895	syntrophin gamma 1	SNTG1	-0.265574	5.63671	-2.43568	0.0186593	0.0920955	-4.199	p<0.05_down
ENSG00000106615	0.124897	137982	137982	Ras homolog, mTORC1 binding	RHEB	-0.265462	5.32522	-2.42822	0.019003	0.0933795	-4.15017	p<0.05_down
ENSG00000099910	0.14131	156384	156384	kelch like family member 22	KLHL22	-0.265376	4.66734	-2.43039	0.0189024	0.0929927	-4.03054	p<0.05_down
ENSG00000123297	0.15549	171857	171857	Ts translation elongation factor, mitochondrial	TSFM	-0.265291	4.19079	-2.10247	0.0408262	0.157649	-4.61747	p<0.05_down
ENSG00000165733	0.110129	121781	121781	BMS1 ribosome biogenesis factor	BMS1	-0.265001	6.06125	-2.6563	0.010717	0.0624265	-3.75209	p<0.05_down
ENSG00000172046	0.121246	134118	134118	ubiquitin specific peptidase 19	USP19	-0.264877	5.49108	-2.79345	0.00748953	0.0484376	-3.33492	p<0.01_down
ENSG00000142065	0.149493	165318	165318	ZFP14 zinc finger protein	ZFP14	-0.264677	4.3077	-2.19562	0.0330258	0.136603	-4.47024	p<0.05_down
ENSG00000101079	0.0923059	102003	102003	NDRG family member 3	NDRG3	-0.263898	6.85529	-2.40134	0.0202899	0.0976693	-4.49731	p<0.05_down
ENSG00000113231	0.124023	137228	137228	phosphodiesterase 8B	PDE8B	-0.263747	5.28371	-2.06938	0.0439615	0.165102	-4.89402	p<0.05_down
ENSG00000151348	0.110391	122115	122115	exostosin glycosyltransferase 2	EXT2	-0.263495	5.91648	-3.30615	0.00180405	0.0170211	-2.09903	p<0.01_down
ENSG00000219200	0.110827	122465	122465	ribonuclease K	RNASEK	-0.263353	5.9295	-2.43798	0.0185542	0.0916831	-4.24177	p<0.05_down
ENSG00000168538	0.120593	133233	133233	trafficking protein particle complex subunit 11	TRAPPC11	-0.263241	5.44002	-2.21057	0.0319051	0.133465	-4.64193	p<0.05_down
ENSG00000172375	0.0998427	110460	110460	C2CD2 like	C2CD2L	-0.262939	6.52517	-2.88979	0.00578854	0.0404398	-3.27984	p<0.01_down
ENSG00000214046	0.165626	183219	183219	small integral membrane protein 7	SMIM7	-0.262929	4.13504	-2.29775	0.0260141	0.116671	-4.16788	p<0.05_down
ENSG00000156931	0.113045	124958	124958	VPS8 subunit of CORVET complex	VPS8	-0.262758	5.75799	-2.48418	0.016557	0.0849368	-4.12078	p<0.05_down
ENSG00000167815	0.105206	116341	116341	peroxiredoxin 2	PRDX2	-0.262608	6.18769	-2.95519	0.00484664	0.0353115	-3.06623	p<0.01_down
ENSG00000223501	0.121555	134446	134446	VPS52 subunit of GARP complex	VPS52	-0.262549	5.48113	-2.48281	0.0166133	0.0851023	-4.05533	p<0.05_down
ENSG00000107164	0.143364	158556	158556	far upstream element binding protein 3	FUBP3	-0.262298	4.72575	-2.02241	0.0487715	0.17682	-4.84591	p<0.05_down
ENSG00000197217	0.0998261	110385	110385	ectonucleoside triphosphate diphosphohydrolase 4	ENTPD4	-0.262262	6.46725	-2.91299	0.00543646	0.0385765	-3.22199	p<0.01_down
ENSG00000130643	0.0874273	96697.5	96697.5	calcyon neuron specific vesicular protein	CALY	-0.261955	7.21268	-3.47374	0.00110373	0.0117205	-1.85201	p<0.01_down
ENSG00000101421	0.0987603	109181	109181	charged multivesicular body protein 4B	CHMP4B	-0.26191	6.52878	-3.29266	0.00187586	0.0175504	-2.2388	p<0.01_down
ENSG00000176454	0.0984274	108864	108864	lysophosphatidylcholine acyltransferase 4	LPCAT4	-0.261835	6.59235	-2.84654	0.00650219	0.0437836	-3.40067	p<0.01_down
ENSG00000223496	0.106724	118081	118081	exosome component 6	EXOSC6	-0.261805	6.11932	-2.60752	0.0121435	0.0682825	-3.89537	p<0.05_down
ENSG00000134717	0.140715	155466	155466	basic transcription factor 3 like 4	BTF3L4	-0.261287	4.673	-2.26759	0.0279324	0.122315	-4.37994	p<0.05_down
ENSG00000198739	0.105327	116484	116484	leucine rich repeat transmembrane neuronal 3	LRRTM3	-0.260816	6.15186	-2.16972	0.0350504	0.142142	-4.85389	p<0.05_down
ENSG00000076554	0.0966736	106871	106871	tumor protein D52	TPD52	-0.260708	6.62668	-2.64715	0.0109723	0.0634956	-3.89743	p<0.05_down
ENSG00000147655	0.134873	149131	149131	R-spondin 2	RSPO2	-0.260578	4.91538	-2.08708	0.0422595	0.161388	-4.78033	p<0.05_down
ENSG00000187051	0.149906	165826	165826	ribosomal protein S19 binding protein 1	RPS19BP1	-0.26046	4.55396	-2.0179	0.0492562	0.177971	-4.81249	p<0.05_down
ENSG00000156564	0.133046	147273	147273	leucine rich repeat and fibronectin type III domain containing 2	LRFN2	-0.260387	5.05422	-2.18497	0.0338456	0.138928	-4.60053	p<0.05_down
ENSG00000072756	0.14592	161359	161359	tRNA nucleotidyl transferase 1	TRNT1	-0.25979	4.46966	-2.06943	0.0439568	0.165102	-4.7402	p<0.05_down
ENSG00000155252	0.125336	138683	138683	phosphatidylinositol 4-kinase type 2 alpha	PI4K2A	-0.259566	5.26561	-2.20158	0.0325753	0.135422	-4.62351	p<0.05_down
ENSG00000177082	0.169624	187741	187741	WD repeat domain 73	WDR73	-0.259329	3.84724	-2.18107	0.0341502	0.13962	-4.38346	p<0.05_down
ENSG00000163399	0.0582167	64348.5	64348.5	ATPase Na+/K+ transporting subunit alpha 1	ATP1A1	-0.259181	9.39024	-3.25756	0.00207556	0.0188968	-2.84118	p<0.01_down
ENSG00000164366	0.137009	151505	151505	coiled-coil domain containing 127	CCDC127	-0.258672	4.74308	-2.25629	0.0286828	0.124345	-4.42812	p<0.05_down
ENSG00000171566	0.152251	168386	168386	pleiotropic regulator 1	PLRG1	-0.25867	4.15936	-2.02366	0.0486381	0.176577	-4.78721	p<0.05_down
ENSG00000109079	0.128212	141845	141845	TNF alpha induced protein 1	TNFAIP1	-0.25796	5.18271	-2.12374	0.0389153	0.152544	-4.75694	p<0.05_down
ENSG00000090989	0.126451	139810	139810	exocyst complex component 1	EXOC1	-0.257781	5.27599	-2.10222	0.0408486	0.157706	-4.81209	p<0.05_down
ENSG00000124702	0.0977679	108139	108139	kelch domain containing 3	KLHDC3	-0.257483	6.60846	-3.28831	0.00189959	0.01771	-2.26006	p<0.01_down
ENSG00000100605	0.092238	102075	102075	inositol-tetrakisphosphate 1-kinase	ITPK1	-0.257202	6.96583	-2.70334	0.00948833	0.0574543	-3.80978	p<0.01_down
ENSG00000174469	0.0710607	78566.7	78566.7	contactin associated protein 2	CNTNAP2	-0.256988	8.29878	-3.00187	0.00426408	0.0322231	-3.32254	p<0.01_down
ENSG00000100138	0.11402	125962	125962	small nuclear ribonucleoprotein 13	SNU13	-0.256913	5.72531	-2.62359	0.0116555	0.0664405	-3.79564	p<0.05_down
ENSG00000174953	0.118127	130573	130573	DEAH-box helicase 36	DHX36	-0.256567	5.66405	-2.11727	0.0394881	0.153937	-4.84766	p<0.05_down
ENSG00000183431	0.13254	146572	146572	splicing factor 3a subunit 3	SF3A3	-0.256352	5.03175	-2.45522	0.0177848	0.0890316	-4.03548	p<0.05_down
ENSG00000115840	0.102106	112859	112859	solute carrier family 25 member 12	SLC25A12	-0.256247	6.16226	-2.54527	0.0142156	0.0761055	-4.0802	p<0.05_down
ENSG00000116147	0.0738862	81753.9	81753.9	tenascin R	TNR	-0.256245	8.11729	-3.0864	0.00337226	0.0270812	-3.06561	p<0.01_down
ENSG00000196850	0.143115	158230	158230	protein phosphatase targeting COQ7	PPTC7	-0.25618	4.62363	-2.08573	0.0423867	0.161665	-4.72708	p<0.05_down
ENSG00000189180	0.129938	143624	143624	zinc finger protein 33A	ZNF33A	-0.256071	5.03938	-2.44315	0.0183204	0.0909724	-4.08046	p<0.05_down
ENSG00000177889	0.115155	127262	127262	ubiquitin conjugating enzyme E2 N	UBE2N	-0.255783	5.61412	-2.28466	0.0268319	0.118971	-4.53348	p<0.05_down
ENSG00000154822	0.118792	131321	131321	phospholipase C like 2	PLCL2	-0.255633	5.52066	-2.09006	0.0419778	0.160761	-4.89528	p<0.05_down
ENSG00000137288	0.144708	160155	160155	ubiquinol-cytochrome c reductase complex assembly factor 2	UQCC2	-0.255465	4.64348	-2.20272	0.0324894	0.135214	-4.48617	p<0.05_down
ENSG00000185666	0.0880369	97437.8	97437.8	synapsin III	SYN3	-0.255442	7.08848	-2.33308	0.0239173	0.109686	-4.69004	p<0.05_down
ENSG00000152700	0.126817	140302	140302	secretion associated Ras related GTPase 1B	SAR1B	-0.25495	5.2535	-2.26173	0.0283196	0.123451	-4.48956	p<0.05_down
ENSG00000182568	0.0786666	87020.4	87020.4	SATB homeobox 1	SATB1	-0.254831	7.85588	-3.4444	0.00120388	0.0125518	-2.03456	p<0.01_down
ENSG00000110042	0.118112	130730	130730	deltex E3 ubiquitin ligase 4	DTX4	-0.254612	5.5627	-2.65805	0.0106686	0.062179	-3.68219	p<0.05_down
ENSG00000155970	0.117638	130025	130025	mitochondrial calcium uptake family member 3	MICU3	-0.25455	5.58243	-2.11213	0.039948	0.155274	-4.86168	p<0.05_down
ENSG00000157895	0.138012	152687	152687	chromosome 12 open reading frame 43	C12orf43	-0.25454	4.78198	-2.07611	0.0433071	0.163816	-4.77973	p<0.05_down
ENSG00000175455	0.123563	136656	136656	coiled-coil domain containing 14	CCDC14	-0.254347	5.42196	-2.28851	0.0265894	0.11826	-4.45856	p<0.05_down
ENSG00000082701	0.0868796	96088.5	96088.5	glycogen synthase kinase 3 beta	GSK3B	-0.253618	7.22467	-4.10532	0.000157387	0.00257934	0.0069226	p<0.01_down
ENSG00000166862	0.107571	119027	119027	calcium voltage-gated channel auxiliary subunit gamma 2	CACNG2	-0.25349	6.02031	-2.31319	0.0250785	0.113375	-4.53877	p<0.05_down
ENSG00000099795	0.14001	154819	154819	NADH:ubiquinone oxidoreductase subunit B7	NDUFB7	-0.253051	4.74755	-2.22414	0.0309172	0.130548	-4.47361	p<0.05_down
ENSG00000136535	0.0908834	100502	100502	T-box brain transcription factor 1	TBR1	-0.252917	6.94533	-2.50898	0.0155672	0.0812456	-4.2741	p<0.05_down
ENSG00000212864	0.129278	143082	143082	ring finger protein 208	RNF208	-0.252175	5.20566	-2.01828	0.0492152	0.177942	-4.95155	p<0.05_down
ENSG00000137216	0.108561	120093	120093	transmembrane protein 63B	TMEM63B	-0.251876	6.12363	-2.79001	0.00755806	0.0488046	-3.44645	p<0.01_down
ENSG00000127526	0.117043	129520	129520	solute carrier family 35 member E1	SLC35E1	-0.251323	5.59671	-2.87633	0.0060024	0.0414507	-3.1643	p<0.01_down
ENSG00000137218	0.154787	171381	171380	fibroblast growth factor receptor substrate 3	FRS3	-0.250701	4.34577	-2.08718	0.0422496	0.161384	-4.65116	p<0.05_down
ENSG00000143641	0.114166	126310	126310	polypeptide N-acetylgalactosaminyltransferase 2	GALNT2	-0.25029	5.7929	-2.46175	0.0175011	0.0880986	-4.16121	p<0.05_down
ENSG00000132589	0.100515	111169	111169	flotillin 2	FLOT2	-0.250095	6.4602	-3.13566	0.00293674	0.0244686	-2.64275	p<0.01_down
ENSG00000149313	0.117177	129495	129495	aminoadipate-semialdehyde dehydrogenase-phosphopantetheinyl transferase	AASDHPPT	-0.249519	5.60184	-2.97995	0.00452888	0.0336426	-2.90313	p<0.01_down
ENSG00000143013	0.0782716	86545.5	86545.5	LIM domain only 4	LMO4	-0.248583	7.79642	-2.28333	0.0269166	0.119119	-4.90966	p<0.05_down
ENSG00000124523	0.13818	152897	152897	sirtuin 5	SIRT5	-0.248094	4.7968	-2.42062	0.0193593	0.0945616	-4.0725	p<0.05_down
ENSG00000198793	0.0929232	102813	102813	mechanistic target of rapamycin kinase	MTOR	-0.247759	6.85985	-3.75102	0.000477595	0.00620377	-0.997259	p<0.01_down
ENSG00000155097	0.0835554	92398.7	92398.7	ATPase H+ transporting V1 subunit C1	ATP6V1C1	-0.247588	7.41242	-3.22366	0.00228741	0.0203604	-2.58331	p<0.01_down
ENSG00000085832	0.0894556	98843.8	98843.8	epidermal growth factor receptor pathway substrate 15	EPS15	-0.247398	7.11574	-2.76295	0.00811792	0.051312	-3.69619	p<0.01_down
ENSG00000269821	0.0866821	95942.7	95942.7	KCNQ1 opposite strand/antisense transcript 1	KCNQ1OT1	-0.247074	7.37343	-2.33737	0.0236737	0.109135	-4.69599	p<0.05_down
ENSG00000116141	0.104198	115231	115231	microtubule affinity regulating kinase 1	MARK1	-0.246941	6.30414	-3.13157	0.00297076	0.0246457	-2.61987	p<0.01_down
ENSG00000213023	0.136337	150832	150832	synaptotagmin 3	SYT3	-0.246745	4.9188	-2.45424	0.0178279	0.0891542	-4.01143	p<0.05_down
ENSG00000139116	0.0774175	85572.8	85572.8	kinesin family member 21A	KIF21A	-0.246302	7.91235	-3.04764	0.00375692	0.0293156	-3.12148	p<0.01_down
ENSG00000137824	0.136999	151522	151522	regulator of microtubule dynamics 3	RMDN3	-0.245727	4.88103	-2.26028	0.028416	0.123744	-4.41998	p<0.05_down
ENSG00000183454	0.0621805	68760.5	68760.5	glutamate ionotropic receptor NMDA type subunit 2A	GRIN2A	-0.245431	9.08809	-3.28616	0.00191142	0.0178047	-2.69913	p<0.01_down
ENSG00000179262	0.10666	117949	117949	RAD23 homolog A, nucleotide excision repair protein	RAD23A	-0.245165	6.0666	-2.78178	0.00772445	0.049616	-3.48308	p<0.01_down
ENSG00000185236	0.10082	111532	111532	RAB11B, member RAS oncogene family	RAB11B	-0.244788	6.44369	-3.06365	0.00359329	0.0283696	-2.82821	p<0.01_down
ENSG00000169085	0.101174	111902	111902	vexin	VXN	-0.244782	6.30258	-2.5609	0.0136672	0.0740658	-4.05337	p<0.05_down
ENSG00000113141	0.102154	112907	112907	IK cytokine	IK	-0.244467	6.45864	-2.09659	0.0413682	0.159134	-5.02784	p<0.05_down
ENSG00000109762	0.153684	170031	170031	sorting nexin 25	SNX25	-0.244385	4.40034	-2.10941	0.040194	0.155944	-4.61484	p<0.05_down
ENSG00000183049	0.0774194	85657.7	85657.7	calcium/calmodulin dependent protein kinase ID	CAMK1D	-0.244322	7.88707	-3.51069	0.000988832	0.0107641	-1.86292	p<0.01_down
ENSG00000166501	0.0609961	67468.3	67468.3	protein kinase C beta	PRKCB	-0.244101	9.18966	-3.64488	0.000660411	0.00800104	-1.70734	p<0.01_down
ENSG00000153707	0.0758667	83890.5	83890.5	protein tyrosine phosphatase receptor type D	PTPRD	-0.243845	8.07392	-3.89181	0.000308777	0.00442796	-0.769003	p<0.01_down
ENSG00000148925	0.109405	120913	120913	BTB domain containing 10	BTBD10	-0.243166	5.99091	-2.26859	0.0278672	0.12208	-4.61586	p<0.05_down
ENSG00000205356	0.111149	122972	122972	tectonin beta-propeller repeat containing 1	TECPR1	-0.242943	5.98196	-2.20469	0.0323418	0.13484	-4.73174	p<0.05_down
ENSG00000132471	0.0736312	81454.4	81454.4	WW domain binding protein 2	WBP2	-0.242941	8.14904	-3.31421	0.00176239	0.016747	-2.45876	p<0.01_down
ENSG00000124160	0.135395	149798	149798	nuclear receptor coactivator 5	NCOA5	-0.242464	4.87364	-2.05001	0.0458923	0.16989	-4.8477	p<0.05_down
ENSG00000103266	0.097694	108053	108053	STIP1 homology and U-box containing protein 1	STUB1	-0.241928	6.71141	-2.23941	0.0298375	0.127529	-4.78512	p<0.05_down
ENSG00000072518	0.0994336	110035	110035	microtubule affinity regulating kinase 2	MARK2	-0.241726	6.54207	-3.05558	0.00367496	0.0288856	-2.86218	p<0.01_down
ENSG00000165943	0.0784109	86663.2	86663.2	modulator of apoptosis 1	MOAP1	-0.241303	7.76562	-2.58704	0.0127927	0.070882	-4.23931	p<0.05_down
ENSG00000166226	0.132295	146279	146279	chaperonin containing TCP1 subunit 2	CCT2	-0.241148	4.9812	-2.08109	0.0428283	0.162659	-4.81012	p<0.05_down
ENSG00000075151	0.0721636	79804.9	79804.9	eukaryotic translation initiation factor 4 gamma 3	EIF4G3	-0.240555	8.36065	-4.33261	7.56618e-05	0.00143988	0.543043	p<0.01_down
ENSG00000010256	0.111013	122777	122777	ubiquinol-cytochrome c reductase core protein 1	UQCRC1	-0.240432	5.94643	-2.56774	0.013433	0.0732556	-3.94946	p<0.05_down
ENSG00000110066	0.121261	134069	134069	lysine methyltransferase 5B	KMT5B	-0.240046	5.49349	-2.17625	0.0345299	0.14073	-4.70584	p<0.05_down
ENSG00000168785	0.0951321	105153	105153	tetraspanin 5	TSPAN5	-0.239586	6.75291	-3.30985	0.0017848	0.0169146	-2.22697	p<0.01_down
ENSG00000175395	0.103721	114627	114627	zinc finger protein 25	ZNF25	-0.239314	6.26136	-2.12319	0.0389639	0.152639	-4.96108	p<0.05_down
ENSG00000138686	0.127534	140839	140839	Bardet-Biedl syndrome 7	BBS7	-0.239312	5.10857	-2.23025	0.0304809	0.129367	-4.54885	p<0.05_down
ENSG00000149269	0.071685	79240.2	79240.2	p21 (RAC1) activated kinase 1	PAK1	-0.239019	8.28807	-2.42561	0.0191249	0.0938696	-4.69046	p<0.05_down
ENSG00000168490	0.0609316	67426.6	67426.6	phytanoyl-CoA 2-hydroxylase interacting protein	PHYHIP	-0.238639	9.24824	-3.70081	0.000557027	0.00700742	-1.5454	p<0.01_down
ENSG00000103021	0.138191	152895	152895	coiled-coil domain containing 113	CCDC113	-0.238625	4.77839	-2.25744	0.0286056	0.124137	-4.41773	p<0.05_down
ENSG00000116288	0.120102	132790	132790	Parkinsonism associated deglycase	PARK7	-0.238228	5.45454	-2.51541	0.0153198	0.0802968	-3.99379	p<0.05_down
ENSG00000158941	0.0978455	108275	108275	cell cycle and apoptosis regulator 2	CCAR2	-0.238049	6.62172	-3.51105	0.000987795	0.0107584	-1.64149	p<0.01_down
ENSG00000058404	0.074703	82666.7	82666.7	calcium/calmodulin dependent protein kinase II beta	CAMK2B	-0.23795	8.15943	-3.93897	0.000266405	0.00393184	-0.641633	p<0.01_down
ENSG00000159164	0.0725557	80243.1	80243.1	synaptic vesicle glycoprotein 2A	SV2A	-0.237728	8.22122	-3.58742	0.000785692	0.00914832	-1.70596	p<0.01_down
ENSG00000137815	0.0970848	107368	107368	RTF1 homolog, Paf1/RNA polymerase II complex component	RTF1	-0.237361	6.67024	-2.20687	0.0321793	0.134321	-4.85768	p<0.05_down
ENSG00000185760	0.0863085	95412.6	95412.6	potassium voltage-gated channel subfamily Q member 5	KCNQ5	-0.237258	7.28672	-2.50411	0.0157572	0.081822	-4.33501	p<0.05_down
ENSG00000142230	0.117561	129983	129983	SUMO1 activating enzyme subunit 1	SAE1	-0.237068	5.59159	-2.6593	0.0106343	0.0620469	-3.68363	p<0.05_down
ENSG00000196227	0.105193	116330	116330	family with sequence similarity 217 member B	FAM217B	-0.23605	6.09189	-2.34136	0.0234484	0.10832	-4.50053	p<0.05_down
ENSG00000107223	0.111611	123396	123396	endothelial differentiation related factor 1	EDF1	-0.235978	5.92866	-2.2919	0.026377	0.117678	-4.5482	p<0.05_down
ENSG00000187866	0.154419	170716	170716	PP2A Aalpha (PPP2R1A) and B55A (PPP2R2A) interacting phosphatase regulator 1	PABIR1	-0.235494	4.19164	-2.13398	0.0380234	0.150017	-4.56249	p<0.05_down
ENSG00000070610	0.103913	114938	114938	glucosylceramidase beta 2	GBA2	-0.235428	6.28952	-3.32611	0.00170257	0.0164062	-2.10028	p<0.01_down
ENSG00000117016	0.0702065	77694.4	77694.4	regulating synaptic membrane exocytosis 3	RIMS3	-0.235401	8.45122	-3.76861	0.000452444	0.00593148	-1.20965	p<0.01_down
ENSG00000143774	0.0958022	105988	105988	guanylate kinase 1	GUK1	-0.235034	6.71807	-2.88665	0.00583777	0.0406367	-3.32686	p<0.01_down
ENSG00000101247	0.156044	172533	172533	NADH:ubiquinone oxidoreductase complex assembly factor 5	NDUFAF5	-0.234915	4.29576	-2.36061	0.02239	0.10451	-4.08989	p<0.05_down
ENSG00000178947	0.117986	130532	130532	small integral membrane protein 10 like 2A	SMIM10L2A	-0.234898	5.57591	-2.20816	0.0320836	0.133974	-4.66763	p<0.05_down
ENSG00000136895	0.112626	124653	124653	GTPase activating Rap/RanGAP domain like 3	GARNL3	-0.234532	5.81489	-2.25266	0.0289276	0.12506	-4.62102	p<0.05_down
ENSG00000084070	0.0917169	101428	101428	small ArfGAP2	SMAP2	-0.23447	6.96865	-3.44927	0.00118667	0.0124211	-1.87566	p<0.01_down
ENSG00000130414	0.0818097	90474.3	90474.3	NADH:ubiquinone oxidoreductase subunit A10	NDUFA10	-0.234316	7.61367	-3.02299	0.00402251	0.0308411	-3.13208	p<0.01_down
ENSG00000117020	0.0816009	90231.1	90231.1	AKT serine/threonine kinase 3	AKT3	-0.234086	7.56573	-2.85304	0.00638987	0.0431779	-3.56413	p<0.01_down
ENSG00000172115	0.104878	115901	115901	cytochrome c, somatic	CYCS	-0.23381	6.13565	-2.01325	0.0497612	0.179306	-5.16192	p<0.05_down
ENSG00000228794	0.102102	112958	112958	long intergenic non-protein coding RNA 1128	LINC01128	-0.233807	6.31163	-3.11461	0.00311592	0.0255209	-2.68341	p<0.01_down
ENSG00000122042	0.118299	130803	130803	ubiquitin like 3	UBL3	-0.233575	5.52384	-2.33163	0.0240008	0.109855	-4.40919	p<0.05_down
ENSG00000137843	0.113789	125963	125963	p21 (RAC1) activated kinase 6	PAK6	-0.233455	5.65666	-2.04672	0.0462275	0.170685	-5.01984	p<0.05_down
ENSG00000153147	0.102619	113455	113455	SWI/SNF related, matrix associated, actin dependent regulator of chromatin, subfamily a, member 5	SMARCA5	-0.233441	6.33729	-2.76313	0.00811409	0.051312	-3.56474	p<0.01_down
ENSG00000165813	0.113755	125795	125795	coiled-coil domain containing 186	CCDC186	-0.232389	5.81329	-2.0924	0.0417588	0.160259	-4.93229	p<0.05_down
ENSG00000075391	0.08523	94287.3	94287.3	RAS protein activator like 2	RASAL2	-0.231367	7.38866	-3.10658	0.00318697	0.025923	-2.87541	p<0.01_down
ENSG00000147416	0.0776671	85855.8	85855.8	ATPase H+ transporting V1 subunit B2	ATP6V1B2	-0.231099	7.8197	-2.68686	0.00990314	0.0590961	-4.01499	p<0.01_down
ENSG00000149179	0.123944	137049	137049	centriolar satellite-associated tubulin polyglutamylase complex regulator 1	CSTPP1	-0.230838	5.38067	-2.25788	0.0285763	0.124086	-4.51916	p<0.05_down
ENSG00000072062	0.0880981	97482.4	97482.4	protein kinase cAMP-activated catalytic subunit alpha	PRKACA	-0.230708	7.12378	-2.25185	0.028983	0.125186	-4.85977	p<0.05_down
ENSG00000158526	0.128508	142086	142086	TSR2 ribosome maturation factor	TSR2	-0.230603	5.11655	-2.24972	0.0291276	0.125544	-4.50179	p<0.05_down
ENSG00000102780	0.116949	129371	129371	diacylglycerol kinase eta	DGKH	-0.230107	5.46167	-2.02993	0.0479724	0.17494	-5.02542	p<0.05_down
ENSG00000157823	0.130508	144370	144370	adaptor related protein complex 3 subunit sigma 2	AP3S2	-0.229317	5.02477	-2.09492	0.0415236	0.159586	-4.79629	p<0.05_down
ENSG00000180543	0.124231	137337	137337	TSPY like 5	TSPYL5	-0.229269	5.37595	-2.42031	0.019374	0.0945757	-4.17245	p<0.05_down
ENSG00000175161	0.0730634	80814.9	80814.9	cell adhesion molecule 2	CADM2	-0.229256	8.17361	-3.14701	0.00284413	0.0238749	-2.91684	p<0.01_down
ENSG00000102316	0.107854	119219	119219	MAGE family member D2	MAGED2	-0.228749	6.02669	-2.743	0.00855482	0.0533433	-3.56614	p<0.01_down
ENSG00000118518	0.128436	142051	142051	ring finger protein 146	RNF146	-0.2281	5.1797	-2.25458	0.028798	0.124733	-4.49232	p<0.05_down
ENSG00000158856	0.0733175	81122.4	81122.4	dematin actin binding protein	DMTN	-0.22674	8.2609	-3.58281	0.000796693	0.00923086	-1.70922	p<0.01_down
ENSG00000163624	0.123414	136473	136473	CDP-diacylglycerol synthase 1	CDS1	-0.22653	5.3445	-2.08978	0.0420045	0.160795	-4.85938	p<0.05_down
ENSG00000147642	0.0907056	100311	100311	syntabulin	SYBU	-0.226303	6.98791	-3.27924	0.00194993	0.0180683	-2.35516	p<0.01_down
ENSG00000143549	0.0831938	91979.3	91979.3	tropomyosin 3	TPM3	-0.22608	7.53499	-2.48248	0.0166269	0.0851306	-4.41915	p<0.05_down
ENSG00000103351	0.122605	135562	135562	clusterin associated protein 1	CLUAP1	-0.225888	5.4213	-2.24877	0.0291924	0.125682	-4.54821	p<0.05_down
ENSG00000162714	0.124628	137936	137936	zinc finger protein 496	ZNF496	-0.225769	5.23565	-2.11777	0.039443	0.153874	-4.79556	p<0.05_down
ENSG00000147457	0.128372	141901	141901	charged multivesicular body protein 7	CHMP7	-0.225748	5.18512	-2.63777	0.0112396	0.0646552	-3.65199	p<0.05_down
ENSG00000227345	0.128478	142069	142069	poly(ADP-ribose) glycohydrolase	PARG	-0.225409	5.14415	-2.1601	0.03583	0.144074	-4.68318	p<0.05_down
ENSG00000196872	0.0906864	100348	100348	CRACD like	CRACDL	-0.225387	7.07067	-2.29482	0.0261953	0.117217	-4.7421	p<0.05_down
ENSG00000185742	0.0855536	94627.7	94627.7	chromosome 11 open reading frame 87	C11orf87	-0.225357	7.38839	-2.39517	0.0205964	0.098706	-4.58437	p<0.05_down
ENSG00000169926	0.103804	114899	114899	Kruppel like factor 13	KLF13	-0.224735	6.23443	-2.41881	0.0194447	0.0948532	-4.34623	p<0.05_down
ENSG00000154118	0.0893588	98918.7	98918.7	junctophilin 3	JPH3	-0.224602	7.13709	-2.89592	0.00569352	0.0399864	-3.37014	p<0.01_down
ENSG00000012232	0.0955674	105741	105741	exostosin like glycosyltransferase 3	EXTL3	-0.224519	6.77107	-3.02395	0.00401187	0.0307707	-2.98129	p<0.01_down
ENSG00000126461	0.0961877	106473	106473	SR-related CTD associated factor 1	SCAF1	-0.224358	6.72232	-2.24149	0.0296926	0.127216	-4.79586	p<0.05_down
ENSG00000176788	0.0634963	70247.2	70247.2	brain abundant membrane attached signal protein 1	BASP1	-0.224348	9.08313	-3.52619	0.00094414	0.0104381	-2.00959	p<0.01_down
ENSG00000074211	0.0732123	81014.2	81014.2	protein phosphatase 2 regulatory subunit Bgamma	PPP2R2C	-0.2239	8.27043	-3.79874	0.000412287	0.00550393	-1.08048	p<0.01_down
ENSG00000130830	0.125805	138988	138988	MAGUK p55 scaffold protein 1	MPP1	-0.223726	5.25071	-2.28322	0.0269232	0.119121	-4.45258	p<0.05_down
ENSG00000110768	0.133652	147695	147695	general transcription factor IIH subunit 1	GTF2H1	-0.223408	4.96711	-2.02513	0.0484805	0.176213	-4.90705	p<0.05_down
ENSG00000175166	0.0956764	105808	105808	proteasome 26S subunit ubiquitin receptor, non-ATPase 2	PSMD2	-0.223348	6.73807	-2.38397	0.0211627	0.100459	-4.50033	p<0.05_down
ENSG00000172403	0.10728	118633	118633	synaptopodin 2	SYNPO2	-0.223343	6.0695	-2.26656	0.028	0.122485	-4.63886	p<0.05_down
ENSG00000134287	0.0730585	80808	80808	ADP ribosylation factor 3	ARF3	-0.222007	8.20818	-3.82947	0.000374871	0.00512984	-0.99117	p<0.01_down
ENSG00000158604	0.12478	138011	138011	transmembrane p24 trafficking protein 4	TMED4	-0.221468	5.19166	-2.29475	0.0261996	0.117217	-4.43627	p<0.05_down
ENSG00000131711	0.0296009	32717.8	32717.8	microtubule associated protein 1B	MAP1B	-0.221135	12.5149	-2.94954	0.00492204	0.0356894	-4.32017	p<0.01_down
ENSG00000189339	0.0964246	106719	106719	solute carrier family 35 member E2B	SLC35E2B	-0.221053	6.66965	-2.28865	0.0265805	0.118248	-4.69561	p<0.05_down
ENSG00000175764	0.105232	116462	116462	tubulin tyrosine ligase like 11	TTLL11	-0.220913	6.23545	-2.03097	0.0478619	0.174625	-5.12519	p<0.05_down
ENSG00000237187	0.0968849	107181	107181	NR2F1 antisense RNA 1	NR2F1-AS1	-0.220875	6.60897	-2.80126	0.00733609	0.0477765	-3.5268	p<0.01_down
ENSG00000168028	0.0976809	108082	108082	ribosomal protein SA	RPSA	-0.220637	6.64521	-2.10707	0.0404056	0.156594	-5.05078	p<0.05_down
ENSG00000167889	0.0885492	98026.9	98026.8	alpha-1,6-mannosylglycoprotein 6-beta-N-acetylglucosaminyltransferase B	MGAT5B	-0.219877	7.19229	-2.46731	0.0172627	0.0872231	-4.39246	p<0.05_down
ENSG00000120265	0.0971632	107366	107366	protein-L-isoaspartate (D-aspartate) O-methyltransferase	PCMT1	-0.219575	6.59587	-2.02295	0.0487139	0.176762	-5.21777	p<0.05_down
ENSG00000139697	0.0907242	100336	100336	strawberry notch homolog 1	SBNO1	-0.219363	6.96435	-2.3364	0.0237284	0.109221	-4.6538	p<0.05_down
ENSG00000113327	0.0819569	90604	90604	gamma-aminobutyric acid type A receptor subunit gamma2	GABRG2	-0.219347	7.49605	-2.91966	0.00533893	0.0380625	-3.39359	p<0.01_down
ENSG00000135956	0.100272	110956	110956	transmembrane protein 127	TMEM127	-0.219064	6.43499	-2.87258	0.00606334	0.0417417	-3.31861	p<0.01_down
ENSG00000185046	0.0839524	92889.6	92889.6	ankyrin repeat and sterile alpha motif domain containing 1B	ANKS1B	-0.218899	7.4666	-3.19749	0.00246478	0.0215686	-2.64898	p<0.01_down
ENSG00000127824	0.0846987	93619.1	93619.1	tubulin alpha 4a	TUBA4A	-0.218093	7.34413	-2.19149	0.0333417	0.137551	-5.02158	p<0.05_down
ENSG00000166922	0.0928069	102550	102550	secretogranin V	SCG5	-0.21796	6.75779	-2.03919	0.0470032	0.172633	-5.2316	p<0.05_down
ENSG00000078142	0.104663	115727	115727	phosphatidylinositol 3-kinase catalytic subunit type 3	PIK3C3	-0.217951	6.12466	-2.25565	0.0287261	0.124507	-4.68518	p<0.05_down
ENSG00000188690	0.130027	143809	143809	uroporphyrinogen III synthase	UROS	-0.217949	5.18321	-2.14789	0.0368413	0.146853	-4.69606	p<0.05_down
ENSG00000135631	0.100555	111249	111249	RAB11 family interacting protein 5	RAB11FIP5	-0.217814	6.44335	-2.27662	0.0273454	0.120378	-4.68023	p<0.05_down
ENSG00000175203	0.0962406	106404	106404	dynactin subunit 2	DCTN2	-0.217799	6.67252	-2.82815	0.00682972	0.0453563	-3.46732	p<0.01_down
ENSG00000144834	0.0850435	93978	93978	transgelin 3	TAGLN3	-0.217293	7.33986	-2.34236	0.0233926	0.108096	-4.70391	p<0.05_down
ENSG00000156345	0.126605	140064	140064	cyclin dependent kinase 20	CDK20	-0.21617	5.21778	-2.19103	0.0333774	0.1376	-4.63524	p<0.05_down
ENSG00000198794	0.0749449	82937.5	82937.5	secretory carrier membrane protein 5	SCAMP5	-0.215859	8.08995	-3.31699	0.00174824	0.0166816	-2.43414	p<0.01_down
ENSG00000087095	0.0893487	98822.7	98822.7	nemo like kinase	NLK	-0.21556	7.03809	-2.33659	0.0237179	0.109219	-4.66822	p<0.05_down
ENSG00000157216	0.103681	114730	114730	single stranded DNA binding protein 3	SSBP3	-0.215253	6.26307	-2.69374	0.00972798	0.0583789	-3.72095	p<0.01_down
ENSG00000033050	0.137314	151883	151883	ATP binding cassette subfamily F member 2	ABCF2	-0.215143	4.93214	-2.07424	0.0434877	0.164107	-4.7881	p<0.05_down
ENSG00000125249	0.0901477	99684.4	99684.4	RAP2A, member of RAS oncogene family	RAP2A	-0.214824	7.04432	-2.18536	0.0338154	0.138831	-4.9732	p<0.05_down
ENSG00000013016	0.0864777	95621.3	95621.3	EH domain containing 3	EHD3	-0.214319	7.24827	-2.68628	0.00991808	0.0591354	-3.91234	p<0.01_down
ENSG00000105438	0.150868	166970	166970	KDEL endoplasmic reticulum protein retention receptor 1	KDELR1	-0.213657	4.45003	-2.07899	0.0430295	0.163189	-4.69073	p<0.05_down
ENSG00000174943	0.125358	138689	138689	potassium channel tetramerization domain containing 13	KCTD13	-0.213603	5.24228	-2.04316	0.0465929	0.171557	-4.93388	p<0.05_down
ENSG00000075711	0.0942806	104267	104267	discs large MAGUK scaffold protein 1	DLG1	-0.213511	6.81365	-2.74989	0.0084014	0.0526805	-3.67735	p<0.01_down
ENSG00000108100	0.108542	120048	120048	cyclin Y	CCNY	-0.213303	6.01597	-2.48661	0.0164575	0.0845918	-4.15396	p<0.05_down
ENSG00000179091	0.131851	145775	145775	cytochrome c1	CYC1	-0.213026	5.09588	-2.08659	0.0423052	0.161461	-4.8027	p<0.05_down
ENSG00000087152	0.0966788	106957	106957	ataxin 7 like 3	ATXN7L3	-0.212877	6.70051	-3.16739	0.00268479	0.0229179	-2.59537	p<0.01_down
ENSG00000114573	0.0781839	86452.3	86452.3	ATPase H+ transporting V1 subunit A	ATP6V1A	-0.212791	7.7977	-2.68194	0.0100304	0.0595873	-4.02023	p<0.05_down
ENSG00000058272	0.0834709	92331.5	92331.5	protein phosphatase 1 regulatory subunit 12A	PPP1R12A	-0.212574	7.58476	-3.02399	0.00401148	0.0307707	-3.11022	p<0.01_down
ENSG00000066427	0.142379	157491	157491	ataxin 3	ATXN3	-0.212503	4.65356	-2.11603	0.0395983	0.154282	-4.67318	p<0.05_down
ENSG00000100296	0.128706	142375	142375	THO complex 5	THOC5	-0.212295	5.18202	-2.27724	0.0273057	0.120315	-4.44351	p<0.05_down
ENSG00000090316	0.110377	122071	122071	macrophage erythroblast attacher, E3 ubiquitin ligase	MAEA	-0.211853	5.97099	-2.66408	0.0105042	0.0615756	-3.73171	p<0.05_down
ENSG00000113742	0.0805226	89119.3	89119.3	cytoplasmic polyadenylation element binding protein 4	CPEB4	-0.211557	7.7021	-3.19887	0.00245515	0.021502	-2.68518	p<0.01_down
ENSG00000175662	0.0855818	94736.9	94736.9	target of myb1 like 2 membrane trafficking protein	TOM1L2	-0.211479	7.37899	-3.05402	0.00369093	0.0289789	-3.00863	p<0.01_down
ENSG00000157916	0.122145	135135	135135	retention in endoplasmic reticulum sorting receptor 1	RER1	-0.211141	5.47889	-2.34695	0.0231367	0.107173	-4.34638	p<0.05_down
ENSG00000185883	0.0752074	83179.3	83179.3	ATPase H+ transporting V0 subunit c	ATP6V0C	-0.211089	7.96799	-2.58921	0.0127222	0.0706389	-4.2749	p<0.05_down
ENSG00000085788	0.101032	111630	111630	DDHD domain containing 2	DDHD2	-0.210969	6.36926	-2.66846	0.0103859	0.0611185	-3.80528	p<0.05_down
ENSG00000166949	0.106212	117567	117567	SMAD family member 3	SMAD3	-0.210469	6.11871	-2.19638	0.032968	0.13646	-4.79219	p<0.05_down
ENSG00000137200	0.113386	125399	125399	cap methyltransferase 1	CMTR1	-0.210385	5.85339	-2.24985	0.0291187	0.125542	-4.6204	p<0.05_down
ENSG00000066136	0.128677	142310	142310	nuclear transcription factor Y subunit gamma	NFYC	-0.210311	5.16884	-2.09109	0.0418818	0.160528	-4.81712	p<0.05_down
ENSG00000149823	0.119098	131770	131770	VPS51 subunit of GARP complex	VPS51	-0.21003	5.50409	-2.23947	0.0298335	0.127529	-4.59488	p<0.05_down
ENSG00000103489	0.103616	114675	114675	xylosyltransferase 1	XYLT1	-0.209546	6.38175	-2.06718	0.0441767	0.165647	-5.07101	p<0.05_down
ENSG00000100897	0.105968	117214	117214	DDB1 and CUL4 associated factor 11	DCAF11	-0.20933	6.16417	-2.28026	0.0271116	0.119634	-4.62218	p<0.05_down
ENSG00000113522	0.0995548	110109	110109	RAD50 double strand break repair protein	RAD50	-0.209146	6.55959	-2.09989	0.0410629	0.158332	-5.04637	p<0.05_down
ENSG00000160014	0.0466845	51623.4	51623.4	calmodulin 3	CALM3	-0.209047	10.6054	-3.03348	0.00390748	0.0301991	-3.65273	p<0.01_down
ENSG00000178234	0.10782	119240	119240	polypeptide N-acetylgalactosaminyltransferase 11	GALNT11	-0.208845	6.02376	-2.33481	0.023819	0.109472	-4.49083	p<0.05_down
ENSG00000119487	0.122364	135315	135315	MAPK associated protein 1	MAPKAP1	-0.208701	5.42967	-2.11531	0.0396625	0.154447	-4.81783	p<0.05_down
ENSG00000254377	0.0920696	101877	101877	MIR124-2 host gene	MIR124-2HG	-0.205895	6.98181	-2.54533	0.0142134	0.0761055	-4.17934	p<0.05_down
ENSG00000187902	0.0996935	110366	110366	shisa family member 7	SHISA7	-0.205396	6.44656	-2.25794	0.0285726	0.124086	-4.72732	p<0.05_down
ENSG00000181789	0.0983296	108701	108701	COPI coat complex subunit gamma 1	COPG1	-0.204912	6.5096	-2.39642	0.0205341	0.0985097	-4.44702	p<0.05_down
ENSG00000112763	0.1329	146984	146984	butyrophilin subfamily 2 member A1	BTN2A1	-0.204771	5.0387	-2.30934	0.0253088	0.114072	-4.34643	p<0.05_down
ENSG00000004660	0.0886366	98086.3	98086.3	calcium/calmodulin dependent protein kinase kinase 1	CAMKK1	-0.204422	7.15976	-2.50456	0.0157399	0.0817857	-4.30825	p<0.05_down
ENSG00000066135	0.122072	135066	135066	lysine demethylase 4A	KDM4A	-0.204049	5.41156	-2.20839	0.0320663	0.133928	-4.63476	p<0.05_down
ENSG00000031698	0.0836992	92512.1	92512	seryl-tRNA synthetase 1	SARS1	-0.203807	7.44942	-2.539	0.0144412	0.0770477	-4.2859	p<0.05_down
ENSG00000163596	0.113338	125383	125383	islet cell autoantigen 1 like	ICA1L	-0.203448	5.72308	-2.02572	0.0484177	0.176048	-5.0635	p<0.05_down
ENSG00000085998	0.112168	124124	124124	protein O-linked mannose N-acetylglucosaminyltransferase 1 (beta 1,2-)	POMGNT1	-0.20319	5.85256	-2.23813	0.0299263	0.127882	-4.6548	p<0.05_down
ENSG00000101337	0.103577	114550	114550	transmembrane 9 superfamily member 4	TM9SF4	-0.203077	6.31541	-2.88828	0.00581218	0.0405481	-3.24892	p<0.01_down
ENSG00000111412	0.11911	131756	131756	SREBF pathway regulator in golgi 1	SPRING1	-0.203002	5.58895	-2.16146	0.035719	0.143756	-4.75245	p<0.05_down
ENSG00000174903	0.107534	118987	118987	RAB1B, member RAS oncogene family	RAB1B	-0.202756	6.11291	-2.69186	0.00977554	0.0584911	-3.69084	p<0.01_down
ENSG00000086300	0.105304	116355	116355	sorting nexin 10	SNX10	-0.202325	6.17115	-2.37933	0.0214018	0.101209	-4.41818	p<0.05_down
ENSG00000075035	0.108683	120245	120245	WSC domain containing 2	WSCD2	-0.201781	5.92453	-2.08688	0.0422784	0.161407	-4.98689	p<0.05_down
ENSG00000130956	0.0951755	105230	105230	hyaluronan binding protein 4	HABP4	-0.201696	6.77074	-2.52605	0.0149175	0.0788888	-4.19113	p<0.05_down
ENSG00000083642	0.0866702	95837	95837	PDS5 cohesin associated factor B	PDS5B	-0.201675	7.20989	-2.3489	0.0230288	0.106881	-4.67151	p<0.05_down
ENSG00000138246	0.113672	125698	125698	DnaJ heat shock protein family (Hsp40) member C13	DNAJC13	-0.201532	5.78853	-2.15706	0.0360796	0.144778	-4.80589	p<0.05_down
ENSG00000115808	0.106345	117581	117581	striatin	STRN	-0.200732	6.15184	-2.80432	0.00727671	0.0475077	-3.43105	p<0.01_down
ENSG00000181222	0.0704623	77961.7	77961.7	RNA polymerase II subunit A	POLR2A	-0.199303	8.41129	-2.23343	0.0302559	0.128772	-5.11627	p<0.05_down
ENSG00000078618	0.099214	109720	109720	nardilysin convertase	NRDC	-0.198533	6.59755	-2.25953	0.0284656	0.123884	-4.72867	p<0.05_down
ENSG00000102858	0.0947488	104876	104876	mahogunin ring finger 1	MGRN1	-0.198261	6.81548	-2.54356	0.014277	0.0763628	-4.15577	p<0.05_down
ENSG00000197457	0.0785246	86904.8	86904.8	stathmin 3	STMN3	-0.198092	7.90246	-2.6718	0.0102969	0.0606957	-4.04	p<0.05_down
ENSG00000127616	0.0785142	86880.6	86880.6	SWI/SNF related, matrix associated, actin dependent regulator of chromatin, subfamily a, member 4	SMARCA4	-0.197766	7.91698	-2.87004	0.00610489	0.0419055	-3.5592	p<0.01_down
ENSG00000092096	0.0688326	76144	76144	solute carrier family 22 member 17	SLC22A17	-0.195406	8.54677	-2.79387	0.00748129	0.0484266	-3.87489	p<0.01_down
ENSG00000131143	0.0866621	95775.2	95775.2	cytochrome c oxidase subunit 4I1	COX4I1	-0.195036	7.22908	-2.48137	0.0166728	0.0852425	-4.38201	p<0.05_down
ENSG00000135709	0.0644718	71367.9	71367.9	KIAA0513	KIAA0513	-0.194882	8.91683	-3.15802	0.00275698	0.0233813	-3.00899	p<0.01_down
ENSG00000139645	0.0956404	105847	105847	ankyrin repeat domain 52	ANKRD52	-0.194289	6.75605	-2.10654	0.0404544	0.156697	-5.07232	p<0.05_down
ENSG00000088538	0.0697906	77196.5	77196.5	dedicator of cytokinesis 3	DOCK3	-0.193965	8.50806	-3.78147	0.000434863	0.00575008	-1.17732	p<0.01_down
ENSG00000133019	0.0921617	101943	101943	cholinergic receptor muscarinic 3	CHRM3	-0.192848	6.92663	-2.83366	0.00672992	0.0449465	-3.49507	p<0.01_down
ENSG00000168067	0.135523	149989	149989	mitogen-activated protein kinase kinase kinase kinase 2	MAP4K2	-0.192633	4.91013	-2.01815	0.0492297	0.177964	-4.907	p<0.05_down
ENSG00000069020	0.0831051	91965.1	91965.1	microtubule associated serine/threonine kinase family member 4	MAST4	-0.192118	7.51783	-2.96674	0.00469599	0.0345218	-3.26108	p<0.01_down
ENSG00000113448	0.104623	115706	115706	phosphodiesterase 4D	PDE4D	-0.191613	6.1973	-2.20883	0.0320339	0.133845	-4.78148	p<0.05_down
ENSG00000204843	0.0587355	64957	64957	dynactin subunit 1	DCTN1	-0.191535	9.42168	-3.53438	0.000921291	0.0102496	-2.06191	p<0.01_down
ENSG00000116852	0.0834462	92366.4	92366.4	kinesin family member 21B	KIF21B	-0.190579	7.56762	-2.50964	0.0155416	0.0811589	-4.35527	p<0.05_down
ENSG00000156515	0.0760376	84076.6	84076.6	hexokinase 1	HK1	-0.189747	7.9161	-2.79344	0.00748983	0.0484376	-3.77905	p<0.01_down
ENSG00000171314	0.0842072	93087.6	93087.6	phosphoglycerate mutase 1	PGAM1	-0.189696	7.38016	-2.19793	0.0328508	0.136131	-5.01422	p<0.05_down
ENSG00000126934	0.106076	117369	117369	mitogen-activated protein kinase kinase 2	MAP2K2	-0.189637	6.21636	-2.1642	0.0354961	0.143239	-4.85811	p<0.05_down
ENSG00000204442	0.10515	116326	116326	NALCN channel auxiliary factor 1	NALF1	-0.188973	6.18494	-2.57755	0.013104	0.0720616	-3.9785	p<0.05_down
ENSG00000188229	0.0821258	90796.6	90796.6	tubulin beta 4B class IVb	TUBB4B	-0.188622	7.52014	-2.52167	0.0150818	0.0794094	-4.34361	p<0.05_down
ENSG00000136237	0.0789456	87324.7	87324.7	Rap guanine nucleotide exchange factor 5	RAPGEF5	-0.187074	7.8019	-2.74944	0.00841138	0.0527276	-3.84942	p<0.01_down
ENSG00000147724	0.101474	112249	112249	family with sequence similarity 135 member B	FAM135B	-0.186816	6.38062	-2.28924	0.0265431	0.11811	-4.64511	p<0.05_down
ENSG00000100697	0.0943045	104322	104322	dicer 1, ribonuclease III	DICER1	-0.186512	6.78518	-2.57076	0.0133308	0.0728753	-4.09819	p<0.05_down
ENSG00000154229	0.0798875	88400.5	88400.5	protein kinase C alpha	PRKCA	-0.185438	7.6842	-2.31322	0.0250769	0.113375	-4.82679	p<0.05_down
ENSG00000108797	0.0755472	83574.9	83574.9	contactin associated protein 1	CNTNAP1	-0.184795	8.04734	-2.37786	0.021478	0.101412	-4.74316	p<0.05_down
ENSG00000161082	0.0940151	104068	104068	CUGBP Elav-like family member 5	CELF5	-0.183565	6.87931	-2.17112	0.0349383	0.141911	-4.96101	p<0.05_down
ENSG00000107581	0.0778182	86056.1	86056	eukaryotic translation initiation factor 3 subunit A	EIF3A	-0.182774	7.95999	-2.19559	0.0330283	0.136603	-5.09613	p<0.05_down
ENSG00000072832	0.090814	100440	100440	collapsin response mediator protein 1	CRMP1	-0.182149	7.04395	-2.41643	0.0195582	0.0953136	-4.48017	p<0.05_down
ENSG00000118160	0.0822955	91088.7	91088.7	solute carrier family 8 member A2	SLC8A2	-0.18131	7.6171	-2.16268	0.0356195	0.143514	-5.10769	p<0.05_down
ENSG00000082458	0.0972827	107578	107578	discs large MAGUK scaffold protein 3	DLG3	-0.181289	6.63577	-2.26185	0.0283114	0.123451	-4.74286	p<0.05_down
ENSG00000129159	0.0832406	92111.3	92111.3	potassium voltage-gated channel subfamily C member 1	KCNC1	-0.180498	7.49043	-2.24509	0.0294445	0.126408	-4.929	p<0.05_down
ENSG00000068654	0.105143	116326	116326	RNA polymerase I subunit A	POLR1A	-0.180089	6.21783	-2.11869	0.039362	0.153699	-4.95677	p<0.05_down
ENSG00000103549	0.102642	113525	113525	ring finger protein 40	RNF40	-0.179855	6.38386	-2.31336	0.0250684	0.113375	-4.58343	p<0.05_down
ENSG00000162728	0.0883018	97719.2	97719.2	potassium inwardly rectifying channel subfamily J member 9	KCNJ9	-0.179094	7.16814	-2.73928	0.00863873	0.0537245	-3.76574	p<0.01_down
ENSG00000106682	0.0863725	95520.5	95520.5	eukaryotic translation initiation factor 4H	EIF4H	-0.178174	7.29784	-2.47547	0.0169179	0.0861004	-4.3984	p<0.05_down
ENSG00000148341	0.0968025	107135	107135	SH3 domain containing GRB2 like, endophilin B2	SH3GLB2	-0.178133	6.70787	-2.068	0.0440969	0.165377	-5.1354	p<0.05_down
ENSG00000247556	0.0776853	85927.3	85927.3	OIP5 antisense RNA 1	OIP5-AS1	-0.177946	7.73857	-2.08564	0.0423952	0.161665	-5.31618	p<0.05_down
ENSG00000213672	0.0996569	110247	110247	NCK interacting protein with SH3 domain	NCKIPSD	-0.177329	6.43134	-2.01889	0.0491498	0.177736	-5.20081	p<0.05_down
ENSG00000148082	0.0831039	91964.3	91964.3	SHC adaptor protein 3	SHC3	-0.177078	7.48234	-2.37911	0.0214132	0.101241	-4.64743	p<0.05_down
ENSG00000155816	0.0816257	90362.6	90362.6	formin 2	FMN2	-0.176745	7.60041	-2.78076	0.00774537	0.0496967	-3.74125	p<0.01_down
ENSG00000064607	0.0779701	86283.6	86283.6	SURP and G-patch domain containing 2	SUGP2	-0.176457	7.94424	-2.33226	0.0239645	0.109831	-4.81013	p<0.05_down
ENSG00000104824	0.101611	112413	112413	heterogeneous nuclear ribonucleoprotein L	HNRNPL	-0.175828	6.44235	-2.34595	0.0231919	0.107333	-4.52401	p<0.05_down
ENSG00000139970	0.0616348	68154.5	68154.5	reticulon 1	RTN1	-0.175671	9.11788	-2.18265	0.0340264	0.139346	-5.3517	p<0.05_down
ENSG00000141385	0.114123	126137	126137	AFG3 like matrix AAA peptidase subunit 2	AFG3L2	-0.175441	5.77502	-2.03497	0.0474427	0.173513	-5.03937	p<0.05_down
ENSG00000119042	0.0871543	96422.7	96422.7	SATB homeobox 2	SATB2	-0.17542	7.31441	-2.11732	0.0394839	0.153937	-5.14167	p<0.05_down
ENSG00000156113	0.0677219	74926	74926	potassium calcium-activated channel subfamily M alpha 1	KCNMA1	-0.174601	8.5827	-2.69958	0.00958162	0.0578109	-4.11834	p<0.01_down
ENSG00000127445	0.0917457	101486	101486	peptidylprolyl cis/trans isomerase, NIMA-interacting 1	PIN1	-0.174098	6.96556	-2.16676	0.0352888	0.14265	-4.9935	p<0.05_down
ENSG00000092445	0.0895188	99086.3	99086.3	TYRO3 protein tyrosine kinase	TYRO3	-0.173874	7.07066	-2.08861	0.0421144	0.161066	-5.17166	p<0.05_down
ENSG00000187109	0.0837853	92596.1	92596.1	nucleosome assembly protein 1 like 1	NAP1L1	-0.173536	7.40333	-2.17176	0.0348874	0.141779	-5.07195	p<0.05_down
ENSG00000141367	0.0607107	67115.2	67115.2	clathrin heavy chain	CLTC	-0.17303	9.14198	-2.24067	0.0297499	0.127367	-5.24811	p<0.05_down
ENSG00000015676	0.0768845	85045.5	85045.5	NudC domain containing 3	NUDCD3	-0.172896	7.93509	-2.88721	0.00582903	0.0406076	-3.53669	p<0.01_down
ENSG00000221823	0.0725992	80296.2	80296.2	protein phosphatase 3 regulatory subunit B, alpha	PPP3R1	-0.172368	8.25229	-2.71842	0.00912281	0.0558519	-4.00543	p<0.01_down
ENSG00000131018	0.0503689	55739.4	55739.4	spectrin repeat containing nuclear envelope protein 1	SYNE1	-0.171853	10.2996	-2.62369	0.0116525	0.0664405	-4.5887	p<0.05_down
ENSG00000135968	0.087049	96241	96241	GRIP and coiled-coil domain containing 2	GCC2	-0.170366	7.28737	-2.17928	0.0342911	0.140025	-5.01953	p<0.05_down
ENSG00000135624	0.103907	114832	114832	chaperonin containing TCP1 subunit 7	CCT7	-0.169892	6.22177	-2.2583	0.028548	0.124039	-4.68667	p<0.05_down
ENSG00000162923	0.104961	116092	116092	WD repeat domain 26	WDR26	-0.169431	6.16861	-2.23136	0.0304023	0.129163	-4.73241	p<0.05_down
ENSG00000133318	0.0568865	62895.6	62895.6	reticulon 3	RTN3	-0.16941	9.51904	-2.81138	0.00714158	0.0468415	-4.01878	p<0.01_down
ENSG00000184009	0.0624628	69071.4	69071.4	actin gamma 1	ACTG1	-0.169133	9.05224	-2.77345	0.00789638	0.0503614	-4.01967	p<0.01_down
ENSG00000157764	0.091266	100952	100952	B-Raf proto-oncogene, serine/threonine kinase	BRAF	-0.168881	6.87378	-2.27938	0.0271684	0.119809	-4.76825	p<0.05_down
ENSG00000080845	0.0839947	92974.1	92974.1	DLG associated protein 4	DLGAP4	-0.168772	7.46511	-2.12775	0.0385636	0.151445	-5.15716	p<0.05_down
ENSG00000154027	0.0721974	79849	79849	adenylate kinase 5	AK5	-0.167443	8.2596	-2.52437	0.0149804	0.079025	-4.4631	p<0.05_down
ENSG00000087495	0.104105	115185	115185	phosphatase and actin regulator 3	PHACTR3	-0.167286	6.34351	-2.02248	0.0487645	0.17682	-5.15169	p<0.05_down
ENSG00000171603	0.0476734	52735.2	52735.2	calsyntenin 1	CLSTN1	-0.1672	10.4197	-3.03463	0.00389503	0.0301138	-3.62905	p<0.01_down
ENSG00000148396	0.0913782	101110	101110	SEC16 homolog A, endoplasmic reticulum export factor	SEC16A	-0.166455	6.98541	-2.2633	0.0282151	0.123197	-4.80051	p<0.05_down
ENSG00000257923	0.0991201	109715	109715	cut like homeobox 1	CUX1	-0.166368	6.53286	-2.04561	0.0463413	0.170927	-5.15534	p<0.05_down
ENSG00000126214	0.0649364	71791.1	71791.1	kinesin light chain 1	KLC1	-0.166286	8.84195	-3.13978	0.00290277	0.0242331	-3.05039	p<0.01_down
ENSG00000117984	0.0876025	96912.3	96912.3	cathepsin D	CTSD	-0.166129	7.20551	-2.09608	0.0414154	0.159229	-5.17823	p<0.05_down
ENSG00000145934	0.0822146	90957.5	90957.5	teneurin transmembrane protein 2	TENM2	-0.165636	7.58434	-2.04612	0.0462895	0.17081	-5.33681	p<0.05_down
ENSG00000139364	0.0732254	80992.8	80992.8	transmembrane protein 132B	TMEM132B	-0.16503	8.25074	-2.87076	0.00609309	0.0418389	-3.62501	p<0.01_down
ENSG00000171368	0.0614716	68051.7	68051.7	tubulin polymerization promoting protein	TPPP	-0.164849	9.19504	-3.15778	0.0027589	0.0233813	-3.0561	p<0.01_down
ENSG00000143624	0.0927173	102591	102591	integrator complex subunit 3	INTS3	-0.164753	6.92484	-2.16733	0.0352432	0.14257	-4.98213	p<0.05_down
ENSG00000164970	0.0945078	104568	104568	family with sequence similarity 219 member A	FAM219A	-0.16342	6.77601	-2.17075	0.034968	0.141998	-4.95668	p<0.05_down
ENSG00000204681	0.0691627	76531.1	76531.1	gamma-aminobutyric acid type B receptor subunit 1	GABBR1	-0.162881	8.54118	-2.70229	0.00951446	0.0575394	-4.09131	p<0.01_down
ENSG00000115504	0.0965776	106797	106797	EH domain binding protein 1	EHBP1	-0.162697	6.69633	-2.04826	0.0460704	0.170333	-5.17553	p<0.05_down
ENSG00000182768	0.0773984	85584.1	85584.1	neugrin, neurite outgrowth associated	NGRN	-0.16113	7.84643	-2.1212	0.0391396	0.153169	-5.25021	p<0.05_down
ENSG00000124507	0.0644404	71310.6	71310.6	protein kinase C and casein kinase substrate in neurons 1	PACSIN1	-0.160004	8.9292	-2.85921	0.00628505	0.0427363	-3.77832	p<0.01_down
ENSG00000186868	0.063792	70594.3	70594.3	microtubule associated protein tau	MAPT	-0.159194	8.98603	-3.15005	0.00281983	0.0237358	-3.04049	p<0.01_down
ENSG00000142687	0.0949005	104992	104992	KIAA0319 like	KIAA0319L	-0.159186	6.72497	-2.15705	0.0360803	0.144778	-4.98006	p<0.05_down
ENSG00000159842	0.0658095	72827.7	72827.7	ABR activator of RhoGEF and GTPase	ABR	-0.158512	8.85558	-3.14764	0.00283909	0.0238421	-3.01657	p<0.01_down
ENSG00000151320	0.0714617	79013.5	79013.5	A-kinase anchoring protein 6	AKAP6	-0.158492	8.30416	-2.26156	0.0283308	0.123474	-5.04427	p<0.05_down
ENSG00000171798	0.0772769	85552.7	85552.7	kinase non-catalytic C-lobe domain containing 1	KNDC1	-0.158047	7.92512	-2.07429	0.0434838	0.164107	-5.34338	p<0.05_down
ENSG00000103994	0.0790257	87432.9	87432.9	zinc finger protein 106	ZNF106	-0.157769	7.75114	-2.7422	0.00857265	0.0534388	-3.86588	p<0.01_down
ENSG00000033627	0.0682492	75510.2	75510.2	ATPase H+ transporting V0 subunit a1	ATP6V0A1	-0.157532	8.58219	-3.30928	0.00178778	0.0169251	-2.54554	p<0.01_down
ENSG00000278540	0.0867356	95916.1	95916.1	acetyl-CoA carboxylase alpha	ACACA	-0.155579	7.22733	-2.6009	0.0123499	0.0691502	-4.10943	p<0.05_down
ENSG00000135298	0.0823667	91116.4	91116.4	adhesion G protein-coupled receptor B3	ADGRB3	-0.154929	7.56238	-2.05554	0.0453335	0.168409	-5.31694	p<0.05_down
ENSG00000102225	0.104327	115424	115424	cyclin dependent kinase 16	CDK16	-0.151912	6.25921	-2.01137	0.0499657	0.17985	-5.17055	p<0.05_down
ENSG00000130294	0.0464464	51402.4	51402.4	kinesin family member 1A	KIF1A	-0.151427	10.5969	-2.87129	0.00608434	0.0418204	-4.07037	p<0.01_down
ENSG00000184602	0.0919716	101775	101775	stannin	SNN	-0.151215	6.90563	-2.17543	0.0345951	0.140807	-4.97371	p<0.05_down
ENSG00000130540	0.0745041	82350.3	82350.3	sulfotransferase family 4A member 1	SULT4A1	-0.150991	8.12745	-2.27828	0.0272385	0.120044	-4.96851	p<0.05_down
ENSG00000133026	0.0652181	72143.3	72143.3	myosin heavy chain 10	MYH10	-0.150828	8.90714	-2.5943	0.0125589	0.0699331	-4.40254	p<0.05_down
ENSG00000132359	0.0932659	103232	103232	RAP1 GTPase activating protein 2	RAP1GAP2	-0.150421	6.8608	-2.06102	0.0447864	0.167183	-5.18504	p<0.05_down
ENSG00000132718	0.062343	68976.7	68976.7	synaptotagmin 11	SYT11	-0.150344	9.03709	-2.59994	0.0123801	0.0692774	-4.43374	p<0.05_down
ENSG00000132535	0.0770615	85292.6	85292.6	discs large MAGUK scaffold protein 4	DLG4	-0.148471	7.89757	-2.23199	0.0303574	0.129049	-5.03139	p<0.05_down
ENSG00000109339	0.0623781	68984.9	68984.9	mitogen-activated protein kinase 10	MAPK10	-0.148465	8.98129	-2.20625	0.0322259	0.134463	-5.29199	p<0.05_down
ENSG00000168092	0.0924214	102182	102182	platelet activating factor acetylhydrolase 1b catalytic subunit 2	PAFAH1B2	-0.147684	6.81769	-2.07189	0.0437162	0.164661	-5.17295	p<0.05_down
ENSG00000104833	0.0514739	56934.1	56934.1	tubulin beta 4A class IVa	TUBB4A	-0.147376	9.9708	-2.24042	0.0297674	0.127408	-5.41187	p<0.05_down
ENSG00000162545	0.0721514	79866.5	79866.5	calcium/calmodulin dependent protein kinase II inhibitor 1	CAMK2N1	-0.14435	8.31079	-2.06982	0.043918	0.165027	-5.41947	p<0.05_down
ENSG00000107331	0.0709292	78525	78525	ATP binding cassette subfamily A member 2	ABCA2	-0.143295	8.45635	-2.04439	0.0464669	0.171271	-5.4852	p<0.05_down
ENSG00000066032	0.0873205	96553.9	96553.9	catenin alpha 2	CTNNA2	-0.142712	7.19806	-2.13353	0.0380623	0.15009	-5.10782	p<0.05_down
ENSG00000023171	0.079936	88449.1	88449.1	GRAM domain containing 1B	GRAMD1B	-0.140644	7.71731	-2.44185	0.018379	0.0910927	-4.54824	p<0.05_down
ENSG00000140538	0.0688868	76235.9	76235.9	neurotrophic receptor tyrosine kinase 3	NTRK3	-0.140272	8.47642	-2.24881	0.0291895	0.125682	-5.10677	p<0.05_down
ENSG00000121741	0.0940315	104026	104026	zinc finger MYM-type containing 2	ZMYM2	-0.139604	6.75906	-2.17026	0.0350076	0.142077	-4.96258	p<0.05_down
ENSG00000133706	0.0951652	105258	105258	leucyl-tRNA synthetase 1	LARS1	-0.139359	6.72521	-2.13604	0.0378466	0.149597	-5.01911	p<0.05_down
ENSG00000075624	0.045347	50147.8	50147.8	actin beta	ACTB	-0.13778	10.6387	-2.35318	0.0227936	0.105974	-5.29984	p<0.05_down
ENSG00000143776	0.0781804	86504.5	86504.5	CDC42 binding protein kinase alpha	CDC42BPA	-0.133467	7.88437	-2.21635	0.0314805	0.1322	-5.04932	p<0.05_down
ENSG00000110514	0.0754583	83482.3	83482.3	MAP kinase activating death domain	MADD	-0.13157	8.06366	-2.54608	0.0141866	0.0760464	-4.37061	p<0.05_down
ENSG00000074755	0.0965453	106836	106836	zinc finger ZZ-type and EF-hand domain containing 1	ZZEF1	-0.130469	6.69536	-2.01549	0.0495173	0.178664	-5.23806	p<0.05_down
ENSG00000135472	0.0558056	61761.4	61761.4	Fas apoptotic inhibitory molecule 2	FAIM2	-0.12906	9.61573	-2.1373	0.0377385	0.149253	-5.54084	p<0.05_down
ENSG00000082641	0.0730417	80793.1	80793.1	NFE2 like bZIP transcription factor 1	NFE2L1	-0.12445	8.23912	-2.26708	0.0279661	0.122412	-5.01132	p<0.05_down
ENSG00000184226	0.0603024	66714.8	66714.8	protocadherin 9	PCDH9	-0.124244	9.23357	-2.21549	0.0315438	0.132344	-5.30652	p<0.05_down
ENSG00000107862	0.0873913	96694.5	96694.5	golgi brefeldin A resistant guanine nucleotide exchange factor 1	GBF1	-0.121901	7.24804	-2.07479	0.0434346	0.164023	-5.22193	p<0.05_down
ENSG00000005810	0.0576443	63761.6	63761.6	MYC binding protein 2	MYCBP2	-0.11734	9.46247	-2.12068	0.0391849	0.15329	-5.54167	p<0.05_down
ENSG00000164061	0.0511587	56633.7	56633.7	bassoon presynaptic cytomatrix protein	BSN	-0.11067	10.0776	-2.03217	0.0477362	0.174238	-5.83169	p<0.05_down
ENSG00000173064	0.0658212	72844	72844	HECT domain E3 ubiquitin protein ligase 4	HECTD4	0.122764	8.78061	2.57092	0.0133256	0.0728753	-4.44744	p<0.05_up
ENSG00000160551	0.0771801	85358.2	85358.2	TAO kinase 1	TAOK1	0.123234	7.91359	2.14467	0.0371117	0.147599	-5.20648	p<0.05_up
ENSG00000055609	0.0721429	79857.1	79857.1	lysine methyltransferase 2C	KMT2C	0.126295	8.31928	2.32132	0.0245983	0.111836	-4.90945	p<0.05_up
ENSG00000151240	0.098783	109297	109297	disco interacting protein 2 homolog C	DIP2C	0.134076	6.52877	2.09185	0.0418103	0.160314	-5.06958	p<0.05_up
ENSG00000118058	0.0694961	76917.5	76917.5	lysine methyltransferase 2A	KMT2A	0.138944	8.50651	2.76304	0.00811603	0.051312	-3.94056	p<0.01_up
ENSG00000166619	0.0963623	106604	106604	BLCAP apoptosis inducing factor	BLCAP	0.149827	6.60573	2.06672	0.0442224	0.165769	-5.14229	p<0.05_up
ENSG00000040933	0.0867392	95961.4	95961.4	inositol polyphosphate-4-phosphatase type I A	INPP4A	0.150896	7.30097	2.48928	0.0163491	0.0841548	-4.36347	p<0.05_up
ENSG00000100393	0.0845828	93610.3	93610.3	E1A binding protein p300	EP300	0.154085	7.40731	2.33427	0.0238496	0.109494	-4.72644	p<0.05_up
ENSG00000165914	0.102705	113640	113640	tetratricopeptide repeat domain 7B	TTC7B	0.154679	6.34437	2.125	0.0388042	0.152249	-4.96701	p<0.05_up
ENSG00000107957	0.0867693	96036.6	96036.6	SH3 and PX domains 2A	SH3PXD2A	0.156453	7.27485	2.19865	0.0327959	0.135986	-4.98351	p<0.05_up
ENSG00000141027	0.0787199	87121.1	87121.1	nuclear receptor corepressor 1	NCOR1	0.15682	7.86025	2.68511	0.00994831	0.0592657	-4.00608	p<0.01_up
ENSG00000137726	0.0739429	81822.7	81822.7	FXYD domain containing ion transport regulator 6	FXYD6	0.156939	8.12534	2.18212	0.034068	0.13942	-5.17348	p<0.05_up
ENSG00000123384	0.056486	62528.2	62528.2	LDL receptor related protein 1	LRP1	0.157875	9.58982	2.90936	0.00549014	0.0388665	-3.78206	p<0.01_up
ENSG00000049618	0.0803191	88903.2	88903.2	AT-rich interaction domain 1B	ARID1B	0.158371	7.66638	2.77574	0.00784873	0.0501699	-3.76905	p<0.01_up
ENSG00000196628	0.0785777	86969.4	86969.4	transcription factor 4	TCF4	0.16215	7.77625	2.37001	0.0218887	0.10277	-4.72167	p<0.05_up
ENSG00000106608	0.10948	121144	121144	upregulator of cell proliferation	URGCP	0.164899	5.89768	2.10439	0.0406501	0.157139	-4.94578	p<0.05_up
ENSG00000075413	0.0896492	99211	99211	microtubule affinity regulating kinase 3	MARK3	0.16651	7.05517	2.26177	0.0283168	0.123451	-4.82224	p<0.05_up
ENSG00000100316	0.086192	95366	95366	ribosomal protein L3	RPL3	0.167458	7.25234	2.26673	0.0279887	0.122485	-4.85019	p<0.05_up
ENSG00000126070	0.107827	119305	119305	argonaute RISC catalytic component 3	AGO3	0.168999	5.9288	2.17993	0.0342401	0.139871	-4.81085	p<0.05_up
ENSG00000170456	0.0926143	102446	102446	DENN domain containing 5B	DENND5B	0.17455	6.86278	2.70712	0.00939554	0.0570975	-3.79688	p<0.01_up
ENSG00000197081	0.104197	115283	115283	insulin like growth factor 2 receptor	IGF2R	0.176826	6.25162	2.17562	0.0345802	0.1408	-4.85248	p<0.05_up
ENSG00000169905	0.104338	115466	115466	torsin 1A interacting protein 2	TOR1AIP2	0.178696	6.13763	2.13217	0.0381803	0.150385	-4.93765	p<0.05_up
ENSG00000185219	0.101429	112248	112248	zinc finger protein 445	ZNF445	0.179417	6.38955	2.17586	0.0345609	0.140776	-4.87797	p<0.05_up
ENSG00000173575	0.0822122	90972.1	90972.1	chromodomain helicase DNA binding protein 2	CHD2	0.182225	7.64073	2.25834	0.0285455	0.124039	-4.91371	p<0.05_up
ENSG00000166402	0.0912769	101029	101029	TUB bipartite transcription factor	TUB	0.182895	6.9154	2.68012	0.0100777	0.0597754	-3.87493	p<0.05_up
ENSG00000128829	0.11337	125408	125408	eukaryotic translation initiation factor 2 alpha kinase 4	EIF2AK4	0.184294	5.81414	2.23772	0.0299551	0.127979	-4.64545	p<0.05_up
ENSG00000130779	0.0872152	96516.8	96516.8	CAP-Gly domain containing linker protein 1	CLIP1	0.184524	7.24733	2.27558	0.0274124	0.120562	-4.82028	p<0.05_up
ENSG00000132155	0.112414	124420	124420	Raf-1 proto-oncogene, serine/threonine kinase	RAF1	0.185245	5.78609	2.16089	0.0357657	0.143897	-4.80894	p<0.05_up
ENSG00000133424	0.099126	109698	109698	LARGE xylosyl- and glucuronyltransferase 1	LARGE1	0.185478	6.55112	2.24419	0.0295064	0.126649	-4.76122	p<0.05_up
ENSG00000150753	0.109323	120830	120830	chaperonin containing TCP1 subunit 5	CCT5	0.186832	5.89494	2.02699	0.0482832	0.175739	-5.09587	p<0.05_up
ENSG00000179218	0.0836395	92509.3	92509.3	calreticulin	CALR	0.188482	7.4099	2.30342	0.0256673	0.115431	-4.8027	p<0.05_up
ENSG00000062194	0.112204	124080	124080	GC-rich promoter binding protein 1	GPBP1	0.188784	5.80927	2.09667	0.0413613	0.159134	-4.93719	p<0.05_up
ENSG00000100330	0.11004	121783	121783	myotubularin related protein 3	MTMR3	0.19067	5.85658	2.10981	0.0401579	0.155902	-4.93029	p<0.05_up
ENSG00000138434	0.0947019	104827	104827	ITPR interacting domain containing 2	ITPRID2	0.191444	6.8422	2.0787	0.0430582	0.163217	-5.13608	p<0.05_up
ENSG00000197714	0.104004	115095	115095	zinc finger protein 460	ZNF460	0.191656	6.22254	2.4038	0.0201691	0.097242	-4.37711	p<0.05_up
ENSG00000100796	0.123935	137074	137074	protein phosphatase 4 regulatory subunit 3A	PPP4R3A	0.19228	5.38054	2.06469	0.0444228	0.166247	-4.9037	p<0.05_up
ENSG00000108671	0.10912	120721	120721	proteasome 26S subunit, non-ATPase 11	PSMD11	0.192325	5.95591	2.42046	0.019367	0.0945757	-4.29492	p<0.05_up
ENSG00000167526	0.100471	111196	111196	ribosomal protein L13	RPL13	0.194861	6.38428	2.22827	0.0306214	0.129781	-4.78089	p<0.05_up							arl17
ENSG00000151914	0.0501673	55512.1	55512.1	dystonin	DST	0.194935	10.2334	3.68057	0.000592506	0.00734597	-1.7939	p<0.01_up
ENSG00000198646	0.0951263	105277	105277	nuclear receptor coactivator 6	NCOA6	0.195278	6.69822	2.41457	0.0196469	0.0956057	-4.43941	p<0.05_up
ENSG00000185651	0.120987	133851	133851	ubiquitin conjugating enzyme E2 L3	UBE2L3	0.196103	5.53059	2.15607	0.0361615	0.14496	-4.74827	p<0.05_up
ENSG00000136485	0.104592	115735	115735	DDB1 and CUL4 associated factor 7	DCAF7	0.19692	6.11512	2.20164	0.0325706	0.135422	-4.79636	p<0.05_up
ENSG00000167996	0.0608895	67383.5	67383.5	ferritin heavy chain 1	FTH1	0.197875	9.14586	3.12498	0.00302643	0.0249774	-3.1523	p<0.01_up
ENSG00000137075	0.12044	133200	133200	ring finger protein 38	RNF38	0.198924	5.44995	2.29559	0.0261476	0.117058	-4.46801	p<0.05_up
ENSG00000108262	0.0874679	96843.2	96843.2	GIT ArfGAP 1	GIT1	0.198941	7.2103	2.45724	0.0176968	0.0887594	-4.42671	p<0.05_up
ENSG00000141644	0.107559	118999	118999	methyl-CpG binding domain protein 1	MBD1	0.200269	6.09763	2.45874	0.0176312	0.0885389	-4.22452	p<0.05_up
ENSG00000244754	0.0875796	96918.3	96918.3	NEDD4 binding protein 2 like 2	N4BP2L2	0.20126	7.19286	2.86866	0.00612762	0.0420072	-3.45736	p<0.01_up
ENSG00000107263	0.0974079	107823	107823	Rap guanine nucleotide exchange factor 1	RAPGEF1	0.202134	6.61329	2.41541	0.0196068	0.0955065	-4.41473	p<0.05_up
ENSG00000108599	0.12908	142740	142740	A-kinase anchoring protein 10	AKAP10	0.20315	5.10914	2.05965	0.0449229	0.167481	-4.87462	p<0.05_up
ENSG00000253352	0.100501	111207	111207	taurine up-regulated 1	TUG1	0.205596	6.36887	2.40063	0.0203252	0.0977728	-4.41688	p<0.05_up
ENSG00000104517	0.088166	97575	97574.9	ubiquitin protein ligase E3 component n-recognin 5	UBR5	0.206442	7.23295	2.70666	0.0094069	0.05713	-3.84529	p<0.01_up
ENSG00000161298	0.112578	124569	124569	zinc finger protein 382	ZNF382	0.206519	5.75083	2.18257	0.0340327	0.139346	-4.76413	p<0.05_up
ENSG00000117906	0.121865	134686	134686	reticulocalbin 2	RCN2	0.206618	5.39444	2.02984	0.0479814	0.17494	-4.98611	p<0.05_up
ENSG00000126777	0.0961685	106418	106418	kinectin 1	KTN1	0.207882	6.73188	2.61436	0.0119335	0.0675308	-3.97888	p<0.05_up
ENSG00000197312	0.115193	127440	127440	DNA damage inducible 1 homolog 2	DDI2	0.21001	5.65754	2.03972	0.0469484	0.172477	-5.02138	p<0.05_up
ENSG00000137802	0.0953643	105572	105572	mitogen-activated protein kinase binding protein 1	MAPKBP1	0.210323	6.71849	2.39482	0.0206138	0.0987138	-4.48	p<0.05_up
ENSG00000148358	0.107164	118582	118582	G protein-coupled receptor 107	GPR107	0.211358	6.06853	2.66376	0.0105129	0.0615804	-3.76038	p<0.05_up
ENSG00000103479	0.117901	130441	130441	RB transcriptional corepressor like 2	RBL2	0.214625	5.52736	2.09421	0.0415899	0.159755	-4.89446	p<0.05_up
ENSG00000068305	0.0916159	101331	101330	myocyte enhancer factor 2A	MEF2A	0.21508	6.90803	2.68499	0.00995145	0.0592678	-3.85985	p<0.01_up
ENSG00000198730	0.128842	142455	142455	CTR9 homolog, Paf1/RNA polymerase II complex component	CTR9	0.215624	5.15118	2.31455	0.0249974	0.113173	-4.36458	p<0.05_up
ENSG00000152932	0.0773823	85531.7	85531.7	RAB3C, member RAS oncogene family	RAB3C	0.215787	7.75997	2.02025	0.0490029	0.177333	-5.44546	p<0.05_up
ENSG00000184402	0.130048	143836	143836	SS18L1 subunit of BAF chromatin remodeling complex	SS18L1	0.216003	4.97298	2.21237	0.0317724	0.132941	-4.56678	p<0.05_up
ENSG00000171681	0.109205	120800	120800	activating transcription factor 7 interacting protein	ATF7IP	0.216135	5.91447	2.58073	0.012999	0.0716458	-3.93528	p<0.05_up
ENSG00000221968	0.114936	127205	127205	fatty acid desaturase 3	FADS3	0.216393	5.75434	2.36483	0.0221636	0.103658	-4.36583	p<0.05_up
ENSG00000050393	0.135489	149814	149814	mitochondrial calcium uniporter regulator 1	MCUR1	0.217156	4.92885	2.07091	0.0438121	0.164774	-4.80713	p<0.05_up
ENSG00000132970	0.0979249	108380	108380	WASP family member 3	WASF3	0.218496	6.56196	2.1771	0.034463	0.140533	-4.9095	p<0.05_up
ENSG00000114904	0.140814	155838	155838	NIMA related kinase 4	NEK4	0.221534	4.75963	2.05901	0.044986	0.167616	-4.79353	p<0.05_up
ENSG00000081177	0.137146	151746	151746	exonuclease 3'-5' domain containing 2	EXD2	0.222918	4.82064	2.10998	0.040142	0.155902	-4.72015	p<0.05_up
ENSG00000127948	0.142097	157246	157246	cytochrome p450 oxidoreductase	POR	0.223525	4.67705	2.06482	0.0444093	0.166226	-4.77391	p<0.05_up
ENSG00000117153	0.133884	147941	147941	kelch like family member 12	KLHL12	0.227581	4.92199	2.15277	0.0364345	0.145779	-4.6588	p<0.05_up
ENSG00000134744	0.112793	124883	124883	terminal uridylyl transferase 4	TUT4	0.228467	5.8324	2.14092	0.0374294	0.148307	-4.84536	p<0.05_up
ENSG00000105325	0.12307	136192	136192	fizzy and cell division cycle 20 related 1	FZR1	0.228618	5.38759	2.03457	0.0474848	0.173577	-4.96777	p<0.05_up
ENSG00000127603	0.052387	57995.7	57995.7	microtubule actin crosslinking factor 1	MACF1	0.228788	10.0266	2.66319	0.0105282	0.0616311	-4.45707	p<0.05_up
ENSG00000117450	0.115975	128222	128222	peroxiredoxin 1	PRDX1	0.228951	5.57266	2.19254	0.0332616	0.137312	-4.71563	p<0.05_up
ENSG00000177600	0.105926	117113	117113	ribosomal protein lateral stalk subunit P2	RPLP2	0.229072	6.0092	2.18466	0.0338701	0.138975	-4.81844	p<0.05_up
ENSG00000099219	0.142866	158142	158142	endoplasmic reticulum metallopeptidase 1	ERMP1	0.230003	4.6072	2.15652	0.0361236	0.144863	-4.5904	p<0.05_up
ENSG00000148672	0.0930991	103018	103018	glutamate dehydrogenase 1	GLUD1	0.230038	6.81991	2.32782	0.02422	0.110502	-4.64702	p<0.05_up
ENSG00000089154	0.108005	119532	119532	GCN1 activator of EIF2AK4	GCN1	0.230383	5.9908	2.61583	0.0118888	0.06735	-3.86482	p<0.05_up
ENSG00000188529	0.116974	129326	129326	serine and arginine rich splicing factor 10	SRSF10	0.232107	5.59387	2.16626	0.0353297	0.142785	-4.76016	p<0.05_up
ENSG00000184465	0.129578	143439	143439	WD repeat domain 27	WDR27	0.236166	5.1223	2.05455	0.0454331	0.168602	-4.88068	p<0.05_up
ENSG00000120071	0.0976152	108052	108052	KAT8 regulatory NSL complex subunit 1	KANSL1	0.236308	6.59938	2.42027	0.0193756	0.0945757	-4.40206	p<0.05_up
ENSG00000104529	0.111601	123532	123532	eukaryotic translation elongation factor 1 delta	EEF1D	0.238163	5.87687	2.30719	0.0254385	0.114535	-4.51622	p<0.05_up
ENSG00000134970	0.139184	153939	153939	transmembrane p24 trafficking protein 7	TMED7	0.238561	4.75541	2.12042	0.0392083	0.153353	-4.68592	p<0.05_up
ENSG00000145592	0.106344	117623	117623	ribosomal protein L37	RPL37	0.239347	6.00699	2.58634	0.0128152	0.0709653	-3.94758	p<0.05_up
ENSG00000163527	0.124469	137608	137608	STT3 oligosaccharyltransferase complex catalytic subunit B	STT3B	0.23943	5.21136	2.68915	0.00984476	0.0588469	-3.56026	p<0.01_up
ENSG00000118263	0.120084	132856	132856	Kruppel like factor 7	KLF7	0.240255	5.38605	2.02507	0.0484879	0.176213	-5.00923	p<0.05_up
ENSG00000129315	0.133192	147337	147337	cyclin T1	CCNT1	0.241486	4.85306	2.08475	0.0424799	0.161827	-4.79667	p<0.05_up
ENSG00000141298	0.106758	118134	118134	slingshot protein phosphatase 2	SSH2	0.24251	6.06914	3.15544	0.00277721	0.0234677	-2.53432	p<0.01_up
ENSG00000173166	0.0914804	101249	101249	Ras association (RalGDS/AF-6) and pleckstrin homology domains 1	RAPH1	0.242816	6.93651	3.22381	0.00228648	0.0203604	-2.49686	p<0.01_up
ENSG00000139687	0.136943	151446	151446	RB transcriptional corepressor 1	RB1	0.244783	4.73768	2.03264	0.0476869	0.174154	-4.86987	p<0.05_up
ENSG00000133056	0.129711	143583	143583	phosphatidylinositol-4-phosphate 3-kinase catalytic subunit type 2 beta	PIK3C2B	0.24498	5.06596	2.0961	0.0414138	0.159229	-4.7998	p<0.05_up
ENSG00000239900	0.136691	151219	151219	adenylosuccinate lyase	ADSL	0.245413	4.7696	2.71247	0.00926555	0.0564978	-3.41897	p<0.01_up
ENSG00000196150	0.1566	173297	173297	zinc finger protein 250	ZNF250	0.248794	4.2907	2.03979	0.0469405	0.172477	-4.73063	p<0.05_up
ENSG00000109458	0.114121	126265	126265	GRB2 associated binding protein 1	GAB1	0.249093	5.68985	2.02341	0.0486649	0.176644	-5.06126	p<0.05_up
ENSG00000196376	0.125678	138995	138995	solute carrier family 35 member F1	SLC35F1	0.24956	5.17094	2.16008	0.0358321	0.144074	-4.70412	p<0.05_up
ENSG00000060749	0.128311	141958	141958	glutamine and serine rich 1	QSER1	0.250027	5.15693	2.76757	0.00801965	0.0508878	-3.34524	p<0.01_up
ENSG00000198755	0.141168	156168	156168	ribosomal protein L10a	RPL10A	0.250143	4.63336	2.4136	0.0196935	0.0957094	-4.06796	p<0.05_up
ENSG00000137710	0.116359	128755	128755	radixin	RDX	0.250566	5.59286	2.43533	0.0186753	0.092147	-4.20137	p<0.05_up
ENSG00000159459	0.114514	126645	126645	ubiquitin protein ligase E3 component n-recognin 1	UBR1	0.252369	5.60551	2.41852	0.0194588	0.0948944	-4.25326	p<0.05_up
ENSG00000115239	0.14133	156353	156353	ankyrin repeat and SOCS box containing 3	ASB3	0.252567	4.59977	2.3311	0.0240308	0.109945	-4.24335	p<0.05_up
ENSG00000183722	0.125866	139205	139205	LHFPL tetraspan subfamily member 6	LHFPL6	0.253522	5.26072	2.1833	0.0339763	0.139183	-4.65632	p<0.05_up
ENSG00000116095	0.144337	159674	159674	pleckstrin homology domain containing A3	PLEKHA3	0.254319	4.6003	2.42361	0.0192182	0.0941751	-4.02578	p<0.05_up
ENSG00000114923	0.0990374	109627	109627	solute carrier family 4 member 3	SLC4A3	0.255195	6.62182	2.46715	0.0172693	0.0872231	-4.28487	p<0.05_up
ENSG00000089682	0.140477	155365	155364	RNA binding motif protein 41	RBM41	0.257741	4.71452	2.58325	0.012916	0.0713234	-3.69473	p<0.05_up
ENSG00000131626	0.115095	127347	127347	PTPRF interacting protein alpha 1	PPFIA1	0.257954	5.77469	2.69305	0.00974558	0.0584057	-3.62406	p<0.01_up
ENSG00000115486	0.147761	163481	163481	gamma-glutamyl carboxylase	GGCX	0.25843	4.5133	2.14759	0.0368661	0.146914	-4.57663	p<0.05_up
ENSG00000116641	0.119394	132115	132115	dedicator of cytokinesis 7	DOCK7	0.259017	5.55099	2.76472	0.00808008	0.0511642	-3.41868	p<0.01_up
ENSG00000148308	0.139076	153926	153926	general transcription factor IIIC subunit 5	GTF3C5	0.259507	4.85631	2.39127	0.020792	0.0994104	-4.13001	p<0.05_up
ENSG00000173011	0.122475	135525	135525	transcriptional adaptor 2B	TADA2B	0.26061	5.37541	2.81756	0.00702518	0.0462925	-3.26692	p<0.01_up
ENSG00000113407	0.141815	156781	156781	threonyl-tRNA synthetase 1	TARS1	0.261157	4.66559	2.25127	0.029022	0.125297	-4.40627	p<0.05_up
ENSG00000102753	0.132473	146462	146462	karyopherin subunit alpha 3	KPNA3	0.261189	4.93997	2.52187	0.0150744	0.0794094	-3.88777	p<0.05_up
ENSG00000153944	0.112373	124423	124423	musashi RNA binding protein 2	MSI2	0.261561	5.76957	2.05545	0.0453425	0.168413	-5.01522	p<0.05_up
ENSG00000229117	0.123382	136480	136480	ribosomal protein L41	RPL41	0.261969	5.36574	2.55825	0.0137587	0.0743907	-3.87171	p<0.05_up
ENSG00000100129	0.120885	133618	133618	eukaryotic translation initiation factor 3 subunit L	EIF3L	0.262007	5.40241	3.09219	0.00331809	0.0267843	-2.58586	p<0.01_up
ENSG00000107897	0.13296	147146	147146	acyl-CoA binding domain containing 5	ACBD5	0.262272	4.96928	2.33644	0.0237262	0.109221	-4.28892	p<0.05_up
ENSG00000183426	0.0918149	101662	101662	nuclear pore complex interacting protein family member A1	NPIPA1	0.26288	6.91836	2.06094	0.0447945	0.167183	-5.20047	p<0.05_up
ENSG00000105771	0.133938	148201	148201	SMG9 nonsense mediated mRNA decay factor	SMG9	0.263185	4.98979	2.1744	0.0346768	0.141051	-4.61539	p<0.05_up
ENSG00000134874	0.116259	128676	128676	DAZ interacting zinc finger protein 1	DZIP1	0.263384	5.69601	2.60983	0.012072	0.0680972	-3.80919	p<0.05_up
ENSG00000204650	0.107845	119387	119387	long intergenic non-protein coding RNA 2210	LINC02210	0.263555	5.95073	3.5095	0.000992353	0.0107969	-1.55639	p<0.01_up
ENSG00000103064	0.141843	156955	156955	solute carrier family 7 member 6	SLC7A6	0.263684	4.69039	2.01291	0.0497975	0.179376	-4.87375	p<0.05_up
ENSG00000161970	0.111723	123484	123484	ribosomal protein L26	RPL26	0.264184	5.80843	2.48346	0.0165867	0.085025	-4.13355	p<0.05_up
ENSG00000100568	0.108981	120483	120483	vesicle transport through interaction with t-SNAREs 1B	VTI1B	0.264235	5.89209	2.89708	0.00567567	0.0399425	-3.1792	p<0.01_up
ENSG00000062598	0.113611	125696	125696	engulfment and cell motility 2	ELMO2	0.264312	5.71644	2.78218	0.00771623	0.0495847	-3.42279	p<0.01_up
ENSG00000100346	0.100754	111552	111552	calcium voltage-gated channel subunit alpha1 I	CACNA1I	0.264417	6.41785	2.28713	0.026676	0.11845	-4.6564	p<0.05_up
ENSG00000170004	0.0796036	88113.9	88113.9	chromodomain helicase DNA binding protein 3	CHD3	0.265303	7.82214	2.51952	0.0151632	0.0796529	-4.37881	p<0.05_up
ENSG00000083290	0.118272	130864	130864	unc-51 like autophagy activating kinase 2	ULK2	0.267059	5.52737	2.99389	0.0043587	0.0327168	-2.85909	p<0.01_up
ENSG00000112367	0.108685	120183	120183	FIG4 phosphoinositide 5-phosphatase	FIG4	0.26717	5.94359	2.63782	0.0112381	0.0646552	-3.80775	p<0.05_up
ENSG00000096717	0.173117	191530	191530	sirtuin 1	SIRT1	0.267261	3.87611	2.12758	0.0385789	0.151477	-4.47025	p<0.05_up
ENSG00000164603	0.151674	167703	167703	base methyltransferase of 25S rRNA 2 homolog	BMT2	0.267374	4.3862	2.24353	0.0295521	0.126793	-4.35986	p<0.05_up
ENSG00000197958	0.159744	176603	176603	ribosomal protein L12	RPL12	0.267624	4.19162	2.24512	0.0294423	0.126408	-4.30905	p<0.05_up
ENSG00000206149	0.104548	115700	115700	HERC2 pseudogene 9	HERC2P9	0.268602	6.24145	2.50449	0.0157425	0.0817857	-4.14971	p<0.05_up
ENSG00000093183	0.126407	139835	139835	SEC22 homolog C, vesicle trafficking protein	SEC22C	0.26896	5.12813	2.52162	0.015084	0.0794094	-3.93193	p<0.05_up
ENSG00000134698	0.136501	151017	151017	argonaute RISC component 4	AGO4	0.270488	4.82594	2.32678	0.02428	0.110698	-4.28479	p<0.05_up
ENSG00000166086	0.134391	148734	148734	junctional adhesion molecule 3	JAM3	0.271142	4.85495	2.06576	0.0443169	0.166026	-4.82469	p<0.05_up
ENSG00000090054	0.14088	155742	155742	serine palmitoyltransferase long chain base subunit 1	SPTLC1	0.271293	4.75175	2.38916	0.0208987	0.0998081	-4.12263	p<0.05_up
ENSG00000181035	0.15404	170578	170578	solute carrier family 25 member 42	SLC25A42	0.271787	4.37547	2.14859	0.0367827	0.146747	-4.53606	p<0.05_up
ENSG00000168283	0.141915	156908	156908	BMI1 proto-oncogene, polycomb ring finger	BMI1	0.2718	4.7396	2.37029	0.021874	0.10277	-4.15632	p<0.05_up
ENSG00000037749	0.154692	170986	170986	microfibril associated protein 3	MFAP3	0.271806	4.23172	2.09093	0.0418964	0.160535	-4.6445	p<0.05_up
ENSG00000101544	0.134776	149137	149137	ADNP homeobox 2	ADNP2	0.272126	4.94275	2.70011	0.00956842	0.0577654	-3.46109	p<0.01_up
ENSG00000141084	0.141476	156575	156575	RAN binding protein 10	RANBP10	0.272539	4.72925	2.40331	0.0201931	0.0973137	-4.08822	p<0.05_up
ENSG00000164631	0.137871	152515	152515	zinc finger protein 12	ZNF12	0.27266	4.77865	2.51879	0.0151908	0.0797582	-3.85779	p<0.05_up
ENSG00000103187	0.141466	156474	156474	coactosin like F-actin binding protein 1	COTL1	0.272937	4.67613	2.29068	0.0264534	0.117856	-4.32715	p<0.05_up
ENSG00000058262	0.119822	132597	132597	SEC61 translocon subunit alpha 1	SEC61A1	0.273147	5.46892	2.71356	0.00923931	0.0563863	-3.5378	p<0.01_up
ENSG00000115806	0.125075	138320	138320	golgi reassembly stacking protein 2	GORASP2	0.273435	5.24599	2.13496	0.0379395	0.149797	-4.75841	p<0.05_up
ENSG00000213762	0.138169	152911	152911	zinc finger protein 134	ZNF134	0.273658	4.78309	2.70469	0.00945517	0.0573084	-3.42759	p<0.01_up
ENSG00000116205	0.17778	196827	196827	transcription elongation factor A N-terminal and central domain containing 2	TCEANC2	0.274108	3.7736	2.08035	0.0428991	0.162869	-4.53722	p<0.05_up
ENSG00000121417	0.170063	188295	188295	zinc finger protein 211	ZNF211	0.274248	4.07934	2.01133	0.0499702	0.17985	-4.70778	p<0.05_up
ENSG00000086589	0.148903	164731	164731	RNA binding motif protein 22	RBM22	0.274326	4.47731	2.10392	0.0406931	0.1572	-4.65486	p<0.05_up
ENSG00000147324	0.133713	147967	147967	multifunctional ROCO family signaling regulator 1	MFHAS1	0.274628	4.99966	2.46818	0.0172257	0.0871459	-3.99873	p<0.05_up
ENSG00000159461	0.104998	116196	116196	autocrine motility factor receptor	AMFR	0.274903	6.14954	3.15103	0.00281206	0.02369	-2.56144	p<0.01_up
ENSG00000174718	0.131579	145581	145581	retroelement silencing factor 1	RESF1	0.275744	5.03256	2.3115	0.0251797	0.113732	-4.35127	p<0.05_up
ENSG00000114933	0.107983	119483	119483	INO80 complex subunit D	INO80D	0.275908	5.95776	3.42779	0.00126437	0.0130226	-1.78432	p<0.01_up
ENSG00000012983	0.124825	138164	138164	mitogen-activated protein kinase kinase kinase kinase 5	MAP4K5	0.276201	5.22754	2.50764	0.0156195	0.0814084	-3.97505	p<0.05_up
ENSG00000172840	0.139581	154370	154370	pyruvate dehyrogenase phosphatase catalytic subunit 2	PDP2	0.276504	4.69813	2.38865	0.0209246	0.099887	-4.1323	p<0.05_up
ENSG00000156030	0.105028	116287	116287	mitotic deacetylase associated SANT domain protein	MIDEAS	0.276844	6.16811	3.01761	0.00408282	0.0311798	-2.9087	p<0.01_up
ENSG00000133812	0.107309	118754	118754	SET binding factor 2	SBF2	0.27691	6.12659	2.75004	0.00839814	0.0526757	-3.554	p<0.01_up
ENSG00000160214	0.140131	155076	155076	ribosomal RNA processing 1	RRP1	0.277776	4.77169	2.3836	0.0211818	0.100527	-4.1395	p<0.05_up
ENSG00000099940	0.137534	152064	152064	synaptosome associated protein 29	SNAP29	0.278141	4.78118	2.38829	0.0209427	0.0999061	-4.14676	p<0.05_up
ENSG00000146414	0.0999042	110580	110580	SNF2 histone linker PHD RING helicase	SHPRH	0.278679	6.43863	3.24794	0.0021337	0.0192996	-2.34912	p<0.01_up
ENSG00000173214	0.127968	141605	141605	major facilitator superfamily domain containing 4B	MFSD4B	0.27877	5.05604	2.7531	0.00833091	0.0523777	-3.38247	p<0.01_up
ENSG00000096746	0.102722	113578	113578	heterogeneous nuclear ribonucleoprotein H3	HNRNPH3	0.278832	6.2189	2.58554	0.0128414	0.0710592	-3.98241	p<0.05_up
ENSG00000197724	0.132562	146779	146779	PHD finger protein 2	PHF2	0.279073	5.04356	2.80515	0.00726079	0.0474184	-3.22452	p<0.01_up
ENSG00000196911	0.125131	138330	138330	karyopherin subunit alpha 5	KPNA5	0.279225	5.21469	2.48439	0.0165487	0.0849145	-4.02465	p<0.05_up
ENSG00000196504	0.127013	140465	140465	pre-mRNA processing factor 40 homolog A	PRPF40A	0.279556	5.24905	2.90396	0.00557109	0.039374	-3.02037	p<0.01_up
ENSG00000135931	0.109263	120955	120955	armadillo repeat containing 9	ARMC9	0.279871	5.95188	2.38157	0.0212862	0.100865	-4.37806	p<0.05_up
ENSG00000076513	0.174319	193026	193026	ankyrin repeat domain 13A	ANKRD13A	0.280274	3.87918	2.15848	0.0359626	0.14449	-4.40345	p<0.05_up
ENSG00000127990	0.132449	146545	146545	sarcoglycan epsilon	SGCE	0.281311	4.76481	2.23368	0.0302384	0.12875	-4.5062	p<0.05_up
ENSG00000204160	0.152252	168611	168611	zinc finger DHHC-type palmitoyltransferase 18	ZDHHC18	0.281329	4.50112	2.0667	0.0442248	0.165769	-4.70576	p<0.05_up
ENSG00000055813	0.110409	122178	122178	coiled-coil domain containing 85A	CCDC85A	0.283006	5.93242	3.15113	0.00281129	0.02369	-2.51457	p<0.01_up
ENSG00000171827	0.166066	183830	183830	zinc finger protein 570	ZNF570	0.28334	4.1178	2.18778	0.0336282	0.138303	-4.38937	p<0.05_up
ENSG00000188786	0.148256	164163	164163	metal regulatory transcription factor 1	MTF1	0.28438	4.36546	2.36556	0.0221244	0.103589	-4.12614	p<0.05_up
ENSG00000067082	0.144124	159521	159521	Kruppel like factor 6	KLF6	0.284912	4.58417	2.03759	0.0471695	0.17299	-4.81235	p<0.05_up
ENSG00000183718	0.122743	135780	135780	tripartite motif containing 52	TRIM52	0.285172	5.41043	2.33455	0.0238337	0.109474	-4.36808	p<0.05_up
ENSG00000131873	0.163814	181339	181339	chondroitin sulfate synthase 1	CHSY1	0.28561	4.13674	2.07373	0.0435381	0.164238	-4.62459	p<0.05_up
ENSG00000168385	0.113243	125287	125287	septin 2	SEPTIN2	0.285889	5.7598	3.24552	0.00214857	0.019401	-2.2397	p<0.01_up
ENSG00000099942	0.0972583	107620	107620	CRK like proto-oncogene, adaptor protein	CRKL	0.285933	6.60358	3.43598	0.00123418	0.012809	-1.85803	p<0.01_up
ENSG00000186174	0.11442	126695	126695	BCL9 like	BCL9L	0.285972	5.66658	2.74699	0.00846582	0.052975	-3.50104	p<0.01_up
ENSG00000118181	0.14962	165405	165405	ribosomal protein S25	RPS25	0.286785	4.52749	2.08784	0.0421873	0.161233	-4.68146	p<0.05_up
ENSG00000083750	0.156654	173285	173285	Ras related GTP binding B	RRAGB	0.286928	4.30305	2.06386	0.0445045	0.166494	-4.68469	p<0.05_up
ENSG00000197461	0.143776	159061	159061	platelet derived growth factor subunit A	PDGFA	0.287418	4.54199	2.3458	0.0232006	0.10735	-4.19641	p<0.05_up
ENSG00000134086	0.137789	152572	152572	von Hippel-Lindau tumor suppressor	VHL	0.287931	4.83446	2.73579	0.00871802	0.0541067	-3.35626	p<0.01_up
ENSG00000153936	0.130167	144019	144019	heparan sulfate 2-O-sulfotransferase 1	HS2ST1	0.287982	5.00045	2.80116	0.00733812	0.0477765	-3.25085	p<0.01_up
ENSG00000197006	0.120005	132688	132688	methyltransferase like 9	METTL9	0.288193	5.48517	2.24913	0.0291679	0.125653	-4.56782	p<0.05_up
ENSG00000170759	0.0998423	110478	110478	kinesin family member 5B	KIF5B	0.289132	6.45559	3.34096	0.0016306	0.0158857	-2.09668	p<0.01_up
ENSG00000083168	0.0930627	102987	102987	lysine acetyltransferase 6A	KAT6A	0.290082	6.84944	4.09517	0.000162562	0.00264761	0.0387814	p<0.01_up
ENSG00000103160	0.133738	147816	147816	hydroxysteroid dehydrogenase like 1	HSDL1	0.290171	4.80926	2.34461	0.0232669	0.107609	-4.26616	p<0.05_up
ENSG00000140262	0.138648	153498	153498	transcription factor 12	TCF12	0.290666	4.67608	2.45217	0.017919	0.0895024	-4.00044	p<0.05_up
ENSG00000125691	0.110163	121735	121735	ribosomal protein L23	RPL23	0.292024	5.89281	2.59237	0.0126206	0.0702034	-3.90026	p<0.05_up
ENSG00000120314	0.168233	186357	186357	WD repeat domain 55	WDR55	0.29245	4.08042	2.04948	0.0459468	0.170016	-4.64621	p<0.05_up
ENSG00000108828	0.138172	152885	152885	vesicle amine transport 1	VAT1	0.292971	4.78	2.13307	0.0381024	0.150161	-4.66799	p<0.05_up
ENSG00000076924	0.131938	145972	145972	XPA binding protein 2	XAB2	0.293776	5.16672	2.57391	0.0132253	0.0724851	-3.77372	p<0.05_up
ENSG00000242419	0.136048	150471	150471	protocadherin gamma subfamily C, 4	PCDHGC4	0.293822	4.81539	2.45114	0.0179643	0.0897053	-4.0202	p<0.05_up
ENSG00000186814	0.149154	165109	165109	zinc finger and SCAN domain containing 30	ZSCAN30	0.294073	4.42821	2.28528	0.0267926	0.118893	-4.28938	p<0.05_up
ENSG00000187535	0.122769	135901	135901	intraflagellar transport 140	IFT140	0.294435	5.34828	2.50545	0.0157047	0.081669	-3.99549	p<0.05_up
ENSG00000175471	0.106318	117624	117624	multiple C2 and transmembrane domain containing 1	MCTP1	0.296488	6.06522	3.17287	0.00264344	0.0226926	-2.49199	p<0.01_up
ENSG00000101150	0.10844	120035	120035	TPD52 like 2	TPD52L2	0.296756	6.03039	3.00889	0.00418226	0.0317564	-2.90119	p<0.01_up
ENSG00000131115	0.163489	180985	180985	zinc finger protein 227	ZNF227	0.29732	4.03366	2.24252	0.0296216	0.126991	-4.29324	p<0.05_up
ENSG00000182551	0.182205	201701	201701	acireductone dioxygenase 1	ADI1	0.297367	3.66544	2.04013	0.0469056	0.172457	-4.59113	p<0.05_up
ENSG00000015592	0.100093	110724	110724	stathmin 4	STMN4	0.298359	6.44514	3.08406	0.00339442	0.0271959	-2.78193	p<0.01_up
ENSG00000198453	0.162514	179800	179800	zinc finger protein 568	ZNF568	0.298844	4.2102	2.30329	0.0256754	0.115431	-4.17355	p<0.05_up
ENSG00000025039	0.129762	143538	143538	Ras related GTP binding D	RRAGD	0.299085	5.02887	3.093	0.00331057	0.0267338	-2.51958	p<0.01_up
ENSG00000172269	0.187061	207096	207096	dolichyl-phosphate N-acetylglucosaminephosphotransferase 1	DPAGT1	0.299367	3.38681	2.01482	0.0495902	0.178872	-4.61462	p<0.05_up
ENSG00000010810	0.0954521	105621	105621	FYN proto-oncogene, Src family tyrosine kinase	FYN	0.300099	6.68054	3.7813	0.000435087	0.00575008	-0.883358	p<0.01_up
ENSG00000145349	0.0941583	104159	104159	calcium/calmodulin dependent protein kinase II delta	CAMK2D	0.300137	6.71829	3.39766	0.00138154	0.0139587	-1.99493	p<0.01_up
ENSG00000153214	0.180675	199892	199892	transmembrane protein 87B	TMEM87B	0.300165	3.6437	2.08342	0.0426059	0.162249	-4.51676	p<0.05_up
ENSG00000112110	0.167858	185548	185548	mitochondrial ribosomal protein L18	MRPL18	0.300299	3.94416	2.01624	0.0494358	0.178497	-4.71063	p<0.05_up
ENSG00000168710	0.0921233	101917	101917	adenosylhomocysteinase like 1	AHCYL1	0.300826	6.83245	2.63313	0.0113741	0.0652697	-3.97644	p<0.05_up
ENSG00000174010	0.164017	181315	181315	kelch like family member 15	KLHL15	0.301222	3.92082	2.24003	0.0297941	0.127489	-4.29537	p<0.05_up
ENSG00000188580	0.147729	163382	163382	sodium/potassium transporting ATPase interacting 2	NKAIN2	0.301271	4.37214	2.32804	0.0242074	0.110472	-4.2089	p<0.05_up
ENSG00000105372	0.162356	179783	179783	ribosomal protein S19	RPS19	0.301517	4.10668	2.07187	0.0437189	0.164661	-4.63637	p<0.05_up
ENSG00000100226	0.132719	146865	146865	GTP binding protein 1	GTPBP1	0.301676	4.9906	2.65812	0.0106669	0.062179	-3.57385	p<0.05_up
ENSG00000153561	0.103421	114406	114406	required for meiotic nuclear division 5 homolog A	RMND5A	0.301756	6.17931	3.13768	0.00292004	0.024339	-2.61077	p<0.01_up
ENSG00000170382	0.117565	130123	130123	leucine rich repeat neuronal 2	LRRN2	0.301947	5.53919	2.82816	0.00682948	0.0453563	-3.27889	p<0.01_up
ENSG00000101160	0.163841	181279	181279	cathepsin Z	CTSZ	0.3024	3.9554	2.12466	0.0388347	0.152313	-4.52616	p<0.05_up
ENSG00000107902	0.160515	177763	177763	phospholysine phosphohistidine inorganic pyrophosphate phosphatase	LHPP	0.302597	4.1647	2.25263	0.0289301	0.12506	-4.28933	p<0.05_up
ENSG00000065135	0.142372	157576	157576	G protein subunit alpha i3	GNAI3	0.302743	4.55948	2.57331	0.0132453	0.0725194	-3.70516	p<0.05_up
ENSG00000147533	0.14617	161601	161601	golgin A7	GOLGA7	0.304124	4.41809	2.40069	0.0203223	0.0977728	-4.06384	p<0.05_up
ENSG00000153814	0.139404	154172	154172	JAZF zinc finger 1	JAZF1	0.304226	4.72785	2.68529	0.00994363	0.0592544	-3.46522	p<0.01_up
ENSG00000184083	0.149722	165737	165737	family with sequence similarity 120C	FAM120C	0.305467	4.43386	2.54564	0.0142025	0.076093	-3.72212	p<0.05_up
ENSG00000130717	0.167381	185328	185328	uridine-cytidine kinase 1	UCK1	0.307741	4.10442	2.07801	0.0431246	0.163375	-4.59663	p<0.05_up
ENSG00000147475	0.175665	194529	194529	ER lipid raft associated 2	ERLIN2	0.309789	3.77115	2.31819	0.0247822	0.112439	-4.0726	p<0.05_up
ENSG00000254911	0.118076	130685	130685	small Cajal body-specific RNA 9	SCARNA9	0.309845	5.38706	2.5032	0.0157932	0.0819484	-4.03717	p<0.05_up
ENSG00000073605	0.149715	165804	165804	gasdermin B	GSDMB	0.310163	4.40977	2.04729	0.0461702	0.170557	-4.75835	p<0.05_up
ENSG00000067141	0.109563	121267	121267	neogenin 1	NEO1	0.310246	5.90624	3.17939	0.00259498	0.0224124	-2.44684	p<0.01_up
ENSG00000143384	0.125658	139020	139020	MCL1 apoptosis regulator, BCL2 family member	MCL1	0.310418	5.24765	2.49035	0.0163055	0.0840323	-4.00743	p<0.05_up
ENSG00000137154	0.115278	127481	127481	ribosomal protein S6	RPS6	0.310664	5.59199	2.9215	0.00531233	0.0379238	-3.06577	p<0.01_up
ENSG00000151079	0.132013	146122	146122	potassium voltage-gated channel subfamily A member 6	KCNA6	0.31087	5.08992	2.61176	0.012013	0.0678725	-3.68638	p<0.05_up
ENSG00000242498	0.185252	205120	205120	actin related protein 2/3 complex inhibitor	ARPIN	0.311471	3.66881	2.05913	0.0449745	0.167603	-4.54039	p<0.05_up
ENSG00000206052	0.111951	123804	123804	docking protein 6	DOK6	0.311478	5.7981	3.00179	0.00426495	0.0322231	-2.88971	p<0.01_up
ENSG00000153933	0.111813	123642	123642	diacylglycerol kinase epsilon	DGKE	0.312326	5.79149	2.98713	0.0044405	0.0331601	-2.92825	p<0.01_up
ENSG00000197013	0.159553	176478	176478	zinc finger protein 429	ZNF429	0.313612	4.21573	2.27577	0.0274004	0.120557	-4.24728	p<0.05_up
ENSG00000104369	0.131935	145944	145944	junctophilin 1	JPH1	0.313823	4.9719	2.5092	0.0155589	0.081229	-3.91995	p<0.05_up
ENSG00000161542	0.128238	141868	141868	phosphoribosyl pyrophosphate synthetase associated protein 1	PRPSAP1	0.314772	5.06511	2.87128	0.00608462	0.0418204	-3.09272	p<0.01_up
ENSG00000107949	0.163533	180926	180926	BRCA2 and CDKN1A interacting protein	BCCIP	0.315188	4.05331	2.14382	0.0371839	0.147748	-4.4904	p<0.05_up
ENSG00000142751	0.175556	194444	194444	GPN-loop GTPase 2	GPN2	0.31653	3.87614	2.21439	0.031624	0.132601	-4.2858	p<0.05_up
ENSG00000099331	0.104017	115188	115188	myosin IXB	MYO9B	0.316992	6.29867	2.0225	0.0487615	0.17682	-5.15246	p<0.05_up
ENSG00000197061	0.176801	195593	195593	H4 clustered histone 3	H4C3	0.317657	3.63575	2.06026	0.0448614	0.167357	-4.58045	p<0.05_up
ENSG00000182841	0.136241	150809	150809	ribosomal RNA processing 7 homolog B, pseudogene	RRP7BP	0.31994	5.02659	2.1669	0.0352778	0.14265	-4.61431	p<0.05_up
ENSG00000137947	0.187223	206821	206821	general transcription factor IIB	GTF2B	0.320818	3.48786	2.10676	0.0404338	0.156674	-4.44002	p<0.05_up
ENSG00000127946	0.155698	172462	172462	huntingtin interacting protein 1	HIP1	0.321115	4.28213	2.07868	0.0430599	0.163217	-4.66204	p<0.05_up
ENSG00000105135	0.169185	187177	187177	ilvB acetolactate synthase like	ILVBL	0.321239	3.86605	2.28404	0.0268715	0.119042	-4.17712	p<0.05_up
ENSG00000157851	0.124291	137598	137598	dihydropyrimidinase like 5	DPYSL5	0.321806	5.35384	3.20575	0.00240745	0.0211716	-2.26161	p<0.01_up
ENSG00000118855	0.188908	209139	209139	major facilitator superfamily domain containing 1	MFSD1	0.321966	3.54111	2.05016	0.0458771	0.16989	-4.53975	p<0.05_up
ENSG00000224470	0.126517	140053	140053	ataxin 1 like	ATXN1L	0.321982	5.0309	2.68121	0.0100493	0.0596831	-3.56384	p<0.05_up
ENSG00000124615	0.169646	187794	187794	molybdenum cofactor synthesis 1	MOCS1	0.322445	3.92083	2.2009	0.0326266	0.135549	-4.34377	p<0.05_up
ENSG00000078295	0.0857801	94948.7	94948.7	adenylate cyclase 2	ADCY2	0.324932	7.29451	4.34455	7.27771e-05	0.00139877	0.741339	p<0.01_up
ENSG00000124155	0.117533	130037	130037	phosphatidylinositol glycan anchor biosynthesis class T	PIGT	0.32509	5.5204	3.34711	0.00160164	0.0156538	-1.93008	p<0.01_up
ENSG00000186468	0.11648	128729	128729	ribosomal protein S23	RPS23	0.325411	5.58665	2.36995	0.0218916	0.10277	-4.34218	p<0.05_up
ENSG00000135040	0.133692	147867	147867	N-alpha-acetyltransferase 35, NatC auxiliary subunit	NAA35	0.325447	4.91078	2.86557	0.00617861	0.0422098	-3.06889	p<0.01_up
ENSG00000182372	0.150531	166638	166638	CLN8 transmembrane ER and ERGIC protein	CLN8	0.325557	4.34406	2.06638	0.0442555	0.165825	-4.71695	p<0.05_up
ENSG00000184611	0.120034	132761	132761	potassium voltage-gated channel subfamily H member 7	KCNH7	0.325724	5.48985	2.85588	0.00634143	0.0429659	-3.19149	p<0.01_up
ENSG00000175727	0.104536	115742	115742	MLX interacting protein	MLXIP	0.326262	6.20042	3.51119	0.000987374	0.0107584	-1.58011	p<0.01_up
ENSG00000103091	0.137573	152319	152319	WD repeat domain 59	WDR59	0.326496	4.86338	2.70379	0.00947739	0.0574104	-3.43365	p<0.01_up
ENSG00000169813	0.148652	164461	164461	heterogeneous nuclear ribonucleoprotein F	HNRNPF	0.326566	4.49038	2.63556	0.0113035	0.0649113	-3.52311	p<0.05_up
ENSG00000131748	0.141344	156545	156545	StAR related lipid transfer domain containing 3	STARD3	0.326607	4.73295	2.33176	0.0239932	0.109845	-4.24188	p<0.05_up
ENSG00000106144	0.189403	209630	209630	caspase 2	CASP2	0.326685	3.43695	2.32671	0.0242839	0.110698	-3.98848	p<0.05_up
ENSG00000085449	0.140911	155825	155825	WD repeat and FYVE domain containing 1	WDFY1	0.326837	4.67046	2.87626	0.0060035	0.0414507	-2.99512	p<0.01_up
ENSG00000180667	0.157576	174231	174231	YOD1 deubiquitinase	YOD1	0.326899	4.19425	2.24629	0.0293622	0.126208	-4.31916	p<0.05_up
ENSG00000173221	0.169487	187461	187461	glutaredoxin	GLRX	0.327402	3.93719	2.10554	0.0405452	0.156957	-4.53227	p<0.05_up
ENSG00000024048	0.109012	120616	120616	ubiquitin protein ligase E3 component n-recognin 2	UBR2	0.327835	5.9439	4.00855	0.000213989	0.00327901	-0.083484	p<0.01_up
ENSG00000113721	0.137117	151865	151865	platelet derived growth factor receptor beta	PDGFRB	0.327928	4.81774	2.38045	0.0213436	0.101024	-4.16642	p<0.05_up
ENSG00000135945	0.135337	149758	149758	REV1 DNA directed polymerase	REV1	0.328031	4.90886	3.39568	0.0013896	0.0140267	-1.67143	p<0.01_up
ENSG00000137513	0.215161	238240	238240	asparaginyl-tRNA synthetase 2, mitochondrial	NARS2	0.329534	3.08902	2.04066	0.0468507	0.172297	-4.44265	p<0.05_up
ENSG00000155287	0.142896	158183	158183	solute carrier family 25 member 28	SLC25A28	0.329956	4.76777	2.87646	0.00600039	0.0414507	-2.98214	p<0.01_up
ENSG00000189221	0.167608	185432	185432	monoamine oxidase A	MAOA	0.330344	3.80957	2.22555	0.0308158	0.13019	-4.30509	p<0.05_up
ENSG00000198780	0.101782	112563	112563	family with sequence similarity 169 member A	FAM169A	0.33089	6.19282	3.31528	0.00175692	0.0167175	-2.14907	p<0.01_up
ENSG00000103245	0.14088	155953	155953	cytosolic iron-sulfur assembly component 3	CIAO3	0.331637	4.74814	2.31078	0.0252227	0.113853	-4.28904	p<0.05_up
ENSG00000127124	0.100544	111306	111306	HIVEP zinc finger 3	HIVEP3	0.332146	6.40641	2.68637	0.00991591	0.0591354	-3.76763	p<0.01_up
ENSG00000105894	0.136557	151184	151184	pleiotrophin	PTN	0.332524	4.87301	2.19785	0.0328565	0.136131	-4.55016	p<0.05_up
ENSG00000188647	0.125504	138866	138866	protein prenyltransferase alpha subunit repeat containing 1	PTAR1	0.332865	5.03308	2.57943	0.0130416	0.0718303	-3.8075	p<0.05_up
ENSG00000235109	0.182251	201806	201806	zinc finger and SCAN domain containing 31	ZSCAN31	0.333606	3.52205	2.09313	0.0416904	0.160083	-4.49035	p<0.05_up
ENSG00000120832	0.158003	174896	174896	mitochondrial transcription termination factor 2	MTERF2	0.333626	4.08356	2.65138	0.0108535	0.062969	-3.4319	p<0.05_up
ENSG00000079277	0.127494	141129	141129	MAPK interacting serine/threonine kinase 1	MKNK1	0.3341	5.05396	2.80408	0.00728148	0.0475097	-3.26278	p<0.01_up
ENSG00000156675	0.168873	187034	187034	RAB11 family interacting protein 1	RAB11FIP1	0.334867	3.81752	2.0618	0.0447089	0.167045	-4.61938	p<0.05_up
ENSG00000130803	0.141933	157029	157029	zinc finger protein 317	ZNF317	0.335125	4.68517	2.91923	0.00534517	0.0380942	-2.88202	p<0.01_up
ENSG00000174804	0.162589	180027	180027	frizzled class receptor 4	FZD4	0.33547	4.16166	2.20265	0.0324951	0.135214	-4.3789	p<0.05_up
ENSG00000213741	0.146232	161835	161835	ribosomal protein S29	RPS29	0.33556	4.51624	2.53983	0.0144111	0.0769583	-3.7566	p<0.05_up
ENSG00000117298	0.122179	135242	135242	endothelin converting enzyme 1	ECE1	0.336948	5.44049	2.88239	0.00590531	0.0409591	-3.10959	p<0.01_up
ENSG00000165312	0.158765	175731	175731	OTU deubiquitinase 1	OTUD1	0.337119	4.15582	2.41497	0.0196277	0.0955429	-3.9577	p<0.05_up
ENSG00000279561	0.177467	196510	196510	uncharacterized LOC100132249	LOC100132249	0.33722	3.81685	2.18968	0.0334808	0.137901	-4.32553	p<0.05_up
ENSG00000183864	0.122739	135880	135880	transducer of ERBB2, 2	TOB2	0.337416	5.34729	2.44221	0.0183626	0.0910571	-4.13591	p<0.05_up
ENSG00000153487	0.160598	177751	177751	inhibitor of growth family member 1	ING1	0.338116	4.19411	2.33707	0.0236908	0.109154	-4.11358	p<0.05_up
ENSG00000101439	0.0923047	102221	102221	cystatin C	CST3	0.338744	6.86551	2.24296	0.0295911	0.12691	-4.83278	p<0.05_up
ENSG00000141458	0.153757	170094	170094	NPC intracellular cholesterol transporter 1	NPC1	0.339398	4.21362	2.24356	0.0295497	0.126793	-4.34723	p<0.05_up
ENSG00000165424	0.147226	163107	163107	zinc finger CCHC-type containing 24	ZCCHC24	0.339657	4.52493	2.01452	0.0496225	0.178897	-4.83572	p<0.05_up
ENSG00000025770	0.142427	157681	157681	non-SMC condensin II complex subunit H2	NCAPH2	0.339877	4.70806	2.51674	0.0152689	0.0800694	-3.83253	p<0.05_up
ENSG00000100462	0.156835	173519	173519	protein arginine methyltransferase 5	PRMT5	0.340361	4.30267	2.88803	0.00581606	0.040552	-2.87147	p<0.01_up
ENSG00000133884	0.138098	152828	152828	double PHD fingers 2	DPF2	0.341484	4.83987	2.96551	0.00471182	0.0346142	-2.79038	p<0.01_up
ENSG00000090661	0.142333	157622	157622	ceramide synthase 4	CERS4	0.341674	4.59985	2.87666	0.00599715	0.0414472	-2.98517	p<0.01_up
ENSG00000231187	0.131584	145669	145669	uncharacterized LOC102724593	LOC102724593	0.342419	4.96457	2.5585	0.0137501	0.074382	-3.81128	p<0.05_up
ENSG00000137502	0.119264	131925	131925	RAB30, member RAS oncogene family	RAB30	0.342671	5.46631	3.27552	0.00197097	0.0182052	-2.11167	p<0.01_up
ENSG00000104154	0.13241	146416	146416	solute carrier family 30 member 4	SLC30A4	0.343282	4.86438	2.63653	0.0112756	0.0648093	-3.62629	p<0.05_up
ENSG00000137161	0.151769	167900	167900	canopy FGF signaling regulator 3	CNPY3	0.343511	4.39757	2.69832	0.00961301	0.057877	-3.35799	p<0.01_up
ENSG00000093010	0.14723	162997	162997	catechol-O-methyltransferase	COMT	0.344194	4.53249	2.67715	0.0101553	0.0601278	-3.4349	p<0.05_up
ENSG00000110047	0.165876	183618	183618	EH domain containing 1	EHD1	0.344294	4.00349	2.05793	0.0450947	0.167874	-4.64316	p<0.05_up
ENSG00000173141	0.192079	212446	212446	mitochondrial ribosomal protein L57	MRPL57	0.344602	3.39602	2.07064	0.0438379	0.164829	-4.48618	p<0.05_up
ENSG00000175215	0.108078	119680	119680	CTD small phosphatase 2	CTDSP2	0.345811	5.94049	2.97045	0.00464843	0.0343266	-3.00232	p<0.01_up
ENSG00000185745	0.135582	149973	149973	interferon induced protein with tetratricopeptide repeats 1	IFIT1	0.346852	4.73505	2.26136	0.0283439	0.123481	-4.42748	p<0.05_up
ENSG00000187735	0.142158	157295	157295	transcription elongation factor A1	TCEA1	0.346906	4.6401	3.01023	0.00416683	0.0316765	-2.65122	p<0.01_up
ENSG00000121578	0.208985	231287	231287	beta-1,4-galactosyltransferase 4	B4GALT4	0.348033	3.06303	2.16574	0.0353713	0.142817	-4.2288	p<0.05_up
ENSG00000169359	0.1544	170836	170836	solute carrier family 33 member 1	SLC33A1	0.349637	4.2079	2.42201	0.0192936	0.0943488	-3.9677	p<0.05_up
ENSG00000127329	0.158939	176044	176044	protein tyrosine phosphatase receptor type B	PTPRB	0.350078	4.19871	2.58607	0.0128242	0.0709827	-3.57684	p<0.05_up
ENSG00000152926	0.151055	167227	167227	zinc finger protein 117	ZNF117	0.35071	4.39341	2.46478	0.0173708	0.0875256	-3.89418	p<0.05_up
ENSG00000150593	0.128763	142415	142415	programmed cell death 4	PDCD4	0.350871	5.02356	3.07847	0.00344783	0.0274868	-2.56425	p<0.01_up
ENSG00000157657	0.175209	194113	194113	zinc finger protein 618	ZNF618	0.350871	3.78952	2.46106	0.0175306	0.0881637	-3.76965	p<0.05_up
ENSG00000014164	0.17124	189578	189578	zinc finger CCCH-type containing 3	ZC3H3	0.351045	4.01002	2.5877	0.0127713	0.070819	-3.50736	p<0.05_up
ENSG00000119953	0.172891	191367	191367	survival motor neuron domain containing 1	SMNDC1	0.351291	3.79702	2.33255	0.023948	0.109803	-4.05675	p<0.05_up
ENSG00000151131	0.116214	128565	128565	NOP protein chaperone 1	NOPCHAP1	0.351464	5.57728	3.59152	0.000776047	0.00908082	-1.25597	p<0.01_up
ENSG00000177144	0.117737	130200	130200	nudix hydrolase 4B	NUDT4B	0.352775	5.577	2.59987	0.0123824	0.0692774	-3.82032	p<0.05_up
ENSG00000136682	0.14126	156199	156199	COBW domain containing 2	CBWD2	0.353563	4.60114	2.09803	0.0412348	0.158793	-4.71557	p<0.05_up
ENSG00000177853	0.133794	148072	148072	zinc finger protein 518A	ZNF518A	0.353817	4.89352	3.32625	0.00170186	0.0164062	-1.87158	p<0.01_up
ENSG00000095380	0.198778	219438	219438	N-acetylneuraminate synthase	NANS	0.354323	3.22589	2.20305	0.0324651	0.135143	-4.19852	p<0.05_up
ENSG00000250251	0.09828	108863	108863	polycystin 1, transient receptor potential channel interacting pseudogene 6	PKD1P6	0.354488	6.53915	2.21437	0.0316254	0.132601	-4.83057	p<0.05_up
ENSG00000261934	0.162639	180133	180133	protocadherin gamma subfamily A, 9	PCDHGA9	0.356076	3.97441	2.06251	0.0446377	0.166869	-4.65258	p<0.05_up
ENSG00000185033	0.153432	169981	169981	semaphorin 4B	SEMA4B	0.356283	4.36177	2.95058	0.00490801	0.0356242	-2.73496	p<0.01_up
ENSG00000118096	0.173128	191266	191266	intraflagellar transport 46	IFT46	0.356285	3.86146	2.51133	0.0154763	0.080917	-3.66937	p<0.05_up
ENSG00000197857	0.169964	188168	188168	zinc finger protein 44	ZNF44	0.356677	3.94579	2.41376	0.019686	0.0956948	-3.89923	p<0.05_up
ENSG00000198846	0.142878	157965	157965	thymocyte selection associated high mobility group box	TOX	0.358289	4.66728	2.25371	0.0288569	0.12487	-4.39432	p<0.05_up
ENSG00000247199	0.205162	227333	227333	FBXO38 divergent transcript	FBXO38-DT	0.358559	3.1898	2.35764	0.0225501	0.105118	-3.85503	p<0.05_up
ENSG00000108604	0.172193	190718	190718	SWI/SNF related, matrix associated, actin dependent regulator of chromatin, subfamily d, member 2	SMARCD2	0.359542	3.93979	2.3319	0.0239851	0.109845	-4.06172	p<0.05_up
ENSG00000119737	0.150105	166203	166203	G protein-coupled receptor 75	GPR75	0.359563	4.37914	2.66374	0.0105135	0.0615804	-3.4489	p<0.05_up
ENSG00000169122	0.13987	154865	154865	family with sequence similarity 110 member B	FAM110B	0.359587	4.6971	3.34154	0.00162785	0.0158661	-1.79123	p<0.01_up
ENSG00000074964	0.139181	154101	154101	Rho guanine nucleotide exchange factor 10 like	ARHGEF10L	0.360413	4.81952	2.86186	0.00624061	0.0424934	-3.04172	p<0.01_up
ENSG00000251022	0.15657	173284	173284	THAP9 antisense RNA 1	THAP9-AS1	0.3606	4.28176	2.19881	0.0327838	0.135986	-4.42115	p<0.05_up
ENSG00000134153	0.202684	224353	224353	ER membrane protein complex subunit 7	EMC7	0.360672	3.2957	2.12465	0.0388349	0.152313	-4.33534	p<0.05_up
ENSG00000198799	0.129632	143489	143489	leucine rich repeats and immunoglobulin like domains 2	LRIG2	0.361372	5.02765	4.1413	0.000140294	0.00237037	0.470066	p<0.01_up
ENSG00000187068	0.141501	156637	156637	chromosome 3 open reading frame 70	C3orf70	0.361381	4.63182	2.61912	0.0117892	0.0669999	-3.60576	p<0.05_up
ENSG00000173821	0.0983303	108870	108870	ring finger protein 213	RNF213	0.362675	6.52667	2.7658	0.00805717	0.0510496	-3.59883	p<0.01_up
ENSG00000173039	0.155453	172065	172065	RELA proto-oncogene, NF-kB subunit	RELA	0.364019	4.26188	2.44127	0.0184051	0.0911795	-3.91965	p<0.05_up
ENSG00000004848	0.162779	180230	180230	aristaless related homeobox	ARX	0.364056	4.18687	2.15054	0.03662	0.146218	-4.48143	p<0.05_up
ENSG00000130844	0.124696	137977	137977	zinc finger protein 331	ZNF331	0.36448	5.22384	3.56207	0.000847938	0.0096148	-1.27745	p<0.01_up
ENSG00000133104	0.115306	127469	127469	spartin	SPART	0.366017	5.64737	4.01733	0.000208133	0.00321712	-0.00763411	p<0.01_up
ENSG00000151136	0.141817	156829	156829	BTB domain containing 11	BTBD11	0.36766	4.52686	2.41015	0.0198596	0.0963102	-4.07119	p<0.05_up
ENSG00000242247	0.178387	197431	197431	ADP ribosylation factor GTPase activating protein 3	ARFGAP3	0.368136	3.60965	2.38683	0.0210166	0.100123	-3.91416	p<0.05_up
ENSG00000177410	0.152665	169176	169176	ZNFX1 antisense RNA 1	ZFAS1	0.368169	4.34417	2.39209	0.0207508	0.0992802	-4.04257	p<0.05_up
ENSG00000179409	0.191108	211561	211561	gem nuclear organelle associated protein 4	GEMIN4	0.368596	3.45135	2.51383	0.0153802	0.0805934	-3.5784	p<0.05_up
ENSG00000234127	0.144361	159815	159815	tripartite motif containing 26	TRIM26	0.369234	4.64252	2.70629	0.00941587	0.0571598	-3.38409	p<0.01_up
ENSG00000278970	0.205106	227174	227174	hepatocellular carcinoma up-regulated EZH2-associated long non-coding RNA	HEIH	0.369972	3.27072	2.08893	0.042085	0.161016	-4.39347	p<0.05_up
ENSG00000121057	0.114853	127068	127068	A-kinase anchoring protein 1	AKAP1	0.370562	5.74098	4.10187	0.000159125	0.00260361	0.246645	p<0.01_up
ENSG00000134769	0.0916089	101419	101419	dystrobrevin alpha	DTNA	0.371273	6.85813	3.11591	0.00310462	0.0254677	-2.78222	p<0.01_up
ENSG00000123992	0.192557	213299	213299	aspartyl aminopeptidase	DNPEP	0.371367	3.4265	2.07763	0.0431606	0.163458	-4.4707	p<0.05_up
ENSG00000124126	0.105934	117286	117286	phosphatidylinositol-3,4,5-trisphosphate dependent Rac exchange factor 1	PREX1	0.371935	6.17237	4.03613	0.000196106	0.00306141	-0.0250798	p<0.01_up
ENSG00000196218	0.11215	124188	124188	ryanodine receptor 1	RYR1	0.37206	5.84859	2.48372	0.0165759	0.0850129	-4.12934	p<0.05_up
ENSG00000147459	0.148419	164380	164380	dedicator of cytokinesis 5	DOCK5	0.372835	4.37323	2.20304	0.0324654	0.135143	-4.46201	p<0.05_up
ENSG00000154217	0.11435	126564	126564	phosphatidylinositol transfer protein cytoplasmic 1	PITPNC1	0.373717	5.73646	2.92732	0.00522899	0.0374877	-3.05867	p<0.01_up
ENSG00000147403	0.116885	129293	129293	ribosomal protein L10	RPL10	0.373913	5.58561	4.11418	0.000152998	0.00253263	0.299499	p<0.01_up
ENSG00000150477	0.154477	171001	171001	KIAA1328	KIAA1328	0.374184	4.36181	2.46731	0.0172628	0.0872231	-3.86832	p<0.05_up
ENSG00000213337	0.16856	186623	186623	ankyrin repeat domain 39	ANKRD39	0.374286	3.95409	2.4294	0.0189482	0.093153	-3.87279	p<0.05_up
ENSG00000172992	0.129693	143588	143588	dephospho-CoA kinase domain containing	DCAKD	0.374721	5.12387	3.33784	0.00164548	0.0159647	-1.86741	p<0.01_up
ENSG00000130304	0.136641	151345	151345	solute carrier family 27 member 1	SLC27A1	0.375418	4.83759	2.78172	0.00772578	0.049616	-3.25369	p<0.01_up
ENSG00000164975	0.12466	137914	137914	small nuclear RNA activating complex polypeptide 3	SNAPC3	0.375428	5.28461	3.70919	0.00054293	0.00685131	-0.855068	p<0.01_up
ENSG00000213020	0.167191	184953	184953	zinc finger protein 611	ZNF611	0.375881	3.95968	2.86809	0.00613698	0.0420578	-2.86535	p<0.01_up
ENSG00000170264	0.166273	184017	184017	FAM161 centrosomal protein A	FAM161A	0.376403	4.00938	2.77572	0.00784903	0.0501699	-3.09393	p<0.01_up
ENSG00000136783	0.209609	232070	232070	nipsnap homolog 3A	NIPSNAP3A	0.377197	3.09163	2.07311	0.0435981	0.164406	-4.40452	p<0.05_up
ENSG00000119729	0.152186	168460	168460	ras homolog family member Q	RHOQ	0.377968	4.31267	2.85946	0.00628092	0.0427272	-2.96813	p<0.01_up
ENSG00000088970	0.140091	154985	154985	kizuna centrosomal protein	KIZ	0.378707	4.82731	2.93188	0.00516468	0.0371193	-2.86209	p<0.01_up
ENSG00000145390	0.155396	172040	172040	ubiquitin specific peptidase 53	USP53	0.379264	4.16203	2.76606	0.0080517	0.0510302	-3.17619	p<0.01_up
ENSG00000198874	0.183357	202949	202949	tRNA-yW synthesizing protein 1 homolog	TYW1	0.379399	3.73092	2.31055	0.0252363	0.113891	-4.05055	p<0.05_up
ENSG00000111581	0.224757	248800	248800	nucleoporin 107	NUP107	0.379958	2.94937	2.19489	0.0330821	0.136799	-4.10958	p<0.05_up
ENSG00000129250	0.105931	117316	117316	kinesin family member 1C	KIF1C	0.380326	6.1471	2.51293	0.0154146	0.0806941	-4.11821	p<0.05_up
ENSG00000285331	0.195725	216778	216778	uncharacterized LOC145783	LOC145783	0.380418	3.33541	2.04144	0.0467705	0.17208	-4.52446	p<0.05_up
ENSG00000166046	0.221443	245208	245208	t-complex 11 like 2	TCP11L2	0.38091	3.05184	2.05892	0.0449958	0.167623	-4.38371	p<0.05_up
ENSG00000160789	0.172542	191117	191117	lamin A/C	LMNA	0.381134	3.89101	2.18093	0.0341616	0.13962	-4.3683	p<0.05_up
ENSG00000007545	0.119737	132544	132544	cramped chromatin regulator homolog 1	CRAMP1	0.381364	5.4765	3.45238	0.0011758	0.0123195	-1.62226	p<0.01_up
ENSG00000136144	0.151884	167972	167972	RCC1 and BTB domain containing protein 1	RCBTB1	0.382415	4.38279	3.39081	0.00140961	0.0141749	-1.58632	p<0.01_up
ENSG00000165661	0.173999	192733	192733	quiescin sulfhydryl oxidase 2	QSOX2	0.383405	3.97897	2.40652	0.0200359	0.0968196	-3.894	p<0.05_up
ENSG00000113805	0.114513	126692	126692	contactin 3	CNTN3	0.383672	5.70447	4.75681	1.86207e-05	0.000478184	2.31769	p<0.01_up
ENSG00000119397	0.136637	151287	151287	centriolin	CNTRL	0.385187	4.88648	2.74621	0.008483	0.0530441	-3.339	p<0.01_up
ENSG00000198945	0.191094	211242	211242	L3MBTL histone methyl-lysine binding protein 3	L3MBTL3	0.38615	3.54497	2.2237	0.0309485	0.130621	-4.1917	p<0.05_up
ENSG00000016391	0.196614	217885	217885	choline dehydrogenase	CHDH	0.386889	2.98695	2.29358	0.0262722	0.117425	-4.02467	p<0.05_up
ENSG00000177576	0.176452	195259	195259	chromosome 18 open reading frame 32	C18orf32	0.386969	3.69353	2.42649	0.0190835	0.0937315	-3.8386	p<0.05_up
ENSG00000143315	0.218062	241268	241268	phosphatidylinositol glycan anchor biosynthesis class M	PIGM	0.387612	2.91098	2.0359	0.0473456	0.173348	-4.43991	p<0.05_up
ENSG00000072682	0.155049	171513	171513	prolyl 4-hydroxylase subunit alpha 2	P4HA2	0.388513	4.18412	2.41235	0.0197537	0.0959362	-3.98482	p<0.05_up
ENSG00000111450	0.198658	220032	220032	syntaxin 2	STX2	0.389078	3.51999	2.05672	0.0452151	0.168069	-4.48256	p<0.05_up
ENSG00000137845	0.117334	129819	129819	ADAM metallopeptidase domain 10	ADAM10	0.389195	5.4415	4.50403	4.31543e-05	0.000923901	1.52299	p<0.01_up
ENSG00000157353	0.203806	225811	225811	fucose kinase	FCSK	0.389538	3.29236	2.06511	0.0443806	0.166148	-4.44418	p<0.05_up
ENSG00000165194	0.0947553	104844	104844	protocadherin 19	PCDH19	0.391077	6.65664	4.10529	0.000157398	0.00257934	0.0862929	p<0.01_up
ENSG00000166532	0.128114	141714	141714	ribosomal modification protein rimK like family member B	RIMKLB	0.392406	5.13293	3.15791	0.00275783	0.0233813	-2.36113	p<0.01_up
ENSG00000145425	0.124286	137347	137347	ribosomal protein S3A	RPS3A	0.392753	5.18461	3.61855	0.000715242	0.00850998	-1.11922	p<0.01_up
ENSG00000074842	0.194888	215812	215812	myeloid derived growth factor	MYDGF	0.394565	3.23012	2.14557	0.0370366	0.147466	-4.32918	p<0.05_up
ENSG00000103540	0.113512	125558	125558	centriolar coiled-coil protein 110	CCP110	0.394636	5.64558	4.1426	0.000139712	0.00236431	0.361526	p<0.01_up
ENSG00000163864	0.197384	218710	218710	nicotinamide nucleotide adenylyltransferase 3	NMNAT3	0.394769	3.37018	2.40716	0.0200049	0.0967801	-3.78298	p<0.05_up
ENSG00000173452	0.171314	189561	189561	transmembrane protein 196	TMEM196	0.395831	3.87896	2.21726	0.0314145	0.131995	-4.30205	p<0.05_up
ENSG00000102738	0.217615	240804	240804	mitochondrial ribosomal protein S31	MRPS31	0.396225	3.12561	2.45889	0.017625	0.0885334	-3.59025	p<0.05_up
ENSG00000095574	0.154463	170906	170906	IKAROS family zinc finger 5	IKZF5	0.396341	4.29801	3.11839	0.00308299	0.0253294	-2.30046	p<0.01_up
ENSG00000136147	0.196243	217085	217085	PHD finger protein 11	PHF11	0.397534	3.15462	2.05961	0.0449261	0.167481	-4.48796	p<0.05_up
ENSG00000105875	0.135156	149605	149605	WD repeat domain 91	WDR91	0.397814	4.91222	4.03302	0.000198048	0.00308369	0.174419	p<0.01_up
ENSG00000165322	0.124378	137486	137486	Rho GTPase activating protein 12	ARHGAP12	0.398778	5.21239	3.54777	0.000885089	0.00995889	-1.32025	p<0.01_up
ENSG00000165478	0.123635	136939	136939	hepatic and glial cell adhesion molecule	HEPACAM	0.399664	5.22534	2.35682	0.0225946	0.105254	-4.31388	p<0.05_up
ENSG00000144848	0.165404	182744	182744	autophagy related 3	ATG3	0.399835	4.06459	2.87524	0.00602008	0.0415382	-2.85701	p<0.01_up
ENSG00000198597	0.152171	168506	168506	zinc finger protein 536	ZNF536	0.399885	4.34613	2.64607	0.0110027	0.063637	-3.47774	p<0.05_up
ENSG00000275832	0.10869	120372	120372	Rho GTPase activating protein 23	ARHGAP23	0.39996	5.96336	3.37584	0.00147279	0.0146285	-1.92231	p<0.01_up
ENSG00000180694	0.213494	236386	236386	transmembrane protein 64	TMEM64	0.40008	3.09925	2.17501	0.0346286	0.140916	-4.19228	p<0.05_up
ENSG00000164597	0.126572	140065	140065	component of oligomeric golgi complex 5	COG5	0.400135	5.08204	3.5487	0.000882634	0.00993923	-1.30228	p<0.01_up
ENSG00000147862	0.100599	111373	111373	nuclear factor I B	NFIB	0.400338	6.41453	4.06882	0.000176782	0.00281869	0.0284954	p<0.01_up
ENSG00000108231	0.117697	130152	130152	leucine rich glioma inactivated 1	LGI1	0.401189	5.44723	3.76813	0.000453106	0.0059365	-0.733286	p<0.01_up
ENSG00000135315	0.214366	237342	237342	centrosomal protein 162	CEP162	0.402088	3.18668	2.01601	0.0494606	0.178556	-4.49156	p<0.05_up
ENSG00000164199	0.0947841	104930	104930	adhesion G protein-coupled receptor V1	ADGRV1	0.403503	6.70068	2.2766	0.0273467	0.120378	-4.73737	p<0.05_up
ENSG00000140743	0.151959	168066	168066	cerebellar degeneration related protein 2	CDR2	0.403558	4.39263	3.17711	0.00261184	0.022494	-2.16074	p<0.01_up
ENSG00000128513	0.220552	243993	243993	protection of telomeres 1	POT1	0.404018	2.82889	2.43979	0.0184719	0.0914469	-3.62046	p<0.05_up
ENSG00000197702	0.141019	155991	155991	parvin alpha	PARVA	0.404516	4.68878	2.74534	0.00850246	0.0531104	-3.31247	p<0.01_up
ENSG00000013375	0.162331	179676	179676	phosphoglucomutase 3	PGM3	0.405863	4.10307	3.5654	0.000839494	0.00956501	-1.04613	p<0.01_up
ENSG00000138756	0.140616	155683	155683	BMP2 inducible kinase	BMP2K	0.406036	4.74027	3.42194	0.00128637	0.0131916	-1.56591	p<0.01_up
ENSG00000261556	0.162348	179804	179804	SMG1 pseudogene 7	SMG1P7	0.406542	3.98914	2.5439	0.0142647	0.07633	-3.65338	p<0.05_up
ENSG00000182158	0.205839	228030	228030	cAMP responsive element binding protein 3 like 2	CREB3L2	0.408506	3.21235	2.03991	0.0469282	0.172472	-4.48275	p<0.05_up
ENSG00000120896	0.162365	179791	179791	sorbin and SH3 domain containing 3	SORBS3	0.408769	3.96104	2.38556	0.0210814	0.100252	-4.00073	p<0.05_up
ENSG00000159176	0.101824	112747	112747	cysteine and glycine rich protein 1	CSRP1	0.409256	6.24706	3.23842	0.00219278	0.0197147	-2.35701	p<0.01_up
ENSG00000138650	0.0901473	99763.3	99763.3	protocadherin 10	PCDH10	0.410563	6.99465	3.94583	0.000260728	0.00386147	-0.445109	p<0.01_up
ENSG00000150093	0.138685	153438	153437	integrin subunit beta 1	ITGB1	0.411366	4.85555	3.46053	0.00114779	0.0120677	-1.47067	p<0.01_up
ENSG00000163605	0.117928	130502	130502	protein phosphatase 4 regulatory subunit 2	PPP4R2	0.411606	5.54715	4.04264	0.000192102	0.00301765	0.0886982	p<0.01_up
ENSG00000107882	0.160198	177401	177401	SUFU negative regulator of hedgehog signaling	SUFU	0.411683	4.16637	3.15896	0.0027497	0.0233593	-2.16362	p<0.01_up
ENSG00000020922	0.16661	184340	184340	MRE11 homolog, double strand break repair nuclease	MRE11	0.412336	3.99856	2.86652	0.00616289	0.0421557	-2.87217	p<0.01_up
ENSG00000168077	0.122157	135176	135176	scavenger receptor class A member 3	SCARA3	0.41257	5.36649	2.79424	0.00747396	0.0484087	-3.32608	p<0.01_up
ENSG00000173960	0.210945	233546	233546	UBX domain protein 2A	UBXN2A	0.413359	3.08102	2.22735	0.0306868	0.129955	-4.0987	p<0.05_up
ENSG00000163879	0.183647	203202	203202	dynein axonemal light intermediate chain 1	DNALI1	0.413377	3.50927	2.23596	0.0300779	0.128303	-4.20207	p<0.05_up
ENSG00000038427	0.12101	133944	133944	versican	VCAN	0.414404	5.40947	2.55108	0.0140096	0.0753652	-3.90618	p<0.05_up
ENSG00000002016	0.176627	195618	195618	RAD52 homolog, DNA repair protein	RAD52	0.414616	3.86792	2.07833	0.0430937	0.163298	-4.547	p<0.05_up
ENSG00000180098	0.219517	243264	243264	tRNA selenocysteine 1 associated protein 1	TRNAU1AP	0.415234	2.86665	2.35645	0.0226152	0.105302	-3.80093	p<0.05_up
ENSG00000128923	0.119602	132290	132290	MINDY lysine 48 deubiquitinase 2	MINDY2	0.415703	5.46678	3.85402	0.000347361	0.00485666	-0.465807	p<0.01_up
ENSG00000133641	0.15907	176085	176085	chromosome 12 open reading frame 29	C12orf29	0.418372	4.16908	3.13369	0.00295305	0.0245417	-2.23561	p<0.01_up
ENSG00000102897	0.232279	257073	257073	LYR motif containing 1	LYRM1	0.418434	2.69699	2.19289	0.0332346	0.137269	-4.08607	p<0.05_up
ENSG00000044459	0.230327	255089	255089	centlein	CNTLN	0.418829	2.70695	2.29437	0.0262235	0.117286	-3.88965	p<0.05_up
ENSG00000143493	0.192627	213282	213282	integrator complex subunit 7	INTS7	0.418964	3.32403	2.81589	0.0070564	0.0464694	-2.87369	p<0.01_up
ENSG00000154319	0.1943	215326	215326	family with sequence similarity 167 member A	FAM167A	0.419032	3.25004	2.46249	0.0174692	0.087959	-3.67702	p<0.05_up
ENSG00000117592	0.146275	161914	161914	peroxiredoxin 6	PRDX6	0.419701	4.4487	3.01461	0.00411674	0.0313711	-2.61489	p<0.01_up
ENSG00000185917	0.160844	177983	177983	SET domain containing 4	SETD4	0.419969	4.06028	2.91698	0.00537792	0.0382762	-2.77793	p<0.01_up
ENSG00000100433	0.156623	173446	173446	potassium two pore domain channel subfamily K member 10	KCNK10	0.420655	4.24552	3.39552	0.00139026	0.0140267	-1.54782	p<0.01_up
ENSG00000185222	0.157684	174306	174306	transcription elongation factor A like 9	TCEAL9	0.421179	4.32812	2.28662	0.0267079	0.118567	-4.23559	p<0.05_up
ENSG00000080224	0.0870893	96364.6	96364.6	EPH receptor A6	EPHA6	0.421486	7.13483	4.79197	1.65486e-05	0.000431767	2.1965	p<0.01_up
ENSG00000240393	0.273302	302872	302872	developmentally regulated GTP binding protein 1 pseudogene	LOC100421670	0.422578	2.04172	2.11848	0.0393803	0.153719	-4.09856	p<0.05_up
ENSG00000182774	0.108985	120439	120439	ribosomal protein S17	RPS17	0.422753	5.82692	3.21917	0.00231696	0.0205545	-2.34564	p<0.01_up
ENSG00000142611	0.166115	184065	184065	PR/SET domain 16	PRDM16	0.422776	3.90184	2.90369	0.00557506	0.039386	-2.7832	p<0.01_up
ENSG00000101438	0.148753	164669	164669	solute carrier family 32 member 1	SLC32A1	0.423911	4.3236	2.57036	0.0133445	0.0729126	-3.67204	p<0.05_up
ENSG00000100429	0.172891	191577	191577	histone deacetylase 10	HDAC10	0.424026	3.89388	2.36836	0.0219758	0.103074	-3.98117	p<0.05_up
ENSG00000151322	0.14443	159955	159955	neuronal PAS domain protein 3	NPAS3	0.424567	4.56501	3.30451	0.00181264	0.0170642	-1.86414	p<0.01_up
ENSG00000088448	0.134069	148333	148333	ankyrin repeat domain 10	ANKRD10	0.425473	4.88215	4.59757	3.1671e-05	0.000727167	1.92935	p<0.01_up
ENSG00000181704	0.143099	158307	158307	Yip1 domain family member 6	YIPF6	0.425879	4.46182	3.95915	0.000250046	0.0037319	-0.00151909	p<0.01_up
ENSG00000107317	0.102968	114003	114003	prostaglandin D2 synthase	PTGDS	0.425925	6.28467	3.07501	0.00348133	0.0277123	-2.77894	p<0.01_up
ENSG00000143418	0.17666	195615	195615	ceramide synthase 2	CERS2	0.425934	3.58642	2.77688	0.00782519	0.050118	-3.03927	p<0.01_up
ENSG00000198242	0.120616	133383	133383	ribosomal protein L23a	RPL23A	0.426209	5.50355	3.55341	0.000870258	0.00981547	-1.33141	p<0.01_up
ENSG00000105856	0.177061	196037	196037	HMG-box transcription factor 1	HBP1	0.42632	3.57698	2.44422	0.0182725	0.0908939	-3.79715	p<0.05_up
ENSG00000064393	0.0809965	89704.9	89704.9	homeodomain interacting protein kinase 2	HIPK2	0.428586	7.5675	3.18536	0.00255134	0.0221527	-2.71566	p<0.01_up
ENSG00000139117	0.152246	168327	168327	copine 8	CPNE8	0.429254	4.24196	2.2719	0.0276507	0.121332	-4.29816	p<0.05_up
ENSG00000163156	0.229499	253972	253972	sodium channel modifier 1	SCNM1	0.429691	2.76009	2.16337	0.0355633	0.14342	-4.15386	p<0.05_up
ENSG00000005108	0.145776	161292	161292	thrombospondin type 1 domain containing 7A	THSD7A	0.430397	4.54708	2.6089	0.0121009	0.0682059	-3.60227	p<0.05_up
ENSG00000173209	0.126773	140362	140362	activator of HSP90 ATPase homolog 2, pseudogene	AHSA2P	0.430683	5.17502	2.89603	0.00569188	0.0399864	-3.04184	p<0.01_up
ENSG00000188092	0.180618	199830	199830	G protein-coupled receptor 89B	GPR89B	0.43099	3.59074	2.01992	0.0490385	0.177394	-4.63684	p<0.05_up
ENSG00000196743	0.178039	197127	197127	GM2 ganglioside activator	GM2A	0.431241	3.72606	3.01501	0.0041122	0.0313478	-2.44659	p<0.01_up
ENSG00000049283	0.198816	220034	220034	epsin 3	EPN3	0.431716	3.15417	2.08205	0.0427369	0.162573	-4.43393	p<0.05_up
ENSG00000103449	0.182199	201833	201833	spalt like transcription factor 1	SALL1	0.431741	3.55853	2.25002	0.0291069	0.125517	-4.18057	p<0.05_up
ENSG00000131459	0.170451	188656	188656	glutamine-fructose-6-phosphate transaminase 2	GFPT2	0.432777	4.01535	2.59581	0.0125107	0.0697382	-3.49292	p<0.05_up
ENSG00000123095	0.118857	131525	131525	basic helix-loop-helix family member e41	BHLHE41	0.434006	5.51558	4.37294	6.63425e-05	0.00130462	1.11827	p<0.01_up
ENSG00000060140	0.169798	187973	187973	serine/threonine/tyrosine kinase 1	STYK1	0.434099	3.74325	2.73815	0.00866431	0.0538678	-3.16535	p<0.01_up
ENSG00000130024	0.145262	160796	160796	PHD finger protein 10	PHF10	0.43492	4.6014	3.67917	0.000595034	0.00736871	-0.812074	p<0.01_up
ENSG00000111727	0.151649	167848	167848	host cell factor C2	HCFC2	0.435021	4.22443	3.92769	0.000275998	0.0040314	-0.0491942	p<0.01_up
ENSG00000065978	0.133142	147306	147306	Y-box binding protein 1	YBX1	0.435382	4.96121	3.62733	0.000696496	0.00834774	-1.03439	p<0.01_up
ENSG00000152684	0.192374	212860	212860	pelota mRNA surveillance and ribosome rescue factor	PELO	0.436277	3.52453	2.57585	0.0131606	0.0722139	-3.43426	p<0.05_up
ENSG00000156875	0.162011	179266	179266	major facilitator superfamily domain containing 14A	MFSD14A	0.436621	4.21276	2.48869	0.016373	0.0842571	-3.77833	p<0.05_up
ENSG00000262655	0.166603	184577	184577	spondin 1	SPON1	0.437962	3.81783	2.36469	0.0221708	0.10366	-4.02205	p<0.05_up
ENSG00000121691	0.206163	228290	228290	catalase	CAT	0.437986	3.20434	2.33699	0.023695	0.109154	-3.89411	p<0.05_up
ENSG00000132432	0.238454	263508	263508	SEC61 translocon subunit gamma	SEC61G	0.43799	2.62001	2.48671	0.0164536	0.0845918	-3.45706	p<0.05_up
ENSG00000175130	0.135295	149802	149802	MARCKS like 1	MARCKSL1	0.439787	4.96305	2.95012	0.00491426	0.0356451	-2.84755	p<0.01_up
ENSG00000255690	0.152396	168831	168831	TLR4 interactor with leucine rich repeats	TRIL	0.439827	4.41437	2.56815	0.0134192	0.0732395	-3.65521	p<0.05_up
ENSG00000137955	0.11476	126942	126942	Rab geranylgeranyltransferase subunit beta	RABGGTB	0.440123	5.56266	2.94282	0.00501307	0.0362012	-3.01638	p<0.01_up
ENSG00000109944	0.190231	210647	210647	junctional cadherin complex regulator	JHY	0.440381	3.38499	2.29124	0.0264184	0.117779	-4.05821	p<0.05_up
ENSG00000249592	0.165916	183813	183813	PCGF3 antisense RNA 1	PCGF3-AS1	0.441033	4.05746	2.45525	0.0177835	0.0890316	-3.8306	p<0.05_up
ENSG00000035928	0.137136	151738	151738	replication factor C subunit 1	RFC1	0.441265	4.8358	3.62389	0.000703779	0.00840656	-1.01901	p<0.01_up
ENSG00000100441	0.178329	197535	197535	KH and NYN domain containing	KHNYN	0.441318	3.75868	2.80548	0.00725443	0.0474136	-2.96271	p<0.01_up
ENSG00000187079	0.148423	164330	164330	TEA domain transcription factor 1	TEAD1	0.442179	4.43681	3.3407	0.00163186	0.0158906	-1.74267	p<0.01_up
ENSG00000077585	0.179671	198916	198916	G protein-coupled receptor 137B	GPR137B	0.442724	3.69915	2.93652	0.0050998	0.0367276	-2.6359	p<0.01_up
ENSG00000101098	0.117493	130066	130066	regulating synaptic membrane exocytosis 4	RIMS4	0.443642	5.55885	3.47453	0.00110114	0.0117047	-1.57728	p<0.01_up
ENSG00000166881	0.235202	260330	260330	nuclear envelope integral membrane protein 1	NEMP1	0.445146	2.63399	2.18338	0.0339697	0.139183	-4.09439	p<0.05_up
ENSG00000122729	0.164672	182372	182372	aconitase 1	ACO1	0.44519	3.9902	3.04715	0.00376207	0.0293315	-2.42983	p<0.01_up
ENSG00000106733	0.211636	233857	233857	nicotinamide riboside kinase 1	NMRK1	0.445372	3.00842	2.02913	0.0480566	0.175053	-4.47848	p<0.05_up
ENSG00000145014	0.173233	191734	191734	transmembrane protein 44	TMEM44	0.447017	3.84618	2.88028	0.00593885	0.0411381	-2.80528	p<0.01_up
ENSG00000136999	0.188534	208460	208460	cellular communication network factor 3	CCN3	0.448037	3.64832	2.50328	0.0157901	0.0819484	-3.61331	p<0.05_up
ENSG00000180822	0.180703	200133	200133	proteasome assembly chaperone 4	PSMG4	0.448413	3.66362	2.80182	0.0073252	0.0477216	-2.96039	p<0.01_up
ENSG00000100075	0.221867	245743	245743	solute carrier family 25 member 1	SLC25A1	0.449299	2.94226	2.0483	0.0460671	0.170333	-4.40191	p<0.05_up
ENSG00000178996	0.170451	188784	188784	sorting nexin 18	SNX18	0.449788	3.86109	3.17359	0.00263806	0.0226555	-2.07373	p<0.01_up
ENSG00000197863	0.252391	279467	279467	zinc finger protein 790	ZNF790	0.452463	2.45884	2.41169	0.0197855	0.0960467	-3.57366	p<0.05_up
ENSG00000120278	0.189929	210425	210425	pleckstrin homology and RhoGEF domain containing G1	PLEKHG1	0.453463	3.42272	2.17587	0.0345603	0.140776	-4.29243	p<0.05_up
ENSG00000140497	0.206613	228911	228911	secretory carrier membrane protein 2	SCAMP2	0.454062	3.1725	2.25868	0.0285226	0.12403	-4.05329	p<0.05_up
ENSG00000215475	0.222607	246532	246532	siah E3 ubiquitin protein ligase family member 3	SIAH3	0.456302	2.78207	2.27959	0.027155	0.119775	-3.94789	p<0.05_up
ENSG00000083444	0.14652	162173	162173	procollagen-lysine,2-oxoglutarate 5-dioxygenase 1	PLOD1	0.45756	4.53106	2.48658	0.016459	0.0845918	-3.87382	p<0.05_up
ENSG00000178568	0.0937921	103752	103752	erb-b2 receptor tyrosine kinase 4	ERBB4	0.458291	6.63233	3.39018	0.00141221	0.0141941	-2.01933	p<0.01_up
ENSG00000203739	0.211124	233810	233810	PRDX6 antisense RNA 1	PRDX6-AS1	0.459147	3.00307	2.61208	0.0120032	0.0678348	-3.27555	p<0.05_up
ENSG00000242259	0.152987	169357	169357	chromosome 22 open reading frame 39	C22orf39	0.459731	4.43491	3.48488	0.00106779	0.0114188	-1.32006	p<0.01_up
ENSG00000129219	0.232846	258031	258031	phospholipase D2	PLD2	0.459796	2.62187	2.15297	0.0364175	0.145738	-4.16198	p<0.05_up
ENSG00000006704	0.155231	171925	171925	GTF2I repeat domain containing 1	GTF2IRD1	0.460189	4.24326	2.88272	0.00590005	0.0409361	-2.89355	p<0.01_up
ENSG00000213928	0.167876	185824	185824	interferon regulatory factor 9	IRF9	0.460403	3.98002	2.6379	0.0112359	0.0646552	-3.40972	p<0.05_up
ENSG00000118495	0.198016	219244	219244	PLAG1 like zinc finger 1	PLAGL1	0.46051	3.32869	2.52036	0.0151313	0.0795545	-3.53391	p<0.05_up
ENSG00000239306	0.117781	130443	130443	RNA binding motif protein 14	RBM14	0.460527	5.47249	3.44307	0.00120862	0.0125889	-1.663	p<0.01_up
ENSG00000110693	0.143778	159159	159159	SRY-box transcription factor 6	SOX6	0.460855	4.49764	3.2335	0.00222392	0.0199542	-2.05884	p<0.01_up
ENSG00000117394	0.141501	156660	156660	solute carrier family 2 member 1	SLC2A1	0.461076	4.62749	2.89134	0.00576438	0.0403507	-2.95409	p<0.01_up
ENSG00000127922	0.179056	198219	198219	SEM1 26S proteasome subunit	SEM1	0.461358	3.77642	2.92314	0.00528884	0.0377942	-2.67194	p<0.01_up
ENSG00000140043	0.235221	260548	260548	prostaglandin reductase 2	PTGR2	0.462336	2.27533	2.10828	0.0402961	0.156255	-4.23934	p<0.05_up
ENSG00000167306	0.157588	174258	174258	myosin VB	MYO5B	0.462916	4.17309	2.59617	0.0124993	0.0697105	-3.56138	p<0.05_up
ENSG00000114107	0.178747	197781	197781	centrosomal protein 70	CEP70	0.463657	3.70311	3.57397	0.000818151	0.00938223	-0.947209	p<0.01_up
ENSG00000112306	0.169163	187141	187141	ribosomal protein S12	RPS12	0.464144	3.74343	2.67086	0.010322	0.0608095	-3.32668	p<0.05_up
ENSG00000135905	0.157619	174606	174606	dedicator of cytokinesis 10	DOCK10	0.464191	4.24758	2.72559	0.00895362	0.0551539	-3.26004	p<0.01_up
ENSG00000162413	0.122585	135737	135737	kelch like family member 21	KLHL21	0.466511	5.33216	3.9791	0.000234829	0.0035396	-0.0703908	p<0.01_up
ENSG00000240184	0.103037	114103	114103	protocadherin gamma subfamily C, 3	PCDHGC3	0.468858	6.2007	3.30544	0.00180776	0.0170334	-2.16455	p<0.01_up
ENSG00000068024	0.102865	113885	113885	histone deacetylase 4	HDAC4	0.469025	6.29295	4.83727	1.42099e-05	0.000381047	2.49083	p<0.01_up
ENSG00000182175	0.128443	142264	142264	repulsive guidance molecule BMP co-receptor a	RGMA	0.47066	4.94587	3.68088	0.000591939	0.00734597	-0.911208	p<0.01_up
ENSG00000203326	0.225491	249658	249658	zinc finger protein 525	ZNF525	0.471312	2.55391	2.14535	0.0370547	0.14751	-4.20365	p<0.05_up
ENSG00000144026	0.124123	137400	137400	zinc finger protein 514	ZNF514	0.471864	5.36684	2.92045	0.00532749	0.0380192	-3.00023	p<0.01_up
ENSG00000189298	0.23803	263548	263548	zinc finger with KRAB and SCAN domains 3	ZKSCAN3	0.472213	2.74684	2.26309	0.0282294	0.123235	-3.92627	p<0.05_up
ENSG00000124570	0.14351	158837	158837	serpin family B member 6	SERPINB6	0.47269	4.55999	4.07951	0.00017087	0.00274504	0.363888	p<0.01_up
ENSG00000103740	0.155421	172228	172228	acyl-CoA synthetase bubblegum family member 1	ACSBG1	0.474147	4.17617	2.50558	0.0156999	0.081669	-3.77813	p<0.05_up
ENSG00000107104	0.138876	153834	153834	KN motif and ankyrin repeat domains 1	KANK1	0.474159	4.70029	2.9566	0.00482804	0.0352485	-2.80782	p<0.01_up
ENSG00000175548	0.215588	238705	238705	ALG10 alpha-1,2-glucosyltransferase B	ALG10B	0.474784	2.98106	2.36454	0.0221788	0.10366	-3.79894	p<0.05_up
ENSG00000013573	0.210081	232555	232555	DEAD/H-box helicase 11	DDX11	0.474962	3.04614	2.15924	0.0359006	0.144295	-4.23702	p<0.05_up
ENSG00000116266	0.166599	184219	184219	syntaxin binding protein 3	STXBP3	0.475802	3.92785	3.20254	0.00242961	0.0213311	-2.01637	p<0.01_up
ENSG00000067113	0.181164	200364	200364	phospholipid phosphatase 1	PLPP1	0.476154	3.42553	2.42105	0.0193388	0.0944898	-3.82723	p<0.05_up
ENSG00000172071	0.144558	159878	159878	eukaryotic translation initiation factor 2 alpha kinase 3	EIF2AK3	0.476342	4.59306	3.70026	0.000557958	0.00700764	-0.755243	p<0.01_up
ENSG00000127249	0.157659	174673	174673	ATPase 13A4	ATP13A4	0.476832	4.17278	2.19025	0.0334374	0.137758	-4.43194	p<0.05_up
ENSG00000164111	0.203959	225762	225762	annexin A5	ANXA5	0.476839	3.19334	2.14848	0.0367921	0.146747	-4.28364	p<0.05_up
ENSG00000178538	0.243204	269088	269088	carbonic anhydrase 8	CA8	0.477098	2.4708	2.04347	0.0465607	0.171489	-4.33312	p<0.05_up
ENSG00000173482	0.104541	115609	115609	protein tyrosine phosphatase receptor type M	PTPRM	0.477676	6.20865	4.16885	0.000128439	0.00219276	0.370404	p<0.01_up
ENSG00000132196	0.244753	271093	271093	hydroxysteroid 17-beta dehydrogenase 7	HSD17B7	0.477878	2.57154	2.59651	0.0124887	0.0696887	-3.19542	p<0.05_up
ENSG00000155363	0.191707	212439	212439	Mov10 RISC complex RNA helicase	MOV10	0.47931	3.29136	2.3246	0.0244063	0.111113	-3.98235	p<0.05_up
ENSG00000119725	0.177844	196824	196824	zinc finger protein 410	ZNF410	0.479369	3.62087	2.55369	0.0139177	0.0750211	-3.55129	p<0.05_up
ENSG00000183833	0.217919	241442	241442	cilia and flagella associated protein 91	CFAP91	0.479728	2.97431	2.19932	0.0327456	0.13591	-4.12688	p<0.05_up
ENSG00000162300	0.202791	224483	224483	zinc finger protein like 1	ZFPL1	0.480523	3.25248	2.77607	0.00784184	0.0501651	-2.92726	p<0.01_up
ENSG00000167178	0.133932	148351	148351	immunoglobulin superfamily containing leucine rich repeat 2	ISLR2	0.481005	4.73099	2.93268	0.00515342	0.0370509	-2.90044	p<0.01_up
ENSG00000236552	0.18051	199448	199448	ribosomal protein L13a pseudogene 5	RPL13AP5	0.481653	3.50322	3.10268	0.00322201	0.0261879	-2.21145	p<0.01_up
ENSG00000111877	0.209112	231638	231638	minichromosome maintenance 9 homologous recombination repair factor	MCM9	0.482015	3.08503	2.34684	0.0231427	0.107175	-3.86155	p<0.05_up
ENSG00000136044	0.173229	191792	191792	adaptor protein, phosphotyrosine interacting with PH domain and leucine zipper 2	APPL2	0.482203	3.82298	2.75241	0.00834616	0.0524425	-3.11431	p<0.01_up
ENSG00000189266	0.137314	151695	151695	proline rich nuclear receptor coactivator 2	PNRC2	0.483136	4.73617	3.514	0.000979125	0.0106968	-1.32958	p<0.01_up
ENSG00000112782	0.25616	283500	283500	chloride intracellular channel 5	CLIC5	0.483375	2.40292	2.09744	0.0412895	0.158918	-4.18974	p<0.05_up
ENSG00000177103	0.128391	142163	142163	DS cell adhesion molecule like 1	DSCAML1	0.483748	5.20442	3.15521	0.00277904	0.0234677	-2.36632	p<0.01_up
ENSG00000254004	0.169337	187463	187463	zinc finger protein 260	ZNF260	0.483895	3.81683	3.41055	0.00133019	0.0135559	-1.44318	p<0.01_up
ENSG00000196689	0.198126	219561	219561	transient receptor potential cation channel subfamily V member 1	TRPV1	0.483921	3.53356	2.64168	0.0111275	0.0641843	-3.25997	p<0.05_up
ENSG00000127952	0.235258	260595	260595	serine/threonine/tyrosine interacting like 1	STYXL1	0.4843	2.70918	2.36977	0.0219012	0.102793	-3.71673	p<0.05_up
ENSG00000137942	0.158026	174932	174932	formin binding protein 1 like	FNBP1L	0.484613	4.32632	2.85678	0.00632614	0.0428974	-2.94172	p<0.01_up
ENSG00000123104	0.104018	115118	115118	inositol 1,4,5-trisphosphate receptor type 2	ITPR2	0.48476	6.15637	3.90185	0.000299243	0.00432041	-0.446856	p<0.01_up
ENSG00000167447	0.191829	212096	212096	SMG8 nonsense mediated mRNA decay factor	SMG8	0.485054	3.48917	3.11136	0.00314456	0.0256636	-2.14079	p<0.01_up
ENSG00000131043	0.201563	223270	223270	AAR2 splicing factor	AAR2	0.485183	3.34225	3.12637	0.00301462	0.0249005	-2.06401	p<0.01_up
ENSG00000166295	0.192299	212936	212936	anaphase promoting complex subunit 16	ANAPC16	0.485358	3.46738	3.06119	0.00361806	0.0285322	-2.26737	p<0.01_up
ENSG00000100532	0.214363	237048	237048	cell growth regulator with ring finger domain 1	CGRRF1	0.485627	2.77764	2.15907	0.0359145	0.144324	-4.22001	p<0.05_up
ENSG00000143248	0.113051	124990	124990	regulator of G protein signaling 5	RGS5	0.486019	5.62155	3.00483	0.00422934	0.0320567	-2.87287	p<0.01_up
ENSG00000234608	0.196867	217847	217847	MAPKAPK5 antisense RNA 1	MAPKAPK5-AS1	0.486309	3.35737	2.74383	0.00853624	0.0532431	-3.02757	p<0.01_up
ENSG00000181449	0.131732	145912	145912	SRY-box transcription factor 2	SOX2	0.486835	4.84603	3.23239	0.00223099	0.0199923	-2.13852	p<0.01_up
ENSG00000198155	0.215883	239074	239074	zinc finger protein 876, pseudogene	ZNF876P	0.487036	3.12332	2.10961	0.0401757	0.155902	-4.30955	p<0.05_up
ENSG00000137713	0.212332	235107	235107	protein phosphatase 2 scaffold subunit Abeta	PPP2R1B	0.487224	3.01456	2.38332	0.0211963	0.100551	-3.77208	p<0.05_up
ENSG00000229657	0.255047	282556	282556	ribosomal protein L13a pseudogene 11	RPL13AP11	0.488661	2.26587	2.11079	0.0400694	0.155674	-4.16805	p<0.05_up
ENSG00000129493	0.191012	211414	211414	HEAT repeat containing 5A	HEATR5A	0.488785	3.32734	2.27657	0.0273484	0.120378	-4.08475	p<0.05_up
ENSG00000101605	0.270184	299292	299292	myomesin 1	MYOM1	0.488848	2.11961	2.17901	0.0343121	0.140031	-3.99177	p<0.05_up
ENSG00000175197	0.189916	210309	210309	DNA damage inducible transcript 3	DDIT3	0.489037	3.51022	2.39272	0.0207188	0.0991943	-3.84693	p<0.05_up
ENSG00000150938	0.106399	117716	117716	cysteine rich transmembrane BMP regulator 1	CRIM1	0.489938	6.0153	5.12491	5.35501e-06	0.000171022	3.47162	p<0.01_up
ENSG00000136986	0.152035	168238	168238	derlin 1	DERL1	0.491733	4.29321	3.62291	0.000705878	0.00842215	-0.935897	p<0.01_up
ENSG00000205559	0.248997	275907	275907	CHKB divergent transcript	CHKB-DT	0.492843	2.34214	2.35514	0.0226861	0.105544	-3.70232	p<0.05_up
ENSG00000104059	0.153696	170216	170216	family with sequence similarity 189 member A1	FAM189A1	0.494294	4.45706	2.91679	0.00538078	0.0382838	-2.81785	p<0.01_up
ENSG00000264343	0.157741	174583	174583	notch 2 N-terminal like A	NOTCH2NLA	0.494564	4.21489	2.38343	0.0211907	0.100547	-4.03141	p<0.05_up
ENSG00000179523	0.196767	217900	217900	EIF3J divergent transcript	EIF3J-DT	0.49483	3.12227	2.49964	0.0159335	0.0824753	-3.58498	p<0.05_up
ENSG00000162836	0.173831	192518	192518	acid phosphatase 6, lysophosphatidic	ACP6	0.495491	3.71472	3.54567	0.000890683	0.0100086	-1.04794	p<0.01_up
ENSG00000152193	0.162814	180020	180020	ORC ubiquitin ligase 1	OBI1	0.49603	3.89044	3.58671	0.000787379	0.00915775	-0.98358	p<0.01_up
ENSG00000182919	0.210657	233147	233147	chromosome 11 open reading frame 54	C11orf54	0.496302	3.04964	3.15802	0.00275703	0.0233813	-1.94942	p<0.01_up
ENSG00000184678	0.271139	300307	300307	H2B clustered histone 21	H2BC21	0.497841	2.18235	2.15681	0.0361003	0.144824	-4.0318	p<0.05_up
ENSG00000168894	0.246245	272455	272455	ring finger protein 181	RNF181	0.498396	2.6482	2.18616	0.0337534	0.138683	-4.05143	p<0.05_up
ENSG00000119922	0.262892	291097	291097	interferon induced protein with tetratricopeptide repeats 2	IFIT2	0.498417	2.12021	2.1516	0.0365317	0.145972	-4.06602	p<0.05_up
ENSG00000164305	0.217786	240990	240990	caspase 3	CASP3	0.498561	2.91682	2.35921	0.0224652	0.104815	-3.80169	p<0.05_up
ENSG00000135338	0.170005	188157	188157	lebercilin LCA5	LCA5	0.499125	3.76086	3.14922	0.00282644	0.0237735	-2.13962	p<0.01_up
ENSG00000145808	0.214976	238087	238087	ADAM metallopeptidase with thrombospondin type 1 motif 19	ADAMTS19	0.499733	3.09013	2.36495	0.0221571	0.10365	-3.80045	p<0.05_up
ENSG00000180229	0.11255	124623	124623	HERC2 pseudogene 3	HERC2P3	0.500128	5.78746	2.69362	0.00973114	0.0583814	-3.6437	p<0.01_up
ENSG00000163702	0.24621	272810	272810	interleukin 17 receptor C	IL17RC	0.501782	2.56404	2.03273	0.0476776	0.174154	-4.34273	p<0.05_up
ENSG00000182022	0.117602	130112	130112	carbohydrate sulfotransferase 15	CHST15	0.503047	5.57236	4.09436	0.000162983	0.00264838	0.244042	p<0.01_up
ENSG00000115252	0.118458	131030	131030	phosphodiesterase 1A	PDE1A	0.504345	5.31975	3.62669	0.000697845	0.00835918	-1.1382	p<0.01_up
ENSG00000053371	0.200163	221576	221576	aldo-keto reductase family 7 member A2	AKR7A2	0.505423	3.25636	2.9252	0.00525924	0.0376577	-2.57667	p<0.01_up
ENSG00000214174	0.18397	203555	203555	AMZ2 pseudogene 1	AMZ2P1	0.50546	3.63282	3.76905	0.000451818	0.00592694	-0.369569	p<0.01_up
ENSG00000162994	0.24161	267540	267540	clathrin heavy chain linker domain containing 1	CLHC1	0.506031	2.54043	2.48113	0.0166827	0.0852727	-3.45895	p<0.05_up
ENSG00000138780	0.28178	311921	311921	glutathione S-transferase C-terminal domain containing	GSTCD	0.507197	2.16462	2.17905	0.0343093	0.140031	-3.9595	p<0.05_up
ENSG00000081138	0.190647	210832	210832	cadherin 7	CDH7	0.507988	3.46447	3.05809	0.00364938	0.028727	-2.28206	p<0.01_up
ENSG00000162407	0.130613	144648	144648	phospholipid phosphatase 3	PLPP3	0.508857	4.95297	2.50022	0.0159105	0.0823963	-3.94936	p<0.05_up
ENSG00000271270	0.198823	220314	220314	TMCC1 divergent transcript	TMCC1-DT	0.509827	2.97661	3.1286	0.00299569	0.0248137	-2.06866	p<0.01_up
ENSG00000160200	0.129241	143017	143017	cystathionine beta-synthase	CBS	0.509876	5.11652	2.72388	0.0089938	0.0553012	-3.44319	p<0.01_up
ENSG00000100427	0.12903	142956	142956	modulator of VRAC current 1	MLC1	0.511842	5.08762	3.01905	0.00406659	0.0310782	-2.71541	p<0.01_up
ENSG00000116044	0.144379	159773	159773	NFE2 like bZIP transcription factor 2	NFE2L2	0.511986	4.56866	3.73421	0.000502881	0.00646109	-0.657894	p<0.01_up
ENSG00000251247	0.28429	314975	314975	zinc finger protein 345	ZNF345	0.512318	1.82883	2.04938	0.0459572	0.170016	-4.19641	p<0.05_up
ENSG00000267322	0.12473	137998	137998	small Cajal body-specific RNA 17	SCARNA17	0.512585	5.25168	3.46378	0.00113679	0.0119936	-1.55409	p<0.01_up
ENSG00000141552	0.186718	206753	206753	anaphase promoting complex subunit 11	ANAPC11	0.512889	3.52998	3.04627	0.00377124	0.0293813	-2.3287	p<0.01_up
ENSG00000203727	0.264311	292512	292512	sterile alpha motif domain containing 5	SAMD5	0.513198	2.05763	2.20329	0.0324466	0.135143	-3.96163	p<0.05_up
ENSG00000146648	0.141724	156936	156936	epidermal growth factor receptor	EGFR	0.513827	4.50119	2.85365	0.00637956	0.0431356	-3.04565	p<0.01_up
ENSG00000137193	0.212587	235503	235503	Pim-1 proto-oncogene, serine/threonine kinase	PIM1	0.514065	2.98561	2.4944	0.0161427	0.0833144	-3.53213	p<0.05_up
ENSG00000276550	0.0902528	99893.2	99893.2	HERC2 pseudogene 2	HERC2P2	0.514608	7.10891	2.14829	0.0368077	0.146747	-5.04634	p<0.05_up
ENSG00000125885	0.242183	268197	268197	minichromosome maintenance 8 homologous recombination repair factor	MCM8	0.515945	2.60885	2.64766	0.0109579	0.063447	-3.08809	p<0.05_up
ENSG00000117151	0.251693	278869	278869	chitobiase	CTBS	0.517611	2.01413	2.46154	0.0175099	0.0881221	-3.4698	p<0.05_up
ENSG00000146090	0.198817	220160	220160	RasGEF domain family member 1C	RASGEF1C	0.51852	3.42825	2.8575	0.00631407	0.0428292	-2.74763	p<0.01_up
ENSG00000139508	0.222677	246446	246445	solute carrier family 46 member 3	SLC46A3	0.520051	2.77174	2.42578	0.0191168	0.0938519	-3.64267	p<0.05_up
ENSG00000172005	0.22242	246441	246441	mal, T cell differentiation protein	MAL	0.520052	2.4963	2.11743	0.0394735	0.153937	-4.26905	p<0.05_up
ENSG00000083857	0.116503	128947	128947	FAT atypical cadherin 1	FAT1	0.520174	5.61738	3.49074	0.00104938	0.0112616	-1.53938	p<0.01_up
ENSG00000184384	0.178828	198164	198164	mastermind like transcriptional coactivator 2	MAML2	0.520278	3.72937	2.60127	0.0123383	0.0691085	-3.43887	p<0.05_up
ENSG00000164197	0.150124	166172	166172	ring finger protein 180	RNF180	0.520435	4.14452	3.18571	0.00254882	0.0221408	-2.14847	p<0.01_up
ENSG00000230629	0.233038	257720	257720	ribosomal protein S23 pseudogene 8	RPS23P8	0.522558	2.63285	2.03587	0.0473487	0.173348	-4.38308	p<0.05_up
ENSG00000183604	0.122664	135704	135704	SMG1 pseudogene 5	SMG1P5	0.523179	5.48296	2.53034	0.0147582	0.0783391	-3.94038	p<0.05_up
ENSG00000186665	0.252014	279007	279007	chromosome 17 open reading frame 58	C17orf58	0.523706	2.17536	2.49632	0.0160655	0.083017	-3.39393	p<0.05_up
ENSG00000126785	0.249078	275981	275981	ras homolog family member J	RHOJ	0.523798	2.34074	2.38047	0.0213429	0.101024	-3.64937	p<0.05_up
ENSG00000186231	0.153054	169348	169348	kelch like family member 32	KLHL32	0.524002	4.13587	4.14027	0.000140754	0.00237437	0.599035	p<0.01_up
ENSG00000163406	0.206594	228709	228709	solute carrier family 15 member 2	SLC15A2	0.524489	3.12132	2.43328	0.0187691	0.0924887	-3.68844	p<0.05_up
ENSG00000178764	0.182382	202088	202088	zinc fingers and homeoboxes 2	ZHX2	0.524644	3.49525	2.61211	0.0120021	0.0678348	-3.39725	p<0.05_up
ENSG00000137070	0.238453	264116	264116	interleukin 11 receptor subunit alpha	IL11RA	0.525221	2.71189	2.31421	0.0250178	0.113241	-3.82094	p<0.05_up
ENSG00000162992	0.189317	209723	209723	neuronal differentiation 1	NEUROD1	0.525819	3.39149	2.89706	0.00567599	0.0399425	-2.69051	p<0.01_up
ENSG00000105879	0.138578	153269	153269	Cbl proto-oncogene like 1	CBLL1	0.526137	4.74316	4.06151	0.000180938	0.00287417	0.281147	p<0.01_up
ENSG00000185158	0.135522	150064	150064	leucine rich repeat containing 37B	LRRC37B	0.526351	4.87491	3.84402	0.000358322	0.00498692	-0.388712	p<0.01_up
ENSG00000176720	0.201022	222748	222748	BCL2 family apoptosis regulator BOK	BOK	0.527154	3.3205	2.77463	0.00787168	0.050234	-2.93772	p<0.01_up
ENSG00000146373	0.161878	179297	179297	ring finger protein 217	RNF217	0.527826	4.11162	3.95598	0.000252547	0.00376392	0.0854386	p<0.01_up
ENSG00000223547	0.207284	229667	229667	zinc finger protein 844	ZNF844	0.528301	2.90524	2.5681	0.0134208	0.0732395	-3.38959	p<0.05_up
ENSG00000169193	0.233079	257968	257968	coiled-coil domain containing 126	CCDC126	0.528764	2.48695	2.33895	0.0235845	0.108817	-3.78835	p<0.05_up
ENSG00000147535	0.206884	229221	229221	phospholipid phosphatase 5	PLPP5	0.530627	3.15353	2.69896	0.00959704	0.0578383	-3.09242	p<0.01_up
ENSG00000171606	0.227758	252345	252345	zinc finger protein 274	ZNF274	0.530993	2.90322	2.67253	0.0102773	0.0605969	-3.07781	p<0.05_up
ENSG00000140464	0.140652	155763	155763	PML nuclear body scaffold	PML	0.531779	4.65623	4.32504	7.75488e-05	0.00146659	1.10444	p<0.01_up
ENSG00000126803	0.132931	147060	147060	heat shock protein family A (Hsp70) member 2	HSPA2	0.532115	4.80626	2.53145	0.0147171	0.0781797	-3.86302	p<0.05_up
ENSG00000149289	0.163365	180904	180904	zinc finger CCCH-type containing 12C	ZC3H12C	0.532614	3.9229	3.40532	0.00135082	0.0137135	-1.48641	p<0.01_up
ENSG00000076067	0.20907	231633	231633	RNA binding motif single stranded interacting protein 2	RBMS2	0.53301	2.84137	2.80036	0.00735371	0.0478341	-2.84523	p<0.01_up
ENSG00000169439	0.199765	221106	221106	syndecan 2	SDC2	0.533222	3.3131	2.69869	0.00960377	0.0578624	-3.12143	p<0.01_up
ENSG00000123560	0.0832667	92163.9	92163.9	proteolipid protein 1	PLP1	0.534323	7.25449	2.47092	0.0171093	0.0867224	-4.44408	p<0.05_up
ENSG00000106546	0.19231	212947	212947	aryl hydrocarbon receptor	AHR	0.534661	3.4476	2.82322	0.00692005	0.0457281	-2.85739	p<0.01_up
ENSG00000102271	0.196988	217967	217967	kelch like family member 4	KLHL4	0.534757	3.24102	3.31236	0.00177188	0.0168222	-1.59269	p<0.01_up
ENSG00000172159	0.256318	283703	283703	FERM domain containing 3	FRMD3	0.535392	2.33796	2.51278	0.0154207	0.080706	-3.3456	p<0.05_up
ENSG00000109265	0.142364	157589	157589	capping protein inhibiting regulator of actin dynamics	CRACD	0.535619	4.63502	3.65068	0.000648887	0.00789745	-0.910723	p<0.01_up
ENSG00000241111	0.147188	162742	162742	PRICKLE2 antisense RNA 1	PRICKLE2-AS1	0.535647	4.18814	2.90299	0.00558572	0.0394249	-2.89016	p<0.01_up
ENSG00000165084	0.273653	302936	302936	chromosome 8 open reading frame 34	C8orf34	0.536337	2.21547	2.01675	0.0493808	0.178328	-4.28586	p<0.05_up
ENSG00000131899	0.144053	159558	159558	LLGL scribble cell polarity complex component 1	LLGL1	0.536908	4.54097	3.42748	0.00126553	0.0130256	-1.52995	p<0.01_up
ENSG00000164116	0.122984	136045	136045	guanylate cyclase 1 soluble subunit alpha 1	GUCY1A1	0.538625	5.28554	3.68081	0.000592068	0.00734597	-0.949159	p<0.01_up
ENSG00000184845	0.185841	205876	205876	dopamine receptor D1	DRD1	0.539106	3.53305	2.59792	0.0124441	0.0695126	-3.41357	p<0.05_up
ENSG00000176771	0.232388	257510	257510	NCK associated protein 5	NCKAP5	0.53914	2.8348	2.39173	0.020769	0.0993225	-3.68048	p<0.05_up
ENSG00000172687	0.241481	267117	267117	zinc finger protein 738	ZNF738	0.54043	2.69829	2.3634	0.0222401	0.103901	-3.70925	p<0.05_up
ENSG00000127328	0.128128	141788	141788	RAB3A interacting protein	RAB3IP	0.544882	5.00073	4.93295	1.0287e-05	0.000290205	2.98334	p<0.01_up
ENSG00000266964	0.250407	277328	277328	FXYD domain containing ion transport regulator 1	FXYD1	0.546301	2.48978	2.15381	0.0363476	0.145541	-4.10066	p<0.05_up
ENSG00000163873	0.123196	136363	136363	glutamate ionotropic receptor kainate type subunit 3	GRIK3	0.547255	5.34865	2.96848	0.00467358	0.0344524	-2.8862	p<0.01_up
ENSG00000185942	0.147165	163038	163038	sodium/potassium transporting ATPase interacting 3	NKAIN3	0.547949	4.44889	2.836	0.00668808	0.0447657	-3.05524	p<0.01_up
ENSG00000177692	0.265045	293296	293296	DnaJ heat shock protein family (Hsp40) member C28	DNAJC28	0.547999	2.23779	2.49577	0.0160876	0.0830706	-3.35782	p<0.05_up
ENSG00000166025	0.129308	143039	143039	angiomotin like 1	AMOTL1	0.548014	5.06737	4.5935	3.21012e-05	0.000736247	1.88803	p<0.01_up
ENSG00000250056	0.221209	244915	244915	long intergenic non-protein coding RNA 1018	LINC01018	0.54823	2.69739	2.88752	0.00582412	0.0405949	-2.59199	p<0.01_up
ENSG00000074181	0.180898	200439	200439	notch receptor 3	NOTCH3	0.548467	3.60543	2.2264	0.030755	0.130063	-4.2348	p<0.05_up
ENSG00000166816	0.247794	274361	274361	lactate dehydrogenase D	LDHD	0.548779	2.85591	2.15217	0.0364839	0.145867	-4.11233	p<0.05_up
ENSG00000135919	0.106516	117916	117916	serpin family E member 2	SERPINE2	0.548919	6.08066	3.79762	0.000413711	0.00551216	-0.735375	p<0.01_up
ENSG00000140575	0.125735	139157	139157	IQ motif containing GTPase activating protein 1	IQGAP1	0.550275	5.2473	4.32248	7.81964e-05	0.00147228	1.00653	p<0.01_up
ENSG00000102158	0.272838	302243	302243	magnesium transporter 1	MAGT1	0.550443	2.05843	2.25638	0.0286772	0.124345	-3.83253	p<0.05_up
ENSG00000171621	0.28469	315461	315461	splA/ryanodine receptor domain and SOCS box containing 1	SPSB1	0.551654	1.90642	2.39735	0.0204874	0.0983081	-3.51474	p<0.05_up
ENSG00000268471	0.277876	307860	307860	MIR4453 host gene	MIR4453HG	0.553022	2.03687	2.26192	0.0283069	0.123451	-3.80774	p<0.05_up
ENSG00000088356	0.22754	251587	251587	p53 and DNA damage regulated 1	PDRG1	0.553023	2.60469	2.61794	0.011825	0.0671495	-3.2029	p<0.05_up
ENSG00000034152	0.209057	231483	231483	mitogen-activated protein kinase kinase 3	MAP2K3	0.553578	3.13407	3.3333	0.00166737	0.0161549	-1.49347	p<0.01_up
ENSG00000140479	0.159996	177202	177202	proprotein convertase subtilisin/kexin type 6	PCSK6	0.554576	4.19153	2.98036	0.00452382	0.0336286	-2.62388	p<0.01_up
ENSG00000132561	0.204438	226360	226360	matrilin 2	MATN2	0.556806	3.19417	3.18456	0.00255713	0.0221848	-1.90261	p<0.01_up
ENSG00000159423	0.193764	214711	214711	aldehyde dehydrogenase 4 family member A1	ALDH4A1	0.558563	3.35615	2.58286	0.0129288	0.0713549	-3.41237	p<0.05_up
ENSG00000198924	0.213279	235840	235840	DNA cross-link repair 1A	DCLRE1A	0.559194	3.12357	3.0196	0.00406047	0.0310735	-2.29308	p<0.01_up
ENSG00000276644	0.25236	279366	279366	dachshund family transcription factor 1	DACH1	0.559265	2.47943	2.13307	0.0381019	0.150161	-4.1342	p<0.05_up
ENSG00000141428	0.267245	295958	295958	chromosome 18 open reading frame 21	C18orf21	0.560076	2.12631	2.33432	0.0238469	0.109494	-3.69096	p<0.05_up
ENSG00000186567	0.249981	276966	276966	CEA cell adhesion molecule 19	CEACAM19	0.561052	2.43678	2.47793	0.0168152	0.0856818	-3.43976	p<0.05_up
ENSG00000165097	0.154853	171401	171401	lysine demethylase 1B	KDM1B	0.56166	4.24759	4.03695	0.000195596	0.00305896	0.294452	p<0.01_up
ENSG00000175029	0.146208	161868	161868	C-terminal binding protein 2	CTBP2	0.561949	4.61467	3.9915	0.000225828	0.00343317	0.112739	p<0.01_up
ENSG00000109771	0.215136	238272	238272	LRP2 binding protein	LRP2BP	0.563001	2.9425	2.79687	0.00742195	0.0481385	-2.83119	p<0.01_up
ENSG00000103335	0.188048	208377	208377	piezo type mechanosensitive ion channel component 1	PIEZO1	0.565485	3.55386	2.61026	0.0120591	0.0680602	-3.37547	p<0.05_up
ENSG00000161509	0.176789	195920	195920	glutamate ionotropic receptor NMDA type subunit 2C	GRIN2C	0.565682	3.6817	2.76953	0.00797841	0.0507018	-3.0562	p<0.01_up
ENSG00000145555	0.113415	125607	125607	myosin X	MYO10	0.565749	5.71361	3.60463	0.000745965	0.00881135	-1.24028	p<0.01_up
ENSG00000112531	0.0882785	97757.6	97757.6	QKI, KH domain containing RNA binding	QKI	0.566555	7.02835	4.13454	0.000143361	0.00240742	0.111716	p<0.01_up
ENSG00000172878	0.27121	300466	300466	methionyl aminopeptidase type 1D, mitochondrial	METAP1D	0.567979	1.8879	2.40464	0.0201279	0.0970656	-3.53456	p<0.05_up
ENSG00000100033	0.176035	195073	195073	proline dehydrogenase 1	PRODH	0.569028	3.68849	2.56077	0.0136715	0.0740703	-3.54424	p<0.05_up
ENSG00000119408	0.136864	151554	151554	NIMA related kinase 6	NEK6	0.569066	4.73603	3.73997	0.000494085	0.00636734	-0.685667	p<0.01_up
ENSG00000198838	0.103664	114817	114817	ryanodine receptor 3	RYR3	0.56947	6.21029	4.00339	0.000217507	0.00332485	-0.14389	p<0.01_up
ENSG00000186073	0.270498	299608	299608	CDAN1 interacting nuclease 1	CDIN1	0.570223	1.87964	2.21953	0.0312495	0.131468	-3.9119	p<0.05_up
ENSG00000248489	0.273144	302293	302293	uncharacterized LOC100289230	LOC100289230	0.57164	2.19994	2.07097	0.0438064	0.164774	-4.18793	p<0.05_up
ENSG00000198482	0.146484	162098	162098	zinc finger protein 808	ZNF808	0.57185	4.49078	4.90181	1.14296e-05	0.000316896	2.97929	p<0.01_up
ENSG00000172728	0.217111	240595	240595	fucosyltransferase 10	FUT10	0.571877	2.68586	2.78833	0.00759191	0.0489636	-2.84443	p<0.01_up
ENSG00000117676	0.287535	318452	318452	ribosomal protein S6 kinase A1	RPS6KA1	0.573584	1.83437	2.26141	0.0283408	0.123481	-3.78346	p<0.05_up
ENSG00000185485	0.155382	171870	171870	SDHA pseudogene 1	SDHAP1	0.573688	4.43259	2.32424	0.0244278	0.111187	-4.17058	p<0.05_up
ENSG00000112667	0.249415	276019	276019	2'-deoxynucleoside 5'-phosphate N-hydrolase 1	DNPH1	0.573781	2.45046	2.45052	0.0179919	0.0897607	-3.50031	p<0.05_up
ENSG00000164167	0.215621	238463	238463	LSM6 homolog, U6 small nuclear RNA and mRNA degradation associated	LSM6	0.57482	2.91533	3.02968	0.00394881	0.0304299	-2.25964	p<0.01_up
ENSG00000164484	0.212762	235657	235657	transmembrane protein 200A	TMEM200A	0.574926	2.83831	2.44338	0.0183101	0.0909425	-3.64224	p<0.05_up
ENSG00000147854	0.143579	158933	158933	ubiquitin like with PHD and ring finger domains 2	UHRF2	0.57649	4.72081	4.46668	4.88005e-05	0.00101298	1.56523	p<0.01_up
ENSG00000239523	0.260856	288954	288954	MYLK antisense RNA 1	MYLK-AS1	0.577561	2.21575	2.63345	0.0113649	0.0652346	-3.06613	p<0.05_up
ENSG00000122584	0.153955	170275	170275	neurexophilin 1	NXPH1	0.578643	4.14857	3.14168	0.0028873	0.0241419	-2.24256	p<0.01_up
ENSG00000128849	0.15613	172965	172965	cingulin like 1	CGNL1	0.57923	4.2432	3.11339	0.00312667	0.0255696	-2.30431	p<0.01_up
ENSG00000115183	0.181284	200739	200739	tetratricopeptide repeat, ankyrin repeat and coiled-coil containing 1	TANC1	0.580129	3.7022	2.85819	0.00630224	0.0428036	-2.82125	p<0.01_up
ENSG00000057657	0.294108	325713	325713	PR/SET domain 1	PRDM1	0.580166	1.94841	2.05223	0.0456679	0.169266	-4.16509	p<0.05_up
ENSG00000100100	0.158009	174955	174955	phosphoinositide-3-kinase interacting protein 1	PIK3IP1	0.58165	4.1603	3.55613	0.000863186	0.00974606	-1.09392	p<0.01_up
ENSG00000172059	0.293688	325072	325072	Kruppel like factor 11	KLF11	0.582534	2.02891	2.3497	0.0229845	0.106698	-3.5908	p<0.05_up
ENSG00000187123	0.24755	274067	274067	LY6/PLAUR domain containing 6	LYPD6	0.582583	2.03359	2.16753	0.035227	0.14257	-4.08342	p<0.05_up
ENSG00000095383	0.270141	299315	299315	TBC1 domain family member 2	TBC1D2	0.582678	2.23065	2.47955	0.0167479	0.0854898	-3.37888	p<0.05_up
ENSG00000176809	0.139433	154402	154402	leucine rich repeat containing 37 member A3	LRRC37A3	0.582783	4.74941	3.08232	0.00341101	0.0272828	-2.48321	p<0.01_up
ENSG00000138639	0.272197	301446	301446	Rho GTPase activating protein 24	ARHGAP24	0.583332	2.08715	2.17998	0.0342357	0.139871	-3.98415	p<0.05_up
ENSG00000225697	0.239941	265895	265895	solute carrier family 26 member 6	SLC26A6	0.583435	2.46315	2.64118	0.0111419	0.0641973	-3.10975	p<0.05_up
ENSG00000136068	0.106777	118215	118215	filamin B	FLNB	0.583491	6.02305	5.67977	7.88756e-07	3.61026e-05	5.35135	p<0.01_up
ENSG00000103154	0.144326	159860	159860	N-terminal EF-hand calcium binding protein 2	NECAB2	0.584021	4.63275	2.82928	0.00680904	0.0453334	-3.08899	p<0.01_up
ENSG00000122786	0.105186	116410	116410	caldesmon 1	CALD1	0.584964	6.22387	3.94887	0.000258257	0.00384094	-0.295652	p<0.01_up
ENSG00000164181	0.22815	252357	252357	ELOVL fatty acid elongase 7	ELOVL7	0.585423	2.60987	2.47531	0.0169246	0.0861004	-3.51655	p<0.05_up
ENSG00000068028	0.269509	298369	298369	Ras association domain family member 1	RASSF1	0.588402	2.37394	2.11332	0.0398408	0.154971	-4.11925	p<0.05_up
ENSG00000121851	0.168781	186490	186490	RNA polymerase III subunit GL	POLR3GL	0.589258	3.92061	3.53213	0.000927525	0.0102866	-1.10881	p<0.01_up
ENSG00000167995	0.213203	236250	236250	bestrophin 1	BEST1	0.589374	2.82752	2.75018	0.00839508	0.052672	-2.94872	p<0.01_up
ENSG00000129007	0.304397	337222	337222	calmodulin like 4	CALML4	0.591094	1.2984	2.117	0.0395122	0.154003	-4.01972	p<0.05_up
ENSG00000070778	0.180543	199790	199790	protein tyrosine phosphatase non-receptor type 21	PTPN21	0.59139	3.74549	3.57214	0.000822664	0.00941939	-0.944831	p<0.01_up
ENSG00000203685	0.114207	126510	126510	stum, mechanosensory transduction mediator homolog	STUM	0.59285	5.79302	4.04085	0.000193198	0.00302815	0.0554566	p<0.01_up
ENSG00000236778	0.283817	314273	314273	INTS6 antisense RNA 1	INTS6-AS1	0.593234	1.98238	2.32806	0.024206	0.110472	-3.65924	p<0.05_up
ENSG00000156535	0.279137	309039	309039	CD109 molecule	CD109	0.593953	1.83686	2.40259	0.0202283	0.0974603	-3.51791	p<0.05_up
ENSG00000238917	0.15996	176891	176891	small nucleolar RNA, C/D box 10	SNORD10	0.593989	4.11616	2.77845	0.00779285	0.049941	-3.12106	p<0.01_up
ENSG00000187122	0.0864057	95647	95647	slit guidance ligand 1	SLIT1	0.596198	7.29091	5.09303	5.97064e-06	0.00018593	3.18691	p<0.01_up
[truncated: 967 more rows]
